# Supplementary material for: A Time-Critical Adaptive Approach for Visualizing Natural Scenes on Different Devices
Source: PLoS One. 2015 Feb 27;10(2):e0117586. doi: 10.1371/journal.pone.0117586 (PMC4344310; doi:10.1371/journal.pone.0117586)
Supplement: S1 Dataset — (ZIP) [file pone.0117586.s001.zip › S1_Dataset/1.mtl]

newmtl Bark
Ka 0.392157 0.392157 0.392157
Kd 1 1 1
Ks 0 0 0
illum 2
Ns 2048
map_Kd EU31brk.tif

newmtl Leaf
Ka 0.392157 0.392157 0.392157
Kd 1 1 1
Ks 0 0 0
illum 2
Ns 2048
map_Kd EU31lef.tif

newmtl Branch
Ka 0.392157 0.392157 0.392157
Kd 1 1 1
Ks 0 0 0
illum 2
Ns 2048
map_Kd EU31brn.tif
