# Supplementary material for: A Time-Critical Adaptive Approach for Visualizing Natural Scenes on Different Devices
Source: PLoS One. 2015 Feb 27;10(2):e0117586. doi: 10.1371/journal.pone.0117586 (PMC4344310; doi:10.1371/journal.pone.0117586)
Supplement: S1 Dataset — (ZIP) [file pone.0117586.s001.zip › S1_Dataset/1.obj]

mtllib 1.mtl
# object 1
g 1
v 0.407628 2.49592e-017 0.0024261
v 0.414679 -0.150765 0.00993225
v 0.383442 -0.321438 0.0181962
v 0.208972 -0.361698 0.019151
v 0.0773741 -0.439014 0.0221956
v -0.0798788 -0.451715 0.0218884
v -0.2222 -0.384203 0.0176989
v -0.420782 -0.352565 0.0149507
v -0.426032 -0.154859 0.00513127
v -0.541813 8.68081e-008 -0.00322474
v -0.406984 0.147967 -0.00974795
v -0.406507 0.340773 -0.0192907
v -0.206132 0.356782 -0.0188907
v -0.0708506 0.402001 -0.0203242
v 0.0865509 0.489445 -0.0237167
v 0.23879 0.412887 -0.0190203
v 0.342292 0.2868 -0.0121619
v 0.491345 0.1786 -0.00591792
v 0.393732 0.0412287 0.435843
v 0.415287 -0.112632 0.443589
v 0.357073 -0.264778 0.450775
v 0.2529 -0.410494 0.457369
v 0.074936 -0.430103 0.457281
v -0.0947243 -0.447426 0.457129
v -0.241313 -0.36127 0.451991
v -0.310143 -0.211182 0.444151
v -0.486977 -0.131937 0.439175
v -0.405893 0.0421265 0.43104
v -0.411128 0.188879 0.423743
v -0.408623 0.378568 0.414367
v -0.206721 0.387109 0.415146
v -0.0750706 0.426662 0.413971
v 0.0610154 0.42754 0.414737
v 0.226254 0.445099 0.414851
v 0.344871 0.33639 0.42094
v 0.441544 0.204393 0.42805
v 0.458199 0.0415117 0.864658
v 0.389137 -0.101718 0.858122
v 0.315782 -0.22726 0.852511
v 0.181342 -0.280749 0.851071
v 0.0794737 -0.437055 0.844182
v -0.0738169 -0.348457 0.85003
v -0.245648 -0.374828 0.850292
v -0.342161 -0.241124 0.857876
v -0.469776 -0.127497 0.864741
v -0.455749 0.0415109 0.873075
v -0.397209 0.18419 0.87968
v -0.382161 0.357901 0.88824
v -0.204257 0.386851 0.888051
v -0.0804734 0.471322 0.891141
v 0.0647523 0.434417 0.887955
v 0.238413 0.461912 0.887733
v 0.31549 0.309832 0.879408
v 0.392587 0.185947 0.872494
v 0.440095 -0.00129774 1.33479
v 0.36946 -0.134938 1.31588
v 0.304054 -0.254091 1.29885
v 0.189839 -0.325081 1.28313
v 0.0643805 -0.351494 1.27115
v -0.0702852 -0.413698 1.25483
v -0.213138 -0.372882 1.24845
v -0.305641 -0.257507 1.25343
v -0.421059 -0.153289 1.25557
v -0.352182 -8.87442e-005 1.27635
v -0.404256 0.146543 1.28752
v -0.29217 0.243378 1.30572
v -0.221819 0.379498 1.32486
v -0.0810273 0.444344 1.34191
v 0.0622305 0.36209 1.34407
v 0.218619 0.380236 1.35749
v 0.306076 0.25616 1.35125
v 0.373358 0.134554 1.34377
v 0.278312 -0.0415232 1.73714
v 0.299393 -0.174603 1.73588
v 0.22937 -0.289492 1.73143
v 0.129503 -0.378801 1.72624
v -0.00491325 -0.380304 1.7211
v -0.137009 -0.468368 1.7147
v -0.279836 -0.424028 1.70996
v -0.367058 -0.303599 1.70851
v -0.432714 -0.184176 1.70787
v -0.409941 -0.0505571 1.71081
v -0.420063 0.0767206 1.71241
v -0.389163 0.215904 1.71575
v -0.237989 0.238619 1.72185
v -0.133119 0.293184 1.72669
v -0.0140603 0.289903 1.73117
v 0.142876 0.332081 1.7378
v 0.189638 0.176642 1.73716
v 0.274564 0.0840315 1.73895
v 0.350466 -0.0114434 2.15163
v 0.330995 -0.143305 2.14546
v 0.250846 -0.248031 2.14041
v 0.146051 -0.317674 2.13694
v 0.0400819 -0.408033 2.1325
v -0.0924233 -0.368982 2.13402
v -0.188103 -0.287891 2.13757
v -0.289061 -0.232162 2.13993
v -0.413166 -0.155306 2.14322
v -0.388854 -0.0162902 2.14973
v -0.404203 0.118542 2.15596
v -0.305396 0.21199 2.16052
v -0.244027 0.347002 2.16693
v -0.103042 0.372345 2.16843
v 0.0289702 0.34659 2.16753
v 0.16559 0.333563 2.16723
v 0.239161 0.216566 2.16197
v 0.338507 0.123591 2.15787
v 0.27384 -0.0858221 2.61386
v 0.277465 -0.212919 2.60702
v 0.174714 -0.291663 2.59014
v 0.0989188 -0.377751 2.57608
v -0.0151373 -0.390859 2.5616
v -0.133717 -0.459265 2.5434
v -0.217502 -0.34438 2.53989
v -0.342341 -0.316115 2.52647
v -0.426848 -0.216237 2.52201
v -0.430049 -0.0855387 2.5291
v -0.399269 0.0344647 2.53968
v -0.313832 0.118554 2.55478
v -0.248938 0.221592 2.56849
v -0.126062 0.219531 2.58317
v -0.0129011 0.255788 2.59888
v 0.116469 0.243732 2.61377
v 0.190703 0.135891 2.61653
v 0.29531 0.0484079 2.62413
v 0.235387 -0.063059 3.02732
v 0.228252 -0.195397 3.03464
v 0.161395 -0.31255 3.03406
v 0.00905197 -0.312762 3.01633
v -0.0793435 -0.381155 3.01024
v -0.201012 -0.434273 2.99933
v -0.319621 -0.382891 2.98235
v -0.376134 -0.2659 2.96856
v -0.404943 -0.161229 2.95876
v -0.518708 -0.0616647 2.93938
v -0.411389 0.0405056 2.94559
v -0.399328 0.16488 2.93934
v -0.275916 0.191583 2.95207
v -0.184269 0.249007 2.95921
v -0.0724531 0.262766 2.97139
v 0.0347637 0.223865 2.98628
v 0.161624 0.183175 3.00357
v 0.222366 0.0663105 3.01784
v 0.193151 -0.0356519 3.41412
v 0.135725 -0.145592 3.41742
v 0.10085 -0.26043 3.42189
v -0.0263694 -0.279469 3.41769
v -0.114622 -0.336387 3.41701
v -0.224257 -0.353947 3.41344
v -0.323406 -0.303872 3.40683
v -0.416533 -0.242968 3.39992
v -0.457782 -0.139716 3.39294
v -0.449091 -0.033909 3.38787
v -0.475511 0.0788246 3.38101
v -0.408596 0.169958 3.37906
v -0.329976 0.251381 3.37808
v -0.219367 0.274281 3.38142
v -0.112629 0.261758 3.38641
v 0.018533 0.2823 3.3907
v 0.0681633 0.160606 3.39896
v 0.177509 0.0892767 3.40708
v 0.188468 -0.019611 3.80898
v 0.167552 -0.141419 3.8086
v 0.0484474 -0.200456 3.8107
v 0.00427027 -0.316547 3.81084
v -0.115359 -0.313416 3.81337
v -0.225139 -0.348065 3.81545
v -0.306216 -0.260299 3.81774
v -0.401642 -0.21616 3.82005
v -0.506607 -0.142889 3.82275
v -0.533923 -0.0192721 3.82416
v -0.477948 0.093925 3.82375
v -0.405949 0.181312 3.82283
v -0.312557 0.233053 3.82122
v -0.214526 0.251099 3.81928
v -0.116245 0.267445 3.81733
v 0.000638403 0.270586 3.8149
v 0.0496315 0.162173 3.81313
v 0.141131 0.092559 3.81074
v 0.145507 -0.0417814 4.41499
v 0.148425 -0.14857 4.41228
v 0.0904294 -0.239336 4.41347
v 0.00460219 -0.300791 4.41697
v -0.0857587 -0.376766 4.42038
v -0.193709 -0.320497 4.42796
v -0.312457 -0.333127 4.43452
v -0.405484 -0.261385 4.44161
v -0.479146 -0.164206 4.44819
v -0.426184 -0.0422261 4.44803
v -0.474212 0.0779299 4.45367
v -0.400844 0.173288 4.45171
v -0.289698 0.209958 4.44615
v -0.201328 0.281715 4.44276
v -0.0826404 0.30823 4.43653
v 0.0234754 0.249188 4.42898
v 0.0956033 0.159838 4.42268
v 0.109166 0.0506292 4.4193
v 0.238973 -0.0483092 5.04736
v 0.189636 -0.152072 5.04104
v 0.109145 -0.220034 5.03669
v 0.0723845 -0.338758 5.02954
v -0.0425487 -0.3482 5.0285
v -0.15052 -0.3607 5.02731
v -0.267699 -0.346804 5.02764
v -0.307509 -0.226504 5.03456
v -0.394281 -0.157619 5.03826
v -0.360957 -0.0491073 5.04479
v -0.391812 0.0582982 5.051
v -0.33904 0.154297 5.05688
v -0.262152 0.237656 5.06211
v -0.150886 0.259566 5.06387
v -0.0372751 0.28638 5.06593
v 0.0647435 0.230031 5.06303
v 0.122281 0.13456 5.05765
v 0.225206 0.0684211 5.05418
v 0.123518 -0.100898 5.47584
v 0.120347 -0.198165 5.46418
v 0.0645137 -0.27721 5.44776
v -0.00386161 -0.344433 5.43106
v -0.0933833 -0.386061 5.41457
v -0.202693 -0.441657 5.39387
v -0.286212 -0.347501 5.39385
v -0.379688 -0.298375 5.38732
v -0.410141 -0.19715 5.39504
v -0.490612 -0.100978 5.39565
v -0.415446 -0.00390501 5.41668
v -0.408619 0.11556 5.43138
v -0.294698 0.14747 5.44994
v -0.209399 0.22149 5.46963
v -0.102407 0.181167 5.47894
v 0.00910635 0.178697 5.49321
v 0.0955409 0.106313 5.49613
v 0.144873 0.00643202 5.49103
v 0.0781726 -0.139204 5.86665
v 0.115687 -0.253747 5.86304
v 0.0344198 -0.334466 5.84879
v -0.0509433 -0.393008 5.83559
v -0.145963 -0.427194 5.82298
v -0.251177 -0.452533 5.80985
v -0.330314 -0.371794 5.80668
v -0.406521 -0.316206 5.80214
v -0.469921 -0.239561 5.8004
v -0.484164 -0.14033 5.80552
v -0.479436 -0.0382625 5.81288
v -0.400873 0.0284431 5.82589
v -0.361649 0.138011 5.83751
v -0.253562 0.154603 5.85036
v -0.151646 0.145499 5.86081
v -0.0380478 0.145125 5.87312
v 0.0541031 0.0756737 5.87847
v 0.11725 -0.0231635 5.87869
v 0.0654589 -0.155215 6.24965
v 0.050195 -0.25902 6.25327
v -0.016737 -0.338488 6.25351
v -0.0753076 -0.432423 6.25473
v -0.186944 -0.429675 6.24951
v -0.293882 -0.486453 6.24697
v -0.386659 -0.417262 6.23986
v -0.464746 -0.347735 6.23339
v -0.479661 -0.244141 6.22841
v -0.543242 -0.155032 6.2218
v -0.476047 -0.067137 6.22122
v -0.433071 0.0116926 6.21991
v -0.377145 0.0925596 6.21911
v -0.278666 0.097195 6.22342
v -0.177669 0.164596 6.22524
v -0.0905301 0.0937094 6.23217
v 0.0242287 0.0617381 6.23875
v 0.0858103 -0.0386219 6.24574
v 0.029052 -0.0970847 6.83647
v -0.00435282 -0.184004 6.84427
v -0.0026422 -0.298953 6.85669
v -0.0778857 -0.38447 6.86241
v -0.191379 -0.397186 6.85856
v -0.288599 -0.347895 6.8488
v -0.402133 -0.370319 6.84599
v -0.501782 -0.313716 6.83534
v -0.504046 -0.192846 6.82226
v -0.581545 -0.0988758 6.80861
v -0.491267 -0.00891253 6.8031
v -0.486136 0.104095 6.79121
v -0.406291 0.182644 6.78644
v -0.299209 0.217987 6.78757
v -0.191488 0.194562 6.79503
v -0.0829324 0.179053 6.80169
v -0.0171424 0.0918049 6.81407
v 0.000435986 -0.00873711 6.82567
v -0.0349484 -0.0291304 7.41025
v -0.0239952 -0.125417 7.41283
v -0.073795 -0.209345 7.41485
v -0.132033 -0.300281 7.41701
v -0.237876 -0.316877 7.41703
v -0.336923 -0.302996 7.41628
v -0.440144 -0.291543 7.41557
v -0.510084 -0.214965 7.41328
v -0.526715 -0.115834 7.4106
v -0.611203 -0.0292232 7.40799
v -0.575077 0.0749991 7.40539
v -0.516132 0.161605 7.40334
v -0.449129 0.248654 7.40131
v -0.344241 0.28593 7.40074
v -0.239685 0.248482 7.40214
v -0.137032 0.233386 7.40294
v -0.0943795 0.133818 7.40573
v 0.0233134 0.0843851 7.40749
v 0.00801483 -0.0668944 7.98613
v 0.0400283 -0.171981 7.97532
v -0.0274118 -0.253004 7.97298
v -0.0976179 -0.330353 7.97113
v -0.194421 -0.382933 7.97307
v -0.301127 -0.355989 7.98225
v -0.368829 -0.273046 7.99354
v -0.487531 -0.266219 8.00184
v -0.492618 -0.15538 8.01137
v -0.562698 -0.0668018 8.02328
v -0.53765 0.0385208 8.0304
v -0.481811 0.129636 8.03432
v -0.400283 0.198314 8.03472
v -0.301086 0.240809 8.03179
v -0.201362 0.191851 8.02123
v -0.0882875 0.207578 8.01518
v -0.0265361 0.118236 8.00374
v 0.0345219 0.0357622 7.99292
v 0.0874196 -0.127216 8.60371
v 0.0122723 -0.208422 8.59501
v -0.00289359 -0.301357 8.58718
v -0.073969 -0.363481 8.58012
v -0.158408 -0.421698 8.57296
v -0.261649 -0.417313 8.5702
v -0.348912 -0.366637 8.5716
v -0.447934 -0.326343 8.57181
v -0.45761 -0.217338 8.58016
v -0.462487 -0.127881 8.58711
v -0.48195 -0.0298516 8.59429
v -0.418311 0.044743 8.60212
v -0.355968 0.120302 8.60999
v -0.255753 0.117795 8.61281
v -0.159517 0.172491 8.62004
v -0.0695195 0.119352 8.61853
v -0.0145104 0.0379936 8.61374
v 0.0126404 -0.045845 8.60791
v -0.0283749 -0.148477 9.06787
v -0.0560357 -0.230032 9.05941
v -0.0916184 -0.305812 9.04995
v -0.144537 -0.379556 9.03777
v -0.235006 -0.385746 9.02281
v -0.3159 -0.374781 9.01023
v -0.390952 -0.348689 8.99934
v -0.497646 -0.335869 8.98267
v -0.546715 -0.247474 8.97903
v -0.558116 -0.148276 8.98202
v -0.508097 -0.0638191 8.99425
v -0.491549 0.0318032 9.0016
v -0.427682 0.110496 9.01579
v -0.323857 0.103576 9.03228
v -0.237369 0.0956473 9.04591
v -0.13456 0.106419 9.0631
v -0.0906232 0.0117286 9.0656
v -1.48978e-005 -0.0457917 9.07748
v -0.114184 -0.169568 9.49547
v -0.082355 -0.268413 9.496
v -0.122088 -0.363216 9.48571
v -0.211576 -0.412052 9.46981
v -0.301718 -0.445282 9.45449
v -0.393448 -0.41896 9.44155
v -0.472404 -0.383732 9.43097
v -0.562775 -0.349983 9.41857
v -0.610258 -0.265311 9.415
v -0.577711 -0.16995 9.42421
v -0.591176 -0.0821477 9.42601
v -0.548638 -0.00405101 9.436
v -0.477032 0.0465075 9.44923
v -0.399882 0.0943803 9.4632
v -0.31078 0.0760807 9.47609
v -0.224874 0.0555455 9.48839
v -0.132898 0.0172858 9.50083
v -0.0961536 -0.0752308 9.5024
v -0.135302 -0.1869 9.90561
v -0.138443 -0.286478 9.90963
v -0.237579 -0.333313 9.90701
v -0.296986 -0.386464 9.90648
v -0.368259 -0.436928 9.9053
v -0.457635 -0.443446 9.90143
v -0.523732 -0.379869 9.89571
v -0.600637 -0.344847 9.89068
v -0.62087 -0.262693 9.8863
v -0.665666 -0.186604 9.88104
v -0.652314 -0.0989511 9.87798
v -0.634745 0.00093542 9.87461
v -0.53398 0.0260165 9.87822
v -0.461763 0.101129 9.87842
v -0.363122 0.0851357 9.88366
v -0.264519 0.0671129 9.88898
v -0.201471 -0.0107636 9.89516
v -0.195164 -0.108096 9.89953
v -0.160726 -0.119188 10.6365
v -0.157888 -0.208804 10.6446
v -0.238751 -0.258177 10.6498
v -0.293665 -0.311283 10.655
v -0.366164 -0.338548 10.6582
v -0.449566 -0.37106 10.6618
v -0.530919 -0.336404 10.6594
v -0.564219 -0.252192 10.6521
v -0.6316 -0.201291 10.6481
v -0.622405 -0.119188 10.6405
v -0.643258 -0.0329075 10.6329
v -0.570131 0.018576 10.6276
v -0.536913 0.107757 10.6192
v -0.442193 0.0889722 10.6201
v -0.366423 0.100681 10.6184
v -0.288904 0.08166 10.6194
v -0.229007 0.0281352 10.6237
v -0.179703 -0.037431 10.6292
v -0.175228 -0.0516311 11.3825
v -0.162283 -0.137648 11.3813
v -0.217346 -0.20374 11.3809
v -0.285016 -0.248417 11.3809
v -0.35478 -0.300368 11.3809
v -0.441738 -0.296041 11.3817
v -0.509947 -0.244421 11.383
v -0.591785 -0.213699 11.3841
v -0.615737 -0.130651 11.3854
v -0.613196 -0.051631 11.3863
v -0.619348 0.0287099 11.3874
v -0.579545 0.100197 11.388
v -0.508504 0.138734 11.3879
v -0.4359 0.159958 11.3875
v -0.357726 0.180091 11.3871
v -0.300504 0.118258 11.3858
v -0.22246 0.0961581 11.3848
v -0.212311 0.0161715 11.3837
v -0.218688 -0.140125 12.2728
v -0.183854 -0.215111 12.265
v -0.247695 -0.259721 12.2612
v -0.304242 -0.289573 12.2587
v -0.353859 -0.349733 12.2531
v -0.428645 -0.352571 12.2535
v -0.485579 -0.303214 12.2589
v -0.517632 -0.24594 12.2649
v -0.582436 -0.209507 12.2691
v -0.5621 -0.140125 12.2758
v -0.592715 -0.0669751 12.2834
v -0.555489 -0.00252217 12.2894
v -0.478427 0.0111086 12.2901
v -0.423625 0.0459446 12.2931
v -0.361496 0.0245413 12.2904
v -0.288071 0.0367036 12.291
v -0.224327 -0.00120507 12.2867
v -0.213371 -0.0758752 12.2792
v -0.226105 -0.228943 13.1661
v -0.242175 -0.280026 13.1617
v -0.261515 -0.330585 13.1573
v -0.305398 -0.363038 13.1541
v -0.355635 -0.384435 13.1517
v -0.408631 -0.372454 13.1521
v -0.452214 -0.347709 13.1536
v -0.494546 -0.321581 13.1552
v -0.55286 -0.289859 13.1571
v -0.540013 -0.228296 13.1623
v -0.526656 -0.176194 13.1667
v -0.490779 -0.138191 13.1703
v -0.464536 -0.0874614 13.1747
v -0.414578 -0.0490703 13.1785
v -0.35164 -0.0523723 13.179
v -0.30889 -0.101032 13.1755
v -0.260186 -0.126231 13.1741
v -0.236669 -0.175848 13.1703
v -0.241036 -0.228774 13.3638
v -0.241574 -0.287821 13.3638
v -0.295471 -0.319397 13.3578
v -0.330449 -0.354885 13.354
v -0.373547 -0.395791 13.3492
v -0.43065 -0.387674 13.3428
v -0.485661 -0.373197 13.3365
v -0.532162 -0.338015 13.3312
v -0.542407 -0.279917 13.3299
v -0.570919 -0.228773 13.3265
v -0.554194 -0.173301 13.3283
v -0.502926 -0.144172 13.334
v -0.468899 -0.113436 13.3377
v -0.430062 -0.0727135 13.342
v -0.377414 -0.0843385 13.348
v -0.332774 -0.106841 13.3531
v -0.27329 -0.11947 13.3598
v -0.277424 -0.182869 13.3595
v -0.268311 -0.227623 13.5446
v -0.271684 -0.283455 13.5444
v -0.310766 -0.323344 13.5401
v -0.357741 -0.343326 13.5348
v -0.396302 -0.386471 13.5305
v -0.447014 -0.358357 13.5246
v -0.504908 -0.368475 13.518
v -0.540278 -0.325751 13.5137
v -0.556408 -0.276104 13.5116
v -0.576005 -0.227619 13.5091
v -0.538303 -0.18575 13.5133
v -0.540591 -0.129137 13.5128
v -0.50458 -0.0870805 13.5167
v -0.447846 -0.0913469 13.5233
v -0.396856 -0.0728642 13.5291
v -0.348134 -0.0953913 13.5348
v -0.31872 -0.1387 13.5384
v -0.274598 -0.17288 13.5436
v -0.304077 -0.227159 13.7237
v -0.316637 -0.274003 13.7224
v -0.343411 -0.312554 13.7195
v -0.370025 -0.35706 13.7166
v -0.423197 -0.349015 13.7106
v -0.470324 -0.374229 13.7053
v -0.516508 -0.352589 13.7001
v -0.55312 -0.318848 13.6958
v -0.572738 -0.274121 13.6935
v -0.587879 -0.227159 13.6917
v -0.578585 -0.178046 13.6926
v -0.540201 -0.146338 13.6969
v -0.512455 -0.108674 13.6999
v -0.471129 -0.0750064 13.7045
v -0.424124 -0.11098 13.7099
v -0.377909 -0.111121 13.7151
v -0.356672 -0.153001 13.7176
v -0.322356 -0.182419 13.7216
v -0.351305 -0.226697 13.902
v -0.34204 -0.271733 13.9031
v -0.37831 -0.299903 13.8991
v -0.411189 -0.320507 13.8954
v -0.445044 -0.340671 13.8917
v -0.488116 -0.358519 13.8868
v -0.528616 -0.337559 13.8822
v -0.550463 -0.298863 13.8796
v -0.585813 -0.270951 13.8756
v -0.58945 -0.226697 13.8751
v -0.599507 -0.177418 13.8738
v -0.565515 -0.141783 13.8775
v -0.527303 -0.118014 13.8818
v -0.487712 -0.0967592 13.8862
v -0.440281 -0.0859492 13.8915
v -0.394133 -0.103265 13.8968
v -0.382385 -0.156966 13.8983
v -0.362002 -0.188981 13.9007
v -0.357288 -0.226235 14.0848
v -0.375882 -0.266373 14.0828
v -0.388003 -0.308542 14.0816
v -0.424686 -0.332202 14.0775
v -0.46623 -0.336107 14.0728
v -0.507185 -0.350083 14.0682
v -0.541239 -0.32343 14.0643
v -0.580488 -0.306469 14.0598
v -0.593259 -0.26572 14.0583
v -0.588048 -0.226235 14.0588
v -0.587034 -0.189023 14.0588
v -0.56276 -0.160936 14.0615
v -0.544829 -0.122684 14.0634
v -0.506891 -0.103666 14.0676
v -0.464628 -0.107591 14.0724
v -0.429135 -0.128124 14.0765
v -0.408297 -0.1611 14.0789
v -0.38259 -0.188563 14.0819
v -0.403787 -0.225773 14.2631
v -0.399659 -0.264698 14.2637
v -0.424818 -0.294274 14.2609
v -0.446388 -0.32959 14.2586
v -0.487875 -0.328921 14.2539
v -0.522 -0.317407 14.25
v -0.55782 -0.316195 14.246
v -0.586532 -0.293829 14.2427
v -0.615608 -0.265947 14.2393
v -0.601858 -0.225773 14.2408
v -0.606278 -0.189009 14.2402
v -0.595425 -0.150173 14.2413
v -0.5658 -0.121345 14.2446
v -0.525553 -0.113534 14.2491
v -0.490273 -0.136625 14.2531
v -0.45746 -0.141348 14.2569
v -0.430963 -0.162494 14.2599
v -0.40764 -0.18978 14.2626
v -0.436368 -0.225312 14.443
v -0.436832 -0.258117 14.443
v -0.456645 -0.284218 14.4409
v -0.472249 -0.319724 14.4392
v -0.512324 -0.305701 14.4346
v -0.544223 -0.326944 14.4311
v -0.580008 -0.31873 14.427
v -0.598077 -0.285834 14.4249
v -0.615722 -0.25803 14.4228
v -0.608929 -0.225312 14.4235
v -0.603448 -0.197082 14.4241
v -0.592047 -0.169853 14.4253
v -0.579292 -0.13305 14.4266
v -0.545225 -0.11762 14.4304
v -0.507641 -0.118498 14.4347
v -0.472369 -0.131202 14.4387
v -0.451983 -0.162498 14.4411
v -0.446113 -0.195912 14.4418
v -0.463574 -0.22485 14.6235
v -0.47022 -0.252923 14.6228
v -0.480077 -0.281252 14.6218
v -0.499091 -0.308147 14.6197
v -0.533556 -0.300872 14.6158
v -0.560811 -0.304372 14.6127
v -0.594119 -0.307192 14.609
v -0.618447 -0.28529 14.6062
v -0.626419 -0.253989 14.6052
v -0.641212 -0.22485 14.6034
v -0.626767 -0.195576 14.605
v -0.60927 -0.172132 14.6069
v -0.592087 -0.145969 14.6088
v -0.563259 -0.131073 14.612
v -0.53426 -0.153083 14.6153
v -0.50678 -0.155031 14.6184
v -0.479718 -0.168171 14.6215
v -0.476416 -0.199052 14.622
v -0.490812 -0.224388 14.804
v -0.50467 -0.247339 14.8025
v -0.52025 -0.264148 14.8007
v -0.529862 -0.289718 14.7997
v -0.554423 -0.298132 14.797
v -0.580852 -0.301474 14.794
v -0.60125 -0.283495 14.7916
v -0.621513 -0.270137 14.7893
v -0.627443 -0.246406 14.7886
v -0.639561 -0.224388 14.7872
v -0.633158 -0.200271 14.7878
v -0.628922 -0.17236 14.7882
v -0.600128 -0.167178 14.7915
v -0.579918 -0.152391 14.7937
v -0.554066 -0.148849 14.7966
v -0.530028 -0.159412 14.7994
v -0.515074 -0.180278 14.8011
v -0.507747 -0.202568 14.802
v -0.523513 -0.223926 14.9838
v -0.534364 -0.243498 14.9826
v -0.544412 -0.260566 14.9816
v -0.56062 -0.271312 14.9798
v -0.57868 -0.276012 14.9777
v -0.598231 -0.283407 14.9755
v -0.618255 -0.277 14.9733
v -0.634757 -0.263575 14.9714
v -0.645056 -0.244899 14.9701
v -0.642884 -0.223926 14.9703
v -0.648295 -0.201762 14.9697
v -0.629968 -0.188303 14.9717
v -0.614791 -0.176841 14.9734
v -0.597422 -0.168872 14.9753
v -0.577449 -0.164993 14.9776
v -0.560989 -0.17723 14.9795
v -0.547363 -0.189795 14.981
v -0.536954 -0.205307 14.9823
v -0.5637 -0.223464 15.1628
v -0.57398 -0.236022 15.1617
v -0.577103 -0.24978 15.1614
v -0.585778 -0.262671 15.1604
v -0.600569 -0.267429 15.1588
v -0.615994 -0.267536 15.157
v -0.625764 -0.25396 15.1559
v -0.641538 -0.251558 15.1541
v -0.650412 -0.238902 15.1531
v -0.650178 -0.223464 15.1531
v -0.644179 -0.210306 15.1537
v -0.64323 -0.193927 15.1538
v -0.629533 -0.186366 15.1553
v -0.614494 -0.18783 15.157
v -0.600446 -0.178942 15.1586
v -0.588975 -0.189866 15.1599
v -0.578885 -0.198665 15.1611
v -0.573684 -0.210801 15.1617
v -0.607974 -0.223002 15.3414
v -0.606746 -0.231055 15.3415
v -0.615055 -0.234551 15.3406
v -0.619709 -0.238731 15.3401
v -0.625667 -0.240502 15.3394
v -0.632358 -0.243688 15.3387
v -0.638128 -0.239378 15.338
v -0.643871 -0.235786 15.3374
v -0.647955 -0.230044 15.3369
v -0.651335 -0.223002 15.3365
v -0.650219 -0.21513 15.3366
v -0.644547 -0.209641 15.3372
v -0.639532 -0.204161 15.3378
v -0.632101 -0.203719 15.3386
v -0.625177 -0.202768 15.3394
v -0.61744 -0.203335 15.3403
v -0.613185 -0.20988 15.3408
v -0.608496 -0.215592 15.3413
v -0.649197 -0.22254 15.5203
v -0.645696 -0.220546 15.5389
v -0.659224 -0.23744 15.514
v -0.642669 -0.209635 15.5079
v -0.833345 -0.343213 15.5726
v -0.628072 0.00154637 15.4969
v -0.963316 -0.0653209 16.4861
v -0.758043 0.279438 16.4104
v -0.623242 -0.0182722 15.6403
v -0.83844 -0.31971 15.4128
v -0.789494 0.664584 14.893
v -1.00469 0.363146 14.6655
v -0.785263 -0.214787 15.3159
v -0.682876 -0.13448 15.7471
v -1.66027 -0.735531 15.6207
v -1.55788 -0.655224 16.0519
v -0.766449 -0.265769 15.7343
v -0.693756 -0.0699188 15.3302
v -0.778036 0.70121 16.2008
v -0.705343 0.89706 15.7967
v -0.62975 0.0105627 15.4477
v -0.837322 -0.354007 15.6058
v -1.38516 0.12303 14.7154
v -1.59274 -0.24154 14.8735
v -0.682997 -0.198176 15.5396
v -0.693817 -0.211689 15.5197
v -0.680575 -0.189449 15.5149
v -0.719597 -0.175407 15.544
v -0.730417 -0.188921 15.5242
v -0.717175 -0.16668 15.5193
v -0.758996 -0.154234 15.5336
v -0.316 -0.15307 13.1786
v -0.269537 -0.188391 13.1203
v -0.306551 -0.256981 13.0915
v -0.359892 -0.316789 13.0803
v -0.434398 -0.331739 13.118
v -0.489338 -0.301298 13.178
v -0.482036 -0.232014 13.2271
v -0.437118 -0.169358 13.2461
v -0.368107 -0.127383 13.2331
v -0.150334 -0.354975 13.3593
v -0.125207 -0.392913 13.3106
v -0.122326 -0.456801 13.2562
v -0.18988 -0.513296 13.257
v -0.254053 -0.50728 13.3068
v -0.304206 -0.488801 13.357
v -0.316255 -0.430826 13.413
v -0.265606 -0.368367 13.4288
v -0.198407 -0.333549 13.4105
v -0.0320039 -0.494838 13.6095
v -0.0032595 -0.545107 13.5778
v -0.0292531 -0.599721 13.5646
v -0.0641099 -0.651302 13.5559
v -0.122569 -0.645717 13.5798
v -0.178873 -0.625956 13.6088
v -0.167056 -0.564469 13.6302
v -0.145667 -0.511708 13.6444
v -0.0905859 -0.487139 13.6343
v 0.0262688 -0.60466 13.8902
v 0.0494931 -0.633241 13.862
v 0.0382969 -0.678044 13.8513
v 0.0128074 -0.728137 13.8485
v -0.0331695 -0.726162 13.8817
v -0.0616608 -0.699775 13.9127
v -0.0695892 -0.657037 13.9361
v -0.0518728 -0.606395 13.9446
v -0.0068961 -0.590488 13.9195
v 0.268552 -0.70968 14.0629
v 0.283721 -0.734007 14.0283
v 0.275782 -0.777197 14.0077
v 0.244939 -0.81518 14.0175
v 0.210591 -0.825513 14.0506
v 0.191615 -0.804881 14.0871
v 0.185594 -0.77004 14.1183
v 0.210783 -0.730263 14.1164
v 0.242344 -0.701285 14.0995
v 0.471459 -0.867594 14.2763
v 0.475911 -0.901205 14.2474
v 0.473383 -0.937124 14.2211
v 0.436102 -0.963179 14.2241
v 0.398932 -0.967466 14.244
v 0.369907 -0.953236 14.2732
v 0.374015 -0.917894 14.298
v 0.395247 -0.883631 14.3114
v 0.433 -0.868882 14.2993
v 0.557354 -1.06379 14.5142
v 0.580139 -1.09062 14.4893
v 0.561116 -1.12612 14.4751
v 0.529992 -1.14571 14.4751
v 0.491118 -1.16122 14.4807
v 0.458562 -1.14049 14.5057
v 0.45931 -1.10146 14.529
v 0.488506 -1.07291 14.5351
v 0.522869 -1.05469 14.533
v 0.662597 -1.19401 14.7886
v 0.671773 -1.21783 14.7626
v 0.672966 -1.25243 14.7356
v 0.637862 -1.27394 14.7509
v 0.609191 -1.28249 14.77
v 0.586013 -1.27249 14.7982
v 0.587894 -1.24115 14.82
v 0.60385 -1.2069 14.8314
v 0.636906 -1.18478 14.8184
v 0.927856 -1.37586 14.9146
v 0.933413 -1.40138 14.8837
v 0.913681 -1.42978 14.8672
v 0.883012 -1.45061 14.8661
v 0.845289 -1.46073 14.8814
v 0.822422 -1.44307 14.9159
v 0.834577 -1.41045 14.9421
v 0.863622 -1.38553 14.9486
v 0.897869 -1.37038 14.9411
v 0.939594 -1.59476 15.1568
v 0.938445 -1.63098 15.1349
v 0.93791 -1.66265 15.1156
v 0.906699 -1.68667 15.1129
v 0.870918 -1.68624 15.1272
v 0.842838 -1.66958 15.1484
v 0.846871 -1.63634 15.1673
v 0.866178 -1.60741 15.1776
v 0.899931 -1.59667 15.1711
v 1.10991 -1.68913 15.4037
v 1.1148 -1.71623 15.3859
v 1.11075 -1.74281 15.375
v 1.09152 -1.76692 15.3767
v 1.06346 -1.7774 15.392
v 1.04036 -1.76409 15.4161
v 1.03707 -1.73276 15.4349
v 1.05449 -1.70107 15.4386
v 1.08319 -1.6862 15.4251
v 1.29636 -1.87092 15.6505
v 1.31312 -1.8924 15.6316
v 1.29464 -1.91756 15.6225
v 1.27555 -1.94189 15.6142
v 1.24487 -1.93995 15.6259
v 1.2235 -1.92411 15.6429
v 1.21836 -1.89679 15.6614
v 1.23952 -1.87183 15.6694
v 1.26924 -1.86753 15.6619
v 1.29339 -2.03255 15.9555
v 1.30365 -2.05366 15.9413
v 1.29673 -2.07856 15.9309
v 1.27341 -2.09292 15.9313
v 1.24954 -2.09112 15.9402
v 1.22677 -2.08085 15.9531
v 1.22588 -2.05463 15.9667
v 1.24432 -2.03332 15.9715
v 1.2694 -2.02928 15.9652
v 1.47394 -2.16012 16.2137
v 1.47791 -2.1747 16.2002
v 1.47624 -2.1922 16.1895
v 1.4617 -2.20881 16.1904
v 1.44507 -2.21009 16.2038
v 1.42973 -2.20655 16.2194
v 1.42862 -2.18773 16.2334
v 1.43951 -2.167 16.2385
v 1.45863 -2.15689 16.2291
v 1.60818 -2.29235 16.3446
v 1.61606 -2.30725 16.3291
v 1.60532 -2.32476 16.3232
v 1.5924 -2.33879 16.3211
v 1.57614 -2.33888 16.3309
v 1.56389 -2.33273 16.3428
v 1.55977 -2.31789 16.3559
v 1.57056 -2.30023 16.3619
v 1.5896 -2.2908 16.357
v 1.65701 -2.39265 16.541
v 1.66635 -2.40258 16.5339
v 1.66297 -2.41744 16.5287
v 1.64984 -2.42513 16.5296
v 1.63401 -2.43249 16.5314
v 1.62089 -2.42231 16.5398
v 1.61878 -2.4057 16.5474
v 1.63133 -2.39402 16.5484
v 1.64464 -2.38761 16.5469
v 1.72007 -2.47047 16.741
v 1.72797 -2.4769 16.7322
v 1.72269 -2.48908 16.7293
v 1.71481 -2.49953 16.7291
v 1.70269 -2.50311 16.7354
v 1.69547 -2.49542 16.7445
v 1.69651 -2.48429 16.7498
v 1.70086 -2.47342 16.7526
v 1.71127 -2.46658 16.7491
v 1.87329 -2.57276 16.8743
v 1.87487 -2.57841 16.8675
v 1.87235 -2.58527 16.8631
v 1.86625 -2.59173 16.8623
v 1.85836 -2.59437 16.8668
v 1.85353 -2.59107 16.8742
v 1.8542 -2.58423 16.8802
v 1.85844 -2.57661 16.8838
v 1.86619 -2.57391 16.8795
v 1.9168 -2.66017 16.9444
v 1.84913 -2.53239 16.9644
v 1.86737 -2.55522 16.9595
v 1.83803 -2.5594 16.9594
v -0.540294 -0.0570872 11.3846
v -0.521208 0.0215458 11.3212
v -0.435345 0.0848942 11.2723
v -0.309697 0.0780625 11.2816
v -0.254504 -0.00488988 11.3508
v -0.233506 -0.0914306 11.4219
v -0.315166 -0.155036 11.4711
v -0.422045 -0.177301 11.486
v -0.541062 -0.152381 11.4621
v -0.637206 0.19878 11.7783
v -0.600527 0.270703 11.7177
v -0.525795 0.344875 11.6568
v -0.418231 0.304113 11.6964
v -0.329307 0.256431 11.7412
v -0.318092 0.166764 11.819
v -0.404923 0.106693 11.8673
v -0.511756 0.0753165 11.89
v -0.621787 0.111456 11.8542
v -0.559308 0.560652 12.1189
v -0.542558 0.634231 12.049
v -0.450995 0.662894 12.0068
v -0.362724 0.628083 12.0229
v -0.284064 0.581803 12.0511
v -0.283505 0.50784 12.1183
v -0.346548 0.459353 12.1736
v -0.436079 0.464639 12.1846
v -0.524606 0.490661 12.1765
v -0.48305 0.831516 12.4915
v -0.43855 0.882786 12.4582
v -0.388229 0.929373 12.4275
v -0.303768 0.926274 12.4263
v -0.249388 0.868039 12.4602
v -0.247503 0.795439 12.5051
v -0.304897 0.745303 12.5382
v -0.382454 0.739349 12.5448
v -0.446728 0.772566 12.5266
v -0.478794 1.04404 12.9101
v -0.455662 1.08859 12.8767
v -0.409732 1.12845 12.8489
v -0.341946 1.11986 12.8611
v -0.292232 1.08364 12.8937
v -0.285409 1.02683 12.9391
v -0.333993 0.982121 12.9705
v -0.40456 0.963643 12.9795
v -0.45643 0.99958 12.947
v -0.505646 1.41006 13.2321
v -0.486766 1.44377 13.1928
v -0.443227 1.469 13.1612
v -0.376061 1.46771 13.1578
v -0.334673 1.43002 13.1972
v -0.346745 1.38968 13.2436
v -0.377246 1.35768 13.2818
v -0.43804 1.34321 13.3025
v -0.494209 1.36956 13.2769
v -0.427273 1.78433 13.566
v -0.412957 1.83149 13.5289
v -0.357839 1.85003 13.5125
v -0.29469 1.85421 13.5069
v -0.248216 1.81466 13.5358
v -0.257325 1.76427 13.5751
v -0.287218 1.72047 13.6102
v -0.350279 1.72069 13.6124
v -0.403157 1.74083 13.5987
v -0.467839 2.02515 14.0081
v -0.466702 2.07265 13.9709
v -0.408795 2.08688 13.9616
v -0.352906 2.08907 13.9616
v -0.310756 2.05661 13.9883
v -0.302211 2.00769 14.0269
v -0.35118 1.9783 14.0485
v -0.402464 1.96935 14.0539
v -0.452097 1.98499 14.0401
v -0.439989 2.41721 14.3497
v -0.438619 2.46177 14.3105
v -0.386712 2.48733 14.2806
v -0.329675 2.46393 14.2929
v -0.29033 2.43216 14.315
v -0.278724 2.38668 14.3532
v -0.319989 2.35544 14.3865
v -0.377601 2.35138 14.3984
v -0.425279 2.37773 14.3822
v -0.382762 2.643 14.679
v -0.363641 2.69154 14.6469
v -0.311354 2.7156 14.6254
v -0.259838 2.69081 14.6338
v -0.223921 2.6586 14.6487
v -0.212342 2.6106 14.6765
v -0.246416 2.56872 14.7064
v -0.305514 2.57729 14.7089
v -0.358793 2.59458 14.7054
v -0.359073 2.84091 15.0173
v -0.341113 2.8899 14.991
v -0.291573 2.92084 14.9754
v -0.23818 2.90077 14.9876
v -0.206839 2.86661 15.007
v -0.198159 2.82098 15.0322
v -0.235342 2.78676 15.0499
v -0.287828 2.76744 15.0592
v -0.33573 2.79552 15.0427
v -0.382378 3.0341 15.3661
v -0.36636 3.07509 15.3413
v -0.323582 3.10186 15.3281
v -0.270127 3.09859 15.3354
v -0.240676 3.06307 15.3611
v -0.238802 3.02063 15.3886
v -0.270638 2.98555 15.4082
v -0.321902 2.9706 15.4129
v -0.369113 2.99181 15.3947
v -0.396435 3.27617 15.6687
v -0.394262 3.31881 15.6468
v -0.350697 3.34356 15.6323
v -0.295745 3.33851 15.6325
v -0.268881 3.29622 15.6529
v -0.277411 3.25486 15.6745
v -0.299146 3.21606 15.6952
v -0.348123 3.21946 15.6956
v -0.398379 3.23036 15.6922
v -0.348979 3.38224 16.0264
v -0.331375 3.4205 16.0093
v -0.291081 3.43364 16.0038
v -0.249391 3.43187 16.0051
v -0.212259 3.40462 16.0179
v -0.2119 3.35853 16.0388
v -0.244853 3.32295 16.0546
v -0.294302 3.31966 16.0555
v -0.335686 3.34117 16.0452
v -0.396446 3.5816 16.343
v -0.393308 3.61399 16.3203
v -0.356146 3.62738 16.3122
v -0.318066 3.62432 16.3156
v -0.283744 3.60369 16.3313
v -0.29115 3.56884 16.3556
v -0.316423 3.54417 16.3721
v -0.35558 3.53073 16.3802
v -0.394069 3.54782 16.3669
v -0.352286 3.90449 16.7793
v -0.353255 3.93575 16.7586
v -0.317445 3.94448 16.7506
v -0.280921 3.94483 16.7481
v -0.249838 3.92183 16.7614
v -0.248801 3.88642 16.7849
v -0.274646 3.85889 16.8047
v -0.314845 3.86285 16.8046
v -0.351153 3.87315 16.8
v -0.342038 4.15941 17.2525
v -0.336612 4.19089 17.2334
v -0.300187 4.19515 17.2311
v -0.269439 4.19622 17.2307
v -0.247635 4.17574 17.2433
v -0.247 4.14794 17.2602
v -0.269088 4.12878 17.2716
v -0.298492 4.12356 17.2746
v -0.324992 4.13563 17.2671
v -0.353978 4.34221 17.5468
v -0.347057 4.36512 17.532
v -0.323948 4.38418 17.5201
v -0.295907 4.37169 17.529
v -0.278078 4.35575 17.5399
v -0.274598 4.33283 17.555
v -0.292408 4.31397 17.5668
v -0.320934 4.30573 17.5715
v -0.348595 4.31765 17.563
v -0.345862 4.53381 17.8414
v -0.336701 4.55558 17.826
v -0.311294 4.56088 17.8201
v -0.283597 4.56395 17.8155
v -0.269741 4.54273 17.8286
v -0.273287 4.52273 17.8424
v -0.284593 4.50461 17.8556
v -0.310987 4.49858 17.862
v -0.333062 4.51328 17.8541
v -0.298344 4.72495 18.127
v -0.291624 4.74373 18.1137
v -0.270862 4.7537 18.1057
v -0.247072 4.74959 18.1073
v -0.233979 4.7336 18.1177
v -0.228669 4.71406 18.1309
v -0.24826 4.70318 18.1395
v -0.268957 4.69771 18.1444
v -0.286556 4.70892 18.1375
v -0.288914 5.01227 18.5394
v -0.285822 5.02305 18.5306
v -0.273489 5.03008 18.5251
v -0.257116 5.02979 18.5257
v -0.244637 5.02049 18.5337
v -0.248858 5.00782 18.544
v -0.255693 4.99608 18.5535
v -0.272633 4.99459 18.5543
v -0.285397 5.00155 18.5483
v -0.281709 5.33582 18.8796
v -0.299155 5.1947 18.9049
v -0.295203 5.22365 18.8999
v -0.271937 5.20529 18.8998
v -0.301855 -0.308035 9.90129
v -0.37782 -0.402245 9.8125
v -0.487254 -0.30167 9.79463
v -0.607191 -0.213822 9.76463
v -0.595885 -0.0743711 9.83625
v -0.495979 -0.0147135 9.9231
v -0.383191 -0.0343579 9.98064
v -0.280412 -0.105003 10.0085
v -0.237375 -0.227673 9.97683
v -0.579896 -0.452747 10.3503
v -0.682608 -0.46628 10.2774
v -0.805949 -0.456858 10.2027
v -0.866583 -0.326169 10.2281
v -0.846539 -0.219233 10.2938
v -0.781854 -0.154419 10.3675
v -0.675189 -0.130516 10.448
v -0.564903 -0.221538 10.4741
v -0.54318 -0.350783 10.4243
v -0.816587 -0.717935 10.7446
v -0.90196 -0.724094 10.6767
v -0.992945 -0.696437 10.6302
v -1.07468 -0.612019 10.6331
v -1.06584 -0.522249 10.7072
v -1.01831 -0.462801 10.787
v -0.925639 -0.484698 10.8392
v -0.830178 -0.537464 10.8702
v -0.807194 -0.633847 10.8147
v -1.18769 -0.956102 11.117
v -1.23219 -1.00161 11.0418
v -1.31427 -0.960722 10.9831
v -1.36624 -0.864777 10.9908
v -1.35032 -0.789944 11.0552
v -1.31593 -0.739788 11.1229
v -1.24542 -0.741265 11.1949
v -1.17521 -0.814646 11.2206
v -1.15708 -0.904695 11.1817
v -1.57889 -1.12477 11.4617
v -1.62628 -1.16396 11.4024
v -1.69442 -1.12064 11.3684
v -1.7306 -1.04918 11.3753
v -1.74609 -0.971124 11.4027
v -1.6959 -0.936435 11.4621
v -1.63171 -0.935962 11.5153
v -1.57162 -0.993767 11.5352
v -1.54732 -1.07258 11.5147
v -1.81598 -1.34838 11.8869
v -1.88118 -1.34396 11.8444
v -1.93855 -1.32529 11.8165
v -1.98115 -1.27083 11.8213
v -1.97847 -1.21448 11.8588
v -1.95487 -1.16412 11.907
v -1.88995 -1.17251 11.9468
v -1.83387 -1.21992 11.9557
v -1.81332 -1.28304 11.93
v -2.06845 -1.57616 12.1684
v -2.11718 -1.5873 12.1108
v -2.1724 -1.5499 12.0792
v -2.21868 -1.4893 12.0723
v -2.20753 -1.43331 12.1214
v -2.17666 -1.4067 12.171
v -2.12978 -1.41079 12.2165
v -2.07724 -1.45357 12.2418
v -2.05524 -1.52137 12.2189
v -2.40695 -1.69074 12.4332
v -2.44294 -1.71086 12.383
v -2.49031 -1.68199 12.3418
v -2.50885 -1.61867 12.3491
v -2.51342 -1.56143 12.3696
v -2.48758 -1.52207 12.4169
v -2.44125 -1.53855 12.4625
v -2.39686 -1.58099 12.4942
v -2.37622 -1.6522 12.4858
v -2.68719 -1.82059 12.7038
v -2.74545 -1.80944 12.6608
v -2.79918 -1.80078 12.6204
v -2.82805 -1.7386 12.6279
v -2.82282 -1.68559 12.6591
v -2.80125 -1.63701 12.7018
v -2.74416 -1.64367 12.746
v -2.70488 -1.69973 12.7503
v -2.68338 -1.75662 12.7394
v -2.90302 -1.99266 13.0122
v -2.94998 -2.00627 12.9713
v -3.01065 -1.99373 12.9365
v -3.04517 -1.93186 12.9495
v -3.05917 -1.86613 12.9792
v -3.01332 -1.83647 13.029
v -2.95552 -1.84166 13.0662
v -2.90122 -1.88404 13.0787
v -2.88855 -1.94463 13.0512
v -3.16485 -2.21881 13.358
v -3.22007 -2.2213 13.3162
v -3.27348 -2.2006 13.2833
v -3.29759 -2.13942 13.2854
v -3.30465 -2.07298 13.3019
v -3.25725 -2.0481 13.3453
v -3.20367 -2.04206 13.387
v -3.15312 -2.09034 13.4088
v -3.14362 -2.16024 13.393
v -3.45836 -2.23837 13.7247
v -3.50719 -2.24388 13.6939
v -3.5697 -2.24484 13.6561
v -3.59071 -2.17514 13.663
v -3.57749 -2.11856 13.6868
v -3.53989 -2.08452 13.7189
v -3.48272 -2.07303 13.7564
v -3.4367 -2.12639 13.7691
v -3.43001 -2.19151 13.7549
v -3.63867 -2.42281 14.1008
v -3.69052 -2.442 14.063
v -3.75264 -2.42114 14.0394
v -3.7835 -2.36142 14.0519
v -3.79169 -2.29881 14.0783
v -3.74283 -2.27322 14.1176
v -3.68773 -2.27113 14.1487
v -3.63903 -2.31304 14.1546
v -3.6098 -2.37373 14.1407
v -3.95919 -2.69668 14.6149
v -4.01185 -2.71997 14.5812
v -4.07222 -2.69524 14.5618
v -4.09154 -2.6358 14.575
v -4.09788 -2.58001 14.5929
v -4.05408 -2.55494 14.6231
v -4.0048 -2.55447 14.6467
v -3.95744 -2.58673 14.6571
v -3.93376 -2.645 14.6464
v -4.21932 -2.8522 15.2051
v -4.25845 -2.89388 15.1769
v -4.30423 -2.8498 15.1716
v -4.35189 -2.81274 15.1634
v -4.33127 -2.76046 15.1872
v -4.2957 -2.73118 15.2102
v -4.2466 -2.72406 15.2321
v -4.20578 -2.76143 15.2374
v -4.19291 -2.8132 15.2273
v -4.36808 -2.99433 15.5778
v -4.42079 -3.00919 15.5477
v -4.47549 -2.98853 15.5281
v -4.48788 -2.93253 15.5402
v -4.50135 -2.87865 15.551
v -4.463 -2.84305 15.5809
v -4.41255 -2.86135 15.5992
v -4.37324 -2.89013 15.6089
v -4.35902 -2.93912 15.5999
v -4.56603 -3.10428 15.9426
v -4.61643 -3.09816 15.9151
v -4.66389 -3.09464 15.8886
v -4.67827 -3.04245 15.8953
v -4.6906 -2.98812 15.9039
v -4.6478 -2.96758 15.9347
v -4.60494 -2.97076 15.9587
v -4.5624 -2.99867 15.9753
v -4.55413 -3.05171 15.9648
v -4.78553 -3.19357 16.2923
v -4.83353 -3.19662 16.2673
v -4.87422 -3.17842 16.2509
v -4.90221 -3.13811 16.2462
v -4.89499 -3.09088 16.261
v -4.85945 -3.07111 16.2837
v -4.82077 -3.06913 16.3038
v -4.7849 -3.0966 16.3155
v -4.77451 -3.14329 16.3098
v -5.02604 -3.29652 16.8379
v -5.06518 -3.31577 16.8135
v -5.1062 -3.29135 16.8009
v -5.12704 -3.25147 16.8025
v -5.12999 -3.20605 16.8143
v -5.09591 -3.18273 16.8374
v -5.05568 -3.18541 16.8559
v -5.02271 -3.21369 16.8636
v -5.01824 -3.2548 16.8538
v -5.29155 -3.47547 17.3548
v -5.32542 -3.47361 17.335
v -5.36067 -3.47257 17.314
v -5.38264 -3.43552 17.316
v -5.38045 -3.39708 17.3333
v -5.35313 -3.37993 17.357
v -5.32151 -3.38446 17.3743
v -5.29566 -3.40761 17.3804
v -5.27594 -3.44316 17.3777
v -5.51021 -3.59647 17.6573
v -5.53252 -3.61453 17.6362
v -5.5669 -3.6034 17.6206
v -5.59014 -3.56957 17.6214
v -5.58731 -3.53288 17.6389
v -5.56169 -3.51558 17.6616
v -5.53072 -3.51891 17.6785
v -5.50571 -3.54194 17.6834
v -5.49259 -3.5743 17.6773
v -5.65925 -3.73462 17.9919
v -5.68867 -3.73741 17.9726
v -5.71586 -3.72484 17.9622
v -5.72934 -3.69843 17.9669
v -5.73747 -3.66814 17.9768
v -5.71659 -3.65109 17.9979
v -5.68834 -3.65633 18.0125
v -5.66042 -3.67306 18.0213
v -5.65618 -3.70404 18.0087
v -5.87734 -3.89652 18.2802
v -5.90324 -3.89083 18.2631
v -5.92849 -3.89075 18.2437
v -5.93673 -3.8613 18.2521
v -5.93834 -3.83759 18.2627
v -5.92775 -3.81593 18.2818
v -5.9019 -3.82231 18.2985
v -5.88439 -3.84457 18.3009
v -5.87197 -3.87007 18.2976
v -6.21454 -4.06896 18.7046
v -6.23009 -4.07506 18.6898
v -6.24642 -4.06305 18.6824
v -6.2568 -4.04594 18.6818
v -6.26085 -4.02431 18.6881
v -6.24645 -4.01451 18.7036
v -6.22881 -4.01686 18.7163
v -6.21081 -4.02987 18.7246
v -6.20456 -4.05328 18.7192
v -6.54363 -4.24584 19.1295
v -6.5565 -4.25243 19.1176
v -6.57057 -4.24176 19.1123
v -6.58065 -4.22785 19.1112
v -6.58207 -4.2104 19.1178
v -6.56989 -4.20304 19.1296
v -6.55513 -4.20141 19.1408
v -6.54373 -4.21592 19.1425
v -6.53681 -4.23247 19.1402
v -6.80157 -4.39207 19.5088
v -6.67556 -4.32541 19.5341
v -6.70102 -4.33976 19.5292
v -6.70044 -4.31013 19.5291
v -0.180672 0.0438448 8.61504
v -0.064475 0.0268411 8.53422
v -0.0297266 -0.108122 8.47921
v -0.0877066 -0.238345 8.48659
v -0.186226 -0.333115 8.52919
v -0.300737 -0.305705 8.61136
v -0.406357 -0.229527 8.69925
v -0.376357 -0.0748049 8.71617
v -0.304441 0.0613116 8.70097
v 0.226635 0.000596575 9.06164
v 0.306137 -0.0898113 8.97998
v 0.38215 -0.19764 8.8964
v 0.323206 -0.349885 8.90045
v 0.205223 -0.425038 8.96771
v 0.0920105 -0.402972 9.05651
v 0.0305736 -0.301455 9.12777
v 0.0431376 -0.172062 9.15188
v 0.101523 -0.0382052 9.1435
v 0.483194 -0.189432 9.57166
v 0.572772 -0.24247 9.50691
v 0.583639 -0.354117 9.47655
v 0.558497 -0.461548 9.46855
v 0.475166 -0.557192 9.49776
v 0.373232 -0.515285 9.56748
v 0.295185 -0.44132 9.62983
v 0.309598 -0.31764 9.6477
v 0.378723 -0.220098 9.62737
v 0.790425 -0.267197 10.055
v 0.861927 -0.318751 9.99386
v 0.889999 -0.412255 9.96391
v 0.879721 -0.52063 9.96333
v 0.803199 -0.578345 10.0196
v 0.72812 -0.548952 10.0819
v 0.676347 -0.487621 10.1281
v 0.664327 -0.391754 10.1454
v 0.710746 -0.305669 10.1154
v 1.2027 -0.32458 10.502
v 1.25852 -0.350391 10.4458
v 1.28036 -0.426131 10.409
v 1.27051 -0.525399 10.3957
v 1.19857 -0.57695 10.4491
v 1.12463 -0.573405 10.5168
v 1.08668 -0.498926 10.5678
v 1.09685 -0.410026 10.5785
v 1.13168 -0.320103 10.5672
v 1.58165 -0.515112 10.9485
v 1.6535 -0.519363 10.8893
v 1.66814 -0.605018 10.844
v 1.62509 -0.687461 10.8461
v 1.55987 -0.725396 10.8834
v 1.50379 -0.71157 10.9338
v 1.45965 -0.669768 10.9855
v 1.46392 -0.58853 11.0139
v 1.5178 -0.523637 10.9963
v 1.83746 -0.622175 11.2988
v 1.88712 -0.663619 11.2425
v 1.90358 -0.735592 11.2071
v 1.88142 -0.816412 11.2037
v 1.82204 -0.854993 11.2459
v 1.7624 -0.855839 11.2991
v 1.72767 -0.799717 11.3463
v 1.74242 -0.724992 11.3545
v 1.77283 -0.651811 11.3483
v 2.16553 -0.710326 11.5916
v 2.20159 -0.737884 11.545
v 2.23669 -0.790073 11.4942
v 2.20744 -0.864425 11.5119
v 2.1646 -0.920277 11.5488
v 2.11866 -0.894834 11.6062
v 2.08637 -0.853491 11.6515
v 2.08766 -0.783313 11.6647
v 2.11614 -0.715936 11.6465
v 2.52118 -0.769612 11.8949
v 2.56145 -0.803141 11.8449
v 2.57424 -0.863696 11.8111
v 2.5492 -0.929561 11.8112
v 2.5015 -0.980472 11.8379
v 2.44704 -0.973152 11.892
v 2.41029 -0.925684 11.9436
v 2.4266 -0.850206 11.9553
v 2.46858 -0.797676 11.9344
v 2.78366 -0.946273 12.2322
v 2.85058 -0.947481 12.188
v 2.86762 -1.02221 12.1524
v 2.83697 -1.09971 12.1471
v 2.77241 -1.13836 12.1768
v 2.712 -1.12526 12.2207
v 2.68277 -1.07213 12.2572
v 2.68453 -1.0059 12.2777
v 2.72434 -0.944383 12.2717
v 3.17588 -1.08403 12.8805
v 3.21063 -1.14123 12.843
v 3.23582 -1.19155 12.8134
v 3.21327 -1.25418 12.8114
v 3.16352 -1.29554 12.8326
v 3.11128 -1.27957 12.8705
v 3.0725 -1.24054 12.9058
v 3.07879 -1.17554 12.9189
v 3.10997 -1.10998 12.9162
v 3.62557 -1.29148 13.4767
v 3.68101 -1.30493 13.4371
v 3.69265 -1.37042 13.4118
v 3.66718 -1.43216 13.4116
v 3.61715 -1.46125 13.4362
v 3.55375 -1.48312 13.4713
v 3.5266 -1.42061 13.5059
v 3.52469 -1.35209 13.5257
v 3.57276 -1.30514 13.5072
v 3.87243 -1.41055 13.8737
v 3.93214 -1.41892 13.8416
v 3.9626 -1.48438 13.8195
v 3.94295 -1.56062 13.8225
v 3.87787 -1.57884 13.8548
v 3.81948 -1.58312 13.885
v 3.78197 -1.53235 13.9094
v 3.76949 -1.46301 13.9226
v 3.80959 -1.40038 13.9075
v 4.08914 -1.36081 14.3163
v 4.13174 -1.40976 14.2902
v 4.1627 -1.46109 14.27
v 4.15636 -1.53432 14.2677
v 4.09395 -1.55549 14.2987
v 4.03952 -1.55083 14.3276
v 3.99943 -1.50809 14.3519
v 4.00017 -1.44494 14.3564
v 4.02465 -1.37938 14.3487
v 4.34607 -1.47603 14.7388
v 4.39651 -1.49375 14.7085
v 4.42839 -1.54967 14.6788
v 4.39471 -1.61233 14.6815
v 4.34418 -1.65448 14.6977
v 4.28085 -1.65235 14.731
v 4.24529 -1.59882 14.7621
v 4.24419 -1.53046 14.7787
v 4.28757 -1.47541 14.7693
v 4.54123 -1.57089 15.1531
v 4.59934 -1.59719 15.1204
v 4.60923 -1.6636 15.1005
v 4.58624 -1.72325 15.0972
v 4.53635 -1.76344 15.1108
v 4.47586 -1.75714 15.14
v 4.45286 -1.70234 15.1632
v 4.44891 -1.64666 15.1779
v 4.47958 -1.58982 15.177
v 4.73378 -1.67543 15.5606
v 4.77694 -1.69911 15.5357
v 4.80164 -1.74833 15.5155
v 4.78954 -1.81204 15.5106
v 4.73491 -1.83913 15.5326
v 4.68491 -1.82606 15.559
v 4.64875 -1.78914 15.5827
v 4.64647 -1.73082 15.5936
v 4.68582 -1.69053 15.5813
v 4.94304 -1.72812 15.975
v 4.98633 -1.75652 15.9508
v 5.01629 -1.80595 15.9293
v 4.98014 -1.85436 15.9382
v 4.9445 -1.90112 15.947
v 4.89012 -1.88958 15.9736
v 4.86755 -1.84124 15.9915
v 4.86441 -1.79125 16.0009
v 4.89487 -1.74969 15.9935
v 5.20122 -1.83447 16.587
v 5.23567 -1.87093 16.5674
v 5.24775 -1.9128 16.556
v 5.25157 -1.96921 16.5454
v 5.19949 -1.98527 16.5636
v 5.15692 -1.9756 16.5821
v 5.12232 -1.94611 16.6006
v 5.12728 -1.8971 16.6064
v 5.15082 -1.85113 16.6044
v 5.42004 -1.93009 17.2119
v 5.45447 -1.95901 17.1924
v 5.48117 -1.99903 17.175
v 5.46319 -2.04924 17.1768
v 5.42286 -2.08192 17.1911
v 5.3767 -2.06953 17.214
v 5.3568 -2.02908 17.2283
v 5.34826 -1.9848 17.2379
v 5.37464 -1.94334 17.2311
v 5.72158 -2.00956 17.7773
v 5.76257 -2.01113 17.7528
v 5.76389 -2.05819 17.7448
v 5.75161 -2.09587 17.7464
v 5.72396 -2.12923 17.7578
v 5.68392 -2.12413 17.7823
v 5.65699 -2.09125 17.8033
v 5.65725 -2.04415 17.8103
v 5.68945 -2.01698 17.7953
v 6.04354 -2.12274 18.3293
v 6.06941 -2.13139 18.3108
v 6.08574 -2.16134 18.2935
v 6.07174 -2.19857 18.2937
v 6.04258 -2.22242 18.3067
v 6.01424 -2.20844 18.328
v 5.98529 -2.19205 18.3502
v 5.98732 -2.15067 18.3585
v 6.01561 -2.12592 18.3463
v 6.25678 -2.19871 18.6799
v 6.27515 -2.22656 18.6598
v 6.28886 -2.25273 18.6433
v 6.27789 -2.2872 18.6408
v 6.24923 -2.29947 18.6561
v 6.21797 -2.30847 18.6742
v 6.19969 -2.28051 18.6942
v 6.21002 -2.24619 18.6972
v 6.22465 -2.21475 18.6965
v 6.48024 -2.31188 19.0116
v 6.49957 -2.32524 18.9935
v 6.51236 -2.34979 18.9767
v 6.49994 -2.381 18.9763
v 6.47586 -2.40209 18.9874
v 6.44766 -2.4008 19.0083
v 6.43153 -2.37621 19.0275
v 6.43671 -2.34375 19.0336
v 6.45451 -2.31768 19.0286
v 6.71971 -2.41078 19.3337
v 6.73871 -2.42415 19.3175
v 6.74521 -2.44857 19.3072
v 6.73628 -2.47388 19.3072
v 6.71657 -2.48794 19.3173
v 6.6951 -2.48683 19.3322
v 6.68152 -2.4686 19.3459
v 6.68014 -2.44198 19.3533
v 6.69514 -2.41704 19.349
v 7.36626 -2.6472 20.3211
v 7.37354 -2.65608 20.3136
v 7.37673 -2.66631 20.3089
v 7.37451 -2.67883 20.3076
v 7.36501 -2.68743 20.3126
v 7.35472 -2.68456 20.3208
v 7.34535 -2.67759 20.3293
v 7.34607 -2.66271 20.3322
v 7.35461 -2.65121 20.3287
v 7.53869 -2.72028 20.5349
v 7.40741 -2.66373 20.5594
v 7.43483 -2.67382 20.5544
v 7.4119 -2.69259 20.5543
v -0.445332 -0.127406 7.40846
v -0.475935 -0.0255578 7.32572
v -0.435069 0.118962 7.24479
v -0.27308 0.163018 7.28485
v -0.15328 0.120514 7.36571
v -0.0986083 0.0262667 7.45369
v -0.093002 -0.106069 7.54642
v -0.229907 -0.198571 7.55028
v -0.374436 -0.214474 7.49857
v -0.722309 0.0923856 7.94551
v -0.684954 0.229003 7.86228
v -0.645207 0.366428 7.77959
v -0.49145 0.389987 7.83533
v -0.3785 0.369697 7.90407
v -0.283312 0.297814 8.00251
v -0.324365 0.162065 8.08333
v -0.454807 0.0782198 8.08326
v -0.58892 0.0563072 8.03565
v -0.8874 0.567762 8.37751
v -0.914512 0.658034 8.27689
v -0.829283 0.757075 8.21801
v -0.696389 0.811517 8.22418
v -0.591587 0.774918 8.307
v -0.56249 0.696454 8.39693
v -0.588042 0.607746 8.47242
v -0.687825 0.543412 8.49077
v -0.81318 0.505824 8.47145
v -1.00568 0.992383 8.83976
v -1.01706 1.0667 8.77952
v -0.98243 1.15934 8.7203
v -0.868232 1.19724 8.72862
v -0.755495 1.18202 8.77687
v -0.719765 1.09439 8.85516
v -0.760192 1.00507 8.90996
v -0.840261 0.928229 8.94238
v -0.951061 0.929944 8.90503
v -1.13986 1.3244 9.34997
v -1.18592 1.38902 9.27807
v -1.10486 1.45738 9.264
v -1.02179 1.51222 9.26134
v -0.931511 1.49839 9.31514
v -0.90834 1.4255 9.38249
v -0.928181 1.34711 9.43354
v -1.0001 1.2762 9.45394
v -1.09393 1.27316 9.41147
v -1.44475 1.69775 9.7723
v -1.45456 1.76166 9.69577
v -1.3892 1.82878 9.66277
v -1.30791 1.84745 9.69309
v -1.22863 1.86003 9.72888
v -1.20271 1.80951 9.80076
v -1.22773 1.74387 9.85739
v -1.3021 1.69898 9.86027
v -1.38667 1.66604 9.8436
v -1.65036 2.18448 10.1503
v -1.63931 2.25419 10.0901
v -1.59384 2.31708 10.0503
v -1.51117 2.348 10.0557
v -1.43642 2.33427 10.0993
v -1.41972 2.27823 10.1583
v -1.42296 2.21467 10.2161
v -1.49908 2.17316 10.2233
v -1.58222 2.15287 10.2079
v -1.7773 2.54914 10.6553
v -1.80493 2.59997 10.5988
v -1.74525 2.65197 10.5809
v -1.67698 2.70094 10.5696
v -1.61496 2.6736 10.6214
v -1.57702 2.63003 10.6763
v -1.60655 2.56793 10.7166
v -1.66303 2.51279 10.7386
v -1.73754 2.51314 10.7045
v -2.02652 2.99639 11.0462
v -2.04871 3.04334 10.9893
v -1.99014 3.08956 10.9705
v -1.92729 3.12136 10.968
v -1.86651 3.11075 11.0066
v -1.83397 3.07109 11.061
v -1.86613 3.01758 11.0993
v -1.91518 2.96384 11.13
v -1.98452 2.96949 11.0923
v -2.17802 3.3491 11.4489
v -2.17494 3.41436 11.3985
v -2.11878 3.45898 11.3806
v -2.05742 3.49092 11.3742
v -1.9902 3.47878 11.4042
v -1.96113 3.4285 11.4526
v -1.97013 3.36423 11.5004
v -2.04344 3.33411 11.5017
v -2.11109 3.32593 11.4875
v -2.31665 3.65571 11.8768
v -2.3131 3.72871 11.8326
v -2.25617 3.77647 11.8211
v -2.19669 3.80818 11.8204
v -2.14043 3.78686 11.8516
v -2.08891 3.74722 11.8926
v -2.10768 3.67692 11.9303
v -2.17598 3.63901 11.9321
v -2.25148 3.61911 11.9203
v -2.43946 3.9389 12.3293
v -2.45167 3.99085 12.2936
v -2.43118 4.05919 12.261
v -2.35714 4.06816 12.285
v -2.28434 4.07497 12.3098
v -2.25207 4.01709 12.3569
v -2.26787 3.94576 12.393
v -2.3329 3.89924 12.395
v -2.40619 3.88924 12.3719
v -2.73762 4.33064 12.9465
v -2.75034 4.39477 12.9086
v -2.71579 4.46311 12.8837
v -2.64 4.4796 12.8991
v -2.57726 4.46264 12.9281
v -2.53811 4.41301 12.9667
v -2.56673 4.3505 12.9905
v -2.61662 4.30613 12.998
v -2.68879 4.28501 12.9861
v -2.91863 4.67182 13.6356
v -2.9137 4.74208 13.6063
v -2.87106 4.79063 13.5946
v -2.81397 4.83249 13.5889
v -2.74199 4.81598 13.6117
v -2.72077 4.75186 13.644
v -2.73094 4.68807 13.6694
v -2.78244 4.6357 13.6808
v -2.85082 4.64907 13.6602
v -2.99612 4.88414 14.0861
v -3.02829 4.94005 14.0492
v -2.9823 4.99829 14.0291
v -2.91404 5.00579 14.041
v -2.85785 4.99332 14.0605
v -2.81443 4.95077 14.093
v -2.84663 4.89455 14.1153
v -2.88845 4.84785 14.1302
v -2.95393 4.84594 14.1161
v -3.11083 5.14936 14.4977
v -3.10075 5.2072 14.4699
v -3.07625 5.25595 14.4495
v -3.01991 5.2692 14.4534
v -2.957 5.26879 14.4655
v -2.9245 5.21788 14.4978
v -2.95204 5.16337 14.5206
v -2.99508 5.12238 14.5334
v -3.05751 5.1186 14.5236
v -3.17034 5.33905 14.954
v -3.17316 5.39826 14.9312
v -3.13875 5.44468 14.9188
v -3.08494 5.47431 14.9157
v -3.03624 5.44351 14.9347
v -3.00883 5.40158 14.9547
v -3.00991 5.34596 14.9756
v -3.06023 5.31306 14.9805
v -3.11939 5.3062 14.9742
v -3.25744 5.58991 15.6167
v -3.27296 5.63714 15.5961
v -3.24338 5.68262 15.5841
v -3.1918 5.70731 15.5837
v -3.14411 5.68318 15.6012
v -3.11655 5.64248 15.6214
v -3.1164 5.58682 15.6425
v -3.16467 5.54755 15.6489
v -3.22548 5.54733 15.6383
v -3.38652 5.83506 16.2746
v -3.38489 5.88527 16.2524
v -3.35993 5.92821 16.2391
v -3.31154 5.94835 16.2417
v -3.2609 5.93775 16.2586
v -3.23869 5.89444 16.2834
v -3.25282 5.84757 16.301
v -3.28963 5.81008 16.309
v -3.34051 5.81386 16.2951
v -3.54954 6.13126 16.8706
v -3.55408 6.17621 16.8461
v -3.53161 6.22171 16.8295
v -3.48083 6.23999 16.8357
v -3.44191 6.21821 16.8589
v -3.42686 6.18451 16.8809
v -3.43539 6.14771 16.8973
v -3.46645 6.11992 16.902
v -3.51077 6.10885 16.8941
v -3.70867 6.43275 17.4688
v -3.71736 6.46416 17.4479
v -3.7015 6.50171 17.4312
v -3.65889 6.51518 17.4367
v -3.61695 6.50941 17.4531
v -3.60841 6.473 17.4768
v -3.61251 6.43743 17.4961
v -3.64444 6.40914 17.5024
v -3.68563 6.40813 17.4902
v -3.80724 6.65983 17.8373
v -3.80881 6.68745 17.8183
v -3.80176 6.72377 17.796
v -3.76005 6.72571 17.8067
v -3.72218 6.72564 17.8176
v -3.70934 6.69567 17.8413
v -3.71559 6.66232 17.8618
v -3.75008 6.64509 17.8635
v -3.78849 6.6328 17.8607
v -3.89932 6.9049 18.1935
v -3.90746 6.92931 18.1735
v -3.88726 6.95313 18.1621
v -3.85679 6.96523 18.162
v -3.82983 6.95561 18.1766
v -3.81579 6.93511 18.1953
v -3.82207 6.9087 18.2126
v -3.84833 6.89059 18.2183
v -3.88351 6.88045 18.2156
v -3.99858 7.15342 18.5411
v -3.99668 7.17944 18.5244
v -3.98373 7.2042 18.512
v -3.95442 7.2132 18.5154
v -3.9296 7.20567 18.5285
v -3.90967 7.1882 18.5465
v -3.91866 7.16006 18.5624
v -3.9452 7.14199 18.5659
v -3.97609 7.1379 18.5587
v -4.32996 7.82263 19.5765
v -4.32634 7.84001 19.5655
v -4.31891 7.85619 19.5567
v -4.2999 7.86144 19.5601
v -4.28042 7.86137 19.5674
v -4.275 7.84587 19.5805
v -4.27661 7.82853 19.5922
v -4.29356 7.81453 19.5958
v -4.31508 7.81211 19.5895
v -4.50863 8.21168 20.0561
v -4.50928 8.21538 20.0528
v -4.50621 8.21893 20.0512
v -4.50198 8.2196 20.0525
v -4.49792 8.21989 20.054
v -4.49727 8.21669 20.0569
v -4.49809 8.2136 20.0591
v -4.50083 8.2103 20.0605
v -4.50518 8.2101 20.0588
v -4.52704 8.26133 20.1127
v -4.47869 8.12723 20.1375
v -4.48905 8.15455 20.1325
v -4.45984 8.14953 20.1324
v -0.055195 -0.218236 6.25261
v -0.0770864 -0.36075 6.15162
v -0.246895 -0.343355 6.10797
v -0.405224 -0.286963 6.09374
v -0.487888 -0.143626 6.16133
v -0.453092 0.000903749 6.26783
v -0.305523 0.05786 6.35324
v -0.143279 0.0161603 6.37843
v -0.0137806 -0.091361 6.34963
v -0.22834 -0.579555 6.77563
v -0.372005 -0.636898 6.68081
v -0.501826 -0.697999 6.58838
v -0.638979 -0.596061 6.61171
v -0.717572 -0.471544 6.67311
v -0.655943 -0.369214 6.77027
v -0.554301 -0.310878 6.85026
v -0.409945 -0.329236 6.89033
v -0.287957 -0.429993 6.86225
v -0.408093 -0.923198 7.27778
v -0.487634 -0.981074 7.20431
v -0.591603 -1.0143 7.14594
v -0.709349 -0.962261 7.15943
v -0.808595 -0.869521 7.21419
v -0.774467 -0.762965 7.31825
v -0.659066 -0.711372 7.3961
v -0.517081 -0.735243 7.41435
v -0.433705 -0.82668 7.35634
v -0.591082 -1.38604 7.74339
v -0.637405 -1.4531 7.64535
v -0.754188 -1.42338 7.61639
v -0.859646 -1.38737 7.6003
v -0.902699 -1.30537 7.6676
v -0.883585 -1.23962 7.74986
v -0.81392 -1.20064 7.82939
v -0.706856 -1.23475 7.84841
v -0.618935 -1.30106 7.82198
v -0.912035 -1.82227 8.13932
v -0.935271 -1.88409 8.07
v -1.02442 -1.87108 8.03577
v -1.11158 -1.83648 8.02255
v -1.1741 -1.75941 8.06146
v -1.15585 -1.68374 8.14101
v -1.06997 -1.6669 8.20119
v -0.976879 -1.6879 8.23009
v -0.893712 -1.75232 8.21361
v -1.10889 -2.18947 8.64129
v -1.12907 -2.25733 8.5748
v -1.22226 -2.24808 8.546
v -1.30166 -2.20919 8.54819
v -1.36631 -2.14087 8.58157
v -1.3462 -2.06683 8.65335
v -1.26421 -2.04252 8.70668
v -1.17462 -2.06471 8.72291
v -1.11142 -2.12403 8.69671
v -1.25564 -2.53439 8.97779
v -1.27341 -2.58284 8.91258
v -1.34944 -2.59033 8.85892
v -1.42914 -2.54115 8.86696
v -1.48363 -2.47565 8.90841
v -1.4647 -2.41895 8.9836
v -1.39245 -2.4119 9.03453
v -1.31319 -2.42246 9.06977
v -1.2611 -2.4823 9.03327
v -1.49635 -2.8848 9.25877
v -1.51733 -2.92304 9.19581
v -1.58175 -2.92127 9.14377
v -1.64977 -2.87359 9.14314
v -1.70648 -2.80958 9.17138
v -1.67577 -2.76911 9.24517
v -1.62823 -2.75111 9.30646
v -1.55627 -2.77745 9.33569
v -1.50729 -2.83397 9.30984
v -1.70635 -3.21794 9.54508
v -1.74515 -3.26768 9.47571
v -1.82759 -3.26313 9.43232
v -1.89523 -3.21085 9.44254
v -1.9503 -3.14891 9.46914
v -1.92022 -3.09882 9.5338
v -1.86327 -3.08258 9.58206
v -1.79347 -3.09892 9.607
v -1.72531 -3.14841 9.59972
v -1.86762 -3.50896 9.89992
v -1.9158 -3.54405 9.85168
v -1.98004 -3.54745 9.82305
v -2.05862 -3.52723 9.80811
v -2.07949 -3.46129 9.85398
v -2.06903 -3.4056 9.90401
v -2.01314 -3.37548 9.95127
v -1.93437 -3.38957 9.97134
v -1.87504 -3.44452 9.94997
v -2.06505 -3.86261 10.3213
v -2.09073 -3.90853 10.2752
v -2.15744 -3.92769 10.232
v -2.22078 -3.87725 10.2433
v -2.26534 -3.818 10.2695
v -2.24606 -3.75966 10.3223
v -2.18451 -3.73832 10.365
v -2.11225 -3.75396 10.384
v -2.06499 -3.80792 10.3631
v -2.23822 -4.20221 10.7696
v -2.29051 -4.24948 10.7151
v -2.36599 -4.23499 10.6894
v -2.44221 -4.20985 10.6703
v -2.46894 -4.13713 10.7046
v -2.44846 -4.07683 10.7528
v -2.38769 -4.05516 10.7949
v -2.31578 -4.06992 10.8186
v -2.2671 -4.12821 10.8037
v -2.49961 -4.46196 11.2136
v -2.5171 -4.52182 11.1699
v -2.59243 -4.53861 11.1326
v -2.66905 -4.49459 11.133
v -2.69691 -4.42251 11.1682
v -2.682 -4.35579 11.2153
v -2.61719 -4.32204 11.2594
v -2.53896 -4.34771 11.2711
v -2.47817 -4.40114 11.2593
v -2.64957 -4.92601 11.877
v -2.70446 -4.97744 11.8321
v -2.78308 -4.98745 11.8048
v -2.85007 -4.94322 11.8124
v -2.88467 -4.87994 11.8399
v -2.86505 -4.81757 11.8816
v -2.80537 -4.78175 11.9188
v -2.72841 -4.79817 11.9302
v -2.68347 -4.85502 11.9092
v -2.88821 -5.32267 12.5657
v -2.92481 -5.37211 12.5319
v -2.99256 -5.38775 12.5063
v -3.06303 -5.35437 12.504
v -3.09369 -5.28615 12.5292
v -3.07003 -5.22318 12.5662
v -3.00786 -5.19888 12.5946
v -2.9427 -5.21459 12.6041
v -2.89917 -5.26213 12.5924
v -3.01306 -5.53927 13.0264
v -3.05903 -5.57919 12.9952
v -3.11827 -5.57973 12.9782
v -3.18162 -5.56168 12.9685
v -3.212 -5.50014 12.9879
v -3.19476 -5.43785 13.0212
v -3.13281 -5.41922 13.0472
v -3.06799 -5.42471 13.063
v -3.03018 -5.47777 13.0495
v -3.17759 -5.74842 13.4782
v -3.19487 -5.80349 13.447
v -3.25798 -5.79317 13.4319
v -3.3144 -5.77228 13.4238
v -3.34705 -5.71643 13.4397
v -3.3384 -5.65155 13.4728
v -3.27564 -5.6282 13.5036
v -3.2063 -5.63755 13.5211
v -3.15659 -5.69134 13.5116
v -3.3036 -5.97366 13.9313
v -3.35275 -6.01232 13.9023
v -3.41323 -6.03387 13.8768
v -3.45793 -5.98275 13.8843
v -3.49392 -5.93361 13.8935
v -3.48446 -5.87056 13.9209
v -3.42457 -5.84581 13.9474
v -3.36109 -5.86067 13.9595
v -3.32003 -5.90976 13.9518
v -3.48323 -6.20203 14.616
v -3.5233 -6.24495 14.5905
v -3.58353 -6.26116 14.5703
v -3.6248 -6.21327 14.5785
v -3.64714 -6.16843 14.5901
v -3.63206 -6.12309 14.6107
v -3.59138 -6.09366 14.6313
v -3.53676 -6.10349 14.6405
v -3.4889 -6.14131 14.6375
v -3.63452 -6.46997 15.2942
v -3.66509 -6.51579 15.2649
v -3.72326 -6.49992 15.2584
v -3.77975 -6.49238 15.2484
v -3.79603 -6.43979 15.2697
v -3.77828 -6.39561 15.2951
v -3.73913 -6.36213 15.3206
v -3.68361 -6.37879 15.326
v -3.64814 -6.41845 15.3156
v -3.81397 -6.78835 15.9103
v -3.82919 -6.82766 15.8838
v -3.8778 -6.823 15.8734
v -3.92767 -6.81142 15.8666
v -3.94958 -6.76579 15.8868
v -3.93067 -6.72603 15.9146
v -3.8893 -6.71378 15.9327
v -3.84526 -6.71681 15.9428
v -3.805 -6.74685 15.9364
v -3.97271 -7.12455 16.525
v -3.98721 -7.1604 16.4979
v -4.03261 -7.15346 16.4872
v -4.07368 -7.13873 16.4827
v -4.09422 -7.10075 16.4996
v -4.0854 -7.0625 16.5263
v -4.04547 -7.05176 16.5462
v -4.00654 -7.06246 16.5525
v -3.97012 -7.08722 16.5491
v -4.12603 -7.35172 16.8984
v -4.14013 -7.37909 16.8741
v -4.17751 -7.38701 16.8525
v -4.21671 -7.36394 16.8508
v -4.23692 -7.32629 16.867
v -4.21627 -7.29937 16.8939
v -4.19014 -7.28229 16.9166
v -4.15458 -7.29544 16.9234
v -4.13001 -7.32117 16.917
v -4.28238 -7.59126 17.2586
v -4.30752 -7.60554 17.2368
v -4.33552 -7.60821 17.2218
v -4.37149 -7.59791 17.2122
v -4.38118 -7.56506 17.2309
v -4.3746 -7.53817 17.2529
v -4.34783 -7.52741 17.273
v -4.31575 -7.53627 17.2817
v -4.28963 -7.55969 17.2774
v -4.44476 -7.83546 17.6092
v -4.46304 -7.85845 17.5858
v -4.49723 -7.85801 17.5723
v -4.52181 -7.83633 17.5774
v -4.53611 -7.813 17.5878
v -4.53115 -7.78928 17.6063
v -4.50764 -7.77867 17.6232
v -4.47853 -7.78525 17.6304
v -4.45831 -7.80674 17.6236
v -4.86154 -8.54628 18.656
v -4.8753 -8.55907 18.6404
v -4.89647 -8.55704 18.6331
v -4.91683 -8.54896 18.6307
v -4.92773 -8.53075 18.6401
v -4.92334 -8.51338 18.6553
v -4.90438 -8.50922 18.6665
v -4.88591 -8.5152 18.6697
v -4.86917 -8.52696 18.6677
v -5.13379 -8.98427 19.1823
v -5.13383 -8.98434 19.1822
v -5.13393 -8.98436 19.1821
v -5.13405 -8.98429 19.1821
v -5.13407 -8.9842 19.1822
v -5.13405 -8.98413 19.1823
v -5.13398 -8.98409 19.1824
v -5.13387 -8.9841 19.1824
v -5.1338 -8.98418 19.1823
v -5.13466 -8.98559 19.1838
v -5.04712 -8.87189 19.2071
v -5.0626 -8.89667 19.2021
v -5.07629 -8.87039 19.202
v -0.15962 0.135792 5.06385
v -0.0343492 0.182225 4.97524
v 0.0964404 0.082059 4.9021
v 0.0743568 -0.0884891 4.93888
v 0.0447156 -0.240316 4.97821
v -0.0847866 -0.315993 5.07342
v -0.224219 -0.238403 5.1552
v -0.302036 -0.0869804 5.18674
v -0.271593 0.0728588 5.14585
v 0.336086 0.346276 5.72035
v 0.447346 0.339683 5.63827
v 0.576361 0.274089 5.55238
v 0.59914 0.100441 5.56319
v 0.507607 -0.00132883 5.6479
v 0.408151 -0.0642911 5.7323
v 0.283556 -0.0193603 5.8182
v 0.21534 0.124597 5.8461
v 0.249881 0.266123 5.79761
v 0.804485 0.314223 6.42121
v 0.9044 0.310803 6.35524
v 0.972857 0.222703 6.3267
v 1.03948 0.106277 6.30489
v 0.972863 0.00354497 6.36928
v 0.874919 -0.0436326 6.44377
v 0.774625 0.0179345 6.49869
v 0.714717 0.125496 6.51775
v 0.722594 0.248862 6.48853
v 1.24171 0.542827 7.09623
v 1.31621 0.564743 7.02958
v 1.38829 0.493247 6.9939
v 1.41433 0.39087 7.00479
v 1.38877 0.297648 7.05428
v 1.31224 0.25877 7.12782
v 1.22355 0.301525 7.18579
v 1.1683 0.399228 7.1998
v 1.17563 0.502416 7.16186
v 1.82868 0.693286 7.71797
v 1.89936 0.642745 7.65833
v 1.97183 0.609917 7.59413
v 1.96222 0.511505 7.61907
v 1.9502 0.419344 7.64532
v 1.88083 0.411005 7.71313
v 1.82004 0.445574 7.76585
v 1.7888 0.523492 7.78333
v 1.79113 0.608696 7.76747
v 2.29358 0.725334 8.20765
v 2.36257 0.722302 8.14357
v 2.4005 0.644968 8.1208
v 2.43472 0.565078 8.10193
v 2.3938 0.501743 8.15066
v 2.33947 0.472052 8.20641
v 2.27548 0.498171 8.26202
v 2.2347 0.578273 8.287
v 2.24506 0.668072 8.2625
v 2.76065 0.802493 8.68019
v 2.81668 0.811402 8.62457
v 2.879 0.763972 8.57773
v 2.8868 0.674296 8.59382
v 2.85481 0.616639 8.63936
v 2.807 0.588167 8.69228
v 2.74825 0.614781 8.74119
v 2.72001 0.688514 8.74872
v 2.71902 0.762806 8.73019
v 3.22584 0.943575 9.1529
v 3.27657 0.938263 9.10799
v 3.34045 0.909875 9.05606
v 3.35697 0.81973 9.06031
v 3.32145 0.754669 9.10643
v 3.26676 0.720843 9.16328
v 3.20755 0.763289 9.20797
v 3.18179 0.835803 9.21588
v 3.17412 0.914842 9.20598
v 3.62344 1.01435 9.60485
v 3.6885 1.00308 9.56433
v 3.74579 0.960177 9.53156
v 3.75361 0.880496 9.53358
v 3.72539 0.809714 9.55782
v 3.66074 0.793957 9.60045
v 3.59981 0.820123 9.63702
v 3.55555 0.885209 9.65953
v 3.56568 0.969437 9.64566
v 3.88413 1.03853 10.1435
v 3.95349 1.06181 10.1006
v 3.997 0.990694 10.0842
v 4.01013 0.91859 10.0855
v 3.97629 0.86179 10.112
v 3.9214 0.829459 10.1477
v 3.86013 0.859155 10.1794
v 3.82136 0.923162 10.1939
v 3.83379 0.997087 10.1776
v 4.23785 1.12756 10.6224
v 4.29401 1.11865 10.587
v 4.35363 1.08732 10.5532
v 4.36234 1.01057 10.5607
v 4.33431 0.948418 10.5898
v 4.27752 0.923236 10.6315
v 4.20792 0.938006 10.6747
v 4.1751 1.01579 10.6829
v 4.18934 1.08972 10.6608
v 4.68493 1.27284 11.3237
v 4.75847 1.25234 11.2904
v 4.82102 1.21062 11.2663
v 4.83889 1.13024 11.2714
v 4.80018 1.06717 11.3019
v 4.73723 1.04601 11.3371
v 4.66521 1.06003 11.3708
v 4.63148 1.13467 11.3746
v 4.64926 1.20431 11.3535
v 5.03732 1.40927 12.0829
v 5.10654 1.41418 12.052
v 5.17359 1.37043 12.0301
v 5.17151 1.29008 12.0443
v 5.15381 1.21493 12.0643
v 5.0811 1.2171 12.0955
v 5.01301 1.22241 12.1242
v 4.96828 1.28919 12.1326
v 4.98043 1.36755 12.1144
v 5.29165 1.45378 12.5633
v 5.34591 1.45466 12.5374
v 5.3993 1.42174 12.5153
v 5.40768 1.35395 12.518
v 5.37885 1.29741 12.5373
v 5.32365 1.26195 12.5671
v 5.25606 1.28494 12.597
v 5.23137 1.35582 12.6017
v 5.24135 1.42276 12.5903
v 5.51809 1.49867 13.0521
v 5.58468 1.51569 13.0224
v 5.62768 1.45608 13.0068
v 5.63689 1.38984 13.0062
v 5.60443 1.33674 13.023
v 5.55071 1.30959 13.0477
v 5.49054 1.33005 13.0728
v 5.45478 1.38989 13.0852
v 5.4686 1.45855 13.0757
v 5.72526 1.51038 13.5455
v 5.78435 1.51044 13.5243
v 5.83868 1.47501 13.507
v 5.8298 1.41025 13.5141
v 5.8146 1.35149 13.5231
v 5.75753 1.3274 13.545
v 5.70459 1.35825 13.5621
v 5.6679 1.40819 13.5722
v 5.67739 1.47239 13.5649
v 5.96112 1.55913 14.2755
v 6.01802 1.57149 14.2538
v 6.0652 1.52886 14.2398
v 6.05858 1.46873 14.2468
v 6.03654 1.42334 14.2583
v 5.99114 1.38604 14.2777
v 5.93424 1.41084 14.2966
v 5.90669 1.4668 14.3023
v 5.91898 1.52471 14.2935
v 6.24345 1.60438 14.9895
v 6.2922 1.60345 14.9679
v 6.32899 1.56799 14.9557
v 6.34308 1.51631 14.9555
v 6.3249 1.46254 14.9698
v 6.27297 1.45019 14.9944
v 6.22564 1.47114 15.013
v 6.20266 1.51884 15.0177
v 6.21161 1.56788 15.008
v 6.54756 1.70931 15.6508
v 6.59617 1.71061 15.6251
v 6.62536 1.6674 15.6175
v 6.64014 1.62135 15.6179
v 6.61968 1.57977 15.6361
v 6.57941 1.56362 15.6601
v 6.54034 1.58603 15.6765
v 6.50786 1.62361 15.6869
v 6.51929 1.67162 15.6723
v 6.89152 1.81707 16.2976
v 6.92999 1.80443 16.2762
v 6.95428 1.77597 16.2659
v 6.97727 1.73596 16.2583
v 6.95634 1.69606 16.2772
v 6.91843 1.68358 16.3022
v 6.87961 1.69901 16.3233
v 6.86815 1.7422 16.3235
v 6.86981 1.78131 16.3164
v 7.26813 1.8648 16.9006
v 7.2949 1.86158 16.8827
v 7.32388 1.84638 16.8649
v 7.32313 1.80923 16.8698
v 7.31673 1.77184 16.8787
v 7.28494 1.75906 16.9018
v 7.25463 1.77762 16.9201
v 7.24374 1.81221 16.9234
v 7.24489 1.84652 16.9185
v 7.6676 1.92914 17.4816
v 7.69488 1.93095 17.463
v 7.71592 1.90746 17.4522
v 7.71682 1.87676 17.4561
v 7.71053 1.84667 17.4646
v 7.68438 1.84215 17.4828
v 7.66226 1.85522 17.4958
v 7.64783 1.87908 17.5021
v 7.6472 1.91018 17.498
v 8.03748 2.01582 18.0695
v 8.05853 2.02028 18.0552
v 8.07483 2.00094 18.0481
v 8.0793 1.97655 18.0495
v 8.07269 1.95231 18.0579
v 8.05087 1.95012 18.0722
v 8.02951 1.95491 18.0851
v 8.022 1.97899 18.0858
v 8.02367 2.00112 18.0809
v 8.41403 2.11049 18.6536
v 8.42801 2.10356 18.6449
v 8.44293 2.0978 18.6354
v 8.44389 2.07926 18.6384
v 8.43861 2.06381 18.6453
v 8.42486 2.06214 18.6554
v 8.40969 2.06331 18.6661
v 8.40546 2.08136 18.6655
v 8.40517 2.0974 18.6625
v 8.66499 2.15322 18.9683
v 8.52485 2.12824 18.9937
v 8.55358 2.13352 18.9887
v 8.5434 2.10569 18.9886
v -0.26413 -0.200385 3.81281
v -0.350749 -0.118353 3.72122
v -0.345661 0.0327273 3.67002
v -0.251265 0.163145 3.69005
v -0.117701 0.204382 3.7704
v 0.0179375 0.171036 3.87929
v 0.0476177 0.00965467 3.95904
v -0.00754371 -0.161627 3.98185
v -0.145916 -0.272397 3.92331
v -0.601588 -0.0698734 4.40346
v -0.661172 0.0436696 4.31189
v -0.695885 0.199054 4.22314
v -0.560582 0.30277 4.28767
v -0.433726 0.381479 4.35552
v -0.313468 0.32487 4.47188
v -0.309795 0.167664 4.53711
v -0.339121 0.00388913 4.57917
v -0.473827 -0.088058 4.51045
v -1.04979 0.216384 4.86507
v -1.11862 0.281739 4.75883
v -1.09924 0.418622 4.69632
v -1.00181 0.524796 4.72841
v -0.90199 0.546079 4.81338
v -0.813723 0.524358 4.91265
v -0.778109 0.414908 5.01264
v -0.863808 0.292085 5.00192
v -0.957935 0.183771 4.97433
v -1.46087 0.516673 5.35399
v -1.4923 0.606125 5.27842
v -1.50567 0.714169 5.20572
v -1.40676 0.797041 5.23241
v -1.29817 0.859426 5.27828
v -1.23472 0.785384 5.36909
v -1.1936 0.694354 5.45289
v -1.27164 0.590636 5.45404
v -1.36093 0.514333 5.43082
v -1.78977 0.793566 5.87529
v -1.82892 0.880697 5.80214
v -1.82194 0.987869 5.75728
v -1.75108 1.08342 5.77017
v -1.65512 1.11484 5.83387
v -1.58313 1.0693 5.91428
v -1.58543 0.969619 5.95943
v -1.6107 0.869183 5.98615
v -1.69467 0.805418 5.94752
v -2.22549 1.03182 6.3453
v -2.27436 1.06877 6.27086
v -2.26629 1.16379 6.22655
v -2.19854 1.22839 6.26493
v -2.13195 1.2771 6.31093
v -2.06986 1.25509 6.39156
v -2.06115 1.16775 6.45003
v -2.10682 1.08055 6.44859
v -2.16848 1.02585 6.41136
v -2.59977 1.26994 6.64457
v -2.63432 1.31664 6.57781
v -2.60418 1.39303 6.55305
v -2.55965 1.46566 6.54497
v -2.49013 1.49014 6.59537
v -2.42617 1.47677 6.66719
v -2.422 1.39685 6.72789
v -2.47102 1.31616 6.7373
v -2.53856 1.26545 6.70741
v -2.87014 1.52038 7.01661
v -2.92609 1.55408 6.95596
v -2.8952 1.63461 6.93116
v -2.84406 1.69848 6.93092
v -2.77606 1.71223 6.97248
v -2.71726 1.69242 7.02704
v -2.70154 1.6234 7.0791
v -2.73896 1.54348 7.09878
v -2.81185 1.5017 7.07014
v -3.14442 1.7311 7.39362
v -3.18991 1.7671 7.33295
v -3.16813 1.84566 7.30842
v -3.12139 1.91273 7.31257
v -3.05767 1.92942 7.36002
v -3.01102 1.90304 7.41635
v -2.9924 1.8416 7.4673
v -3.03004 1.76828 7.47476
v -3.08953 1.70812 7.45539
v -3.52294 1.88887 7.72104
v -3.54318 1.95972 7.66188
v -3.52823 2.03506 7.63173
v -3.48211 2.10812 7.63088
v -3.40988 2.13878 7.67803
v -3.36823 2.09396 7.74136
v -3.34172 2.03337 7.80022
v -3.39228 1.96135 7.79647
v -3.449 1.90029 7.78085
v -3.85143 2.18371 8.1609
v -3.90012 2.22607 8.10661
v -3.8754 2.30345 8.08388
v -3.82658 2.36408 8.08589
v -3.75267 2.40484 8.11487
v -3.71121 2.34971 8.17079
v -3.68929 2.28909 8.21637
v -3.7178 2.21069 8.23706
v -3.78902 2.17175 8.20896
v -4.16492 2.39085 8.64307
v -4.21892 2.44892 8.59125
v -4.17908 2.53131 8.58195
v -4.14004 2.60011 8.57736
v -4.06823 2.61045 8.61303
v -4.01602 2.57527 8.65517
v -3.99298 2.51155 8.69205
v -4.02056 2.43606 8.7055
v -4.08767 2.38648 8.68732
v -4.44574 2.55599 9.15741
v -4.48232 2.6304 9.11262
v -4.45491 2.70734 9.10343
v -4.42583 2.78953 9.0935
v -4.34973 2.7874 9.13749
v -4.29513 2.75521 9.17893
v -4.26655 2.68982 9.21627
v -4.30047 2.61508 9.22105
v -4.36299 2.5595 9.20337
v -4.87976 2.82906 9.86268
v -4.92795 2.87486 9.8257
v -4.91292 2.94802 9.81335
v -4.86985 3.00292 9.82023
v -4.80056 3.05059 9.84241
v -4.73387 3.00799 9.88792
v -4.73321 2.92645 9.91053
v -4.75803 2.85797 9.91663
v -4.81604 2.80979 9.90032
v -5.25271 3.02535 10.6296
v -5.29214 3.08141 10.5975
v -5.28588 3.15277 10.5816
v -5.2361 3.19992 10.5913
v -5.17174 3.23867 10.6097
v -5.11973 3.19192 10.645
v -5.08417 3.12863 10.6773
v -5.12421 3.0595 10.6776
v -5.18492 3.0246 10.6598
v -5.47648 3.18981 11.1101
v -5.52336 3.23276 11.0763
v -5.51392 3.30339 11.0583
v -5.46899 3.35997 11.0602
v -5.40242 3.37336 11.085
v -5.34544 3.34395 11.1189
v -5.33471 3.27838 11.144
v -5.35307 3.21011 11.1574
v -5.4164 3.18238 11.1385
v -5.68442 3.33899 11.6006
v -5.73257 3.38961 11.5663
v -5.71311 3.46143 11.551
v -5.67276 3.52218 11.5471
v -5.60301 3.53205 11.5705
v -5.54454 3.50176 11.6023
v -5.52209 3.43611 11.6315
v -5.56156 3.37531 11.6358
v -5.61603 3.32976 11.6295
v -5.8449 3.5186 12.0939
v -5.8887 3.55353 12.0698
v -5.89779 3.62021 12.0496
v -5.83828 3.65392 12.0614
v -5.78477 3.67227 12.0751
v -5.73662 3.64454 12.0988
v -5.71679 3.59007 12.1197
v -5.74459 3.53636 12.1239
v -5.79158 3.49058 12.1195
v -6.09626 3.66142 12.8252
v -6.11397 3.71746 12.8042
v -6.12938 3.77335 12.7842
v -6.07919 3.8073 12.794
v -6.02573 3.84077 12.8052
v -5.98922 3.79464 12.8306
v -5.97153 3.74761 12.8493
v -5.98653 3.69272 12.8578
v -6.03747 3.66993 12.8448
v -6.36416 3.86883 13.5352
v -6.39078 3.91437 13.5089
v -6.37646 3.9648 13.5
v -6.34497 3.9984 13.5043
v -6.30327 4.01196 13.5195
v -6.26743 3.99102 13.5425
v -6.24135 3.94988 13.5672
v -6.2662 3.8994 13.5712
v -6.3118 3.87897 13.5563
v -6.57251 4.01617 13.9646
v -6.60017 4.04391 13.94
v -6.59048 4.08796 13.9315
v -6.56797 4.12853 13.9315
v -6.52362 4.14799 13.9507
v -6.49409 4.11603 13.9777
v -6.48406 4.0766 13.996
v -6.49294 4.02905 14.0061
v -6.53423 4.00132 13.9913
v -6.81902 4.1427 14.3836
v -6.83883 4.17765 14.3588
v -6.84203 4.22308 14.3407
v -6.80927 4.26011 14.3483
v -6.76788 4.27179 14.3704
v -6.73429 4.25208 14.3986
v -6.7239 4.2104 14.4199
v -6.74586 4.17011 14.4202
v -6.77902 4.14316 14.4088
v -7.07008 4.30054 14.7938
v -7.09806 4.32321 14.7662
v -7.07961 4.36381 14.7598
v -7.05598 4.39045 14.7629
v -7.02193 4.41209 14.7748
v -6.99657 4.38949 14.8007
v -6.99311 4.35552 14.818
v -7.00658 4.32169 14.8244
v -7.0365 4.29936 14.8155
v -7.76911 4.83878 15.9422
v -7.78489 4.85873 15.9228
v -7.77686 4.88758 15.9149
v -7.75633 4.90408 15.9207
v -7.73312 4.92025 15.9284
v -7.71263 4.90743 15.9476
v -7.70858 4.88157 15.962
v -7.71918 4.85419 15.9676
v -7.74362 4.84303 15.9568
v -8.13779 5.0783 16.536
v -8.14255 5.09797 16.525
v -8.14616 5.11742 16.5148
v -8.13102 5.1347 16.5177
v -8.11334 5.13394 16.5295
v -8.10011 5.12769 16.5406
v -8.09683 5.11158 16.5492
v -8.10056 5.09185 16.5547
v -8.11808 5.08368 16.5466
v -8.39917 5.28185 16.9655
v -8.28428 5.19827 16.9907
v -8.30745 5.21606 16.9857
v -8.27997 5.22716 16.9856
v 0.150629 -0.0484471 2.59205
v 0.210907 -0.211198 2.47605
v 0.0371906 -0.317862 2.40627
v -0.164924 -0.307396 2.41952
v -0.342511 -0.22156 2.48497
v -0.356108 -0.0512923 2.60488
v -0.25127 0.0838658 2.69668
v -0.0742395 0.161754 2.74617
v 0.1007 0.0879626 2.68926
v 0.163574 -0.496847 3.13472
v 0.0984555 -0.631137 3.03063
v -2.66587e-005 -0.767902 2.92543
v -0.19664 -0.739828 2.95253
v -0.310786 -0.639935 3.03409
v -0.419746 -0.508904 3.14004
v -0.293828 -0.381102 3.23748
v -0.11752 -0.306164 3.29202
v 0.0766251 -0.357006 3.24705
v 0.158519 -0.872054 3.7013
v 0.189536 -0.999538 3.59648
v 0.0392572 -1.06925 3.56525
v -0.121161 -1.11703 3.55281
v -0.236044 -1.02708 3.64127
v -0.242884 -0.90711 3.73642
v -0.184271 -0.794578 3.81553
v -0.0417168 -0.728583 3.84504
v 0.0949501 -0.777436 3.78541
v 0.214415 -1.35442 4.22305
v 0.24959 -1.44689 4.1173
v 0.11584 -1.4927 4.0875
v -0.00498397 -1.50356 4.09376
v -0.101793 -1.4588 4.15688
v -0.155452 -1.37537 4.25556
v -0.0563142 -1.30218 4.32028
v 0.0562393 -1.25006 4.3601
v 0.182621 -1.27322 4.31603
v 0.29161 -1.90424 4.6756
v 0.233303 -1.98162 4.59856
v 0.163738 -2.04751 4.53363
v 0.0433266 -2.04631 4.53889
v -0.0599103 -1.99979 4.58983
v -0.0520032 -1.915 4.67611
v 0.00626144 -1.85317 4.73729
v 0.101762 -1.81847 4.76951
v 0.201218 -1.84644 4.73763
v 0.249151 -2.35348 5.21456
v 0.224957 -2.43315 5.14413
v 0.14319 -2.48472 5.1006
v 0.0383463 -2.48589 5.10283
v -0.0587157 -2.44512 5.14228
v -0.0537679 -2.36213 5.21627
v -0.0174024 -2.28606 5.28309
v 0.0882088 -2.26059 5.30256
v 0.188655 -2.28676 5.27605
v 0.274924 -2.84922 5.72109
v 0.25648 -2.90968 5.64882
v 0.179295 -2.94174 5.61199
v 0.0896734 -2.95002 5.60402
v 0.0082522 -2.9162 5.64648
v -0.00352072 -2.85347 5.72213
v 0.0535613 -2.80621 5.77768
v 0.134639 -2.77005 5.81936
v 0.227376 -2.79518 5.7871
v 0.221893 -3.44632 6.10235
v 0.223414 -3.50303 6.03947
v 0.16052 -3.54796 5.98727
v 0.0607049 -3.55369 5.9772
v -0.0147591 -3.50669 6.02654
v -0.00613296 -3.44436 6.09603
v 0.0169431 -3.38545 6.16226
v 0.107705 -3.37268 6.17982
v 0.187621 -3.39602 6.15688
v 0.249917 -3.89559 6.63435
v 0.235002 -3.97779 6.57066
v 0.13923 -4.00055 6.55406
v 0.0559288 -4.0168 6.54237
v -0.0277231 -3.97815 6.57334
v -0.0156098 -3.90328 6.63137
v 0.0105708 -3.83538 6.68382
v 0.0992888 -3.80754 6.70445
v 0.189635 -3.83231 6.68419
v 0.261703 -4.27759 7.13215
v 0.220318 -4.34441 7.08446
v 0.168024 -4.40064 7.04437
v 0.0820526 -4.38901 7.05292
v 0.00277634 -4.35586 7.07686
v 0.000270008 -4.28264 7.12924
v 0.0329496 -4.215 7.17755
v 0.119994 -4.18349 7.19985
v 0.202223 -4.21894 7.17427
v 0.228704 -4.6553 7.64147
v 0.210846 -4.72466 7.59341
v 0.141312 -4.75706 7.56698
v 0.0609979 -4.76735 7.5548
v -0.0128796 -4.72351 7.57962
v -0.0423 -4.64577 7.63027
v 0.00654812 -4.57351 7.68231
v 0.102126 -4.5495 7.70476
v 0.188743 -4.58735 7.68481
v 0.188612 -5.00753 8.15368
v 0.170043 -5.0857 8.10699
v 0.099654 -5.13452 8.07575
v 0.0120004 -5.1267 8.07727
v -0.0451814 -5.07525 8.10556
v -0.0911524 -5.00355 8.14618
v -0.0388295 -4.93195 8.1902
v 0.0525622 -4.9147 8.20357
v 0.13521 -4.94293 8.18986
v 0.191612 -5.29421 8.6587
v 0.185477 -5.37437 8.617
v 0.105241 -5.40753 8.60334
v 0.0256564 -5.42084 8.60005
v -0.0447442 -5.37744 8.62604
v -0.0556942 -5.30122 8.66646
v -0.0136867 -5.23504 8.69918
v 0.0656169 -5.19568 8.71612
v 0.154417 -5.22119 8.69866
v 0.217493 -5.5793 9.17285
v 0.223421 -5.65773 9.13113
v 0.151928 -5.71374 9.10689
v 0.0571102 -5.72014 9.11049
v -0.00848231 -5.66356 9.1451
v -0.0031555 -5.58878 9.18407
v 0.027208 -5.5241 9.21589
v 0.102739 -5.48133 9.23286
v 0.184071 -5.51277 9.21033
v 0.267523 -5.86724 9.69483
v 0.266451 -5.94762 9.65327
v 0.183827 -5.9766 9.63889
v 0.10442 -5.99353 9.63072
v 0.051154 -5.93816 9.65974
v 0.041161 -5.87284 9.6936
v 0.0755705 -5.81508 9.72321
v 0.144964 -5.79569 9.73273
v 0.225793 -5.80135 9.72921
v 0.207479 -6.25805 10.4432
v 0.217754 -6.32617 10.4085
v 0.147489 -6.35381 10.3924
v 0.0829336 -6.34986 10.3927
v 0.0227349 -6.31996 10.4064
v 0.00558325 -6.25633 10.4387
v 0.0457492 -6.20281 10.4673
v 0.111551 -6.1707 10.4856
v 0.185249 -6.19518 10.475
v 0.186819 -6.64748 11.1884
v 0.178854 -6.69765 11.1622
v 0.137227 -6.73543 11.142
v 0.0721663 -6.745 11.1361
v 0.0284152 -6.70088 11.1584
v 0.0030618 -6.64524 11.1868
v 0.048493 -6.60162 11.2101
v 0.10432 -6.58254 11.2208
v 0.166152 -6.59512 11.2152
v 0.19595 -6.86784 11.6747
v 0.176032 -6.92551 11.647
v 0.127159 -6.95952 11.6299
v 0.0648316 -6.96381 11.6267
v 0.0129106 -6.92805 11.6426
v -0.00647705 -6.86831 11.6706
v 0.0401478 -6.82535 11.6918
v 0.0945493 -6.79457 11.7075
v 0.154453 -6.81983 11.6967
v 0.18226 -7.0929 12.1586
v 0.158635 -7.1447 12.1321
v 0.114441 -7.17323 12.1171
v 0.0572052 -7.18459 12.1106
v 0.0152658 -7.1462 12.1294
v -0.000335947 -7.09526 12.1548
v 0.0361229 -7.05539 12.1754
v 0.0860492 -7.03868 12.1846
v 0.143823 -7.04679 12.1813
v 0.173719 -7.33497 12.6319
v 0.164648 -7.3881 12.599
v 0.109251 -7.40776 12.5886
v 0.0612281 -7.4056 12.5916
v 0.0169873 -7.38542 12.6057
v 0.00634906 -7.34122 12.6336
v 0.0285225 -7.29721 12.6604
v 0.0828127 -7.29043 12.6628
v 0.138357 -7.29326 12.6591
v 0.195358 -8.17284 13.9177
v 0.200536 -8.20567 13.8925
v 0.165115 -8.22508 13.8782
v 0.123039 -8.22884 13.876
v 0.0888253 -8.20753 13.8929
v 0.0859526 -8.174 13.9187
v 0.104106 -8.14463 13.9409
v 0.143204 -8.13548 13.9472
v 0.177928 -8.14772 13.9373
v 0.16623 -8.62238 14.5036
v 0.151688 -8.64652 14.4836
v 0.128335 -8.65958 14.4719
v 0.0995622 -8.66028 14.47
v 0.0707434 -8.64801 14.4784
v 0.0721668 -8.62285 14.4986
v 0.0836344 -8.60133 14.5164
v 0.112842 -8.59355 14.5241
v 0.142258 -8.60214 14.5187
v 0.123352 -9.08467 15.074
v 0.113894 -9.10143 15.0608
v 0.101603 -9.11842 15.0473
v 0.0757528 -9.11696 15.0479
v 0.0560884 -9.10432 15.0573
v 0.0537424 -9.08501 15.0723
v 0.0658562 -9.06941 15.0847
v 0.0873443 -9.06441 15.089
v 0.109385 -9.06899 15.0859
v 0.0891052 -9.45999 15.5753
v 0.108447 -9.31844 15.6004
v 0.106168 -9.34757 15.5954
v 0.0818844 -9.33057 15.5954
v -0.197524 0.172644 1.31222
v -0.080391 0.305434 1.18775
v 0.112895 0.214502 1.1386
v 0.300748 0.0777417 1.11522
v 0.298962 -0.136729 1.22417
v 0.172654 -0.273236 1.35502
v -0.0240602 -0.276658 1.4534
v -0.232488 -0.183007 1.50862
v -0.321029 0.0344673 1.44254
v 0.0326221 0.683063 2.0211
v 0.216198 0.698635 1.91198
v 0.408269 0.701321 1.80568
v 0.545283 0.521216 1.83527
v 0.547697 0.334022 1.94235
v 0.431963 0.225623 2.06824
v 0.263318 0.23874 2.15261
v 0.109023 0.333926 2.18162
v 0.0168809 0.499294 2.1361
v 0.576896 0.902614 2.72638
v 0.68278 0.957336 2.64639
v 0.843234 0.973167 2.56028
v 0.931469 0.816752 2.59932
v 0.923522 0.680319 2.67456
v 0.843889 0.594205 2.75823
v 0.717851 0.583657 2.82488
v 0.581919 0.648747 2.85676
v 0.510788 0.790981 2.81685
v 0.795394 1.32599 3.46345
v 0.897436 1.37762 3.38042
v 1.02938 1.34506 3.33939
v 1.10348 1.23848 3.37531
v 1.14926 1.12296 3.43068
v 1.07157 1.04686 3.51847
v 0.952714 1.04198 3.57827
v 0.84776 1.11398 3.58013
v 0.769703 1.21724 3.5483
v 1.2362 1.80267 4.10928
v 1.32735 1.8414 4.01922
v 1.43779 1.78816 3.98003
v 1.50672 1.69492 3.99748
v 1.54842 1.58505 4.04537
v 1.48237 1.51854 4.13749
v 1.37645 1.51167 4.21553
v 1.26918 1.58902 4.23568
v 1.22865 1.69986 4.1863
v 1.5602 2.01077 4.49792
v 1.62177 2.05899 4.42462
v 1.71348 2.01438 4.38678
v 1.80552 1.93886 4.36766
v 1.78939 1.84238 4.43825
v 1.7556 1.75933 4.51316
v 1.65449 1.75911 4.58515
v 1.55344 1.82966 4.61373
v 1.50526 1.94247 4.57883
v 1.81192 2.2636 4.88209
v 1.89629 2.28723 4.81323
v 1.98758 2.25191 4.77858
v 2.05577 2.1761 4.78506
v 2.09217 2.07517 4.82811
v 2.01326 2.03766 4.9026
v 1.93247 2.02273 4.96351
v 1.8515 2.08674 4.97284
v 1.79096 2.17544 4.95307
v 2.06731 2.51519 5.26629
v 2.13168 2.54279 5.21197
v 2.23009 2.55531 5.14923
v 2.2856 2.45853 5.1849
v 2.29865 2.37316 5.23614
v 2.25841 2.30324 5.30613
v 2.16205 2.29651 5.36378
v 2.06302 2.35425 5.37879
v 2.01773 2.45197 5.33684
v 2.26995 2.81265 5.67426
v 2.35299 2.83515 5.61931
v 2.45111 2.83208 5.5701
v 2.51383 2.74046 5.58615
v 2.52233 2.6454 5.63211
v 2.47929 2.56166 5.69879
v 2.37383 2.56499 5.75166
v 2.29567 2.63978 5.75253
v 2.24134 2.72738 5.73426
v 2.68922 3.1786 6.46398
v 2.76431 3.23763 6.40896
v 2.86803 3.20288 6.37982
v 2.93605 3.11723 6.38605
v 2.93175 3.01996 6.42703
v 2.86996 2.96072 6.4766
v 2.78259 2.94974 6.51737
v 2.69506 2.99865 6.53406
v 2.64493 3.09439 6.51633
v 3.00875 3.52107 7.30156
v 3.08715 3.58954 7.2491
v 3.19696 3.55013 7.22654
v 3.25092 3.45839 7.24269
v 3.2479 3.36887 7.2774
v 3.20543 3.28673 7.32277
v 3.10539 3.28269 7.35835
v 3.029 3.34605 7.36052
v 2.97338 3.43153 7.34729
v 3.20689 3.74898 7.81785
v 3.29232 3.77268 7.7825
v 3.39409 3.7874 7.74564
v 3.43353 3.68898 7.77176
v 3.4705 3.59303 7.79768
v 3.39938 3.52483 7.84592
v 3.30209 3.52789 7.87451
v 3.21742 3.57406 7.88251
v 3.19185 3.66182 7.85628
v 3.34329 3.96552 8.36043
v 3.44044 4.00033 8.32609
v 3.52678 3.95823 8.32004
v 3.61288 3.90548 8.31762
v 3.61313 3.80468 8.35133
v 3.54443 3.73967 8.38914
v 3.45311 3.74079 8.41009
v 3.37726 3.78486 8.41303
v 3.32484 3.86522 8.39834
v 3.49049 4.12674 8.92729
v 3.56731 4.15083 8.89884
v 3.65068 4.14823 8.87728
v 3.71824 4.08232 8.88051
v 3.70831 3.99468 8.9116
v 3.65348 3.93702 8.94503
v 3.57172 3.91672 8.97358
v 3.49057 3.96222 8.98062
v 3.45494 4.04836 8.96226
v 3.73958 4.38898 9.71183
v 3.8146 4.4156 9.67744
v 3.88482 4.3847 9.66287
v 3.93968 4.3321 9.66047
v 3.95809 4.24954 9.68015
v 3.88998 4.21134 9.71581
v 3.82111 4.18847 9.74689
v 3.7486 4.23051 9.75874
v 3.72483 4.30926 9.74211
v 4.05198 4.58505 10.4872
v 4.09612 4.64596 10.4544
v 4.17717 4.62436 10.4337
v 4.21832 4.554 10.4407
v 4.21384 4.48399 10.463
v 4.17395 4.43089 10.4921
v 4.10541 4.42565 10.5166
v 4.036 4.45676 10.5306
v 4.02084 4.53057 10.5138
v 4.25753 4.79745 11.2447
v 4.31143 4.8187 11.2198
v 4.37974 4.82493 11.1952
v 4.40883 4.75917 11.2074
v 4.42339 4.69518 11.2239
v 4.37897 4.65064 11.2533
v 4.3173 4.65251 11.2731
v 4.25611 4.6767 11.2853
v 4.22983 4.74118 11.2725
v 4.52278 5.04243 11.9743
v 4.56501 5.06724 11.9463
v 4.6235 5.0624 11.9249
v 4.64468 5.00692 11.9411
v 4.67132 4.95214 11.9549
v 4.62872 4.91806 11.9871
v 4.57641 4.9238 12.0056
v 4.52652 4.94485 12.0162
v 4.5105 4.99603 11.9999
v 4.7864 5.3638 12.632
v 4.83024 5.37849 12.6045
v 4.87802 5.36633 12.5897
v 4.90275 5.32549 12.6007
v 4.91985 5.28041 12.6173
v 4.88288 5.25919 12.6452
v 4.84371 5.25608 12.6644
v 4.79899 5.27324 12.6751
v 4.78507 5.31769 12.6574
v 5.08539 5.70035 13.2722
v 5.12359 5.70347 13.2514
v 5.15711 5.69494 13.2392
v 5.17825 5.66611 13.2439
v 5.19093 5.63045 13.2563
v 5.1696 5.60313 13.2814
v 5.13163 5.60301 13.3004
v 5.09824 5.62644 13.3047
v 5.08093 5.66218 13.2945
v 5.4283 5.97904 13.8822
v 5.44796 5.98679 13.8676
v 5.46978 5.97852 13.8598
v 5.48602 5.96032 13.8602
v 5.49682 5.9335 13.8678
v 5.4805 5.91364 13.8867
v 5.45329 5.91904 13.8989
v 5.43192 5.93435 13.9028
v 5.41794 5.9584 13.8983
v 5.7673 6.23969 14.446
v 5.65818 6.14889 14.4722
v 5.68104 6.16709 14.4672
v 5.68517 6.13774 14.4671
v 2.0349 -2.53606 17.0487
v 1.67109 -2.58788 17.0472
v 1.92985 -1.8121 17.5145
v 1.56604 -1.86391 17.513
v 1.69013 -2.46127 17.0719
v 2.01248 -2.6772 17.0217
v 1.22268 -3.21724 17.3218
v 1.54503 -3.43317 17.2716
v 1.90299 -2.7587 17.0085
v 1.81174 -2.37163 17.0869
v 2.7372 -2.65446 17.4649
v 2.64596 -2.26739 17.5433
v 1.95105 -2.38898 17.0804
v 1.74962 -2.73962 17.0162
v 1.24823 -2.09401 17.6744
v 1.04679 -2.44466 17.6102
v 1.6629 -2.63158 17.0398
v 2.04648 -2.50732 17.0551
v 1.91438 -3.45737 17.4419
v 2.29796 -3.33311 17.4572
v -0.424724 5.33187 18.9888
v -0.136243 5.10422 18.988
v -0.876837 4.75719 19.4552
v -0.588356 4.52954 19.4543
v -0.241057 5.03071 19.0127
v -0.307051 5.41295 18.9618
v 0.628461 5.21419 19.2631
v 0.562467 5.59643 19.2122
v -0.172506 5.38987 18.9487
v -0.389864 5.05693 19.0275
v -0.823879 5.92268 19.4036
v -1.04124 5.58974 19.4823
v -0.473401 5.16975 19.0207
v -0.0805219 5.26569 18.9567
v -0.202689 4.45844 19.6162
v 0.19019 4.55439 19.5522
v -0.0989416 5.12842 18.9806
v -0.45353 5.32043 18.9952
v 0.325043 5.88082 19.3817
v -0.029546 6.07282 19.3964
v -6.70898 -4.50833 19.6181
v -6.7019 -4.14091 19.6172
v -5.97783 -4.52119 20.0844
v -5.97075 -4.15377 20.0834
v -6.57999 -4.18 19.6419
v -6.84469 -4.46356 19.5911
v -7.25155 -3.59795 19.8922
v -7.51625 -3.88151 19.8415
v -6.9076 -4.34242 19.578
v -6.51097 -4.31441 19.6567
v -6.93851 -5.18323 20.0331
v -6.54188 -5.15523 20.1118
v -6.55039 -4.44914 19.65
v -6.86423 -4.19409 19.586
v -6.14712 -3.80346 20.2452
v -6.46096 -3.5484 20.1812
v -6.74372 -4.12582 19.6098
v -6.68246 -4.52437 19.6245
v -7.59937 -4.24248 20.0111
v -7.53811 -4.64103 20.0258
v 7.56834 -2.57063 20.6434
v 7.28396 -2.80338 20.6424
v 7.10413 -2.00556 21.1096
v 6.81975 -2.2383 21.1086
v 7.2347 -2.68521 20.6671
v 7.62222 -2.70299 20.6164
v 7.22667 -3.57389 20.9174
v 7.61419 -3.59167 20.8667
v 7.57074 -2.82942 20.6033
v 7.29232 -2.54553 20.6819
v 8.23097 -2.30803 21.0586
v 7.95255 -2.02414 21.1373
v 7.42047 -2.48822 20.6753
v 7.42968 -2.89253 20.6112
v 6.66725 -2.59967 21.2703
v 6.67646 -3.00398 21.2062
v 7.29957 -2.84501 20.635
v 7.56336 -2.54004 20.6498
v 7.9429 -3.42103 21.0364
v 8.20669 -3.11606 21.0512
v -4.65451 8.18778 20.2215
v -4.29233 8.12552 20.2205
v -4.77721 7.4669 20.6878
v -4.41504 7.40464 20.6868
v -4.34932 8.01087 20.2453
v -4.58984 8.31521 20.1944
v -3.67291 8.58727 20.4956
v -3.91343 8.89161 20.4448
v -4.46061 8.35919 20.1814
v -4.49258 7.96286 20.2601
v -5.28725 8.51622 20.6364
v -5.31922 8.11989 20.7151
v -4.61985 8.02209 20.2534
v -4.32049 8.294 20.1893
v -4.0422 7.52633 20.8486
v -3.74284 7.79824 20.7846
v -4.27112 8.1646 20.2131
v -4.67435 8.16397 20.2279
v -4.2578 9.02808 20.6144
v -4.66103 9.02745 20.6292
v -4.98887 -9.04841 19.2912
v -5.15861 -8.72247 19.29
v -4.3409 -8.70924 19.7573
v -4.51064 -8.3833 19.7561
v -5.03287 -8.69839 19.3147
v -5.12944 -9.07412 19.2642
v -5.90118 -8.50887 19.5649
v -5.99775 -8.8846 19.5144
v -5.24269 -8.99791 19.2511
v -4.90791 -8.78332 19.3296
v -4.86719 -9.75053 19.7067
v -4.53241 -9.53595 19.7853
v -4.87799 -8.92048 19.323
v -5.27565 -8.84692 19.2589
v -4.83324 -8.16013 19.9177
v -5.2309 -8.08657 19.8536
v -5.20256 -8.72926 19.2826
v -4.95791 -9.04978 19.2976
v -5.89787 -9.24117 19.6842
v -5.65322 -9.5617 19.6992
v 8.61597 2.29034 19.0776
v 8.48973 1.94522 19.0767
v 7.92885 2.54047 19.544
v 7.8026 2.19535 19.543
v 8.38717 2.02185 19.1014
v 8.72973 2.20385 19.0506
v 8.83283 1.253 19.3519
v 9.17539 1.43499 19.301
v 8.7498 2.06882 19.0376
v 8.36564 2.17141 19.1163
v 9.05267 2.85389 19.4925
v 8.66851 2.95648 19.5712
v 8.44676 2.28599 19.1095
v 8.66052 1.94268 19.0455
v 7.85541 1.80674 19.7049
v 8.06917 1.46343 19.6408
v 8.52436 1.91734 19.0693
v 8.59611 2.31414 19.084
v 9.37146 1.74929 19.4706
v 9.44321 2.14609 19.4853
v -8.46568 5.15729 17.0746
v -8.12491 5.29485 17.0738
v -8.19101 4.47964 17.541
v -7.85024 4.61721 17.5402
v -8.11308 5.16737 17.0985
v -8.47771 5.29968 17.0475
v -7.84109 6.01338 17.349
v -8.20572 6.14569 17.2981
v -8.39093 5.40506 17.0345
v -8.20967 5.05117 17.1133
v -9.17672 5.10377 17.4893
v -8.99546 4.74989 17.5681
v -8.34906 5.0346 17.1065
v -8.23747 5.42333 17.0425
v -7.59722 4.91681 17.702
v -7.48563 5.30554 17.6381
v -8.12742 5.33924 17.0664
v -8.47004 5.1266 17.081
v -8.57045 6.08061 17.4675
v -8.91306 5.86796 17.4821
v 0.241666 -9.44812 15.6845
v -0.0594277 -9.23744 15.6834
v 0.65982 -8.84816 16.1507
v 0.358727 -8.63748 16.1496
v 0.0409768 -9.158 15.7081
v 0.12886 -9.53585 15.6574
v -0.816639 -9.39106 15.9584
v -0.728755 -9.7689 15.9077
v -0.0067846 -9.52055 15.6444
v 0.19104 -9.17562 15.723
v 0.67399 -10.0148 16.0997
v 0.871815 -9.66986 16.1783
v 0.280929 -9.28345 15.7163
v -0.10576 -9.40186 15.6522
v -0.0304482 -8.5886 16.3113
v -0.417137 -8.70701 16.2472
v -0.0952729 -9.26375 15.676
v 0.269765 -9.43504 15.6909
v -0.47543 -10.0391 16.0774
v -0.110392 -10.2104 16.0923
v 5.66221 6.33482 14.5561
v 5.71341 5.97092 14.5553
v 4.93829 6.23191 15.0225
v 4.9895 5.86801 15.0216
v 5.58685 5.99022 14.58
v 5.8033 6.31211 14.529
v 6.34215 5.52199 14.8305
v 6.55859 5.84387 14.7795
v 5.8846 6.20245 14.516
v 5.49742 6.11201 14.5948
v 5.78199 7.03774 14.9708
v 5.3948 6.9473 15.0495
v 5.515 6.25128 14.588
v 5.86527 6.04913 14.524
v 5.21913 5.55012 15.1835
v 5.56941 5.34797 15.1195
v 5.7571 5.96264 14.5479
v 5.63349 6.34646 14.5625
v 6.58351 6.21351 14.949
v 6.45989 6.59734 14.9636
v 1.85052 -2.54324 17.002
v 1.86511 -2.56151 16.9981
v 1.84164 -2.56485 16.998
v 1.85144 -2.55078 17.0403
v 1.86603 -2.56904 17.0363
v 1.84256 -2.57238 17.0362
v 1.85425 -2.5716 17.0759
v -0.29229 5.20326 18.9424
v -0.289129 5.22641 18.9385
v -0.270519 5.21173 18.9384
v -0.287504 5.20918 18.9807
v -0.284343 5.23233 18.9767
v -0.265733 5.21765 18.9767
v -0.274407 5.22564 19.0163
v -6.68652 -4.3251 19.5717
v -6.70689 -4.33658 19.5677
v -6.70643 -4.31288 19.5677
v -6.69413 -4.32486 19.61
v -6.71449 -4.33633 19.606
v -6.71403 -4.31263 19.6059
v -6.71516 -4.32436 19.6455
v 7.41427 -2.67229 20.597
v 7.4362 -2.68035 20.593
v 7.41786 -2.69537 20.5929
v 7.419 -2.67824 20.6352
v 7.44094 -2.68631 20.6312
v 7.42259 -2.70132 20.6312
v 7.43224 -2.69458 20.6708
v -4.47674 8.13802 20.1751
v -4.48502 8.15987 20.1711
v -4.46166 8.15586 20.171
v -4.47536 8.1455 20.2133
v -4.48364 8.16736 20.2093
v -4.46027 8.16334 20.2093
v -4.4717 8.16622 20.2489
v -5.0569 -8.87684 19.2447
v -5.06928 -8.89666 19.2407
v -5.08023 -8.87564 19.2406
v -5.0637 -8.88024 19.2829
v -5.07608 -8.90006 19.279
v -5.08703 -8.87904 19.2789
v -5.0824 -8.88985 19.3185
v 8.53512 2.12439 19.0313
v 8.5581 2.12861 19.0273
v 8.54996 2.10635 19.0272
v 8.54223 2.12168 19.0695
v 8.56522 2.12591 19.0655
v 8.55707 2.10364 19.0655
v 8.56196 2.11437 19.1051
v -8.28831 5.20848 17.0283
v -8.30684 5.22271 17.0243
v -8.28486 5.23158 17.0242
v -8.29108 5.21557 17.0665
v -8.30961 5.2298 17.0625
v -8.28763 5.23868 17.0625
v -8.29888 5.23511 17.1021
v 0.102072 -9.32736 15.638
v 0.100249 -9.35066 15.634
v 0.0808253 -9.33706 15.634
v 0.097621 -9.33352 15.6762
v 0.095798 -9.35682 15.6723
v 0.0763744 -9.34323 15.6722
v 0.0854803 -9.35069 15.7118
v 5.66906 6.15034 14.5097
v 5.68735 6.16489 14.5058
v 5.69065 6.14142 14.5057
v 5.67661 6.15131 14.548
v 5.6949 6.16587 14.544
v 5.6982 6.14239 14.5439
v 5.69745 6.15417 14.5836
v 1.85811 -2.58214 16.8771
v 1.86228 -2.57256 16.8732
v 1.87197 -2.57738 16.8663
v 1.87057 -2.58972 16.8682
v 1.86129 -2.59251 16.8754
v 1.94168 -2.57298 16.9497
v 1.4605 -2.20019 16.2002
v 1.43549 -2.19313 16.2019
v 1.43606 -2.17108 16.2207
v 1.46497 -2.16726 16.229
v 1.48233 -2.18854 16.2139
v 1.36416 -2.62085 16.5799
v 1.34811 -2.6134 16.583
v 1.34905 -2.5996 16.5936
v 1.36601 -2.59775 16.5976
v 1.37477 -2.61016 16.5896
v 1.32162 -2.83535 16.9942
v 1.09627 -1.70526 15.4105
v 1.10548 -1.71877 15.3662
v 1.07277 -1.75958 15.3729
v 1.05406 -1.75821 15.4186
v 1.07188 -1.72046 15.4413
v 1.4921 -2.04181 15.6679
v 1.49214 -2.0572 15.6436
v 1.47478 -2.08053 15.6442
v 1.46364 -2.07872 15.6711
v 1.4736 -2.05634 15.6849
v 1.96284 -2.35405 15.7981
v 1.96687 -2.36296 15.7747
v 1.95008 -2.38325 15.7792
v 1.94031 -2.38284 15.8017
v 1.94897 -2.36345 15.8137
v 2.38259 -2.71083 16.0331
v 2.38332 -2.71524 16.0239
v 2.37643 -2.72313 16.0248
v 2.37279 -2.72237 16.0338
v 2.37636 -2.71533 16.0385
v 2.58287 -2.88464 16.1274
v 0.48529 -1.11806 14.517
v 0.488295 -1.06577 14.5125
v 0.541454 -1.06815 14.4925
v 0.563335 -1.12044 14.4876
v 0.519792 -1.15488 14.5064
v 0.722109 -1.00458 15.043
v 0.731368 -0.971862 15.0374
v 0.765002 -0.967289 15.0244
v 0.776361 -1.00311 15.0225
v 0.749786 -1.02421 15.0339
v 0.906731 -1.04275 15.5974
v 0.909559 -1.00899 15.5965
v 0.94437 -1.01003 15.5846
v 0.954294 -1.04299 15.5813
v 0.92887 -1.06382 15.5899
v 1.13773 -0.994464 16.1571
v 1.14092 -0.97588 16.1543
v 1.16067 -0.97357 16.1458
v 1.16825 -0.99516 16.1445
v 1.15181 -1.00992 16.1525
v 1.3772 -0.947195 16.7108
v 1.38006 -0.940848 16.7096
v 1.38562 -0.940996 16.7075
v 1.38764 -0.946484 16.7068
v 1.38318 -0.950495 16.7086
v 1.4448 -0.953341 16.8947
v -0.246973 4.73337 18.1188
v -0.247636 4.70754 18.1221
v -0.276217 4.6992 18.1324
v -0.289022 4.72954 18.1331
v -0.268249 4.75164 18.1237
v -0.0191495 4.74541 18.6217
v -0.0180062 4.72939 18.6232
v -0.0346322 4.7287 18.6282
v -0.04168 4.74336 18.6287
v -0.0306413 4.75432 18.6241
v 0.0388835 4.81806 19.0252
v -0.320196 4.16872 17.2481
v -0.295552 4.17897 17.2114
v -0.257352 4.15995 17.2357
v -0.26634 4.14378 17.278
v -0.311656 4.15138 17.284
v -0.25042 4.64656 17.5287
v -0.225045 4.64951 17.5095
v -0.201584 4.63852 17.5222
v -0.20747 4.62837 17.5477
v -0.234422 4.63289 17.5511
v -0.0860968 5.15827 17.6866
v -0.0710495 5.16338 17.6667
v -0.0502903 5.15137 17.6791
v -0.0557011 5.14204 17.7019
v -0.0805765 5.14694 17.7069
v 0.0622751 5.64191 17.9646
v 0.0692615 5.64348 17.957
v 0.0791672 5.63877 17.9609
v 0.076195 5.6346 17.9716
v 0.0647433 5.63678 17.974
v 0.165956 5.97179 18.1205
v -0.332275 3.55303 16.3634
v -0.378003 3.54325 16.3357
v -0.385631 3.60028 16.3102
v -0.337068 3.63042 16.3326
v -0.302775 3.59763 16.3677
v -0.904852 3.83065 17.2928
v -0.937673 3.83461 17.2718
v -0.941313 3.86864 17.2589
v -0.913142 3.88713 17.27
v -0.89162 3.86686 17.2893
v -1.22657 4.02899 17.7147
v -1.25627 4.02368 17.7009
v -1.2595 4.05793 17.6897
v -1.23195 4.07417 17.6993
v -1.21073 4.05531 17.7155
v -1.42754 4.12391 18.2337
v -1.44849 4.12569 18.2236
v -1.45018 4.14667 18.2182
v -1.43356 4.15907 18.2232
v -1.41864 4.14542 18.2331
v -1.69501 4.26082 18.7331
v -1.70231 4.25911 18.7296
v -1.70286 4.26774 18.7271
v -1.69618 4.27236 18.7295
v -1.69086 4.26717 18.7337
v -1.839 4.3326 18.9978
v -0.287009 3.07409 15.3508
v -0.262223 3.01892 15.3472
v -0.306324 2.98001 15.3804
v -0.358442 3.02214 15.4024
v -0.343546 3.09004 15.3804
v 0.0552853 3.1996 15.7883
v 0.0691973 3.14682 15.7907
v 0.034245 3.11757 15.8176
v -0.00375349 3.15129 15.8336
v 0.00865146 3.19903 15.8164
v 0.272641 3.25362 16.3183
v 0.29284 3.21567 16.3137
v 0.257679 3.19685 16.3332
v 0.225653 3.21966 16.3454
v 0.237052 3.25962 16.3345
v 0.550517 3.32789 16.8313
v 0.569711 3.29223 16.8266
v 0.536656 3.26968 16.8459
v 0.505742 3.29587 16.8576
v 0.516283 3.33527 16.8472
v 0.810671 3.40264 17.3537
v 0.819604 3.3643 17.355
v 0.793205 3.34594 17.3702
v 0.764896 3.36599 17.3807
v 0.774969 3.40092 17.3709
v 1.05759 3.47566 17.8806
v 1.071 3.45269 17.8776
v 1.04961 3.43826 17.8915
v 1.02981 3.45557 17.8989
v 1.03615 3.48039 17.8911
v 1.3271 3.56311 18.3946
v 1.33357 3.54951 18.3934
v 1.32236 3.54303 18.4015
v 1.31176 3.55125 18.4063
v 1.31513 3.56475 18.4016
v 1.53505 3.62382 18.7121
v 1.53683 3.61929 18.7118
v 1.53335 3.61695 18.7143
v 1.53006 3.61984 18.7158
v 1.53122 3.62395 18.7144
v 1.61701 3.64424 18.8682
v -0.415996 2.4068 14.3499
v -0.404207 2.4349 14.2774
v -0.317958 2.43622 14.2937
v -0.30428 2.40887 14.37
v -0.373646 2.39047 14.4033
v -0.432508 2.91536 14.6204
v -0.405345 2.93447 14.5715
v -0.345993 2.93785 14.5764
v -0.337569 2.91926 14.6326
v -0.387511 2.90618 14.6583
v -0.491036 3.47792 14.7305
v -0.480144 3.49147 14.6856
v -0.430785 3.49229 14.6973
v -0.422229 3.48057 14.7415
v -0.462406 3.47126 14.7626
v -0.51393 4.03888 14.9281
v -0.496643 4.05794 14.8842
v -0.444769 4.05633 14.8918
v -0.438759 4.03775 14.9362
v -0.478453 4.02795 14.9566
v -0.525563 4.58571 15.1561
v -0.512997 4.60601 15.1155
v -0.465106 4.60504 15.1255
v -0.457221 4.58657 15.1656
v -0.495428 4.57433 15.185
v -0.591632 5.11739 15.3787
v -0.571628 5.13326 15.3521
v -0.539129 5.13391 15.356
v -0.528853 5.1185 15.3863
v -0.561465 5.10781 15.4012
v -0.593189 5.60033 15.7034
v -0.584786 5.60985 15.6849
v -0.5597 5.61053 15.6854
v -0.556383 5.59936 15.7081
v -0.57733 5.5932 15.7189
v -0.605051 6.14675 15.9345
v -0.600708 6.15102 15.9241
v -0.589432 6.15038 15.9267
v -0.58669 6.14659 15.9366
v -0.596498 6.14429 15.9415
v -0.610069 6.56167 16.0975
v -0.380713 1.3832 13.2494
v -0.442281 1.33664 13.236
v -0.488335 1.40045 13.2048
v -0.449582 1.47582 13.2032
v -0.370938 1.45836 13.2369
v -0.656497 1.46991 13.7583
v -0.709848 1.44547 13.7425
v -0.752031 1.48623 13.7168
v -0.716707 1.54236 13.7183
v -0.660175 1.52997 13.7435
v -0.805724 1.62279 14.2999
v -0.847627 1.59274 14.2932
v -0.878587 1.6348 14.2719
v -0.849395 1.67909 14.2705
v -0.801653 1.66972 14.2893
v -1.04992 1.75891 14.8354
v -1.08419 1.73875 14.8259
v -1.11392 1.76862 14.8068
v -1.08894 1.81091 14.8073
v -1.04342 1.80367 14.8277
v -1.25652 1.876 15.3838
v -1.308 1.86199 15.3721
v -1.33436 1.89663 15.3571
v -1.31181 1.9361 15.3552
v -1.26634 1.92886 15.3697
v -1.39033 2.00832 15.9417
v -1.42325 1.9906 15.9343
v -1.44754 2.01893 15.9211
v -1.42744 2.05295 15.9214
v -1.39143 2.04536 15.9346
v -1.64011 2.09222 16.4717
v -1.65987 2.07795 16.4657
v -1.67459 2.09777 16.4552
v -1.66182 2.12025 16.4565
v -1.63827 2.11641 16.4677
v -1.86648 2.22215 17.0134
v -1.87681 2.2167 17.0104
v -1.88363 2.22544 17.0055
v -1.87735 2.23517 17.0058
v -1.86727 2.23329 17.0104
v -2.03209 2.31535 17.3833
v -6.55988 -4.23995 19.1204
v -6.56623 -4.22368 19.1043
v -6.56312 -4.20783 19.1233
v -6.55648 -4.21477 19.1449
v -6.55444 -4.23901 19.1412
v -6.9798 -4.34645 19.2625
v -5.89168 -3.84815 18.2923
v -5.87582 -3.86918 18.267
v -5.91035 -3.87927 18.2478
v -5.94075 -3.86132 18.2667
v -5.92661 -3.83981 18.2976
v -6.00962 -4.30038 18.556
v -5.99919 -4.31492 18.5395
v -6.0221 -4.32001 18.5298
v -6.04078 -4.30947 18.5401
v -6.0312 -4.29632 18.5578
v -6.00139 -4.68279 18.9295
v -5.9935 -4.69334 18.9174
v -6.01058 -4.69871 18.9094
v -6.02424 -4.69024 18.9185
v -6.01755 -4.67991 18.9316
v -6.08183 -5.13604 19.2391
v -5.36145 -3.41676 17.3377
v -5.32562 -3.38893 17.3401
v -5.28269 -3.41665 17.3604
v -5.30976 -3.46691 17.367
v -5.36275 -3.46458 17.351
v -5.50304 -3.20096 17.8161
v -5.4779 -3.17724 17.8165
v -5.45442 -3.20247 17.8308
v -5.46936 -3.23363 17.8355
v -5.50243 -3.23125 17.8251
v -5.64093 -3.13319 18.3404
v -5.61754 -3.11119 18.3419
v -5.59723 -3.13568 18.3512
v -5.6083 -3.16354 18.3537
v -5.63869 -3.16188 18.3462
v -5.76318 -2.99739 18.8737
v -5.7372 -2.98619 18.8765
v -5.71804 -3.00199 18.8842
v -5.72834 -3.02729 18.888
v -5.75588 -3.02498 18.8817
v -5.86648 -2.87671 19.4142
v -5.8503 -2.86685 19.4161
v -5.83852 -2.8793 19.4215
v -5.84544 -2.89439 19.4229
v -5.86188 -2.8938 19.4187
v -5.9893 -2.80435 19.9437
v -5.98715 -2.80232 19.9437
v -5.98529 -2.80452 19.9449
v -5.9864 -2.80715 19.9453
v -5.98926 -2.80699 19.9444
v -6.01882 -2.76203 20.0452
v -4.82009 -3.16849 16.2782
v -4.85598 -3.15421 16.2233
v -4.86967 -3.09027 16.2548
v -4.84164 -3.08059 16.3162
v -4.80743 -3.13853 16.3288
v -5.21874 -3.40204 16.5811
v -5.25093 -3.37266 16.5448
v -5.26274 -3.32698 16.5646
v -5.2429 -3.32102 16.6099
v -5.21872 -3.36255 16.6187
v -5.72003 -3.57964 16.7406
v -5.73942 -3.56732 16.7069
v -5.7472 -3.52891 16.725
v -5.73278 -3.52492 16.7626
v -5.71401 -3.56028 16.773
v -6.19706 -3.77308 16.9883
v -6.21797 -3.76047 16.9624
v -6.22643 -3.72329 16.9733
v -6.20685 -3.71892 17.0084
v -6.18711 -3.75283 17.0182
v -6.65797 -3.96174 17.2679
v -6.67883 -3.94635 17.2444
v -6.68805 -3.91041 17.253
v -6.66828 -3.90674 17.2871
v -6.65071 -3.9389 17.2944
v -7.11742 -4.14597 17.5186
v -7.13524 -4.13016 17.5031
v -7.1427 -4.1052 17.5096
v -7.12832 -4.10083 17.5343
v -7.11316 -4.12489 17.54
v -7.50971 -4.34785 17.8566
v -7.52009 -4.3397 17.8465
v -7.52364 -4.32523 17.8517
v -7.51587 -4.3221 17.866
v -7.50676 -4.33644 17.8696
v -7.98295 -4.53015 18.1168
v -7.985 -4.52816 18.1145
v -7.98599 -4.52469 18.1153
v -7.98426 -4.52432 18.1188
v -7.98235 -4.52766 18.1198
v -8.12586 -4.58573 18.193
v -4.24779 -2.75615 15.225
v -4.19701 -2.79785 15.1928
v -4.24802 -2.85863 15.1631
v -4.32196 -2.83248 15.1891
v -4.31937 -2.76439 15.2299
v -4.1805 -3.10255 15.659
v -4.14778 -3.1514 15.6231
v -4.18871 -3.19567 15.6008
v -4.24584 -3.17907 15.6196
v -4.24386 -3.1266 15.6528
v -4.12197 -3.35032 16.1533
v -4.08688 -3.37889 16.1312
v -4.12358 -3.4156 16.1133
v -4.16931 -3.40002 16.1287
v -4.16802 -3.35776 16.1546
v -4.0027 -4.00979 17.0914
v -3.97702 -4.04571 17.0703
v -4.00829 -4.07638 17.0579
v -4.05079 -4.06629 17.0675
v -4.04925 -4.02422 17.0889
v -3.94952 -4.2208 17.6093
v -3.91759 -4.24505 17.5938
v -3.94954 -4.27696 17.5816
v -3.99071 -4.26526 17.5919
v -3.98874 -4.22552 17.6112
v -3.89476 -4.52701 18.0804
v -3.87502 -4.55099 18.0654
v -3.89783 -4.57396 18.0553
v -3.93023 -4.5666 18.0627
v -3.92842 -4.53523 18.0795
v -3.85001 -4.75604 18.5962
v -3.83534 -4.77297 18.5843
v -3.85164 -4.79137 18.5749
v -3.87568 -4.78405 18.5819
v -3.87389 -4.76237 18.5949
v -3.80261 -5.10502 19.0409
v -3.79322 -5.11412 19.0335
v -3.80422 -5.12252 19.0291
v -3.81707 -5.12018 19.0323
v -3.81608 -5.10844 19.0402
v -3.74443 -5.40291 19.5298
v -3.74405 -5.40363 19.5293
v -3.74457 -5.40423 19.529
v -3.74537 -5.40402 19.5293
v -3.74535 -5.40325 19.5297
v -3.74019 -5.42509 19.5647
v -3.75345 -2.35842 14.0701
v -3.72006 -2.29064 14.0704
v -3.65214 -2.30283 14.1187
v -3.65373 -2.38692 14.1444
v -3.72753 -2.42611 14.1086
v -4.11572 -2.18558 14.4689
v -4.0721 -2.1234 14.4782
v -4.01398 -2.13543 14.5227
v -4.01868 -2.20687 14.5436
v -4.07801 -2.23588 14.5122
v -4.34625 -2.0609 14.9791
v -4.32376 -2.0072 14.9762
v -4.27773 -2.02755 15.0085
v -4.2759 -2.08051 15.0251
v -4.32479 -2.10307 15.0038
v -4.64084 -1.89816 15.4562
v -4.62105 -1.85105 15.4527
v -4.57686 -1.86464 15.4839
v -4.5796 -1.91538 15.4989
v -4.62371 -1.93695 15.4792
v -4.94335 -1.74202 15.9326
v -4.91064 -1.69841 15.9385
v -4.87078 -1.7103 15.9654
v -4.86925 -1.75836 15.9807
v -4.91342 -1.77864 15.961
v -5.22748 -1.595 16.4217
v -5.20972 -1.54739 16.4186
v -5.16437 -1.56223 16.4475
v -5.16663 -1.61267 16.4598
v -5.20972 -1.63284 16.4416
v -5.50367 -1.46082 16.918
v -5.48303 -1.41668 16.917
v -5.44443 -1.43279 16.9431
v -5.44344 -1.47684 16.9562
v -5.48361 -1.4952 16.939
v -5.69319 -1.35835 17.2337
v -5.67199 -1.32013 17.2339
v -5.63648 -1.33222 17.2569
v -5.63796 -1.3721 17.2679
v -5.67264 -1.38673 17.2533
v -5.85324 -1.27002 17.5721
v -5.83122 -1.23917 17.5744
v -5.80285 -1.25055 17.5895
v -5.80121 -1.28207 17.5978
v -5.83097 -1.29423 17.5877
v -5.97265 -1.19596 17.9266
v -5.96195 -1.17303 17.9261
v -5.9384 -1.17847 17.9404
v -5.94058 -1.20477 17.9465
v -5.96258 -1.21541 17.9375
v -6.5328 -0.90781 18.9076
v -6.53157 -0.906096 18.9078
v -6.53007 -0.906642 18.9088
v -6.53009 -0.908356 18.9093
v -6.53163 -0.909128 18.9087
v -6.56789 -0.887851 18.984
v -2.92494 -1.96357 13.0229
v -2.94847 -1.97211 12.9347
v -3.01534 -1.8955 12.9471
v -3.01174 -1.86458 13.0378
v -2.94903 -1.91439 13.0837
v -3.33178 -2.30545 13.2395
v -3.36407 -2.29227 13.1724
v -3.41591 -2.23621 13.1732
v -3.41396 -2.21471 13.2467
v -3.36535 -2.25461 13.2853
v -3.7436 -2.70273 13.2834
v -3.75655 -2.70031 13.2245
v -3.79842 -2.65353 13.235
v -3.8024 -2.6384 13.2912
v -3.76592 -2.67137 13.3222
v -4.18726 -3.07951 13.3972
v -4.20764 -3.07414 13.341
v -4.24624 -3.02617 13.3464
v -4.24365 -3.01065 13.4014
v -4.20988 -3.04137 13.4299
v -4.63281 -3.44629 13.5197
v -4.6528 -3.44714 13.4662
v -4.68978 -3.40145 13.4744
v -4.68671 -3.3825 13.5254
v -4.65069 -3.41083 13.554
v -5.04159 -3.83445 13.6893
v -5.07333 -3.82617 13.646
v -5.10532 -3.79008 13.6483
v -5.1033 -3.76461 13.6941
v -5.06338 -3.79178 13.7208
v -5.45461 -4.19514 13.9114
v -5.47861 -4.19705 13.8744
v -5.51128 -4.16007 13.8719
v -5.49977 -4.13787 13.9155
v -5.46464 -4.16014 13.9393
v -5.85589 -4.49825 14.2023
v -5.87682 -4.49882 14.1641
v -5.90119 -4.46543 14.1707
v -5.89783 -4.44651 14.205
v -5.86933 -4.46707 14.225
v -6.26529 -4.86862 14.3805
v -6.28269 -4.86207 14.3548
v -6.30019 -4.84139 14.3563
v -6.2996 -4.82897 14.3818
v -6.27907 -4.84402 14.3979
v -6.6827 -5.2023 14.6132
v -6.69178 -5.19983 14.5958
v -6.70432 -5.18547 14.597
v -6.70371 -5.17854 14.6146
v -6.69102 -5.18845 14.624
v -7.09945 -5.59309 14.7283
v -7.10151 -5.59288 14.7222
v -7.10592 -5.5878 14.7229
v -7.10596 -5.58572 14.729
v -7.10178 -5.58918 14.7323
v -7.32073 -5.77466 14.8024
v -1.91235 -1.20025 11.9092
v -1.8195 -1.22285 11.9042
v -1.83977 -1.31556 11.8631
v -1.94012 -1.33673 11.8488
v -1.98874 -1.24874 11.8844
v -1.86996 -1.46495 12.4275
v -1.79799 -1.49963 12.4151
v -1.80059 -1.5771 12.3796
v -1.88779 -1.58739 12.3707
v -1.92614 -1.51876 12.4002
v -1.96101 -1.68625 12.9559
v -1.89567 -1.70406 12.955
v -1.90931 -1.76928 12.9239
v -1.97735 -1.77579 12.9135
v -2.00978 -1.72017 12.9352
v -1.97926 -1.97537 13.4853
v -1.93238 -1.99213 13.4785
v -1.93495 -2.04273 13.4526
v -1.99431 -2.05153 13.4458
v -2.02552 -2.00337 13.4692
v -2.00532 -2.22283 14.0259
v -1.94854 -2.26175 14.0152
v -1.95919 -2.31478 13.9925
v -2.01572 -2.32411 13.9834
v -2.04723 -2.27421 14.0009
v -2.08308 -2.43125 14.5675
v -2.02858 -2.45325 14.5608
v -2.0367 -2.51008 14.539
v -2.09706 -2.51939 14.5337
v -2.12519 -2.4689 14.552
v -2.03995 -2.67917 15.1005
v -1.99048 -2.69246 15.0936
v -2.00079 -2.7427 15.073
v -2.05329 -2.75164 15.0707
v -2.07997 -2.7082 15.0895
v -2.05299 -2.90429 15.656
v -2.0105 -2.92227 15.6492
v -2.01812 -2.96473 15.6308
v -2.0625 -2.96971 15.6277
v -2.08316 -2.93433 15.6425
v -2.06249 -3.14906 16.2047
v -2.03207 -3.16455 16.1969
v -2.03636 -3.19463 16.1826
v -2.06897 -3.1987 16.1811
v -2.08297 -3.17352 16.1933
v -2.03289 -3.42246 16.7294
v -2.01799 -3.42724 16.7277
v -2.02081 -3.44217 16.7208
v -2.03739 -3.44563 16.7188
v -2.04558 -3.43127 16.725
v -2.09036 -3.65143 17.2722
v -2.08786 -3.6526 17.2717
v -2.08828 -3.65505 17.2705
v -2.09091 -3.65532 17.2703
v -2.09202 -3.65327 17.2712
v -2.08601 -3.70209 17.3599
v 7.36087 -2.68035 20.3172
v 7.34816 -2.6703 20.3167
v 7.35487 -2.65301 20.3194
v 7.37443 -2.65611 20.3217
v 7.3779 -2.67578 20.32
v 7.28619 -2.69099 20.5717
v 6.73016 -2.43772 19.3202
v 6.71799 -2.4609 19.2933
v 6.69381 -2.47373 19.3217
v 6.69378 -2.45974 19.3563
v 6.72177 -2.43297 19.3528
v 7.1199 -2.72647 19.49
v 7.11013 -2.74065 19.4807
v 7.09577 -2.7502 19.491
v 7.09605 -2.74066 19.5106
v 7.11201 -2.72492 19.5101
v 7.40929 -3.13164 19.6255
v 7.40304 -3.14048 19.6146
v 7.39192 -3.1459 19.6252
v 7.39362 -3.13985 19.6388
v 7.40541 -3.1301 19.6392
v 7.6887 -3.45469 19.7609
v 6.0089 -2.15858 18.3433
v 6.01941 -2.12624 18.3101
v 6.0611 -2.15224 18.2904
v 6.0668 -2.19646 18.3172
v 6.02965 -2.19962 18.3539
v 6.39337 -1.9446 18.6359
v 6.40083 -1.92104 18.6115
v 6.42863 -1.94171 18.6005
v 6.43378 -1.97089 18.6172
v 6.40902 -1.97151 18.6411
v 6.64491 -1.67088 19.006
v 6.65216 -1.649 18.9854
v 6.67994 -1.66541 18.975
v 6.68251 -1.69253 18.9916
v 6.65894 -1.69512 19.0117
v 6.98915 -1.42866 19.3569
v 6.99862 -1.41569 19.3403
v 7.01967 -1.42492 19.3274
v 7.02135 -1.44958 19.3415
v 7.00116 -1.45118 19.3604
v 7.32261 -1.19707 19.7219
v 7.32704 -1.1879 19.7117
v 7.34098 -1.19419 19.7047
v 7.34208 -1.2087 19.714
v 7.32983 -1.20991 19.725
v 7.58711 -0.932335 20.0967
v 7.58827 -0.930515 20.0943
v 7.5909 -0.932046 20.093
v 7.59124 -0.934895 20.0947
v 7.58886 -0.935074 20.0971
v 7.6765 -0.880533 20.1681
v 5.42313 -2.04239 17.1947
v 5.36964 -2.03039 17.1896
v 5.35891 -1.96869 17.2124
v 5.42488 -1.95508 17.2301
v 5.46599 -2.00654 17.2171
v 5.27876 -2.28362 17.6518
v 5.23247 -2.27772 17.6453
v 5.23567 -2.23113 17.6653
v 5.27989 -2.21986 17.6786
v 5.30786 -2.25674 17.6687
v 5.23396 -2.42697 18.1704
v 5.19465 -2.42199 18.1664
v 5.20013 -2.38342 18.1793
v 5.2346 -2.37208 18.1878
v 5.25819 -2.4023 18.1817
v 5.12909 -2.61686 18.6837
v 5.09461 -2.59946 18.6828
v 5.09296 -2.56582 18.6935
v 5.12724 -2.55469 18.7037
v 5.14978 -2.58539 18.698
v 5.02989 -2.7858 19.205
v 4.99105 -2.77223 19.2029
v 4.9938 -2.73545 19.2151
v 5.0276 -2.72634 19.2236
v 5.0503 -2.75469 19.2183
v 4.94264 -2.95009 19.7278
v 4.9148 -2.94688 19.7243
v 4.91808 -2.91936 19.7347
v 4.94328 -2.91114 19.7418
v 4.96056 -2.9333 19.7367
v 4.85563 -3.13312 20.2446
v 4.83598 -3.12701 20.2426
v 4.83697 -3.10839 20.2506
v 4.85438 -3.10441 20.2563
v 4.86542 -3.11879 20.2529
v 4.71612 -3.33673 20.7289
v 4.71027 -3.33415 20.7286
v 4.70908 -3.32762 20.7307
v 4.71603 -3.32632 20.7325
v 4.72015 -3.3318 20.7314
v 4.67844 -3.40865 21.0291
v 4.95252 -1.76692 15.9661
v 4.97207 -1.8095 15.9039
v 4.92253 -1.86945 15.9362
v 4.88696 -1.85177 16.0048
v 4.91152 -1.77806 16.0216
v 5.35923 -1.91364 16.3026
v 5.3606 -1.96873 16.2563
v 5.32399 -2.01756 16.2784
v 5.29757 -2.00333 16.334
v 5.31724 -1.94599 16.3469
v 5.7968 -2.18838 16.4944
v 5.80286 -2.21583 16.4528
v 5.77158 -2.25395 16.4729
v 5.75382 -2.24417 16.5184
v 5.77157 -2.19862 16.5329
v 6.2323 -2.4326 16.7616
v 6.23746 -2.45971 16.7306
v 6.21046 -2.49552 16.7416
v 6.19096 -2.48267 16.7824
v 6.20604 -2.44004 16.7955
v 6.66508 -2.66748 17.0409
v 6.6678 -2.69892 17.0105
v 6.64072 -2.73718 17.0196
v 6.62044 -2.72265 17.0624
v 6.63677 -2.68011 17.0732
v 7.09788 -2.89768 17.2885
v 7.10013 -2.93603 17.2649
v 7.07648 -2.97041 17.2732
v 7.05169 -2.95655 17.3091
v 7.06399 -2.91332 17.3187
v 7.45713 -3.05208 17.6764
v 7.46255 -3.08295 17.6563
v 7.44089 -3.10933 17.6653
v 7.41832 -3.09873 17.6928
v 7.42801 -3.06191 17.7007
v 7.83856 -3.27193 18.0315
v 7.83995 -3.29356 18.0156
v 7.82424 -3.3153 18.0201
v 7.80969 -3.3062 18.0435
v 7.81812 -3.27932 18.0511
v 8.23373 -3.49449 18.3659
v 8.23633 -3.51126 18.3521
v 8.22372 -3.52544 18.3593
v 8.21399 -3.52029 18.3749
v 8.21962 -3.5023 18.379
v 8.63154 -3.68261 18.7042
v 8.63329 -3.68775 18.6979
v 8.62808 -3.69393 18.7011
v 8.62436 -3.69186 18.7081
v 8.62682 -3.68433 18.7098
v 8.94164 -3.85607 18.8811
v 4.27933 -1.57288 14.7502
v 4.28038 -1.49845 14.7146
v 4.37171 -1.49781 14.6864
v 4.40128 -1.58081 14.7168
v 4.33815 -1.62858 14.7587
v 4.46807 -1.3048 15.1985
v 4.48989 -1.23647 15.1568
v 4.56388 -1.23945 15.1341
v 4.59181 -1.30499 15.1581
v 4.53985 -1.34424 15.1949
v 4.59389 -1.10307 15.6953
v 4.59449 -1.04827 15.6697
v 4.65815 -1.05264 15.6529
v 4.67826 -1.10684 15.6721
v 4.63646 -1.13926 15.6995
v 4.78049 -0.842686 16.1765
v 4.79245 -0.796089 16.1469
v 4.84209 -0.80283 16.1311
v 4.86488 -0.846756 16.1457
v 4.82744 -0.873691 16.1747
v 4.97761 -0.586218 16.6469
v 4.97594 -0.537962 16.6264
v 5.03127 -0.543431 16.6133
v 5.05212 -0.590727 16.628
v 5.01263 -0.619187 16.6515
v 5.07488 -0.39504 17.1651
v 5.08402 -0.349419 17.1423
v 5.13314 -0.353116 17.1297
v 5.15584 -0.397057 17.1424
v 5.11714 -0.425343 17.1662
v 5.26485 -0.140625 17.6258
v 5.27389 -0.0950789 17.6044
v 5.32495 -0.0956509 17.5898
v 5.34369 -0.142805 17.6038
v 5.30579 -0.169171 17.6257
v 5.38066 0.0339369 18.1472
v 5.38595 0.0779108 18.1275
v 5.43087 0.0693492 18.1174
v 5.45076 0.0320059 18.1267
v 5.41728 0.00800208 18.1467
v 5.57568 0.27296 18.6191
v 5.58857 0.30308 18.6005
v 5.62033 0.302345 18.5897
v 5.63399 0.272248 18.5991
v 5.60938 0.253276 18.6166
v 5.72625 0.487378 19.1264
v 5.73236 0.511991 19.1132
v 5.75776 0.508495 19.107
v 5.76928 0.486733 19.1135
v 5.74993 0.472981 19.1258
v 5.89182 0.721914 19.6224
v 5.8939 0.735769 19.6148
v 5.90986 0.735254 19.6094
v 5.91572 0.720711 19.6146
v 5.90435 0.712734 19.6226
v 6.143 1.05657 20.2773
v 3.6495 -1.41365 13.4317
v 3.56994 -1.43256 13.4276
v 3.53086 -1.37013 13.4815
v 3.60078 -1.31486 13.5152
v 3.68613 -1.34744 13.4784
v 3.7704 -2.07482 14.335
v 3.70001 -2.08115 14.3396
v 3.67184 -2.03469 14.3816
v 3.7242 -1.99655 14.4055
v 3.78152 -2.02009 14.3782
v 3.81495 -2.44743 14.7621
v 3.75785 -2.46416 14.7556
v 3.74261 -2.41602 14.7906
v 3.78269 -2.38113 14.8113
v 3.83335 -2.40432 14.7905
v 3.83917 -2.70742 15.2665
v 3.78688 -2.7241 15.261
v 3.76579 -2.6767 15.2914
v 3.80865 -2.64288 15.308
v 3.85801 -2.66516 15.2903
v 3.90946 -3.05351 15.727
v 3.85031 -3.05723 15.7315
v 3.83115 -3.01636 15.7605
v 3.86916 -2.98156 15.7788
v 3.91761 -3.00349 15.7588
v 3.95524 -3.36162 16.2229
v 3.90341 -3.38018 16.2175
v 3.88235 -3.32984 16.2439
v 3.92516 -3.29569 16.2577
v 3.97313 -3.31896 16.2427
v 3.97958 -3.58283 16.7473
v 3.92661 -3.59673 16.7437
v 3.91116 -3.54965 16.7688
v 3.94775 -3.51612 16.7835
v 3.9936 -3.53909 16.7687
v 4.02481 -3.88873 17.2245
v 3.97759 -3.89839 17.2233
v 3.96123 -3.85891 17.2463
v 3.99522 -3.83101 17.2587
v 4.03297 -3.85024 17.2449
v 4.06031 -4.11934 17.7462
v 4.02054 -4.12309 17.7482
v 4.01013 -4.09403 17.7666
v 4.03417 -4.0719 17.7772
v 4.06433 -4.0864 17.7654
v 4.11148 -4.44169 18.2148
v 4.0878 -4.44798 18.2131
v 4.07666 -4.42768 18.2275
v 4.09733 -4.4132 18.2348
v 4.11927 -4.42256 18.2264
v 4.14295 -4.70722 18.7245
v 4.12603 -4.70841 18.7253
v 4.12135 -4.69647 18.7335
v 4.13183 -4.68788 18.7381
v 4.14473 -4.69339 18.7333
v 4.18785 -5.04586 19.1863
v 4.18475 -5.04599 19.1866
v 4.1832 -5.04387 19.1883
v 4.18571 -5.04193 19.1894
v 4.18856 -5.04318 19.1881
v 4.20257 -5.14268 19.3296
v 2.76724 -0.969893 12.233
v 2.79595 -0.982613 12.1391
v 2.7777 -1.09104 12.1504
v 2.74399 -1.11031 12.2463
v 2.73928 -1.02441 12.2965
v 3.27547 -1.06309 12.4786
v 3.29124 -1.09979 12.4032
v 3.27982 -1.18518 12.4026
v 3.2554 -1.19988 12.4841
v 3.25277 -1.12941 12.5284
v 3.83918 -1.13002 12.5506
v 3.8495 -1.14225 12.4841
v 3.8384 -1.21279 12.4946
v 3.82514 -1.22798 12.5575
v 3.82591 -1.17272 12.5935
v 4.40496 -1.23344 12.689
v 4.41671 -1.25367 12.6269
v 4.40291 -1.32052 12.6314
v 4.38596 -1.3302 12.6917
v 4.38731 -1.28019 12.724
v 4.96569 -1.34593 12.8266
v 4.98054 -1.36089 12.7687
v 4.96802 -1.42328 12.7764
v 4.94981 -1.43481 12.8311
v 4.94832 -1.38593 12.8629
v 5.5227 -1.41427 12.9984
v 5.53709 -1.44573 12.9501
v 5.52918 -1.49789 12.9516
v 5.50724 -1.51504 13.0017
v 5.50268 -1.46312 13.0321
v 6.06589 -1.50318 13.2088
v 6.0868 -1.52294 13.165
v 6.07805 -1.58073 13.161
v 6.04799 -1.58789 13.2119
v 6.04096 -1.5394 13.2408
v 6.5472 -1.61633 13.5079
v 6.57065 -1.63732 13.4597
v 6.55661 -1.6903 13.4672
v 6.52997 -1.70272 13.5101
v 6.52396 -1.65627 13.5358
v 7.07032 -1.68732 13.7419
v 7.08601 -1.71466 13.7052
v 7.07857 -1.75531 13.7069
v 7.05718 -1.76618 13.7428
v 7.05073 -1.72709 13.766
v 7.54589 -1.78901 14.0595
v 7.55898 -1.80609 14.0276
v 7.55278 -1.84259 14.0295
v 7.53616 -1.84981 14.0615
v 7.53219 -1.81832 14.0789
v 8.08454 -1.85679 14.2673
v 8.09214 -1.86416 14.2421
v 8.08728 -1.89228 14.2447
v 8.0779 -1.89793 14.2698
v 8.07636 -1.8749 14.2837
v 8.62641 -1.96159 14.4748
v 8.6296 -1.96816 14.462
v 8.62719 -1.98273 14.4614
v 8.62163 -1.98658 14.4757
v 8.62116 -1.97297 14.4842
v 9.17569 -2.06878 14.6583
v 9.1767 -2.06949 14.6545
v 9.17594 -2.07382 14.6549
v 9.17469 -2.07465 14.6587
v 9.17453 -2.0712 14.661
v 9.38158 -2.09688 14.7124
v 1.51033 -0.671856 10.9543
v 1.46475 -0.57705 10.9454
v 1.56069 -0.529216 10.9063
v 1.65009 -0.59967 10.8968
v 1.6069 -0.702768 10.9334
v 1.64926 -0.472228 11.4831
v 1.62814 -0.382909 11.4669
v 1.70145 -0.328411 11.4307
v 1.77527 -0.398264 11.4258
v 1.7403 -0.482635 11.4579
v 1.84235 -0.396489 12.0232
v 1.81014 -0.325221 12.0195
v 1.88051 -0.28946 11.988
v 1.93718 -0.345251 11.9801
v 1.90998 -0.414987 12.0039
v 2.04158 -0.220872 12.5644
v 2.02292 -0.168231 12.5551
v 2.07038 -0.134381 12.5283
v 2.12106 -0.179624 12.5243
v 2.10013 -0.241057 12.5501
v 2.21431 -0.0785335 13.1147
v 2.20809 -0.0031482 13.1014
v 2.26182 0.0246765 13.0785
v 2.30989 -0.0169372 13.0715
v 2.28868 -0.0784551 13.0908
v 2.39756 0.00335507 13.6635
v 2.37794 0.0662502 13.6541
v 2.43398 0.0995213 13.6312
v 2.48548 0.0537474 13.628
v 2.46103 -0.00648877 13.6487
v 2.53816 0.201297 14.1982
v 2.51254 0.258633 14.1882
v 2.56955 0.288072 14.1657
v 2.6192 0.245224 14.1656
v 2.59766 0.185973 14.1878
v 2.68667 0.331542 14.761
v 2.66929 0.392679 14.7514
v 2.72297 0.422207 14.7307
v 2.7674 0.379422 14.7291
v 2.74637 0.326089 14.7469
v 2.83439 0.46626 15.3258
v 2.82363 0.520512 15.3137
v 2.8676 0.546788 15.2957
v 2.90635 0.510365 15.296
v 2.88756 0.466426 15.3125
v 2.97493 0.64884 15.87
v 2.96236 0.68122 15.8657
v 2.99323 0.697862 15.8537
v 3.023 0.674451 15.8514
v 3.00881 0.639764 15.8633
v 3.13 0.73261 16.4343
v 3.12325 0.761348 16.4298
v 3.14729 0.774886 16.4195
v 3.1674 0.754942 16.4179
v 3.1571 0.731628 16.4263
v 3.3097 0.901811 16.9813
v 3.30701 0.912978 16.9789
v 3.31627 0.91866 16.9743
v 3.32595 0.910782 16.9736
v 3.32156 0.899528 16.9782
v 3.47198 1.05101 17.4704
v -4.28646 7.84849 19.5743
v -4.2857 7.825 19.5727
v -4.3114 7.81621 19.5748
v -4.3264 7.84076 19.5781
v -4.30765 7.86304 19.5776
v -4.19876 7.74388 20.0431
v -4.20041 7.73395 20.0425
v -4.2098 7.73111 20.0434
v -4.21597 7.73985 20.0448
v -4.20861 7.74833 20.0445
v -4.2018 7.75186 20.2437
v -3.98311 7.18152 18.5267
v -3.95092 7.18902 18.4977
v -3.92364 7.1772 18.533
v -3.93907 7.1659 18.5723
v -3.98379 7.17 18.5648
v -3.90303 8.15137 18.803
v -3.88245 8.15457 18.7951
v -3.86503 8.14745 18.8081
v -3.87599 8.13779 18.8282
v -3.90118 8.14034 18.8249
v -3.91092 8.59264 19.0517
v -3.89949 8.59514 19.0427
v -3.88959 8.5893 19.0534
v -3.8964 8.58497 19.0654
v -3.91095 8.58717 19.0644
v -3.77789 9.03019 19.2267
v -3.65103 6.43065 17.4886
v -3.68339 6.41767 17.4483
v -3.69002 6.47308 17.4279
v -3.65884 6.50883 17.462
v -3.63216 6.4777 17.5039
v -4.07853 6.57074 17.7521
v -4.10326 6.56042 17.7203
v -4.10509 6.60229 17.7086
v -4.08431 6.62881 17.7315
v -4.06683 6.60561 17.7606
v -4.47376 6.57018 18.0857
v -4.49534 6.56127 18.0598
v -4.50047 6.59748 18.0489
v -4.48113 6.6188 18.0704
v -4.46401 6.59967 18.0942
v -4.90852 6.66063 18.3943
v -4.92686 6.65999 18.3722
v -4.93388 6.68795 18.3567
v -4.91322 6.70866 18.3766
v -4.89723 6.68991 18.4006
v -5.31952 6.7482 18.7296
v -5.33623 6.74477 18.712
v -5.3434 6.77046 18.7012
v -5.32586 6.78703 18.7182
v -5.31086 6.77145 18.7362
v -5.6888 6.75399 19.1008
v -5.69988 6.75306 19.0871
v -5.70253 6.76993 19.0805
v -5.69233 6.78099 19.0912
v -5.68371 6.77096 19.104
v -6.11032 6.88111 19.3862
v -6.11415 6.88121 19.3807
v -6.11417 6.88691 19.3787
v -6.11105 6.89076 19.3818
v -6.10851 6.88756 19.3866
v -6.31677 6.92463 19.532
v -3.29099 5.91653 16.261
v -3.26471 5.86275 16.2521
v -3.3103 5.80988 16.2743
v -3.36709 5.85606 16.2968
v -3.35105 5.92737 16.2865
v -2.91337 5.96577 17.2554
v -2.89023 5.929 17.247
v -2.92625 5.90261 17.2639
v -2.96075 5.92733 17.2777
v -2.95033 5.97006 17.2712
v -2.66477 5.97042 17.7303
v -2.64296 5.93419 17.7236
v -2.67927 5.91242 17.7361
v -2.71171 5.93347 17.7466
v -2.70171 5.97381 17.7427
v -2.56258 5.98864 18.2547
v -2.55304 5.9474 18.2538
v -2.58142 5.92224 18.2617
v -2.6159 5.94317 18.2695
v -2.60514 5.98379 18.2654
v -2.38752 6.01567 18.7739
v -2.37235 5.97481 18.7713
v -2.4047 5.95199 18.7825
v -2.43524 5.97329 18.791
v -2.42719 6.01108 18.7865
v -2.23332 6.02903 19.3034
v -2.21672 6.00384 19.3002
v -2.243 5.9874 19.3072
v -2.26773 6.00245 19.3128
v -2.26045 6.03213 19.31
v -2.14016 6.03734 19.8326
v -2.13107 6.01523 19.8301
v -2.14971 6.00211 19.8362
v -2.1668 6.01463 19.8413
v -2.16138 6.03528 19.8393
v -1.92864 6.0342 20.3262
v -1.92585 6.02448 20.3255
v -1.93274 6.01633 20.3282
v -1.94148 6.02338 20.3309
v -1.93891 6.03399 20.3297
v -1.81182 6.05345 20.8319
v -3.14058 5.37453 14.944
v -3.11483 5.42072 14.8782
v -3.03238 5.41983 14.9175
v -3.02662 5.37717 14.9918
v -3.1062 5.34716 15.0057
v -3.30355 5.77521 15.2741
v -3.25383 5.81594 15.2247
v -3.1866 5.81871 15.2533
v -3.18347 5.78521 15.3159
v -3.24814 5.7614 15.3269
v -3.37354 6.28447 15.4636
v -3.35142 6.30927 15.4178
v -3.29725 6.30923 15.4434
v -3.29591 6.28685 15.4948
v -3.34904 6.26984 15.5083
v -3.47301 6.77325 15.7236
v -3.45164 6.79605 15.6905
v -3.40316 6.79813 15.7053
v -3.40308 6.7732 15.7505
v -3.45058 6.75657 15.7625
v -3.57951 7.25742 15.9893
v -3.55302 7.28018 15.9572
v -3.50301 7.28386 15.9699
v -3.50412 7.2583 16.0171
v -3.55167 7.24332 16.0264
v -3.6885 7.74197 16.2142
v -3.65512 7.76992 16.1886
v -3.60911 7.77382 16.2004
v -3.60614 7.74396 16.2421
v -3.65308 7.72469 16.2508
v -3.81684 8.12914 16.5788
v -3.79042 8.15837 16.5559
v -3.74913 8.1577 16.5688
v -3.74344 8.12746 16.6023
v -3.78646 8.10835 16.6097
v -3.90064 8.55586 16.9349
v -3.878 8.5772 16.9153
v -3.84157 8.57864 16.9229
v -3.83993 8.55334 16.9535
v -3.87619 8.53869 16.9616
v -3.9892 8.97768 17.291
v -3.9699 8.99984 17.2708
v -3.93946 8.99742 17.2835
v -3.93689 8.97785 17.3076
v -3.96561 8.96611 17.3123
v -4.10276 9.3742 17.656
v -4.09413 9.38723 17.64
v -4.07271 9.38652 17.6497
v -4.07162 9.37451 17.6681
v -4.09188 9.36667 17.6717
v -4.20424 9.85145 17.9137
v -4.19536 9.85807 17.9055
v -4.18398 9.85807 17.91
v -4.18379 9.85222 17.9204
v -4.19486 9.84824 17.923
v -4.29882 10.3181 18.2086
v -4.29842 10.3185 18.2081
v -4.29768 10.3185 18.2084
v -4.29766 10.3181 18.2091
v -4.29836 10.3178 18.2092
v -4.30545 10.3503 18.228
v -2.77122 4.69829 13.6595
v -2.83086 4.64859 13.6167
v -2.89167 4.72409 13.5828
v -2.84546 4.80508 13.6193
v -2.76594 4.78504 13.6697
v -3.12383 4.66803 14.0841
v -3.19395 4.63893 14.0325
v -3.2416 4.70439 14.0045
v -3.2074 4.77413 14.0341
v -3.14044 4.75709 14.0797
v -3.39555 4.63421 14.5584
v -3.44067 4.5962 14.5261
v -3.48048 4.65406 14.5049
v -3.44997 4.70947 14.5292
v -3.39504 4.6963 14.5637
v -3.74961 4.60826 15.0121
v -3.79455 4.58616 14.9757
v -3.82202 4.63301 14.9565
v -3.80217 4.68279 14.9746
v -3.75601 4.66962 15.0101
v -4.10979 4.59398 15.4513
v -4.14665 4.55974 15.4256
v -4.17871 4.60959 15.4091
v -4.15521 4.65917 15.4275
v -4.10687 4.64562 15.4569
v -4.36129 4.54225 15.9468
v -4.40309 4.51883 15.9183
v -4.43241 4.5623 15.9025
v -4.4128 4.61112 15.9185
v -4.36521 4.59811 15.9482
v -4.71608 4.52145 16.3776
v -4.75834 4.49715 16.3478
v -4.79146 4.54177 16.3271
v -4.76618 4.59126 16.3463
v -4.72025 4.57704 16.377
v -5.01658 4.50374 16.8579
v -5.05998 4.47555 16.8322
v -5.0855 4.52358 16.8193
v -5.06666 4.57009 16.8317
v -5.02035 4.55715 16.8577
v -5.3005 4.4864 17.3531
v -5.34039 4.47466 17.3283
v -5.36538 4.5068 17.3142
v -5.347 4.54487 17.3269
v -5.30854 4.5359 17.35
v -5.61303 4.47301 17.818
v -5.64566 4.45719 17.7985
v -5.66503 4.48856 17.7894
v -5.65164 4.5213 17.799
v -5.61884 4.51248 17.8171
v -5.85355 4.44079 18.3244
v -5.87505 4.4277 18.3099
v -5.89269 4.45076 18.2999
v -5.87936 4.47581 18.3099
v -5.8553 4.46905 18.3249
v -6.20831 4.43125 18.7646
v -6.22256 4.42161 18.7539
v -6.23247 4.43818 18.7476
v -6.22472 4.45374 18.7539
v -6.20991 4.44998 18.7644
v -6.50748 4.40609 19.2409
v -6.51307 4.40405 19.237
v -6.51727 4.40894 19.2345
v -6.51439 4.4153 19.2368
v -6.50808 4.41383 19.241
v -6.73931 4.38798 19.5619
v -2.35958 4.04309 12.2961
v -2.29029 3.99124 12.2985
v -2.31942 3.9181 12.3543
v -2.41439 3.93798 12.3816
v -2.44215 4.02875 12.3387
v -2.00954 4.57299 13.2204
v -1.95569 4.5187 13.2313
v -1.97879 4.46353 13.2763
v -2.04931 4.48107 13.296
v -2.067 4.54487 13.2633
v -1.7909 4.85184 13.6624
v -1.73711 4.81599 13.6608
v -1.76949 4.77094 13.6971
v -1.82781 4.78048 13.7145
v -1.84174 4.83794 13.6894
v -1.64949 5.04823 14.1742
v -1.59995 5.01675 14.173
v -1.62675 4.96816 14.2048
v -1.68475 4.9806 14.2177
v -1.69865 5.03553 14.1962
v -1.46446 5.33701 14.6393
v -1.42201 5.29165 14.6485
v -1.44436 5.24958 14.6792
v -1.49946 5.25764 14.6947
v -1.5128 5.31104 14.6707
v -1.29002 5.58531 15.1382
v -1.23903 5.55487 15.1363
v -1.26801 5.5041 15.165
v -1.32629 5.51675 15.176
v -1.33875 5.57176 15.1572
v -1.16494 5.76591 15.6619
v -1.11473 5.72955 15.6619
v -1.14648 5.68305 15.6895
v -1.20287 5.69136 15.7025
v -1.21456 5.7474 15.6836
v -0.986335 6.00865 16.143
v -0.941709 5.97237 16.1451
v -0.96784 5.92748 16.1708
v -1.0203 5.9378 16.1815
v -1.02981 5.98715 16.1641
v -0.871396 6.18567 16.672
v -0.835607 6.14924 16.6774
v -0.857986 6.115 16.6988
v -0.900616 6.1207 16.7087
v -0.909421 6.16259 16.693
v -0.699068 6.42247 17.1586
v -0.67057 6.40214 17.1588
v -0.684364 6.37174 17.1787
v -0.719751 6.38142 17.1861
v -0.72839 6.41385 17.173
v -0.542503 6.64278 17.6709
v -0.521286 6.62047 17.6742
v -0.533827 6.60005 17.6882
v -0.558733 6.60474 17.6944
v -0.565275 6.62919 17.685
v -0.373411 6.86882 18.1753
v -0.363287 6.85747 18.1777
v -0.367094 6.84504 18.186
v -0.382822 6.84855 18.1902
v -0.386548 6.86321 18.1835
v -0.179804 7.14278 18.6431
v -0.175821 7.13833 18.644
v -0.177759 7.13411 18.6471
v -0.183012 7.13529 18.6484
v -0.184381 7.14023 18.6462
v -0.0966867 7.26266 18.9058
v -1.99436 3.00318 11.0522
v -1.99394 3.03298 10.9517
v -1.89545 3.093 10.9721
v -1.86695 3.0812 11.0773
v -1.93806 3.01951 11.1251
v -2.27608 3.45296 11.2619
v -2.24871 3.48992 11.1815
v -2.17056 3.5408 11.1876
v -2.15036 3.53318 11.2788
v -2.21123 3.48239 11.3221
v -2.5946 3.92599 11.2896
v -2.58427 3.94128 11.2173
v -2.51955 3.98258 11.2345
v -2.50481 3.98426 11.305
v -2.55494 3.94665 11.3402
v -2.89629 4.42489 11.3838
v -2.88065 4.44637 11.3171
v -2.81695 4.48238 11.3277
v -2.80432 4.47766 11.3948
v -2.84992 4.44477 11.4262
v -3.18682 4.92741 11.4716
v -3.17787 4.94698 11.4095
v -3.11989 4.98048 11.4229
v -3.10476 4.9764 11.4836
v -3.14705 4.94285 11.5144
v -3.5125 5.40092 11.5854
v -3.49078 5.4312 11.5347
v -3.44362 5.46066 11.5404
v -3.42133 5.45772 11.5968
v -3.46392 5.42028 11.6262
v -3.81617 5.88232 11.7333
v -3.80838 5.91004 11.6849
v -3.7546 5.94283 11.6852
v -3.7351 5.92688 11.7441
v -3.77385 5.88944 11.773
v -3.98846 6.18512 11.8976
v -3.98178 6.21998 11.8419
v -3.92493 6.24524 11.8546
v -3.89886 6.23117 11.9064
v -3.9387 6.19332 11.9336
v -4.17261 6.48525 12.0476
v -4.15337 6.52073 12.001
v -4.1078 6.54658 12.007
v -4.08494 6.53654 12.0561
v -4.12125 6.49979 12.0836
v -4.36568 6.7899 12.1768
v -4.35596 6.82292 12.1316
v -4.30887 6.85011 12.1384
v -4.2877 6.83594 12.1863
v -4.32116 6.80066 12.2087
v -4.91511 7.65931 12.7129
v -4.91223 7.6759 12.6788
v -4.87793 7.69518 12.6851
v -4.86526 7.68814 12.7203
v -4.88954 7.66517 12.7373
v -5.19854 8.1354 12.9114
v -5.19128 8.14667 12.8896
v -5.16924 8.15985 12.8906
v -5.16034 8.15718 12.9165
v -5.17923 8.14149 12.9297
v -5.48623 8.62573 13.0596
v -5.48501 8.63025 13.0439
v -5.46983 8.63936 13.0469
v -5.46569 8.63817 13.0632
v -5.47693 8.62888 13.0717
v -5.80568 9.10553 13.1587
v -5.80436 9.1078 13.1531
v -5.79911 9.11096 13.1541
v -5.7978 9.1104 13.1597
v -5.80154 9.10727 13.1625
v -5.95456 9.3562 13.2364
v -1.2517 1.77094 9.80331
v -1.29587 1.66779 9.79162
v -1.39672 1.71132 9.7387
v -1.40059 1.83259 9.72542
v -1.29129 1.87023 9.77481
v -1.54233 1.75764 10.3069
v -1.59939 1.67617 10.2849
v -1.69204 1.69729 10.2349
v -1.68587 1.80807 10.2277
v -1.59512 1.8399 10.2718
v -1.7822 1.86682 10.8209
v -1.8181 1.78894 10.8147
v -1.89394 1.82119 10.771
v -1.88686 1.90808 10.761
v -1.8125 1.93589 10.7947
v -2.10308 1.91611 11.3285
v -2.13211 1.8632 11.3163
v -2.18999 1.87769 11.2801
v -2.18787 1.95143 11.2741
v -2.12583 1.97833 11.3087
v -2.38175 1.9674 11.8492
v -2.43693 1.90937 11.83
v -2.49388 1.93305 11.7983
v -2.49258 2.00102 11.7892
v -2.43039 2.02722 11.8165
v -2.62439 2.06597 12.3702
v -2.66059 2.00607 12.3575
v -2.72343 2.0278 12.3255
v -2.72156 2.10131 12.3205
v -2.65845 2.1239 12.3491
v -2.92224 2.05663 12.8747
v -2.95038 1.99447 12.8622
v -3.01229 2.02022 12.8305
v -3.0119 2.09174 12.8288
v -2.95034 2.11651 12.8591
v -3.1706 2.09712 13.4129
v -3.20997 2.03611 13.3997
v -3.27361 2.06038 13.3702
v -3.26926 2.13103 13.3674
v -3.2089 2.15292 13.3924
v -3.41107 2.13213 13.9584
v -3.45161 2.07916 13.942
v -3.50901 2.09859 13.9161
v -3.50599 2.16304 13.9156
v -3.45204 2.18074 13.9389
v -3.67697 2.12878 14.4847
v -3.69818 2.08864 14.4785
v -3.74007 2.1049 14.4603
v -3.7419 2.15436 14.4563
v -3.69623 2.17003 14.4741
v -3.86763 2.20208 15.0391
v -3.893 2.16677 15.0317
v -3.93023 2.18046 15.0137
v -3.92696 2.22216 15.0108
v -3.89172 2.23322 15.0252
v -4.14801 2.23951 15.5686
v -4.16192 2.21954 15.5628
v -4.18304 2.22645 15.5509
v -4.1835 2.25303 15.5486
v -4.16009 2.26174 15.5605
v -4.43766 2.2815 16.0897
v -4.44482 2.2723 16.0871
v -4.4559 2.27451 16.0812
v -4.45478 2.2878 16.0804
v -4.4435 2.29251 16.0856
v -4.69108 2.34731 16.6048
v -4.91313 -8.52729 18.649
v -4.89478 -8.51144 18.6486
v -4.87136 -8.52619 18.6531
v -4.88148 -8.55406 18.656
v -4.91128 -8.5536 18.6529
v -4.92743 -8.38719 19.1062
v -4.9176 -8.38159 19.1064
v -4.9086 -8.38772 19.1083
v -4.91196 -8.39927 19.1097
v -4.92447 -8.39889 19.1083
v -4.95291 -8.39363 19.3318
v -4.48129 -7.84009 17.5912
v -4.50355 -7.81791 17.5585
v -4.51539 -7.78866 17.5941
v -4.50175 -7.79486 17.6365
v -4.47643 -7.83403 17.6314
v -4.83759 -8.16508 17.71
v -4.85147 -8.14851 17.6984
v -4.86093 -8.12975 17.7122
v -4.85169 -8.13475 17.7374
v -4.83621 -8.15815 17.7361
v -5.2876 -8.37251 17.7776
v -5.30073 -8.35824 17.759
v -5.30589 -8.33778 17.7783
v -5.29589 -8.34341 17.8018
v -5.28335 -8.36701 17.8017
v -5.71156 -8.62671 17.9295
v -5.72178 -8.61439 17.9197
v -5.72557 -8.60234 17.9319
v -5.71953 -8.60524 17.947
v -5.71092 -8.61994 17.9461
v -6.14935 -8.87344 18.0567
v -6.15012 -8.87241 18.0557
v -6.15049 -8.8713 18.0568
v -6.15001 -8.87162 18.0582
v -6.14927 -8.87301 18.0582
v -6.19403 -8.89412 18.0648
v -4.01483 -7.07576 16.542
v -3.98048 -7.0923 16.5024
v -4.01819 -7.1344 16.4787
v -4.06921 -7.13394 16.5107
v -4.0653 -7.09242 16.5545
v -3.86366 -7.48959 16.81
v -3.83661 -7.50215 16.7782
v -3.86799 -7.53189 16.7638
v -3.90469 -7.5334 16.7855
v -3.89993 -7.50392 16.8166
v -3.63148 -7.78924 17.1533
v -3.60841 -7.80003 17.1278
v -3.6328 -7.82825 17.1147
v -3.66386 -7.8275 17.1351
v -3.66175 -7.80141 17.1602
v -3.43944 -8.17838 17.4668
v -3.42536 -8.19204 17.4445
v -3.44175 -8.21617 17.4272
v -3.47304 -8.21416 17.4461
v -3.47042 -8.1893 17.4716
v -3.25863 -8.54787 17.8036
v -3.24273 -8.55934 17.7854
v -3.25811 -8.58356 17.7728
v -3.28539 -8.58075 17.7896
v -3.28441 -8.55719 17.8092
v -3.04819 -8.82574 18.1868
v -3.03771 -8.83516 18.1714
v -3.05022 -8.85058 18.163
v -3.06883 -8.84973 18.1743
v -3.06753 -8.83412 18.1892
v -2.8944 -9.22076 18.4866
v -2.88985 -9.22564 18.4778
v -2.89672 -9.23173 18.4741
v -2.90517 -9.23192 18.4787
v -2.90441 -9.22535 18.4866
v -2.74451 -9.52718 18.7384
v -3.76252 -6.44891 15.2733
v -3.73747 -6.39212 15.2665
v -3.66671 -6.393 15.293
v -3.66613 -6.46891 15.3149
v -3.7322 -6.50382 15.3002
v -3.97375 -6.25308 15.7146
v -3.95585 -6.19974 15.7055
v -3.90163 -6.21373 15.7309
v -3.89877 -6.2684 15.7485
v -3.9489 -6.29333 15.7364
v -4.10795 -6.17026 16.2214
v -4.09311 -6.12584 16.2155
v -4.0498 -6.1405 16.2321
v -4.04465 -6.18284 16.2436
v -4.08503 -6.20363 16.2362
v -4.28099 -6.01735 16.718
v -4.25407 -5.98278 16.7164
v -4.21658 -5.98778 16.7298
v -4.21198 -6.02793 16.7431
v -4.25091 -6.0466 16.7362
v -4.44132 -5.87044 17.2221
v -4.41679 -5.82798 17.2198
v -4.3742 -5.83958 17.2338
v -4.37098 -5.88129 17.2434
v -4.4093 -5.90146 17.2373
v -4.55638 -5.79016 17.7339
v -4.54401 -5.75223 17.7284
v -4.50648 -5.76432 17.7435
v -4.50213 -5.8017 17.7543
v -4.53799 -5.81974 17.7473
v -4.75475 -5.61748 18.1963
v -4.7368 -5.58389 18.1921
v -4.70277 -5.59242 18.2056
v -4.70134 -5.62559 18.2159
v -4.73162 -5.64048 18.2105
v -5.01201 -5.35737 19.1992
v -5.00394 -5.34562 19.1984
v -4.98923 -5.34557 19.2033
v -4.9893 -5.36121 19.2078
v -5.00295 -5.36808 19.2053
v -5.18123 -5.21359 19.6962
v -5.17862 -5.21011 19.6961
v -5.17491 -5.21054 19.6976
v -5.17453 -5.21453 19.6989
v -5.17828 -5.21637 19.6981
v -5.24386 -5.15935 19.8766
v -3.35678 -5.97095 13.9159
v -3.40612 -5.98127 13.8448
v -3.46279 -5.91581 13.8822
v -3.43774 -5.88302 13.9607
v -3.36203 -5.92577 13.9796
v -3.57425 -6.3539 14.2308
v -3.63694 -6.34143 14.1752
v -3.68627 -6.28966 14.2022
v -3.66578 -6.26481 14.2691
v -3.60401 -6.3005 14.2845
v -3.9293 -6.73336 14.3956
v -3.9609 -6.73212 14.3455
v -3.99905 -6.68883 14.3702
v -3.98556 -6.67295 14.425
v -3.93713 -6.70412 14.4421
v -4.25381 -7.12314 14.632
v -4.2839 -7.12116 14.5955
v -4.31901 -7.08413 14.6088
v -4.30241 -7.06773 14.6572
v -4.25827 -7.09445 14.6724
v -4.57001 -7.51591 14.8723
v -4.60487 -7.51178 14.8382
v -4.64218 -7.47527 14.8494
v -4.62286 -7.45746 14.8982
v -4.57906 -7.48379 14.9096
v -4.85529 -7.9177 15.1328
v -4.89775 -7.90956 15.1034
v -4.93247 -7.87606 15.1138
v -4.91399 -7.85452 15.1587
v -4.86806 -7.87886 15.1706
v -5.13847 -8.29517 15.4316
v -5.17834 -8.29384 15.4046
v -5.20705 -8.2604 15.4167
v -5.18913 -8.23541 15.4536
v -5.14486 -8.25684 15.4642
v -5.38194 -8.61524 15.8031
v -5.41436 -8.612 15.78
v -5.44187 -8.58299 15.7865
v -5.42407 -8.56334 15.8205
v -5.38679 -8.58265 15.8317
v -5.69174 -8.95959 16.0911
v -5.72297 -8.95838 16.0653
v -5.74407 -8.9302 16.0783
v -5.73128 -8.9142 16.1071
v -5.70081 -8.93093 16.115
v -5.93449 -9.29401 16.4495
v -5.95221 -9.29665 16.4293
v -5.96884 -9.27623 16.4398
v -5.95979 -9.26541 16.4623
v -5.93701 -9.27778 16.468
v -6.24141 -9.67518 16.6977
v -6.25625 -9.67161 16.685
v -6.26728 -9.65903 16.6908
v -6.26196 -9.65331 16.7061
v -6.24747 -9.66178 16.7108
v -6.55295 -10.0456 16.9733
v -6.55758 -10.0453 16.9684
v -6.56166 -10.0404 16.9708
v -6.55961 -10.0381 16.9765
v -6.55431 -10.0414 16.9779
v -6.73344 -10.2623 17.126
v -2.98913 -5.23081 12.5847
v -2.90786 -5.24503 12.5449
v -2.92487 -5.34363 12.5099
v -3.02147 -5.36093 12.5424
v -3.06152 -5.28445 12.5917
v -2.76296 -5.47451 13.0235
v -2.68956 -5.51129 12.974
v -2.70801 -5.59367 12.9442
v -2.78835 -5.61314 12.9709
v -2.8225 -5.54784 13.0161
v -2.5897 -5.65671 13.5074
v -2.52698 -5.6674 13.4772
v -2.54513 -5.73853 13.4545
v -2.61143 -5.75134 13.4762
v -2.63999 -5.69819 13.5104
v -2.36852 -5.90622 13.9751
v -2.31869 -5.92737 13.9399
v -2.33645 -5.98087 13.9192
v -2.39042 -5.99844 13.9352
v -2.41296 -5.9526 13.9709
v -2.15046 -6.16981 14.4261
v -2.09746 -6.17615 14.4022
v -2.11457 -6.23488 14.3844
v -2.17039 -6.24937 14.4007
v -2.1935 -6.20199 14.4298
v -1.9749 -6.32608 14.9301
v -1.92727 -6.34343 14.9028
v -1.94121 -6.39551 14.8858
v -1.99345 -6.41261 14.9
v -2.01631 -6.36642 14.9296
v -1.75046 -6.58215 15.3702
v -1.70161 -6.59924 15.3412
v -1.71382 -6.65543 15.319
v -1.77077 -6.66871 15.3366
v -1.79165 -6.62282 15.3678
v -1.56294 -6.79867 15.8564
v -1.50908 -6.8145 15.8313
v -1.52981 -6.86834 15.8169
v -1.58098 -6.88508 15.828
v -1.60356 -6.83855 15.8545
v -1.38776 -6.99972 16.3584
v -1.3485 -7.02488 16.3336
v -1.35674 -7.06856 16.3184
v -1.402 -7.08005 16.3301
v -1.42298 -7.04144 16.3538
v -1.19967 -7.22167 16.8341
v -1.16106 -7.23856 16.8147
v -1.17326 -7.27829 16.8045
v -1.21173 -7.29049 16.8133
v -1.22923 -7.25549 16.832
v -1.05013 -7.37306 17.3514
v -1.02087 -7.38284 17.3364
v -1.02741 -7.41661 17.325
v -1.06085 -7.42345 17.3347
v -1.07425 -7.39619 17.3509
v -0.844086 -7.62485 17.8115
v -0.821654 -7.63114 17.7989
v -0.829321 -7.65513 17.7905
v -0.851835 -7.66041 17.7975
v -0.861373 -7.64226 17.8104
v -0.661753 -7.82812 18.301
v -0.651976 -7.83359 18.2947
v -0.653545 -7.84519 18.2902
v -0.665964 -7.84858 18.2938
v -0.671764 -7.83801 18.3008
v -0.453656 -8.06048 18.7766
v -0.451019 -8.06168 18.7749
v -0.451871 -8.06451 18.7739
v -0.454587 -8.06526 18.7747
v -0.455624 -8.06299 18.7763
v -0.397392 -8.12354 18.9027
v -2.62887 -4.46493 11.1653
v -2.63368 -4.37562 11.1671
v -2.55935 -4.35005 11.2285
v -2.51379 -4.43841 11.2594
v -2.56516 -4.52073 11.2129
v -3.04958 -4.50314 11.5327
v -3.04051 -4.40564 11.5473
v -2.9708 -4.38368 11.6095
v -2.93245 -4.46784 11.6371
v -2.97854 -4.53724 11.5922
v -3.33211 -4.51394 12.0263
v -3.3404 -4.43822 12.0232
v -3.27854 -4.43294 12.0708
v -3.24453 -4.49265 12.0943
v -3.2835 -4.54904 12.062
v -4.03697 -4.5373 12.9008
v -4.04389 -4.47683 12.8978
v -3.9929 -4.46603 12.9389
v -3.96721 -4.52064 12.957
v -3.99845 -4.56817 12.9302
v -4.42015 -4.57367 13.3326
v -4.41274 -4.50996 13.3422
v -4.36769 -4.49988 13.3782
v -4.33959 -4.54895 13.3974
v -4.37098 -4.59487 13.37
v -4.76701 -4.59232 13.8005
v -4.77605 -4.53155 13.7973
v -4.71932 -4.52103 13.8321
v -4.69222 -4.57582 13.8465
v -4.72607 -4.62216 13.8242
v -5.03243 -4.6071 14.301
v -5.03649 -4.54209 14.3002
v -4.98014 -4.53652 14.3339
v -4.95041 -4.58768 14.3504
v -4.98628 -4.63478 14.3278
v -5.37218 -4.62103 14.7546
v -5.37276 -4.55913 14.7563
v -5.31958 -4.54986 14.7876
v -5.29307 -4.60037 14.8012
v -5.3262 -4.6422 14.7806
v -5.61708 -4.64173 15.2669
v -5.61154 -4.5856 15.2728
v -5.56809 -4.5804 15.2989
v -5.54368 -4.62061 15.3116
v -5.57213 -4.65769 15.293
v -5.93549 -4.65486 15.7351
v -5.93828 -4.61496 15.7348
v -5.90268 -4.60479 15.7593
v -5.88597 -4.64294 15.7691
v -5.90749 -4.67429 15.7533
v -6.23187 -4.67016 16.2306
v -6.2276 -4.63341 16.2345
v -6.20008 -4.62926 16.2528
v -6.18587 -4.65586 16.2614
v -6.2029 -4.68072 16.2494
v -6.54054 -4.67785 16.7168
v -6.53758 -4.65724 16.7201
v -6.52201 -4.65034 16.7326
v -6.51249 -4.66997 16.7392
v -6.52406 -4.68675 16.7294
v -6.90866 -4.69838 17.1569
v -6.90686 -4.68564 17.1589
v -6.89772 -4.68303 17.1662
v -6.89272 -4.69335 17.1695
v -6.89869 -4.70244 17.1644
v -7.22448 -4.71617 17.637
v -7.22447 -4.71496 17.6371
v -7.2235 -4.71471 17.6378
v -7.22291 -4.71577 17.6382
v -7.22359 -4.71677 17.6377
v -7.2676 -4.71792 17.6946
v -1.91183 -3.4866 9.90728
v -1.92694 -3.50618 9.80176
v -2.04057 -3.46582 9.81279
v -2.05899 -3.43464 9.92022
v -1.96787 -3.45151 9.97783
v -2.10106 -3.98702 10.1042
v -2.14149 -3.98923 10.0161
v -2.23439 -3.95862 10.0141
v -2.24983 -3.93668 10.1085
v -2.17287 -3.95299 10.1609
v -2.27424 -4.53008 10.1188
v -2.28662 -4.53184 10.0416
v -2.36405 -4.50571 10.0526
v -2.38165 -4.49451 10.1251
v -2.32167 -4.51091 10.1677
v -2.48388 -5.07594 10.196
v -2.50511 -5.07707 10.1241
v -2.57671 -5.04845 10.1287
v -2.58748 -5.03512 10.1981
v -2.53417 -5.05102 10.236
v -2.70339 -5.6151 10.2632
v -2.71898 -5.62017 10.197
v -2.78476 -5.59497 10.205
v -2.79708 -5.58042 10.2671
v -2.74566 -5.59313 10.304
v -2.87885 -6.1647 10.3577
v -2.91221 -6.16625 10.302
v -2.96684 -6.14753 10.3029
v -2.98439 -6.12842 10.36
v -2.92974 -6.13872 10.3957
v -3.07495 -6.70395 10.4808
v -3.09743 -6.71499 10.4281
v -3.15882 -6.69341 10.423
v -3.16461 -6.66842 10.4843
v -3.1122 -6.67545 10.5192
v -3.21337 -7.03139 10.6266
v -3.24031 -7.04796 10.5653
v -3.29955 -7.01934 10.5737
v -3.31064 -6.99018 10.6277
v -3.2565 -6.99764 10.6611
v -3.33825 -7.36722 10.7579
v -3.37571 -7.37505 10.7048
v -3.42813 -7.35563 10.7068
v -3.44008 -7.33086 10.7584
v -3.38822 -7.3358 10.7922
v -3.45827 -7.71138 10.8722
v -3.48812 -7.72633 10.821
v -3.54355 -7.70637 10.8237
v -3.55073 -7.67904 10.8748
v -3.50063 -7.68212 10.903
v -3.8165 -8.70224 11.3883
v -3.82985 -8.71207 11.3485
v -3.87211 -8.69633 11.3522
v -3.87844 -8.67997 11.3916
v -3.84243 -8.68417 11.4139
v -4.00164 -9.23112 11.5473
v -4.01553 -9.23358 11.5202
v -4.04431 -9.22309 11.519
v -4.05086 -9.21203 11.5491
v -4.02339 -9.21726 11.5672
v -4.22458 -9.73594 11.7303
v -4.22879 -9.73928 11.7085
v -4.25152 -9.73051 11.7105
v -4.2554 -9.72421 11.7323
v -4.23698 -9.72798 11.7455
v -4.40354 -10.2847 11.8172
v -4.40802 -10.2856 11.8048
v -4.42041 -10.2811 11.8058
v -4.42227 -10.2781 11.8176
v -4.41263 -10.2801 11.8244
v -4.61385 -10.813 11.9511
v -4.61421 -10.813 11.9502
v -4.6152 -10.8126 11.9501
v -4.61541 -10.8124 11.9512
v -4.61451 -10.8126 11.9518
v -4.63347 -10.8672 11.9574
v -1.27049 -2.0934 8.66147
v -1.15801 -2.06252 8.65988
v -1.12304 -2.17236 8.60876
v -1.2168 -2.25387 8.58645
v -1.32213 -2.18963 8.62742
v -1.1282 -2.30837 9.18178
v -1.02262 -2.30208 9.16917
v -0.974617 -2.39189 9.12178
v -1.0681 -2.45904 9.10525
v -1.15737 -2.40532 9.14245
v -1.11471 -2.56207 9.69969
v -1.02718 -2.54078 9.70194
v -0.999743 -2.62423 9.65893
v -1.07425 -2.67511 9.64113
v -1.14871 -2.63207 9.66888
v -1.00518 -2.84224 10.2214
v -0.942103 -2.83163 10.2148
v -0.912747 -2.88843 10.1799
v -0.973493 -2.93461 10.1677
v -1.03906 -2.9013 10.1974
v -0.924856 -3.09067 10.753
v -0.840588 -3.09793 10.7411
v -0.819932 -3.15942 10.71
v -0.874776 -3.20229 10.6953
v -0.938641 -3.16877 10.7175
v -0.900313 -3.34266 11.2779
v -0.827714 -3.33315 11.2713
v -0.801767 -3.39779 11.2401
v -0.861583 -3.44374 11.2294
v -0.923002 -3.40749 11.2537
v -0.752822 -3.57085 11.7967
v -0.68339 -3.55307 11.7894
v -0.661254 -3.61974 11.7578
v -0.719016 -3.66599 11.7511
v -0.781519 -3.63249 11.7777
v -0.673843 -3.79107 12.3419
v -0.596531 -3.78279 12.3338
v -0.571767 -3.85133 12.3043
v -0.63241 -3.89484 12.2966
v -0.692522 -3.85977 12.3186
v -0.592785 -3.99897 12.8945
v -0.519331 -3.99704 12.8824
v -0.494382 -4.05886 12.8567
v -0.550505 -4.10035 12.8521
v -0.604054 -4.06682 12.873
v -0.464007 -4.19947 13.4326
v -0.413911 -4.18975 13.4299
v -0.39694 -4.23776 13.4116
v -0.438024 -4.27415 13.4042
v -0.485186 -4.24529 13.4196
v -0.450328 -4.38386 13.9929
v -0.399348 -4.38121 13.9889
v -0.382752 -4.42523 13.9706
v -0.422339 -4.45274 13.9639
v -0.459395 -4.42863 13.9767
v -0.354387 -4.61474 14.5385
v -0.323461 -4.61279 14.5341
v -0.312323 -4.639 14.5207
v -0.337506 -4.66027 14.5156
v -0.365598 -4.64404 14.5275
v -0.258391 -4.85877 15.0747
v -0.239887 -4.85858 15.0723
v -0.230948 -4.8743 15.0641
v -0.248033 -4.8859 15.0612
v -0.265471 -4.87667 15.0677
v -0.20173 -5.0997 15.6155
v -0.194225 -5.10038 15.614
v -0.191903 -5.10592 15.6112
v -0.197194 -5.11029 15.6101
v -0.202911 -5.10689 15.6126
v -0.134422 -5.22974 15.8927
v 8.42913 2.06986 18.6509
v 8.4093 2.07307 18.6481
v 8.40578 2.09608 18.6508
v 8.42864 2.10467 18.6558
v 8.44452 2.08528 18.6556
v 8.30424 2.00698 19.0046
v 7.69277 1.90945 17.4675
v 7.69289 1.8788 17.437
v 7.67559 1.85319 17.4702
v 7.66817 1.86804 17.5098
v 7.68191 1.91034 17.5049
v 8.1522 1.84842 17.6295
v 8.14965 1.8283 17.619
v 8.14056 1.81069 17.6315
v 8.13631 1.82094 17.6544
v 8.14399 1.84595 17.6532
v 8.58415 1.63865 17.7458
v 8.58321 1.62103 17.7294
v 8.57061 1.6061 17.746
v 8.567 1.6167 17.7667
v 8.57612 1.63891 17.7669
v 9.02957 1.47722 17.9394
v 9.02821 1.46729 17.9333
v 9.02336 1.46082 17.9407
v 9.02161 1.46506 17.95
v 9.02527 1.47504 17.9495
v 9.29943 1.37216 18.0383
v 6.88352 1.74387 16.3139
v 6.87719 1.77853 16.2731
v 6.93426 1.7761 16.2542
v 6.96372 1.73888 16.2895
v 6.92689 1.71718 16.3307
v 7.08085 2.13383 16.5795
v 7.07568 2.16032 16.5473
v 7.11802 2.15532 16.5368
v 7.14025 2.13015 16.5605
v 7.11335 2.11641 16.589
v 7.13128 2.51423 16.911
v 7.12679 2.53741 16.8848
v 7.16413 2.53664 16.875
v 7.18151 2.51369 16.8972
v 7.15882 2.49959 16.9204
v 7.27898 2.91927 17.2213
v 7.28208 2.93777 17.1992
v 7.31158 2.94017 17.1844
v 7.32816 2.91602 17.2049
v 7.30607 2.90308 17.2285
v 7.42113 3.30232 17.5577
v 7.42089 3.31892 17.5397
v 7.44723 3.32041 17.5285
v 7.46013 3.30032 17.5457
v 7.44217 3.28929 17.5643
v 7.54029 3.67881 17.9088
v 7.54136 3.68939 17.8957
v 7.55783 3.68925 17.8897
v 7.56651 3.67792 17.9001
v 7.55547 3.67137 17.9121
v 7.67227 4.0767 18.231
v 7.6729 4.0795 18.227
v 7.6771 4.07887 18.2256
v 7.67948 4.07615 18.228
v 7.67676 4.07465 18.2314
v 7.74531 4.21625 18.3233
v 6.30573 1.50084 14.9745
v 6.24677 1.48412 14.9637
v 6.20097 1.53957 14.9861
v 6.25742 1.58835 15.0112
v 6.32693 1.55932 15.002
v 6.25659 1.22144 15.4149
v 6.20539 1.2016 15.4025
v 6.18044 1.25219 15.425
v 6.21909 1.28887 15.4446
v 6.27024 1.26597 15.4368
v 6.24035 1.07473 15.9214
v 6.19757 1.05814 15.9127
v 6.18053 1.10077 15.9272
v 6.20885 1.13145 15.9402
v 6.25047 1.11344 15.9362
v 6.19528 0.853849 16.4172
v 6.15189 0.852704 16.4125
v 6.13121 0.884952 16.4238
v 6.15823 0.914085 16.4384
v 6.19755 0.895797 16.4347
v 6.14778 0.647195 16.92
v 6.09989 0.639113 16.9148
v 6.08102 0.679406 16.9267
v 6.11035 0.708453 16.9376
v 6.15038 0.691694 16.9345
v 6.12513 0.518385 17.4309
v 6.08926 0.504029 17.4234
v 6.07419 0.540005 17.4368
v 6.09895 0.566677 17.4485
v 6.13517 0.550804 17.4441
v 6.08962 0.263877 17.8921
v 6.05435 0.256757 17.8859
v 6.03919 0.286731 17.8983
v 6.06202 0.307744 17.9099
v 6.09162 0.294611 17.9064
v 6.0382 0.0852365 18.403
v 6.01726 0.0834467 18.4003
v 6.00291 0.10054 18.4058
v 6.02043 0.115371 18.4134
v 6.04135 0.105999 18.4116
v 5.98588 -0.112642 18.9043
v 5.97294 -0.113053 18.9028
v 5.96659 -0.103668 18.9069
v 5.97477 -0.0953913 18.9118
v 5.98629 -0.100656 18.9103
v 5.93515 -0.370781 19.3664
v 5.93425 -0.370943 19.3662
v 5.93387 -0.370199 19.3665
v 5.93445 -0.369693 19.3668
v 5.93518 -0.37 19.3667
v 5.93296 -0.382823 19.4025
v 5.75398 1.48141 13.5363
v 5.79764 1.44841 13.4677
v 5.78075 1.36315 13.5059
v 5.73471 1.36304 13.5824
v 5.71851 1.44957 13.599
v 6.16689 1.56218 13.8733
v 6.2005 1.50467 13.8204
v 6.19022 1.43391 13.8482
v 6.15392 1.43513 13.9134
v 6.14128 1.50602 13.9268
v 6.67268 1.53236 14.0684
v 6.69488 1.5062 14.0199
v 6.68419 1.44949 14.0451
v 6.65998 1.4508 14.0987
v 6.65221 1.50849 14.1144
v 7.16256 1.53445 14.3343
v 7.18245 1.5092 14.2992
v 7.17533 1.45855 14.3132
v 7.14906 1.46182 14.3602
v 7.14068 1.51339 14.374
v 7.64917 1.54482 14.604
v 7.6703 1.51448 14.5714
v 7.66506 1.46232 14.5833
v 7.6359 1.46681 14.6307
v 7.62771 1.5179 14.6408
v 8.12205 1.58444 14.8923
v 8.1445 1.54571 14.8646
v 8.13994 1.49751 14.8757
v 8.10876 1.4989 14.9191
v 8.09773 1.55035 14.9296
v 8.57315 1.60964 15.217
v 8.59877 1.57748 15.1919
v 8.59039 1.53426 15.2042
v 8.55773 1.53291 15.2395
v 8.54577 1.58093 15.2487
v 8.95269 1.62959 15.6079
v 8.97163 1.60225 15.5862
v 8.96628 1.56296 15.593
v 8.93839 1.56484 15.6255
v 8.92932 1.60583 15.6355
v 9.39941 1.61196 15.9164
v 9.41902 1.587 15.8923
v 9.41 1.55358 15.9051
v 9.38854 1.55382 15.9325
v 9.38207 1.58759 15.9395
v 9.65344 1.63579 16.1828
v 9.66776 1.62255 16.161
v 9.66148 1.59467 16.1723
v 9.64601 1.59505 16.1965
v 9.64118 1.6227 16.2027
v 9.99807 1.62008 16.3152
v 10.0079 1.60211 16.2987
v 10.0043 1.58024 16.3062
v 9.99309 1.58069 16.326
v 9.989 1.60251 16.3321
v 10.2761 1.6467 16.5562
v 10.2842 1.63715 16.5447
v 10.281 1.62151 16.5506
v 10.2719 1.62192 16.5642
v 10.2691 1.63743 16.5671
v 10.9408 1.64718 16.9728
v 5.03268 1.26676 12.1077
v 4.99481 1.3385 12.0625
v 5.08556 1.38833 12.0334
v 5.15846 1.32489 12.0742
v 5.12047 1.24519 12.1228
v 5.03883 1.60473 12.5401
v 5.02438 1.68466 12.4866
v 5.10295 1.72319 12.4624
v 5.16762 1.67392 12.4964
v 5.13492 1.6059 12.541
v 5.02572 1.86465 13.0174
v 4.99618 1.9197 12.9827
v 5.06518 1.95138 12.9651
v 5.11606 1.90866 12.9928
v 5.09018 1.85262 13.0266
v 5.03346 2.20402 13.4789
v 5.02083 2.25574 13.4408
v 5.07572 2.27628 13.4241
v 5.12281 2.24611 13.4454
v 5.09858 2.19957 13.4806
v 5.05574 2.54983 13.9247
v 5.02856 2.59468 13.8969
v 5.08682 2.61912 13.8834
v 5.13269 2.58544 13.9047
v 5.10821 2.53732 13.9334
v 5.01963 2.79495 14.4209
v 5.00473 2.84274 14.3909
v 5.05569 2.86525 14.3774
v 5.10148 2.83588 14.3962
v 5.07776 2.78878 14.4254
v 5.03728 3.13979 14.8555
v 5.02153 3.18845 14.8238
v 5.075 3.21468 14.8048
v 5.12057 3.17904 14.827
v 5.09569 3.13374 14.8577
v 5.04809 3.43117 15.3369
v 5.02783 3.48315 15.309
v 5.08434 3.5012 15.298
v 5.12942 3.47199 15.313
v 5.10549 3.42487 15.3392
v 5.05746 3.70265 15.8346
v 5.05383 3.74921 15.8083
v 5.09446 3.77048 15.7952
v 5.13161 3.7425 15.8102
v 5.11306 3.70166 15.8338
v 5.07802 3.99662 16.3059
v 5.06791 4.03746 16.2847
v 5.10764 4.05326 16.2769
v 5.14123 4.03106 16.2886
v 5.12364 3.99513 16.3071
v 5.06387 4.21644 16.8171
v 5.05384 4.24592 16.8015
v 5.08535 4.26295 16.7929
v 5.11148 4.24108 16.8048
v 5.09753 4.21262 16.8196
v 5.07752 4.51387 17.3013
v 5.06908 4.53524 17.2874
v 5.0934 4.5446 17.2808
v 5.11138 4.53055 17.2897
v 5.10227 4.5116 17.3023
v 5.09227 4.82878 17.771
v 5.09078 4.83971 17.7642
v 5.10111 4.84586 17.7605
v 5.11135 4.83852 17.7651
v 5.10631 4.8274 17.7719
v 5.08412 5.11118 18.2571
v 5.0835 5.11395 18.2553
v 5.08629 5.11509 18.2546
v 5.08852 5.1135 18.2556
v 5.08731 5.11128 18.2571
v 5.08913 5.20299 18.3749
v 4.33228 1.01949 10.5829
v 4.26527 0.957057 10.5794
v 4.19073 0.999667 10.6348
v 4.22721 1.09405 10.6686
v 4.32978 1.10701 10.6303
v 4.59515 0.727222 10.9805
v 4.51103 0.670569 10.9883
v 4.44199 0.712226 11.045
v 4.48041 0.798262 11.0758
v 4.56962 0.806713 11.0381
v 4.73339 0.525621 11.4934
v 4.67948 0.469323 11.4857
v 4.63011 0.515556 11.5291
v 4.65255 0.582032 11.5546
v 4.72568 0.587691 11.5285
v 5.12191 -0.00199785 12.4458
v 5.07939 -0.047226 12.4396
v 5.03272 -0.0122954 12.4745
v 5.05659 0.0445624 12.4936
v 5.11745 0.0499016 12.4732
v 5.30548 -0.216801 12.9293
v 5.24966 -0.252444 12.9349
v 5.20925 -0.222956 12.968
v 5.22791 -0.16844 12.9885
v 5.28689 -0.163604 12.9654
v 5.53083 -0.496742 13.3637
v 5.48936 -0.543754 13.357
v 5.44218 -0.507488 13.3921
v 5.46657 -0.45066 13.4099
v 5.52614 -0.44584 13.3897
v 5.6713 -0.686021 13.88
v 5.62315 -0.732264 13.8759
v 5.579 -0.691457 13.9069
v 5.59816 -0.634108 13.9249
v 5.66045 -0.631254 13.9063
v 5.86554 -0.931805 14.3486
v 5.81722 -0.973491 14.3474
v 5.77319 -0.938578 14.3786
v 5.79463 -0.884443 14.3949
v 5.85044 -0.88217 14.3759
v 6.03618 -1.13675 14.8605
v 5.98801 -1.16994 14.8632
v 5.95293 -1.13904 14.8874
v 5.96719 -1.09279 14.9012
v 6.01669 -1.09049 14.8856
v 6.18906 -1.33778 15.377
v 6.15948 -1.36664 15.3748
v 6.12577 -1.34495 15.3972
v 6.14394 -1.30612 15.4082
v 6.18426 -1.30242 15.395
v 6.37869 -1.57503 15.8604
v 6.34617 -1.5962 15.8622
v 6.32301 -1.57677 15.8793
v 6.33406 -1.5475 15.8889
v 6.36625 -1.54459 15.8788
v 6.51447 -1.77066 16.3791
v 6.49536 -1.7822 16.3809
v 6.47777 -1.77375 16.392
v 6.48652 -1.75235 16.3993
v 6.5091 -1.75068 16.3912
v 6.72863 -2.03571 16.8388
v 6.71635 -2.04322 16.8401
v 6.70699 -2.03724 16.8473
v 6.71191 -2.02562 16.8514
v 6.72432 -2.02428 16.8467
v 6.90307 -2.26276 17.3361
v 6.90132 -2.26419 17.3361
v 6.89971 -2.2631 17.3374
v 6.90047 -2.26099 17.3382
v 6.90278 -2.26078 17.3373
v 6.95034 -2.3241 17.4417
v 3.22637 0.911903 9.15907
v 3.26327 0.911591 9.0544
v 3.30512 0.796205 9.07187
v 3.28097 0.762643 9.18034
v 3.22794 0.84584 9.23279
v 3.70559 1.09308 9.4071
v 3.74397 1.06164 9.32075
v 3.78161 0.968513 9.32414
v 3.76399 0.943146 9.42006
v 3.71999 1.01499 9.46843
v 4.2269 1.31163 9.47641
v 4.24521 1.30202 9.39877
v 4.27478 1.22419 9.41453
v 4.26944 1.20399 9.48923
v 4.23775 1.26244 9.52887
v 4.76627 1.50665 9.61145
v 4.78927 1.48977 9.53996
v 4.81378 1.41481 9.54843
v 4.8027 1.39852 9.61918
v 4.7756 1.45133 9.65453
v 5.30823 1.6895 9.73615
v 5.32977 1.6797 9.67033
v 5.35261 1.6117 9.68203
v 5.34252 1.59334 9.74532
v 5.31446 1.6425 9.77959
v 5.82723 1.91288 9.88434
v 5.8563 1.88694 9.83039
v 5.87744 1.83185 9.83443
v 5.86792 1.8064 9.89264
v 5.83629 1.8565 9.92521
v 6.34996 2.11243 10.0601
v 6.3787 2.10117 10.0088
v 6.40242 2.03869 10.0071
v 6.38034 2.01872 10.0682
v 6.34803 2.06507 10.1001
v 6.67335 2.219 10.2376
v 6.71002 2.20762 10.1781
v 6.72533 2.14228 10.1894
v 6.7043 2.11529 10.2434
v 6.67154 2.16341 10.2739
v 6.99682 2.34028 10.3989
v 7.03264 2.31487 10.3479
v 7.05128 2.26059 10.3526
v 7.03446 2.23569 10.4047
v 7.00123 2.28058 10.4358
v 7.32591 2.46892 10.543
v 7.36237 2.45418 10.4935
v 7.38245 2.39691 10.4991
v 7.36035 2.37396 10.5504
v 7.32727 2.41636 10.5759
v 8.26346 2.82946 11.1461
v 8.28474 2.82476 11.1065
v 8.29982 2.78021 11.1126
v 8.28646 2.76466 11.1529
v 8.26333 2.79679 11.1736
v 8.76778 3.02725 11.3581
v 8.78238 3.0173 11.331
v 8.79352 2.98676 11.3312
v 8.78543 2.9743 11.3627
v 8.76893 3.0004 11.3797
v 9.27355 3.18276 11.5972
v 9.2818 3.18127 11.5744
v 9.29013 3.15632 11.5779
v 9.28507 3.14903 11.6012
v 9.27381 3.16715 11.6141
v 9.7951 3.40172 11.7384
v 9.80072 3.39818 11.7246
v 9.80586 3.38385 11.7265
v 9.80319 3.38021 11.7401
v 9.79694 3.39038 11.7472
v 10.3166 3.58433 11.9257
v 10.3175 3.58358 11.9236
v 10.3186 3.58102 11.9233
v 10.3181 3.58018 11.9262
v 10.3168 3.58241 11.9277
v 10.4548 3.63702 11.9563
v 1.86052 0.462234 7.72925
v 1.7633 0.529215 7.71612
v 1.83089 0.627772 7.66918
v 1.9576 0.608235 7.66011
v 1.97235 0.484889 7.70583
v 1.87759 0.718359 8.24959
v 1.80473 0.796003 8.22707
v 1.84802 0.891945 8.18136
v 1.96332 0.863501 8.17771
v 1.97624 0.759216 8.21935
v 2.00389 0.903224 8.78067
v 1.92955 0.957101 8.7735
v 1.98097 1.033 8.73363
v 2.07142 1.00858 8.72606
v 2.08396 0.922709 8.75769
v 2.08641 1.17864 9.30941
v 2.03748 1.2204 9.29628
v 2.06606 1.28016 9.26246
v 2.1431 1.26344 9.25897
v 2.15708 1.19106 9.29252
v 2.16247 1.41097 9.84833
v 2.11414 1.48087 9.82937
v 2.15156 1.53693 9.80045
v 2.22228 1.52246 9.79346
v 2.23579 1.45122 9.81921
v 2.28017 1.60377 10.385
v 2.22602 1.6537 10.3716
v 2.26231 1.71581 10.3423
v 2.33808 1.69947 10.3395
v 2.34767 1.62841 10.3668
v 2.3051 1.87384 10.9035
v 2.24668 1.91609 10.8897
v 2.28706 1.97652 10.8601
v 2.36133 1.9618 10.8606
v 2.37354 1.89162 10.8903
v 2.37041 2.08566 11.4531
v 2.31411 2.14075 11.439
v 2.35419 2.20472 11.4111
v 2.42857 2.1856 11.4101
v 2.43846 2.11576 11.4347
v 2.42969 2.28971 12.0093
v 2.38095 2.34636 11.9919
v 2.41553 2.40654 11.9674
v 2.48554 2.38949 11.9687
v 2.49248 2.3253 11.9918
v 2.45611 2.52468 12.5475
v 2.41545 2.55806 12.5408
v 2.44396 2.60331 12.5236
v 2.50073 2.59474 12.5209
v 2.50768 2.53817 12.5382
v 2.53992 2.65912 13.1152
v 2.504 2.6982 13.1073
v 2.52987 2.74099 13.09
v 2.57906 2.72769 13.0877
v 2.58338 2.68185 13.102
v 2.60402 2.88708 13.6663
v 2.5818 2.9108 13.6591
v 2.59682 2.93768 13.646
v 2.63176 2.93178 13.6442
v 2.63655 2.89798 13.6578
v 2.67386 3.1243 14.209
v 2.66076 3.13977 14.2048
v 2.66857 3.15849 14.1962
v 2.69087 3.15233 14.1954
v 2.69481 3.13106 14.2033
v 2.76404 3.33114 14.7589
v 2.75856 3.33922 14.7562
v 2.76252 3.34622 14.7527
v 2.77153 3.34462 14.7523
v 2.77263 3.33603 14.7557
v 2.79791 3.51357 15.1228
v -7.76659 4.87085 15.9292
v -7.74358 4.88807 15.9037
v -7.71866 4.89102 15.9352
v -7.7274 4.87785 15.97
v -7.76371 4.86323 15.9629
v -8.02328 5.26094 16.0663
v -8.00775 5.27063 16.0582
v -7.99143 5.27404 16.0702
v -7.99714 5.265 16.0898
v -8.01823 5.25629 16.0873
v -8.13529 5.72118 16.1871
v -8.12733 5.72555 16.1793
v -8.11856 5.72635 16.1885
v -8.12264 5.72269 16.1989
v -8.13404 5.71914 16.1981
v -8.22818 5.97694 16.2591
v -7.01857 4.33136 14.8148
v -7.03502 4.30487 14.7733
v -7.06326 4.34911 14.7491
v -7.05736 4.39451 14.7827
v -7.02588 4.38057 14.8283
v -7.82554 4.0349 15.3447
v -7.83852 4.01638 15.3186
v -7.85599 4.04564 15.3069
v -7.852 4.07403 15.3247
v -7.83101 4.06521 15.3501
v -8.26139 3.95461 15.5898
v -8.27451 3.93732 15.5672
v -8.29322 3.96364 15.5553
v -8.2869 3.98972 15.5734
v -8.26582 3.98265 15.5958
v -8.59203 3.78634 15.9333
v -8.60122 3.78015 15.9199
v -8.61441 3.79201 15.9111
v -8.61092 3.80906 15.9236
v -8.59628 3.80472 15.9378
v -8.98777 3.64303 16.2483
v -8.99034 3.64038 16.2438
v -8.99449 3.64487 16.2408
v -8.99324 3.65034 16.245
v -8.98884 3.64885 16.2498
v -9.1622 3.57878 16.3833
v -6.31683 3.99126 13.5203
v -6.26635 3.95646 13.5142
v -6.28172 3.88711 13.5369
v -6.35618 3.90016 13.5559
v -6.37682 3.97133 13.5435
v -6.10468 4.13949 13.9727
v -6.05791 4.1134 13.9651
v -6.08192 4.06449 13.986
v -6.13407 4.07116 14.0006
v -6.14761 4.12288 13.9908
v -6.02276 4.23164 14.483
v -5.98347 4.20972 14.4783
v -6.006 4.17101 14.4913
v -6.04729 4.17352 14.5004
v -6.05903 4.21564 14.4946
v -5.86613 4.34761 14.989
v -5.83775 4.3151 14.9873
v -5.85034 4.27923 14.9981
v -5.89066 4.28182 15.0092
v -5.90099 4.32329 15.0039
v -5.7197 4.44983 15.5022
v -5.68376 4.41863 15.5004
v -5.70342 4.37967 15.511
v -5.74418 4.38399 15.5184
v -5.75593 4.42449 15.5138
v -5.64796 4.51885 16.0174
v -5.61703 4.50185 16.0131
v -5.6344 4.47097 16.0247
v -5.66787 4.47325 16.0329
v -5.67715 4.50758 16.0276
v -5.46113 4.65869 16.4877
v -5.4381 4.63993 16.4845
v -5.44984 4.61509 16.4947
v -5.4755 4.61891 16.5026
v -5.48231 4.64435 16.4985
v -5.3223 4.74541 17.0032
v -5.31229 4.7352 17.0024
v -5.31534 4.72049 17.0063
v -5.33092 4.7234 17.0103
v -5.33488 4.7383 17.0084
v -5.17296 4.84045 17.5129
v -5.17101 4.83825 17.5127
v -5.17181 4.83581 17.5137
v -5.17451 4.83608 17.5145
v -5.17521 4.83883 17.5141
v -5.12943 4.87064 17.6195
v -5.8464 3.54908 12.0849
v -5.84402 3.60308 12.0147
v -5.76937 3.64526 12.0576
v -5.74497 3.61077 12.1372
v -5.80311 3.54294 12.1514
v -6.19029 3.82194 12.3943
v -6.16395 3.88316 12.3424
v -6.10514 3.92044 12.3733
v -6.0875 3.89291 12.4398
v -6.1347 3.83866 12.4509
v -6.49974 4.23303 12.5616
v -6.49056 4.2658 12.5135
v -6.44213 4.29379 12.5412
v -6.43138 4.27525 12.5955
v -6.4716 4.23313 12.6092
v -6.82867 4.61209 12.8001
v -6.81964 4.64314 12.7651
v -6.77689 4.67003 12.7814
v -6.76563 4.64817 12.8295
v -6.80097 4.60903 12.8417
v -7.16108 4.98274 13.0447
v -7.14911 5.0185 13.0122
v -7.10575 5.04787 13.0265
v -7.09324 5.02248 13.0753
v -7.12841 4.98341 13.0838
v -7.50568 5.32391 13.3119
v -7.4885 5.36592 13.2849
v -7.44869 5.39294 13.2979
v -7.43211 5.36782 13.3423
v -7.4656 5.32662 13.3513
v -7.82336 5.65761 13.6207
v -7.81343 5.69623 13.5964
v -7.77653 5.71648 13.6102
v -7.75755 5.69318 13.6458
v -7.78685 5.65494 13.6536
v -8.09791 5.94414 13.9915
v -8.08773 5.97327 13.9711
v -8.0567 5.9927 13.9792
v -8.04401 5.97239 14.0112
v -8.069 5.94203 14.0196
v -8.38532 6.31111 14.2668
v -8.37725 6.33746 14.245
v -8.35046 6.35045 14.2581
v -8.3409 6.33675 14.2839
v -8.3609 6.31378 14.2893
v -8.58651 6.5032 14.5072
v -8.58374 6.51858 14.4883
v -8.56332 6.52974 14.4992
v -8.55737 6.52053 14.5206
v -8.57319 6.50301 14.5252
v -8.80041 6.78668 14.6052
v -8.79359 6.80047 14.593
v -8.77971 6.80898 14.5995
v -8.77595 6.8028 14.6149
v -8.78703 6.79022 14.619
v -9.01594 6.99159 14.8215
v -9.01416 6.99856 14.8149
v -9.00628 7.00293 14.8188
v -9.00372 6.9989 14.8269
v -9.00977 6.99205 14.8283
v -9.25814 7.27268 15.0208
v -5.13609 3.11546 10.6576
v -5.16583 3.03908 10.6095
v -5.26289 3.07838 10.5755
v -5.2623 3.17701 10.6179
v -5.17701 3.19869 10.6718
v -5.41966 2.90264 11.0751
v -5.47026 2.84003 11.018
v -5.54994 2.87678 10.9899
v -5.55477 2.959 11.0247
v -5.48263 2.97708 11.0736
v -5.63373 2.72481 11.5405
v -5.65602 2.66645 11.504
v -5.72433 2.70003 11.4832
v -5.72506 2.76715 11.5116
v -5.66628 2.78285 11.5486
v -5.92084 2.51273 11.987
v -5.95142 2.46957 11.9467
v -6.0022 2.49936 11.9277
v -6.00997 2.55568 11.9491
v -5.95949 2.56664 11.9872
v -6.2207 2.30862 12.4178
v -6.23715 2.2581 12.3886
v -6.29367 2.28812 12.3725
v -6.29788 2.3461 12.3943
v -6.24533 2.35806 12.4258
v -6.4062 2.12401 12.9052
v -6.433 2.08107 12.8734
v -6.48347 2.1066 12.8576
v -6.49091 2.16189 12.8767
v -6.43943 2.1739 12.9086
v -6.69895 1.91801 13.3275
v -6.72577 1.87397 13.2943
v -6.78046 1.89885 13.273
v -6.7829 1.9578 13.2956
v -6.73225 1.96777 13.3286
v -6.94635 1.74117 13.7996
v -6.97241 1.69238 13.7706
v -7.02204 1.72439 13.7579
v -7.02892 1.77776 13.7729
v -6.97827 1.7894 13.8009
v -7.17913 1.57394 14.2878
v -7.21088 1.54221 14.2603
v -7.25187 1.55968 14.2458
v -7.25468 1.60518 14.2608
v -7.21322 1.61658 14.2859
v -7.43871 1.39806 14.7456
v -7.46158 1.36589 14.7237
v -7.49714 1.38562 14.7147
v -7.5019 1.42383 14.7262
v -7.46557 1.43261 14.7458
v -7.62389 1.24051 15.245
v -7.63812 1.21619 15.2293
v -7.66838 1.22874 15.2199
v -7.66887 1.26009 15.2314
v -7.64117 1.26671 15.2468
v -7.88881 1.05381 15.71
v -7.89771 1.03664 15.6974
v -7.91694 1.0477 15.6909
v -7.91788 1.06723 15.6987
v -7.90091 1.07145 15.7105
v -8.16491 0.859677 16.1625
v -8.16978 0.85418 16.1576
v -8.17737 0.856958 16.1547
v -8.17812 0.86551 16.1579
v -8.17031 0.867658 16.1629
v -8.35797 0.70451 16.5486
v -4.40198 2.73868 9.12187
v -4.30708 2.72656 9.12348
v -4.29483 2.63766 9.1811
v -4.39676 2.6036 9.21031
v -4.47324 2.67775 9.16669
v -4.36825 3.12299 9.52535
v -4.26776 3.0935 9.53899
v -4.25849 3.01005 9.59754
v -4.35435 2.98308 9.62363
v -4.41805 3.04906 9.58143
v -4.33203 3.35103 10.0447
v -4.25093 3.34587 10.0419
v -4.25766 3.27456 10.0847
v -4.32707 3.24739 10.1058
v -4.37851 3.30254 10.0768
v -4.28195 3.65986 10.5269
v -4.21361 3.65541 10.5232
v -4.21216 3.59306 10.5643
v -4.27789 3.57418 10.5832
v -4.32404 3.62092 10.5568
v -4.2413 3.98725 10.999
v -4.17509 3.96621 11.008
v -4.17319 3.91393 11.0435
v -4.23081 3.89243 11.0629
v -4.27344 3.93665 11.0362
v -4.16513 4.62209 11.9295
v -4.09945 4.62032 11.9265
v -4.09934 4.5565 11.96
v -4.16223 4.53745 11.9738
v -4.20444 4.58318 11.9523
v -4.13661 4.84197 12.4497
v -4.06765 4.83395 12.4487
v -4.07276 4.77118 12.4799
v -4.13219 4.74843 12.4953
v -4.17461 4.79674 12.4746
v -4.09335 5.1404 12.9246
v -4.02868 5.12921 12.9262
v -4.02912 5.07111 12.9578
v -4.08683 5.05265 12.9718
v -4.12417 5.09572 12.951
v -4.0665 5.39634 13.4401
v -4.00942 5.37987 13.4454
v -4.01214 5.33216 13.4697
v -4.05833 5.31342 13.4816
v -4.09142 5.35096 13.4644
v -4.03121 5.6384 13.9595
v -3.98985 5.63389 13.9591
v -3.98619 5.59383 13.9818
v -4.0284 5.58308 13.9909
v -4.0564 5.61203 13.9763
v -3.99107 5.93362 14.4452
v -3.95463 5.9222 14.4488
v -3.95568 5.89233 14.4657
v -3.98534 5.8823 14.4737
v -4.00729 5.90497 14.4626
v -3.95269 6.16143 14.9663
v -3.9328 6.15446 14.9691
v -3.92887 6.13642 14.9798
v -3.95014 6.12979 14.9855
v -3.96462 6.14532 14.9771
v -3.91005 6.4913 15.4309
v -3.89858 6.48736 15.4326
v -3.89774 6.47797 15.4387
v -3.90815 6.47485 15.4415
v -3.91552 6.48225 15.4372
v -3.87523 6.76023 15.9234
v -3.47811 1.9465 7.72915
v -3.49299 1.97624 7.61829
v -3.43099 2.08716 7.64216
v -3.3981 2.09036 7.75863
v -3.43346 1.99209 7.81032
v -3.94513 2.19512 7.93704
v -3.93798 2.24681 7.84762
v -3.88992 2.33925 7.85559
v -3.86697 2.34218 7.95778
v -3.89877 2.25892 8.0053
v -4.452 2.45233 7.96116
v -4.44948 2.47344 7.88039
v -4.40935 2.5492 7.90056
v -4.39676 2.55844 7.97967
v -4.42533 2.49394 8.01838
v -4.95953 2.73659 8.05165
v -4.95504 2.76635 7.97746
v -4.91309 2.83624 7.99019
v -4.89931 2.83826 8.0653
v -4.92607 2.78114 8.09971
v -5.45826 3.03094 8.13297
v -5.45899 3.05484 8.06414
v -5.42156 3.11875 8.07983
v -5.406 3.12293 8.14738
v -5.42918 3.06743 8.18104
v -5.975 3.28132 8.23717
v -5.96913 3.32213 8.18134
v -5.93992 3.37601 8.18822
v -5.91846 3.38534 8.251
v -5.93991 3.32631 8.28308
v -6.47718 3.55188 8.37155
v -6.48308 3.58261 8.31761
v -6.44901 3.6434 8.31877
v -6.42352 3.63888 8.38478
v -6.44156 3.58188 8.41648
v -6.77992 3.7303 8.52576
v -6.7904 3.76747 8.46303
v -6.74939 3.82321 8.4782
v -6.71828 3.82413 8.53706
v -6.73735 3.76572 8.56719
v -7.09163 3.90031 8.66382
v -7.09096 3.94594 8.61087
v -7.06042 3.99677 8.61833
v -7.03364 3.99963 8.67463
v -7.04993 3.94323 8.70558
v -7.41037 4.07142 8.78404
v -7.41862 4.11029 8.73214
v -7.38674 4.164 8.74054
v -7.35813 4.1614 8.79597
v -7.37215 4.10705 8.82123
v -8.32837 4.56403 9.31736
v -8.335 4.58374 9.27613
v -8.31056 4.62468 9.28452
v -8.29332 4.6244 9.32732
v -8.30522 4.5853 9.34747
v -8.81911 4.8252 9.48625
v -8.81838 4.84293 9.45879
v -8.80206 4.87137 9.46052
v -8.79012 4.87324 9.49348
v -8.80114 4.84356 9.50982
v -9.28234 5.11328 9.68323
v -9.28448 5.1205 9.6604
v -9.27129 5.14269 9.66507
v -9.26461 5.14347 9.68877
v -9.27222 5.1234 9.7009
v -9.79558 5.37097 9.77966
v -9.79534 5.37713 9.7668
v -9.78842 5.38938 9.76925
v -9.78532 5.38963 9.78217
v -9.78936 5.37906 9.78845
v -10.2852 5.65094 9.92621
v -10.2852 5.65148 9.92523
v -10.2846 5.6526 9.92519
v -10.2843 5.65267 9.92652
v -10.2847 5.65157 9.92715
v -10.3424 5.68197 9.93465
v -2.10166 1.18003 6.38628
v -2.08814 1.05859 6.37434
v -2.20574 1.04573 6.31419
v -2.27388 1.15858 6.2978
v -2.19155 1.25289 6.35299
v -2.35729 1.02882 6.88478
v -2.36746 0.9197 6.86079
v -2.46648 0.889672 6.80345
v -2.52022 0.999308 6.79383
v -2.45148 1.0791 6.84369
v -2.63317 1.00715 7.39
v -2.62538 0.912765 7.38373
v -2.71458 0.902548 7.3332
v -2.75452 0.989935 7.32088
v -2.69897 1.05709 7.35918
v -2.95011 0.89403 7.88872
v -2.94903 0.827631 7.87547
v -3.01118 0.810192 7.83404
v -3.04874 0.881977 7.82626
v -3.00486 0.941323 7.86536
v -3.2298 0.804641 8.40168
v -3.25059 0.719828 8.38024
v -3.31642 0.711788 8.34365
v -3.35129 0.777148 8.33264
v -3.30703 0.835442 8.36359
v -3.5056 0.771705 8.91258
v -3.50751 0.695594 8.89883
v -3.57756 0.682588 8.86179
v -3.61486 0.75325 8.85511
v -3.56808 0.808398 8.88767
v -3.7755 0.617969 9.40777
v -3.7685 0.543669 9.39433
v -3.84016 0.534938 9.35739
v -3.87812 0.603255 9.35438
v -3.83385 0.659903 9.38883
v -4.02546 0.532713 9.93731
v -4.02991 0.451779 9.92261
v -4.10428 0.440405 9.88794
v -4.13873 0.511455 9.88389
v -4.09275 0.5659 9.91279
v -4.26271 0.447058 10.4761
v -4.27307 0.371382 10.4576
v -4.34081 0.358297 10.4272
v -4.37404 0.424203 10.4258
v -4.33058 0.472316 10.4528
v -4.50038 0.315402 10.9972
v -4.49886 0.261815 10.9905
v -4.55119 0.254016 10.9687
v -4.58171 0.303699 10.9634
v -4.54399 0.346477 10.9841
v -4.70275 0.292516 11.5502
v -4.70861 0.23925 11.5417
v -4.75678 0.231144 11.5198
v -4.77845 0.277739 11.5156
v -4.74737 0.311102 11.5328
v -4.96589 0.193811 12.0799
v -4.96892 0.161525 12.0724
v -4.99775 0.155591 12.0565
v -5.01559 0.186047 12.0529
v -4.99428 0.211567 12.0686
v -5.24267 0.0940277 12.5983
v -5.2455 0.0746633 12.5939
v -5.26333 0.0687034 12.5838
v -5.27261 0.0890353 12.5821
v -5.26015 0.105265 12.591
v -5.51126 0.030021 13.1241
v -5.51327 0.0219906 13.1216
v -5.5197 0.020704 13.118
v -5.52356 0.0274542 13.1172
v -5.51889 0.0329222 13.1207
v -5.67244 -0.0450262 13.4084
v 0.104801 -9.10013 15.0616
v 0.0832065 -9.09404 15.0378
v 0.0653846 -9.0794 15.0632
v 0.0759416 -9.07831 15.0939
v 0.10556 -9.09434 15.0905
v -0.0509569 -9.53908 15.1829
v -0.0571893 -9.53636 15.1793
v -0.0627823 -9.53289 15.1837
v -0.0597199 -9.53339 15.1917
v -0.051884 -9.53749 15.1912
v -0.124408 -9.62786 15.1924
v 0.142577 -8.15272 13.9341
v 0.176311 -8.1489 13.897
v 0.165431 -8.19893 13.8743
v 0.125797 -8.22294 13.904
v 0.110804 -8.18948 13.9454
v 0.481495 -8.43781 14.1765
v 0.504911 -8.43528 14.151
v 0.495253 -8.46817 14.1393
v 0.47081 -8.48415 14.1565
v 0.46241 -8.46228 14.1816
v 0.828251 -8.57511 14.5113
v 0.851526 -8.57319 14.489
v 0.845156 -8.6058 14.4768
v 0.820165 -8.61902 14.4944
v 0.809827 -8.59795 14.5168
v 1.49293 -9.0304 15.1219
v 1.4948 -9.03081 15.1196
v 1.49456 -9.03374 15.1177
v 1.49178 -9.03525 15.1197
v 1.49081 -9.03299 15.1224
v 1.55829 -9.0722 15.1811
v 0.0478847 -7.37863 12.6088
v 0.0425304 -7.31654 12.6046
v 0.104679 -7.2844 12.6332
v 0.14156 -7.35156 12.6526
v 0.100642 -7.4133 12.6348
v -0.230593 -7.32635 13.0436
v -0.239781 -7.27523 13.0376
v -0.190126 -7.26357 13.0617
v -0.163706 -7.30694 13.076
v -0.192902 -7.3486 13.0628
v -0.388026 -7.34284 13.542
v -0.39606 -7.29895 13.5385
v -0.353276 -7.29206 13.5544
v -0.329559 -7.32534 13.5635
v -0.353638 -7.3607 13.5549
v -0.608765 -7.31718 14.0348
v -0.601832 -7.27393 14.0351
v -0.566328 -7.26092 14.0483
v -0.542743 -7.29444 14.0595
v -0.568002 -7.32916 14.0515
v -0.803851 -7.28789 14.5386
v -0.802864 -7.24346 14.5385
v -0.763832 -7.2347 14.551
v -0.743017 -7.26675 14.558
v -0.764744 -7.29917 14.5513
v -0.930108 -7.29307 15.0457
v -0.935224 -7.26525 15.0428
v -0.908166 -7.26051 15.0544
v -0.892981 -7.2825 15.0614
v -0.90893 -7.30556 15.0551
v -1.1885 -7.25251 15.4982
v -1.18857 -7.23433 15.4969
v -1.17291 -7.23038 15.5047
v -1.16508 -7.24409 15.5096
v -1.1741 -7.2571 15.5059
v -1.38329 -7.21928 15.9991
v -1.38317 -7.21811 15.9991
v -1.3821 -7.21754 15.9995
v -1.38149 -7.21869 15.9998
v -1.38221 -7.21972 15.9996
v -1.40077 -7.21635 16.0421
v 0.165066 -6.66891 11.1775
v 0.124554 -6.7012 11.101
v 0.0383504 -6.67147 11.142
v 0.0447908 -6.63128 11.2267
v 0.137022 -6.63236 11.2465
v 0.161377 -7.11521 11.4736
v 0.0996585 -7.13338 11.4168
v 0.0305575 -7.11295 11.4451
v 0.0365793 -7.08308 11.5139
v 0.108846 -7.08454 11.5291
v 0.0375686 -7.61967 11.6201
v 0.00886565 -7.63284 11.5692
v -0.0460788 -7.61416 11.5949
v -0.0417854 -7.59494 11.6508
v 0.0164114 -7.59898 11.6678
v -0.052314 -8.11948 11.8419
v -0.0808785 -8.13255 11.804
v -0.131449 -8.11694 11.8184
v -0.124374 -8.09416 11.8689
v -0.0706454 -8.09616 11.8843
v -0.132882 -8.61455 12.0751
v -0.167664 -8.62916 12.0394
v -0.22101 -8.61454 12.0517
v -0.211833 -8.58749 12.1031
v -0.157513 -8.58906 12.1147
v -0.183826 -9.09669 12.3388
v -0.226297 -9.11134 12.3094
v -0.274064 -9.09843 12.3203
v -0.267776 -9.0688 12.3657
v -0.214294 -9.06735 12.3773
v -0.247736 -9.55172 12.6463
v -0.280491 -9.56749 12.6207
v -0.318658 -9.55405 12.6326
v -0.315434 -9.52743 12.6679
v -0.270109 -9.52516 12.6777
v -0.285341 -9.82129 12.8833
v -0.312344 -9.83289 12.8628
v -0.346592 -9.82289 12.8695
v -0.341022 -9.80032 12.9005
v -0.303243 -9.79876 12.9097
v -0.338546 -10.1178 13.0829
v -0.362834 -10.1265 13.0578
v -0.391433 -10.1144 13.07
v -0.388833 -10.0999 13.0977
v -0.358204 -10.1016 13.1057
v -0.42128 -10.4343 13.2329
v -0.433927 -10.4423 13.2136
v -0.456032 -10.4339 13.2234
v -0.453804 -10.4233 13.2448
v -0.430502 -10.424 13.2504
v -0.547969 -11.3031 13.71
v 0.108783 -5.83336 9.71235
v 0.193758 -5.80594 9.66498
v 0.230524 -5.91236 9.63298
v 0.147886 -5.97885 9.67517
v 0.0687083 -5.9235 9.72717
v 0.431367 -5.90262 10.148
v 0.518913 -5.90182 10.093
v 0.545183 -5.99098 10.067
v 0.480838 -6.04984 10.1012
v 0.414718 -6.00342 10.1478
v 0.679312 -5.94139 10.6273
v 0.742961 -5.92051 10.5923
v 0.763627 -5.99804 10.5735
v 0.70905 -6.04336 10.601
v 0.654644 -6.00636 10.6358
v 0.999351 -6.0117 11.0946
v 1.05725 -6.00778 11.0556
v 1.06911 -6.06917 11.0377
v 1.02795 -6.11321 11.0588
v 0.98246 -6.07933 11.0953
v 1.32137 -6.09776 11.5469
v 1.3754 -6.07706 11.5188
v 1.39096 -6.14375 11.5042
v 1.34556 -6.18646 11.5256
v 1.29779 -6.15143 11.5551
v 1.54969 -6.10721 12.0497
v 1.60498 -6.10013 12.0192
v 1.62 -6.15896 12.0047
v 1.57906 -6.2026 12.0234
v 1.53186 -6.1684 12.0536
v 1.86863 -6.18773 12.4941
v 1.92413 -6.18003 12.4624
v 1.94263 -6.24114 12.4425
v 1.8957 -6.28262 12.4642
v 1.85132 -6.24813 12.4955
v 2.1346 -6.25296 12.9839
v 2.19075 -6.24164 12.9567
v 2.19907 -6.30128 12.9453
v 2.16159 -6.34136 12.9595
v 2.11812 -6.3093 12.9854
v 2.39101 -6.31517 13.4842
v 2.43557 -6.31918 13.4586
v 2.44886 -6.36104 13.4454
v 2.41624 -6.39173 13.4596
v 2.38078 -6.36764 13.4828
v 2.67983 -6.39422 13.9507
v 2.71688 -6.39132 13.931
v 2.72444 -6.42859 13.9231
v 2.69994 -6.45488 13.9337
v 2.67145 -6.43414 13.9512
v 2.90981 -6.42822 14.4537
v 2.93414 -6.42418 14.4407
v 2.94299 -6.45126 14.4331
v 2.92234 -6.469 14.4428
v 2.90215 -6.45426 14.4554
v 3.21214 -6.50456 14.9252
v 3.22554 -6.50173 14.917
v 3.22849 -6.51688 14.9129
v 3.21839 -6.52602 14.918
v 3.20823 -6.51882 14.9256
v 3.5192 -6.58205 15.3916
v 3.52028 -6.58208 15.3909
v 3.5207 -6.58318 15.3905
v 3.51981 -6.58405 15.391
v 3.51882 -6.58338 15.3917
v 3.54868 -6.58727 15.4432
v 0.0275121 -5.09196 8.09889
v -0.0283391 -5.00419 8.09302
v 0.0328717 -4.92941 8.15744
v 0.129743 -4.9895 8.19887
v 0.124312 -5.107 8.15555
v -0.318186 -5.2964 8.48566
v -0.363639 -5.19219 8.49259
v -0.3055 -5.12437 8.55744
v -0.219606 -5.18405 8.59467
v -0.227303 -5.28419 8.55266
v -0.554269 -5.38979 8.99444
v -0.605157 -5.31919 8.9845
v -0.544905 -5.27376 9.03333
v -0.47669 -5.3116 9.06298
v -0.484923 -5.39347 9.03458
v -0.859525 -5.52652 9.46103
v -0.902316 -5.46687 9.45117
v -0.854749 -5.42074 9.49719
v -0.795552 -5.46142 9.52387
v -0.800699 -5.53322 9.49806
v -1.17451 -5.68505 9.92086
v -1.20255 -5.61445 9.92439
v -1.16051 -5.57379 9.96033
v -1.10311 -5.60545 9.98486
v -1.11049 -5.67385 9.96131
v -1.42276 -5.79596 10.4103
v -1.46627 -5.73973 10.4015
v -1.41915 -5.69584 10.4464
v -1.36214 -5.73543 10.4695
v -1.36715 -5.80218 10.4437
v -1.76074 -5.9873 10.8216
v -1.80356 -5.92319 10.8156
v -1.75141 -5.88213 10.857
v -1.69158 -5.91595 10.8814
v -1.69878 -5.98674 10.8571
v -1.98368 -6.08595 11.3335
v -2.02168 -6.01962 11.3303
v -1.97048 -5.97475 11.3663
v -1.91166 -6.0118 11.3869
v -1.92178 -6.07862 11.3661
v -2.27122 -6.23208 11.7933
v -2.30077 -6.16636 11.7957
v -2.25731 -6.13117 11.8284
v -2.20558 -6.15902 11.8482
v -2.21274 -6.21924 11.8278
v -2.75743 -6.46943 12.8056
v -2.78052 -6.43471 12.8025
v -2.75456 -6.40575 12.8278
v -2.72017 -6.43117 12.8409
v -2.72283 -6.47158 12.8263
v -3.06203 -6.62354 13.2607
v -3.07636 -6.58941 13.2621
v -3.05563 -6.57157 13.2809
v -3.03098 -6.58732 13.2917
v -3.03297 -6.61772 13.281
v -3.32181 -6.73391 13.7554
v -3.32839 -6.71674 13.7568
v -3.31964 -6.70399 13.767
v -3.30412 -6.71442 13.7739
v -3.30564 -6.7328 13.7667
v -3.65358 -6.90312 14.1877
v -3.65619 -6.89643 14.1883
v -3.65269 -6.89247 14.1923
v -3.64761 -6.89599 14.1946
v -3.64791 -6.90213 14.1921
v -3.80307 -6.97456 14.4325
v 0.177006 -3.89662 6.6382
v 0.171916 -3.9344 6.51773
v 0.0335679 -3.95754 6.5335
v -0.00201707 -3.92702 6.65708
v 0.100666 -3.88692 6.72056
v 0.261639 -4.40691 6.87384
v 0.221326 -4.44007 6.77446
v 0.110239 -4.46233 6.77479
v 0.0830445 -4.44055 6.88291
v 0.170385 -4.40844 6.94063
v 0.374117 -4.96163 6.92936
v 0.361945 -4.9775 6.84109
v 0.269176 -4.99433 6.85597
v 0.245732 -4.98646 6.93977
v 0.315876 -4.9649 6.98689
v 0.46242 -5.53048 7.05141
v 0.441019 -5.5505 6.96959
v 0.352494 -5.5621 6.97652
v 0.334633 -5.54827 7.0563
v 0.397813 -5.5303 7.09835
v 0.536725 -6.09874 7.16416
v 0.523303 -6.11917 7.08867
v 0.442361 -6.13054 7.09953
v 0.422072 -6.11687 7.17109
v 0.481699 -6.09675 7.21202
v 0.657107 -6.65125 7.30457
v 0.62371 -6.67742 7.24179
v 0.557526 -6.68959 7.24436
v 0.529194 -6.67459 7.31011
v 0.590843 -6.65026 7.3493
v 0.750245 -7.20372 7.47393
v 0.73336 -7.23297 7.4149
v 0.65869 -7.24655 7.41066
v 0.638969 -7.21841 7.47994
v 0.696427 -7.19222 7.51812
v 0.791917 -7.54191 7.64924
v 0.773661 -7.57989 7.58122
v 0.697539 -7.5837 7.59181
v 0.670124 -7.55525 7.65238
v 0.729351 -7.52886 7.68873
v 0.848444 -7.88217 7.8093
v 0.81482 -7.9158 7.75087
v 0.751242 -7.92555 7.7544
v 0.725691 -7.90278 7.81232
v 0.780814 -7.8756 7.84891
v 0.910921 -8.23038 7.95005
v 0.889027 -8.26595 7.894
v 0.822636 -8.27668 7.8984
v 0.800675 -8.24939 7.95523
v 0.852616 -8.22235 7.98527
v 1.08162 -9.22982 8.53382
v 1.07359 -9.24908 8.49074
v 1.02422 -9.25657 8.49584
v 1.00966 -9.2417 8.53892
v 1.04703 -9.2248 8.56238
v 1.17972 -9.77036 8.72208
v 1.16761 -9.78175 8.69351
v 1.13485 -9.78724 8.6928
v 1.12315 -9.77841 8.72516
v 1.15206 -9.76762 8.74378
v 1.23371 -10.3067 8.93493
v 1.23144 -10.3134 8.91315
v 1.20683 -10.3168 8.91571
v 1.20041 -10.3116 8.93767
v 1.21882 -10.3048 8.95054
v 1.34715 -10.8636 9.05972
v 1.3441 -10.8669 9.04937
v 1.33299 -10.8687 9.05047
v 1.33045 -10.8665 9.06045
v 1.33853 -10.8635 9.06599
v 1.40793 -11.2992 9.19746
v 0.00826754 -2.34779 5.23242
v 0.102084 -2.25464 5.22588
v 0.197358 -2.34587 5.17047
v 0.150025 -2.47963 5.15099
v 0.0106153 -2.47312 5.19874
v 0.242395 -2.44365 5.75399
v 0.34243 -2.37937 5.73595
v 0.439012 -2.44307 5.68402
v 0.384402 -2.56175 5.67092
v 0.267262 -2.5569 5.71403
v 0.387738 -2.63656 6.27631
v 0.461787 -2.56691 6.27505
v 0.534666 -2.63558 6.22866
v 0.489683 -2.72776 6.21301
v 0.392988 -2.72561 6.24529
v 0.627961 -2.80385 6.80192
v 0.68395 -2.75863 6.79196
v 0.744076 -2.79978 6.75368
v 0.71001 -2.87956 6.74368
v 0.627341 -2.88189 6.7782
v 0.821681 -2.95514 7.33886
v 0.908676 -2.91587 7.32286
v 0.963076 -2.96644 7.28926
v 0.93282 -3.03998 7.27602
v 0.85137 -3.04149 7.30208
v 0.973778 -3.14005 7.86869
v 1.04011 -3.09045 7.85862
v 1.10158 -3.14124 7.82484
v 1.06809 -3.22049 7.81623
v 0.987386 -3.21784 7.8444
v 1.21928 -3.24445 8.389
v 1.27783 -3.18861 8.37821
v 1.33654 -3.24344 8.34409
v 1.30525 -3.32147 8.33973
v 1.22513 -3.32202 8.37044
v 1.39859 -3.37555 8.93758
v 1.46972 -3.32517 8.92621
v 1.53153 -3.37981 8.89445
v 1.49603 -3.45613 8.88874
v 1.41797 -3.45404 8.91397
v 1.57546 -3.49797 9.49244
v 1.64557 -3.45648 9.47698
v 1.70321 -3.50374 9.4492
v 1.67133 -3.57475 9.44658
v 1.60131 -3.5707 9.47045
v 1.79424 -3.59402 10.0292
v 1.837 -3.55777 10.0245
v 1.87892 -3.59528 10.0049
v 1.85905 -3.65258 9.99874
v 1.79846 -3.64982 10.0165
v 1.90399 -3.73089 10.5913
v 1.95062 -3.70142 10.5854
v 1.98939 -3.73476 10.5659
v 1.96656 -3.78199 10.5605
v 1.91899 -3.77851 10.575
v 2.11146 -3.86842 11.1363
v 2.13878 -3.85076 11.1307
v 2.1624 -3.86953 11.1169
v 2.15025 -3.90232 11.1129
v 2.11622 -3.90155 11.1259
v 2.3245 -4.01481 11.673
v 2.3401 -4.00584 11.6701
v 2.35517 -4.01521 11.6623
v 2.3462 -4.03339 11.6603
v 2.32702 -4.03369 11.6669
v 2.50069 -4.17569 12.2164
v 2.50501 -4.17376 12.2154
v 2.50799 -4.17615 12.2136
v 2.50644 -4.18023 12.2131
v 2.50226 -4.18007 12.2147
v 2.57063 -4.21373 12.3693
v 5.11422 5.63757 13.2908
v 5.09297 5.65871 13.2515
v 5.13918 5.6814 13.2318
v 5.1799 5.66838 13.265
v 5.161 5.63772 13.3059
v 5.09478 6.0886 13.5089
v 5.08059 6.10367 13.4834
v 5.11111 6.11665 13.4745
v 5.13625 6.10897 13.493
v 5.1237 6.08983 13.516
v 4.95416 6.44814 13.8241
v 4.94445 6.45773 13.8067
v 4.96489 6.46847 13.7996
v 4.98151 6.46282 13.814
v 4.97367 6.44943 13.8299
v 4.90123 6.83031 14.0386
v 4.63192 4.97879 11.9591
v 4.58493 4.93213 11.9535
v 4.51478 4.96233 11.9788
v 4.54366 5.03883 11.9983
v 4.62302 5.04651 11.9838
v 4.73935 4.74838 12.409
v 4.70605 4.70835 12.4025
v 4.66391 4.74023 12.4227
v 4.67972 4.78894 12.4361
v 4.73135 4.7925 12.426
v 4.82171 4.65829 12.9152
v 4.7918 4.62224 12.9113
v 4.75662 4.65295 12.9242
v 4.76711 4.69486 12.9326
v 4.81236 4.69867 12.9264
v 4.90938 4.49558 13.4208
v 4.87051 4.47263 13.4198
v 4.83607 4.49284 13.4303
v 4.84649 4.53412 13.4406
v 4.8911 4.53657 13.435
v 4.97151 4.35384 13.9361
v 4.94237 4.33074 13.9351
v 4.91545 4.35139 13.944
v 4.92474 4.38203 13.9497
v 4.95745 4.38525 13.9455
v 5.03151 4.26998 14.4467
v 5.02102 4.25735 14.4448
v 5.00859 4.26781 14.4508
v 5.01262 4.28283 14.4548
v 5.02901 4.28419 14.4518
v 5.12605 4.07701 14.8614
v 4.086 4.58063 10.476
v 4.14924 4.5684 10.3971
v 4.17996 4.47433 10.4456
v 4.13292 4.45203 10.5352
v 4.06764 4.53144 10.5509
v 4.86888 5.11433 10.9647
v 4.92054 5.08335 10.9211
v 4.94163 5.02547 10.9477
v 4.91126 5.01251 11.0039
v 4.87127 5.06172 11.0129
v 5.24304 5.34462 11.2749
v 5.2806 5.33343 11.2282
v 5.29697 5.27675 11.2544
v 5.26954 5.26458 11.3068
v 5.23227 5.31196 11.3205
v 5.68352 5.57106 11.4773
v 5.71812 5.55616 11.4387
v 5.73821 5.50231 11.456
v 5.70888 5.49215 11.5087
v 5.67203 5.53903 11.5225
v 6.06129 5.82934 11.7815
v 6.09992 5.81313 11.7506
v 6.12129 5.76252 11.7648
v 6.08738 5.75068 11.8115
v 6.052 5.79295 11.8192
v 6.43142 6.07484 12.1105
v 6.46154 6.05348 12.0866
v 6.4767 6.01611 12.0965
v 6.45475 6.0068 12.1343
v 6.42765 6.04142 12.1432
v 6.85401 6.28184 12.3741
v 6.87346 6.26986 12.3564
v 6.88211 6.24532 12.365
v 6.86916 6.23815 12.3897
v 6.85086 6.26123 12.3963
v 7.21831 6.51048 12.6972
v 7.22719 6.50471 12.6894
v 7.23246 6.49294 12.6926
v 7.22574 6.49049 12.7049
v 7.21687 6.50121 12.708
v 7.59032 6.71823 12.8891
v 3.567 3.97065 8.95752
v 3.48675 4.02483 8.8974
v 3.55593 4.13271 8.86588
v 3.66895 4.10845 8.92248
v 3.67265 4.00021 8.98227
v 3.38335 4.26557 9.37788
v 3.3261 4.33959 9.31189
v 3.386 4.42465 9.2873
v 3.47833 4.41122 9.33268
v 3.48102 4.32225 9.38504
v 3.22005 4.48723 9.84165
v 3.16081 4.5267 9.79801
v 3.21392 4.59871 9.78112
v 3.28823 4.58411 9.81765
v 3.29181 4.51187 9.85672
v 3.03408 4.77916 10.2946
v 2.99319 4.82619 10.2478
v 3.03905 4.87986 10.2313
v 3.1041 4.87563 10.2599
v 3.104 4.81251 10.3008
v 2.86262 5.08336 10.7326
v 2.8084 5.11578 10.6971
v 2.85644 5.17702 10.6844
v 2.92418 5.16787 10.7132
v 2.92541 5.1011 10.7465
v 2.68977 5.26258 11.2246
v 2.64654 5.30593 11.1876
v 2.68806 5.36098 11.1743
v 2.75372 5.35621 11.1996
v 2.75534 5.29055 11.2333
v 2.52279 5.5589 11.6599
v 2.48009 5.60088 11.6226
v 2.52054 5.65887 11.6033
v 2.58666 5.64755 11.6312
v 2.5859 5.5859 11.6653
v 2.37705 5.80726 12.1409
v 2.33276 5.84514 12.1087
v 2.37665 5.89119 12.099
v 2.43295 5.88735 12.1179
v 2.43365 5.8311 12.146
v 2.23108 6.05474 12.6274
v 2.20826 6.09102 12.5991
v 2.23326 6.12727 12.5869
v 2.27628 6.12173 12.6045
v 2.27809 6.0798 12.629
v 2.07595 6.34263 13.0741
v 2.05388 6.36678 13.053
v 2.07674 6.39378 13.0467
v 2.10895 6.39202 13.0594
v 2.10931 6.36005 13.0769
v 1.91523 6.56108 13.5556
v 1.90171 6.57348 13.5441
v 1.91406 6.59201 13.5388
v 1.93418 6.58851 13.5481
v 1.93446 6.56934 13.5583
v 1.74651 6.85434 14.0066
v 1.74295 6.85734 14.0034
v 1.74657 6.86156 14.0021
v 1.75121 6.86088 14.0043
v 1.7513 6.85649 14.0071
v 1.6898 6.95234 14.1552
v 3.20547 3.44615 7.26331
v 3.16937 3.33176 7.25221
v 3.05072 3.33077 7.31505
v 3.02805 3.46108 7.36162
v 3.14118 3.5431 7.32318
v 3.54413 3.30852 7.68402
v 3.48479 3.19248 7.68508
v 3.37534 3.19404 7.74813
v 3.36099 3.31309 7.79007
v 3.45951 3.37946 7.75253
v 3.70664 3.18158 8.21534
v 3.68279 3.08552 8.20083
v 3.59344 3.10537 8.24731
v 3.57365 3.19281 8.27966
v 3.65482 3.24515 8.25612
v 3.95264 3.03046 8.71051
v 3.93247 2.9492 8.6966
v 3.85167 2.95745 8.74073
v 3.84115 3.03932 8.77065
v 3.91123 3.0872 8.74884
v 4.22519 2.88723 9.20116
v 4.18282 2.81048 9.20038
v 4.11168 2.8179 9.23424
v 4.09468 2.8921 9.26101
v 4.16347 2.93581 9.2414
v 4.41048 2.76461 9.71383
v 4.39367 2.68439 9.70166
v 4.31473 2.6939 9.74549
v 4.30515 2.77385 9.77141
v 4.3711 2.81867 9.74859
v 4.72855 2.62616 10.16
v 4.70414 2.54105 10.1505
v 4.62498 2.55697 10.1905
v 4.60812 2.63482 10.2171
v 4.67856 2.68059 10.196
v 4.89338 2.51757 10.6905
v 4.86379 2.43649 10.684
v 4.78438 2.44834 10.7179
v 4.77188 2.52622 10.7403
v 4.83906 2.56592 10.7228
v 5.14576 2.38954 11.1728
v 5.11075 2.31774 11.1722
v 5.04765 2.3293 11.2044
v 5.03316 2.39279 11.2262
v 5.09085 2.42971 11.2079
v 5.3411 2.27266 11.7014
v 5.32592 2.21878 11.6961
v 5.26933 2.22124 11.7222
v 5.26345 2.27901 11.7378
v 5.3098 2.31076 11.724
v 5.57727 2.15871 12.2111
v 5.55351 2.11262 12.2107
v 5.51258 2.11913 12.2316
v 5.50529 2.15997 12.2453
v 5.54137 2.18502 12.2346
v 6.00766 1.89548 13.2294
v 6.00038 1.88269 13.2296
v 5.98717 1.8816 13.2362
v 5.985 1.89649 13.2414
v 5.99769 1.9049 13.2371
v 6.28041 1.75463 13.7098
v 6.28035 1.75451 13.7098
v 6.28023 1.75451 13.7099
v 6.28022 1.75463 13.7099
v 6.28032 1.75471 13.7099
v 6.28226 1.75354 13.7142
v 2.30744 2.76134 5.68291
v 2.35987 2.78468 5.54739
v 2.48187 2.67931 5.57966
v 2.46591 2.62533 5.72294
v 2.34558 2.68663 5.7839
v 2.61243 3.15747 5.95176
v 2.68432 3.14653 5.84422
v 2.78665 3.06564 5.8564
v 2.77397 3.02583 5.98094
v 2.67326 3.0787 6.0366
v 2.95699 3.60035 6.0433
v 2.99143 3.60133 5.94455
v 3.07351 3.53272 5.97138
v 3.07325 3.50653 6.06889
v 2.99587 3.55195 6.11475
v 3.31416 4.03882 6.20573
v 3.35853 4.03504 6.11551
v 3.43405 3.96605 6.13236
v 3.42477 3.94001 6.22429
v 3.35618 3.98199 6.26534
v 3.68216 4.46428 6.36092
v 3.7203 4.46795 6.27704
v 3.7895 4.40499 6.29772
v 3.7831 4.37664 6.38066
v 3.71524 4.41409 6.4207
v 4.00355 4.91535 6.54066
v 4.06011 4.90558 6.47358
v 4.11996 4.85581 6.48339
v 4.11899 4.81904 6.56026
v 4.04614 4.85544 6.59787
v 4.3454 5.3411 6.75202
v 4.39168 5.34813 6.6883
v 4.4595 5.29152 6.69083
v 4.4399 5.25253 6.76943
v 4.3691 5.28416 6.80615
v 4.55626 5.58922 6.95449
v 4.61206 5.60134 6.88166
v 4.66976 5.53613 6.90006
v 4.65677 5.49031 6.96882
v 4.58536 5.52351 7.00331
v 4.76323 5.84828 7.14033
v 4.82417 5.84293 7.07946
v 4.87819 5.79361 7.08916
v 4.86956 5.75434 7.15491
v 4.80144 5.78347 7.1899
v 4.97875 6.11555 7.30442
v 5.03181 6.12144 7.24562
v 5.0881 6.07067 7.25646
v 5.07351 6.03209 7.32012
v 5.00938 6.05863 7.34795
v 5.58945 6.87882 7.94553
v 5.61561 6.88461 7.90047
v 5.65574 6.84843 7.91056
v 5.64899 6.8267 7.95776
v 5.6064 6.84682 7.97918
v 5.92478 7.30239 8.15699
v 5.94523 7.29987 8.12859
v 5.97201 7.27705 8.13088
v 5.96943 7.26209 8.16538
v 5.93909 7.27846 8.18195
v 6.27896 7.6914 8.39903
v 6.28759 7.69378 8.37869
v 6.30524 7.67777 8.38323
v 6.30307 7.66987 8.40449
v 6.28517 7.67925 8.41504
v 6.61623 8.13743 8.55816
v 6.62003 8.13727 8.55153
v 6.62571 8.13234 8.55293
v 6.62497 8.13013 8.55966
v 6.61951 8.13299 8.56282
v 6.77421 8.32508 8.65341
v 1.41088 1.57874 4.14494
v 1.26131 1.59051 4.11993
v 1.27673 1.74133 4.05632
v 1.43031 1.80024 4.0511
v 1.52209 1.67445 4.11806
v 1.27178 1.82241 4.65241
v 1.14488 1.86055 4.61594
v 1.13506 1.99113 4.55387
v 1.27922 2.03261 4.55593
v 1.35602 1.92822 4.61575
v 1.25804 2.06681 5.17267
v 1.14368 2.0785 5.15697
v 1.1549 2.19225 5.10409
v 1.26937 2.22232 5.10002
v 1.33472 2.13767 5.14592
v 1.16226 2.36381 5.68749
v 1.08326 2.37819 5.66617
v 1.07923 2.46065 5.621
v 1.17438 2.49095 5.621
v 1.23298 2.42158 5.66848
v 1.08569 2.60805 6.21825
v 0.989221 2.65398 6.18798
v 0.996888 2.73893 6.14959
v 1.08463 2.76777 6.1446
v 1.14304 2.69839 6.18207
v 1.06243 2.84952 6.74585
v 0.971389 2.87011 6.72388
v 0.973974 2.96158 6.6847
v 1.06866 2.99174 6.68526
v 1.12282 2.91956 6.72424
v 0.923678 3.10696 7.25183
v 0.833179 3.11643 7.23004
v 0.841311 3.20832 7.19128
v 0.932682 3.23907 7.19557
v 0.988836 3.16973 7.23696
v 0.851386 3.32895 7.79478
v 0.75728 3.35347 7.7728
v 0.762654 3.44683 7.73662
v 0.854939 3.47206 7.73871
v 0.907401 3.40314 7.7728
v 0.778062 3.54676 8.34373
v 0.693797 3.57651 8.31815
v 0.695451 3.65975 8.28619
v 0.779233 3.68389 8.29082
v 0.823735 3.62131 8.32248
v 0.659411 3.78494 8.86756
v 0.599137 3.79495 8.85632
v 0.602923 3.85676 8.83411
v 0.665763 3.88091 8.83313
v 0.704575 3.82821 8.85734
v 0.637418 3.96534 9.42775
v 0.581444 3.98284 9.41501
v 0.583939 4.03779 9.39311
v 0.639146 4.05212 9.39294
v 0.667819 4.01084 9.41249
v 0.548871 4.22396 9.96085
v 0.517356 4.23341 9.95122
v 0.517799 4.26453 9.93643
v 0.552092 4.27712 9.93599
v 0.572832 4.25001 9.9523
v 0.460032 4.48983 10.4861
v 0.444864 4.49527 10.4817
v 0.4432 4.51127 10.4741
v 0.461296 4.51592 10.4743
v 0.472221 4.50284 10.4817
v 0.403507 4.73628 11.0226
v 0.403355 4.73635 11.0226
v 0.403358 4.73649 11.0225
v 0.40351 4.73655 11.0225
v 0.403599 4.73643 11.0226
v 0.402398 4.73882 11.0273
v 1.94247 -2.36785 15.8162
v 1.95355 -2.3497 15.7931
v 1.96335 -2.36999 15.7753
v 1.9539 -2.39046 15.7954
v 2.49189 -2.34908 16.0805
v 2.49457 -2.34078 16.0694
v 2.4973 -2.35017 16.0605
v 2.49498 -2.35991 16.0705
v 3.10549 -2.32551 16.2404
v 3.10673 -2.32067 16.2334
v 3.10833 -2.32618 16.2282
v 3.10738 -2.33177 16.2341
v 3.13097 -2.32247 16.2384
v 3.11101 -2.3269 16.2523
v 3.0891 -2.32329 16.228
v 3.121 -2.32744 16.2209
v 2.49073 -2.3505 16.0885
v 2.51163 -2.35571 16.0636
v 2.48192 -2.34276 16.0577
v 1.3815 -0.940582 16.7088
v 1.3855 -0.943859 16.704
v 1.38468 -0.949733 16.7082
v 1.38054 -0.946178 16.7131
v 1.61606 -0.873147 16.8545
v 0.939151 -1.06598 15.5883
v 0.904611 -1.04262 15.5831
v 0.918836 -1.00804 15.5917
v 0.954418 -1.02604 15.598
v 0.789045 -1.13636 16.1727
v 0.771773 -1.12492 16.1694
v 0.778806 -1.10748 16.1748
v 0.797288 -1.11656 16.1788
v 0.602847 -1.24423 16.7694
v 0.587212 -1.23284 16.7657
v 0.593371 -1.21716 16.771
v 0.609528 -1.22563 16.7754
v 0.466504 -1.2975 17.0637
v 0.450611 -1.28966 17.0599
v 0.45821 -1.27448 17.0654
v 0.472338 -1.28247 17.0686
v 0.412569 -1.33162 17.3058
v 0.595739 -1.22608 16.7889
v 0.606599 -1.24516 16.7643
v 0.590693 -1.21713 16.7576
v 0.781431 -1.1243 16.1924
v 0.791969 -1.10502 16.1679
v 0.777441 -1.13379 16.1611
v -0.075409 5.14189 17.7103
v -0.0866336 5.14749 17.6812
v -0.0640141 5.16144 17.6699
v -0.0499783 5.1579 17.6966
v -0.302623 5.67883 17.8908
v -0.306875 5.6784 17.8769
v -0.295862 5.68377 17.8713
v -0.289985 5.68498 17.8845
v -0.555046 6.25871 17.9475
v -0.557967 6.25786 17.9358
v -0.549187 6.26218 17.9313
v -0.54492 6.26372 17.9418
v -0.601253 6.35286 17.9376
v -0.552169 6.2647 17.9572
v -0.552467 6.24249 17.9329
v -0.55091 6.27462 17.9258
v -0.295311 5.6795 17.899
v -0.30305 5.69861 17.8733
v -0.298749 5.66624 17.869
v -1.44955 4.13149 18.2214
v -1.43683 4.15015 18.2098
v -1.42167 4.15021 18.2311
v -1.43528 4.13077 18.2427
v -1.8049 4.53906 18.4795
v -1.79684 4.54769 18.4746
v -1.79043 4.5502 18.4853
v -1.79857 4.54123 18.4911
v -2.20994 4.99642 18.6151
v -2.20303 5.0039 18.6118
v -2.19811 5.00596 18.6201
v -2.20429 4.99884 18.6245
v -2.29815 5.09274 18.6566
v -2.20095 5.00434 18.6364
v -2.21669 4.98904 18.6118
v -2.19324 5.01116 18.6051
v -1.79959 4.54827 18.501
v -1.78415 4.53267 18.4764
v -1.80923 4.55296 18.4698
v -0.89054 3.87723 17.2861
v -0.901932 3.83719 17.2725
v -0.941265 3.84266 17.2676
v -0.935578 3.8824 17.2802
v -0.998194 3.70017 17.8584
v -1.00376 3.67869 17.8502
v -1.02539 3.68185 17.8472
v -1.02285 3.70404 17.8551
v -1.11105 3.4996 18.4511
v -1.11596 3.4822 18.4421
v -1.13371 3.48482 18.4393
v -1.13186 3.50211 18.4477
v -1.16953 3.34414 18.7352
v -1.17152 3.32375 18.7261
v -1.19277 3.32887 18.723
v -1.18981 3.34724 18.7315
v -1.25406 3.25449 19.0401
v -1.25713 3.23617 19.0321
v -1.27431 3.24127 19.0297
v -1.27283 3.25693 19.0363
v -1.35121 3.08999 19.3933
v -1.26604 3.25093 19.0529
v -1.26243 3.22927 19.0284
v -1.2677 3.26107 19.0216
v -1.12652 3.48911 18.4633
v -1.10971 3.50332 18.4388
v -1.13402 3.48218 18.432
v -1.00876 3.68993 17.8711
v -1.03055 3.69261 17.8465
v -0.99854 3.68883 17.8398
v 1.312 3.56278 18.4035
v 1.32303 3.56124 18.3884
v 1.3311 3.54667 18.3958
v 1.32072 3.54815 18.4099
v 1.71831 3.90947 18.6593
v 1.72266 3.90861 18.653
v 1.72622 3.90262 18.6559
v 1.72196 3.90319 18.6625
v 1.89376 4.05602 18.7555
v 1.72514 3.90896 18.6761
v 1.71828 3.88853 18.6512
v 1.72355 3.92049 18.6453
v 0.813852 3.35739 17.3588
v 0.771178 3.35236 17.3582
v 0.769678 3.3935 17.3745
v 0.814145 3.39773 17.3747
v 0.826708 3.14309 17.918
v 0.800481 3.14297 17.9189
v 0.797304 3.1668 17.9293
v 0.824804 3.16828 17.929
v 0.844834 2.8954 18.4905
v 0.822554 2.89628 18.4929
v 0.820054 2.91426 18.5028
v 0.841728 2.91575 18.5017
v 0.888064 2.75953 18.7815
v 0.869549 2.75615 18.7806
v 0.86901 2.77391 18.7911
v 0.889789 2.77601 18.7911
v 0.874259 2.57674 19.0486
v 0.852928 2.57813 19.05
v 0.850481 2.59477 19.0608
v 0.87181 2.59567 19.0609
v 0.896721 2.25203 19.5899
v 0.865499 2.58708 19.0737
v 0.844196 2.58178 19.0491
v 0.875381 2.58994 19.0424
v 0.828168 2.9073 18.5157
v 0.847583 2.89705 18.4911
v 0.819057 2.91206 18.4844
v 0.811858 3.15101 17.9423
v 0.811182 3.17301 17.9178
v 0.812949 3.14084 17.911
v 0.226208 3.25576 16.3419
v 0.260479 3.24752 16.3015
v 0.283294 3.20745 16.318
v 0.253063 3.20997 16.3597
v 0.650919 3.59452 16.6157
v 0.669943 3.58935 16.591
v 0.684023 3.56558 16.6013
v 0.666786 3.56741 16.6277
v 1.0965 3.9673 16.8758
v 1.10804 3.95868 16.8537
v 1.12127 3.94107 16.8623
v 1.11226 3.94653 16.8852
v 1.34895 4.17769 16.8991
v 1.35746 4.1713 16.8742
v 1.37191 4.15228 16.886
v 1.36335 4.15915 16.9081
v 1.59492 4.38435 16.9695
v 1.60462 4.37665 16.9447
v 1.61775 4.35943 16.9568
v 1.61046 4.3648 16.9784
v 2.11541 4.82833 17.0071
v 2.12186 4.82076 16.9857
v 2.13483 4.80546 16.9957
v 2.12885 4.81248 17.0143
v 2.40167 5.04753 16.9994
v 2.12956 4.81765 17.0197
v 2.11326 4.80324 16.9949
v 2.13404 4.82802 16.9887
v 1.60551 4.36691 16.981
v 1.6196 4.38407 16.9567
v 1.59797 4.36026 16.9496
v 1.11403 3.95326 16.887
v 1.09253 3.9574 16.8624
v 1.1235 3.9483 16.8559
v 0.671226 3.58219 16.6266
v 0.664621 3.56165 16.6018
v 0.669587 3.59366 16.5958
v -0.570359 5.59368 15.7214
v -0.59169 5.58746 15.6976
v -0.57946 5.6109 15.6804
v -0.559443 5.6167 15.7027
v -0.956511 5.97983 15.9557
v -0.964363 5.97552 15.9443
v -0.957844 5.98483 15.9356
v -0.949492 5.98972 15.9468
v -1.38608 6.40435 16.0894
v -1.39196 6.40042 16.0774
v -1.38633 6.40834 16.0685
v -1.37969 6.41326 16.0797
v -1.63403 6.60486 16.1172
v -1.63992 6.60052 16.1099
v -1.63424 6.60736 16.1041
v -1.62905 6.61096 16.1117
v -1.66956 6.65063 16.1222
v -1.38811 6.41008 16.097
v -1.37681 6.39093 16.0727
v -1.3937 6.4183 16.0656
v -0.953653 5.98022 15.9641
v -0.964414 5.99872 15.939
v -0.953496 5.96816 15.9334
v -0.498158 4.60649 15.1216
v -0.460713 4.57524 15.1351
v -0.48384 4.57444 15.1818
v -0.522261 4.607 15.1666
v -0.167549 5.07206 15.3002
v -0.144491 5.05201 15.3128
v -0.156209 5.05085 15.3437
v -0.181213 5.07195 15.3321
v 0.180323 5.56249 15.4533
v 0.200974 5.54903 15.4663
v 0.194843 5.5526 15.491
v 0.173643 5.56638 15.4814
v 0.334955 5.84562 15.4688
v 0.352954 5.83364 15.4738
v 0.346657 5.84052 15.4962
v 0.3271 5.85328 15.4885
v 0.546598 6.08667 15.4298
v 0.565692 6.07456 15.4421
v 0.562289 6.08152 15.4648
v 0.542422 6.09478 15.4555
v 0.929552 6.63114 15.3321
v 0.947854 6.61933 15.3388
v 0.943318 6.62886 15.3596
v 0.925611 6.63988 15.3517
v 1.15301 6.88802 15.2443
v 1.17066 6.87751 15.2522
v 1.16567 6.88587 15.2697
v 1.1507 6.89496 15.2637
v 1.22849 7.00386 15.2345
v 0.939366 6.63276 15.3641
v 0.918876 6.62549 15.3393
v 0.950586 6.63183 15.3331
v 0.5591 6.08361 15.4668
v 0.543109 6.07094 15.441
v 0.562464 6.0973 15.4371
v 0.187309 5.55321 15.492
v 0.184541 5.57488 15.4673
v 0.192378 5.54355 15.4609
v -0.158501 5.06374 15.3405
v -0.177651 5.05254 15.3162
v -0.149474 5.06806 15.3091
v -0.448419 3.46746 14.7685
v -0.485598 3.4585 14.7227
v -0.465697 3.49499 14.6875
v -0.426766 3.50873 14.7272
v -0.828661 3.89557 14.9756
v -0.851054 3.88887 14.9476
v -0.838048 3.91109 14.9253
v -0.81353 3.92105 14.9505
v -1.23267 4.34631 15.184
v -1.24636 4.33641 15.1589
v -1.23349 4.35123 15.1401
v -1.21812 4.36325 15.1614
v -1.47703 4.56916 15.202
v -1.49263 4.55518 15.1792
v -1.47472 4.57083 15.1602
v -1.46141 4.58278 15.1821
v -1.66746 4.83838 15.2159
v -1.68144 4.8251 15.1922
v -1.66384 4.83858 15.1764
v -1.65102 4.85056 15.1952
v -2.12444 5.34845 15.1696
v -2.13644 5.33303 15.1471
v -2.11823 5.34585 15.1296
v -2.10807 5.35915 15.1498
v -2.5838 5.85794 15.0376
v -2.11747 5.34912 15.1671
v -2.13828 5.35176 15.1417
v -2.10777 5.34036 15.1369
v -1.66155 4.83743 15.2123
v -1.68315 4.83543 15.1876
v -1.65162 4.84262 15.1814
v -1.23481 4.35275 15.1786
v -1.22412 4.33326 15.1544
v -1.24043 4.36098 15.1473
v -0.830745 3.90092 14.9675
v -0.838779 3.921 14.9427
v -0.831396 3.88948 14.9366
v -1.64187 2.12202 16.4639
v -1.63452 2.08905 16.4577
v -1.66628 2.08082 16.4634
v -1.67313 2.11179 16.4692
v -1.52556 2.0315 17.0371
v -1.52261 2.01694 17.0336
v -1.53667 2.01277 17.0368
v -1.54041 2.0274 17.0404
v -1.36237 1.92577 17.6232
v -1.36131 1.9118 17.6197
v -1.37372 1.90687 17.6226
v -1.37622 1.92053 17.6266
v -1.25532 1.83421 17.9105
v -1.25292 1.82726 17.9085
v -1.26032 1.82574 17.9103
v -1.26201 1.83255 17.9122
v -1.25265 1.82772 17.935
v -1.36967 1.91224 17.6415
v -1.3619 1.93279 17.617
v -1.37332 1.90265 17.6102
v -1.52731 2.02251 17.0555
v -1.54876 2.01778 17.031
v -1.51752 2.02568 17.0242
v -1.31658 1.86957 15.3663
v -1.31599 1.91181 15.3319
v -1.27824 1.93411 15.367
v -1.27979 1.88959 15.402
v -1.75367 2.13619 15.6774
v -1.74963 2.16519 15.6571
v -1.72632 2.18227 15.6779
v -1.72925 2.15264 15.7006
v -2.22434 2.41657 15.9781
v -2.21715 2.44034 15.9611
v -2.20195 2.45548 15.9786
v -2.20706 2.434 15.9977
v -2.48377 2.56568 16.1026
v -2.4792 2.58014 16.0841
v -2.46714 2.59379 16.1029
v -2.4734 2.57632 16.1218
v -2.75926 2.73463 16.1246
v -2.74912 2.75451 16.1081
v -2.73783 2.77041 16.1251
v -2.74656 2.75242 16.1442
v -3.3357 3.07241 16.2088
v -3.32768 3.0869 16.1905
v -3.31894 3.10123 16.2093
v -3.32735 3.08611 16.226
v -3.63796 3.25116 16.1907
v -3.62963 3.26634 16.1742
v -3.62211 3.27767 16.1911
v -3.62883 3.26534 16.2056
v -3.75143 3.3391 16.211
v -3.33027 3.08957 16.2276
v -3.31259 3.07624 16.2032
v -3.33968 3.09365 16.1963
v -2.7439 2.75259 16.1434
v -2.76159 2.76524 16.1187
v -2.7383 2.74279 16.1125
v -2.21235 2.44129 15.997
v -2.21626 2.41972 15.9724
v -2.20855 2.45104 15.9657
v -1.74359 2.16113 15.6963
v -1.72203 2.15789 15.6716
v -1.75433 2.15872 15.6652
v -0.808971 1.68394 14.2861
v -0.801266 1.62043 14.2782
v -0.857016 1.60277 14.2849
v -0.872178 1.66218 14.2935
v -0.728033 1.60491 14.8833
v -0.722613 1.56611 14.8782
v -0.757507 1.55512 14.8825
v -0.767978 1.59281 14.8883
v -0.630695 1.53168 15.5062
v -0.62765 1.49969 15.4998
v -0.655208 1.49067 15.5047
v -0.662664 1.52019 15.5116
v -0.54497 1.45549 15.8144
v -0.536481 1.42397 15.8069
v -0.567976 1.41648 15.8131
v -0.574049 1.44571 15.8196
v -0.494406 1.43082 16.138
v -0.487767 1.3992 16.1316
v -0.51611 1.39389 16.1375
v -0.523463 1.42004 16.1432
v -0.320097 1.31311 16.7896
v -0.313537 1.28249 16.7814
v -0.342646 1.27526 16.7883
v -0.347767 1.30242 16.7954
v -0.138139 1.14866 17.4612
v -0.136276 1.14729 17.4677
v -0.14106 1.14609 17.4798
v -0.124574 1.16059 17.4553
v -0.148783 1.13931 17.4485
v -0.328298 1.29176 16.8075
v -0.349323 1.29819 16.783
v -0.318238 1.28968 16.7762
v -0.508575 1.41349 16.1563
v -0.49742 1.39458 16.1318
v -0.513644 1.42243 16.1251
v -0.645513 1.50568 15.524
v -0.637537 1.52615 15.4994
v -0.649159 1.49608 15.4927
v -0.739837 1.57928 14.9015
v -0.761088 1.57373 14.8769
v -0.730073 1.5825 14.8702
v -6.02284 -4.68064 18.93
v -6.0015 -4.67768 18.9244
v -5.99797 -4.6953 18.9149
v -6.01827 -4.7006 18.919
v -5.84378 -4.93537 19.4528
v -5.83449 -4.93386 19.4503
v -5.833 -4.94164 19.4459
v -5.84219 -4.94428 19.4477
v -5.77108 -5.03495 19.6408
v -5.83966 -4.93513 19.4677
v -5.83199 -4.95571 19.4432
v -5.84253 -4.92525 19.4364
v -5.84677 -2.87117 19.4172
v -5.84002 -2.88899 19.4144
v -5.85786 -2.89498 19.4207
v -5.86445 -2.87628 19.4234
v -5.64818 -2.88548 19.9832
v -5.64601 -2.89437 19.9821
v -5.6539 -2.89793 19.9852
v -5.65665 -2.88874 19.9866
v -5.49594 -2.90018 20.3655
v -5.64718 -2.89097 20.0028
v -5.66832 -2.89699 19.9783
v -5.63764 -2.88715 19.9715
v -5.63409 -3.16986 18.3508
v -5.63501 -3.13791 18.3269
v -5.60967 -3.11731 18.3431
v -5.60529 -3.14559 18.3687
v -6.0564 -2.90608 18.7008
v -6.05573 -2.89042 18.687
v -6.0432 -2.87888 18.6964
v -6.04208 -2.89307 18.7117
v -6.53995 -2.62084 18.9982
v -6.53732 -2.60768 18.9855
v -6.5276 -2.59723 18.9939
v -6.52856 -2.60826 19.0076
v -6.80947 -2.45306 19.085
v -6.8088 -2.44068 19.0696
v -6.79738 -2.42949 19.0807
v -6.79861 -2.44141 19.0943
v -7.06451 -2.30811 19.2338
v -7.06369 -2.2968 19.2214
v -7.05492 -2.28868 19.2305
v -7.05505 -2.29764 19.2416
v -7.21507 -2.20782 19.2945
v -7.05532 -2.29864 19.2506
v -7.07354 -2.28634 19.226
v -7.04858 -2.30675 19.2194
v -6.53363 -2.60402 19.0145
v -6.53508 -2.62591 18.9899
v -6.53091 -2.59393 18.9832
v -6.05313 -2.89004 18.717
v -6.03144 -2.89085 18.6923
v -6.06362 -2.89407 18.6861
v -7.50827 -4.33228 17.8721
v -7.50301 -4.34216 17.8525
v -7.52229 -4.33596 17.8441
v -7.5272 -4.32669 17.8626
v -7.75794 -4.83971 18.0538
v -7.75523 -4.84243 18.0455
v -7.76282 -4.8394 18.0417
v -7.76598 -4.83648 18.05
v -7.98799 -5.31151 18.1264
v -7.76058 -4.83537 18.0662
v -7.77242 -4.85257 18.0407
v -7.74824 -4.83072 18.036
v -6.68314 -3.93822 17.2461
v -6.66306 -3.90454 17.2605
v -6.65257 -3.92936 17.294
v -6.67373 -3.96382 17.2783
v -7.17597 -3.76308 17.5375
v -7.16344 -3.74369 17.5493
v -7.15736 -3.75635 17.5711
v -7.17025 -3.77753 17.5598
v -7.7083 -3.57375 17.7982
v -7.70054 -3.5572 17.8106
v -7.6992 -3.56599 17.8289
v -7.70669 -3.58349 17.8191
v -8.0166 -3.50603 17.8708
v -8.01017 -3.4901 17.8768
v -8.01082 -3.4999 17.8942
v -8.01796 -3.5168 17.8858
v -8.30623 -3.36716 17.9134
v -8.29858 -3.35139 17.9254
v -8.29938 -3.35922 17.9436
v -8.30727 -3.37633 17.934
v -8.93795 -3.14561 17.9945
v -8.93264 -3.13324 18.0003
v -8.93433 -3.14046 18.0133
v -8.93944 -3.15217 18.0068
v -9.00688 -3.10974 18.0089
v -8.93891 -3.1401 18.0223
v -8.92933 -3.15977 17.9977
v -8.9403 -3.12941 17.9912
v -8.30542 -3.35986 17.948
v -8.28493 -3.36372 17.9225
v -8.31749 -3.36531 17.9178
v -7.69945 -3.56903 17.8332
v -7.72021 -3.57635 17.8087
v -7.69067 -3.56345 17.8019
v -7.16957 -3.75691 17.5729
v -7.15475 -3.77335 17.5485
v -7.17566 -3.74888 17.5415
v -5.71342 -3.54858 16.7781
v -5.70564 -3.56952 16.7326
v -5.74458 -3.55654 16.7113
v -5.75751 -3.53437 16.7526
v -5.99419 -4.06052 16.9523
v -5.98843 -4.07186 16.9252
v -6.01163 -4.06341 16.9122
v -6.02078 -4.05073 16.9378
v -6.28679 -4.60592 17.1135
v -6.27938 -4.60942 17.09
v -6.29681 -4.60068 17.0789
v -6.30683 -4.59586 17.0999
v -6.41736 -4.909 17.0939
v -6.40589 -4.91326 17.0715
v -6.42568 -4.90157 17.0612
v -6.43511 -4.89829 17.0823
v -6.60094 -5.18265 17.0935
v -6.59042 -5.1863 17.0698
v -6.60895 -5.17475 17.0614
v -6.61893 -5.17096 17.0807
v -6.92218 -5.78382 17.0164
v -6.91189 -5.7854 16.9964
v -6.92841 -5.77491 16.9877
v -6.9371 -5.77376 17.0055
v -7.10404 -6.11507 16.9322
v -6.92959 -5.77826 17.0198
v -6.91171 -5.76816 16.9941
v -6.93507 -5.79099 16.99
v -6.60485 -5.17417 17.0941
v -6.59922 -5.19508 17.0693
v -6.61219 -5.16543 17.0632
v -6.29525 -4.60589 17.1132
v -6.27815 -4.59167 17.0889
v -6.30337 -4.61161 17.0818
v -6.00219 -4.05812 16.9496
v -6.01809 -4.07223 16.9245
v -5.99005 -4.05582 16.9191
v -3.79771 -5.11641 19.0323
v -3.8115 -5.11804 19.0229
v -3.81777 -5.11159 19.0384
v -3.80283 -5.11088 19.0457
v -3.88934 -5.65249 19.2505
v -3.89587 -5.6526 19.2471
v -3.8994 -5.65029 19.2536
v -3.89233 -5.65024 19.257
v -3.91131 -5.95052 19.315
v -3.91642 -5.95022 19.3132
v -3.91862 -5.94862 19.3172
v -3.91407 -5.94865 19.3195
v -3.9214 -5.97208 19.3259
v -3.89554 -5.6553 19.2705
v -3.89425 -5.6334 19.246
v -3.89261 -5.66562 19.2394
v -3.93613 -4.54174 18.0767
v -3.89769 -4.52011 18.0614
v -3.87558 -4.55962 18.0608
v -3.91173 -4.57987 18.0751
v -3.74915 -4.45877 18.6334
v -3.72887 -4.44763 18.6248
v -3.7165 -4.46856 18.6242
v -3.73655 -4.48102 18.633
v -3.55335 -4.36003 19.2132
v -3.53592 -4.35305 19.2031
v -3.52434 -4.36949 19.202
v -3.54075 -4.3785 19.2121
v -3.4051 -4.26915 19.4826
v -3.39079 -4.25803 19.473
v -3.38168 -4.27685 19.4731
v -3.3962 -4.28597 19.4823
v -3.29053 -4.23166 19.7793
v -3.27373 -4.22348 19.7698
v -3.26414 -4.24034 19.769
v -3.27915 -4.24953 19.7779
v -3.00457 -4.08276 20.362
v -2.99083 -4.07645 20.3538
v -2.98402 -4.08972 20.3534
v -2.99493 -4.09663 20.3603
v -2.94041 -4.07061 20.4652
v -2.9921 -4.08287 20.3757
v -2.99383 -4.10474 20.3512
v -2.99281 -4.07252 20.3444
v -3.27887 -4.23932 19.7924
v -3.2647 -4.22254 19.7678
v -3.28562 -4.24705 19.7611
v -3.5343 -4.36561 19.2259
v -3.55607 -4.36236 19.2015
v -3.52418 -4.36697 19.1946
v -3.73442 -4.46031 18.6473
v -3.7232 -4.47918 18.6228
v -3.7401 -4.45173 18.616
v -3.98479 -4.05526 17.0657
v -4.03133 -4.06043 17.0404
v -4.05286 -4.0353 17.0841
v -4.00388 -4.03053 17.1094
v -4.07523 -4.58467 17.3322
v -4.1094 -4.5859 17.318
v -4.12695 -4.56983 17.3463
v -4.09188 -4.56762 17.3629
v -4.16797 -5.14337 17.595
v -4.1972 -5.14244 17.5846
v -4.21138 -5.13375 17.6079
v -4.18437 -5.13353 17.6211
v -4.20269 -5.44468 17.7088
v -4.2228 -5.44343 17.6946
v -4.23426 -5.43838 17.7185
v -4.21067 -5.44025 17.7321
v -4.26959 -5.7612 17.7185
v -4.29463 -5.75674 17.7092
v -4.30793 -5.75456 17.7306
v -4.28434 -5.7588 17.743
v -4.37211 -6.42714 17.7337
v -4.39506 -6.42242 17.7195
v -4.40717 -6.42209 17.7448
v -4.38386 -6.42675 17.7572
v -4.43683 -6.7699 17.6875
v -4.46172 -6.76479 17.6745
v -4.47168 -6.76487 17.6984
v -4.45117 -6.76915 17.7102
v -4.48839 -7.11766 17.6977
v -4.50941 -7.11401 17.6871
v -4.51851 -7.11365 17.707
v -4.50039 -7.11686 17.7173
v -4.56662 -7.51972 17.672
v -4.50613 -7.11168 17.7213
v -4.49169 -7.12782 17.6965
v -4.51641 -7.10695 17.6904
v -4.39112 -6.42836 17.7577
v -4.38154 -6.40825 17.7334
v -4.39504 -6.43742 17.7263
v -4.29125 -5.75375 17.7434
v -4.2963 -5.77428 17.7182
v -4.28202 -5.74505 17.713
v -4.19504 -5.13809 17.6205
v -4.17318 -5.14011 17.5959
v -4.20522 -5.1365 17.5892
v -4.10219 -4.58118 17.3578
v -4.10232 -4.55924 17.3333
v -4.09882 -4.59131 17.3267
v -4.18037 -3.36693 16.1516
v -4.12594 -3.34194 16.1336
v -4.09589 -3.38968 16.1248
v -4.14475 -3.42057 16.1411
v -3.97765 -3.362 16.7252
v -3.94345 -3.34544 16.7136
v -3.92406 -3.37647 16.7077
v -3.9559 -3.39766 16.7186
v -3.77204 -3.35151 17.3279
v -3.74466 -3.33882 17.3149
v -3.7294 -3.36346 17.3096
v -3.75344 -3.37979 17.3212
v -3.6229 -3.31555 17.6203
v -3.59766 -3.29781 17.6073
v -3.58343 -3.32691 17.6011
v -3.60728 -3.34158 17.6134
v -3.49679 -3.33859 17.9241
v -3.4718 -3.32324 17.9109
v -3.46093 -3.34926 17.9054
v -3.48118 -3.36376 17.916
v -3.16846 -3.31123 18.5255
v -3.14391 -3.29492 18.5101
v -3.13058 -3.32285 18.5035
v -3.15253 -3.33659 18.5172
v -2.79145 -3.28206 19.1329
v -2.77512 -3.2708 19.122
v -2.76503 -3.29033 19.1166
v -2.78146 -3.30199 19.1276
v -2.57973 -3.27287 19.4407
v -2.57137 -3.27263 19.4542
v -2.77507 -3.28853 19.1433
v -2.79268 -3.2753 19.1189
v -2.76699 -3.29474 19.112
v -3.14819 -3.31345 18.5325
v -3.14855 -3.3354 18.508
v -3.1489 -3.30317 18.5013
v -3.47925 -3.34753 17.9322
v -3.4651 -3.33073 17.9077
v -3.48584 -3.35541 17.9009
v -3.74493 -3.3589 17.3365
v -3.76661 -3.35511 17.312
v -3.73478 -3.36008 17.3052
v -3.95138 -3.36644 16.7345
v -3.9391 -3.38464 16.71
v -3.95719 -3.35796 16.7032
v -6.53121 -0.909228 18.909
v -6.53163 -0.907978 18.9072
v -6.5311 -0.906172 18.9081
v -6.53063 -0.907213 18.91
v -6.64324 -0.893027 18.9452
v -5.95542 -1.17593 17.9302
v -5.9303 -1.19611 17.9307
v -5.95661 -1.21574 17.9412
v -5.9783 -1.19234 17.9391
v -5.84678 -1.03283 18.4868
v -5.83557 -1.04469 18.488
v -5.84725 -1.05559 18.4943
v -5.85884 -1.04262 18.4928
v -5.71222 -0.850485 19.0535
v -5.70325 -0.862758 19.056
v -5.71247 -0.871544 19.0613
v -5.72255 -0.861209 19.0596
v -5.67524 -0.735698 19.3457
v -5.66607 -0.746543 19.3473
v -5.6754 -0.754872 19.3528
v -5.68479 -0.744831 19.3515
v -5.56577 -0.647855 19.6292
v -5.55788 -0.656827 19.63
v -5.566 -0.663829 19.6351
v -5.57351 -0.655066 19.6342
v -5.54607 -0.627668 19.7058
v -5.56878 -0.65331 19.6508
v -5.55163 -0.667024 19.6262
v -5.57724 -0.647443 19.6195
v -5.71169 -0.865863 19.0763
v -5.71543 -0.844229 19.0518
v -5.70994 -0.875991 19.0451
v -5.84392 -1.04123 18.509
v -5.86049 -1.05571 18.4845
v -5.83661 -1.03408 18.4777
v -5.47242 -1.49934 16.9453
v -5.4903 -1.46596 16.8981
v -5.47107 -1.41745 16.9249
v -5.45431 -1.44889 16.9692
v -6.00316 -1.41124 17.1937
v -6.01282 -1.39157 17.166
v -6.00207 -1.36233 17.1814
v -5.99166 -1.38088 17.2104
v -6.5655 -1.33363 17.4419
v -6.5672 -1.31516 17.4184
v -6.56164 -1.28976 17.4296
v -6.55927 -1.30564 17.4549
v -6.88039 -1.28165 17.4731
v -6.88153 -1.27057 17.4474
v -6.87664 -1.24718 17.4631
v -6.87595 -1.25979 17.4865
v -7.19013 -1.24325 17.5451
v -7.18929 -1.22851 17.5226
v -7.18595 -1.20693 17.5346
v -7.18646 -1.21894 17.5569
v -7.85088 -1.1616 17.5495
v -7.84818 -1.14535 17.5254
v -7.84533 -1.12391 17.5386
v -7.84729 -1.13525 17.5606
v -8.19126 -1.09412 17.5616
v -8.18821 -1.08566 17.5424
v -8.18628 -1.06462 17.553
v -8.18992 -1.07621 17.5738
v -8.52988 -1.05975 17.4956
v -8.52626 -1.04823 17.479
v -8.5249 -1.0299 17.4869
v -8.52861 -1.0401 17.5055
v -8.81662 -1.0041 17.4656
v -8.52908 -1.04097 17.5097
v -8.52387 -1.0622 17.4851
v -8.52905 -1.03034 17.4786
v -7.85134 -1.13814 17.5618
v -7.82978 -1.14175 17.5372
v -7.86207 -1.14076 17.5308
v -7.18383 -1.22301 17.558
v -7.20598 -1.22304 17.5336
v -7.17387 -1.22536 17.5267
v -6.56611 -1.30768 17.4541
v -6.55611 -1.32716 17.4295
v -6.56822 -1.29725 17.4229
v -6.00669 -1.38616 17.206
v -5.98649 -1.37855 17.1812
v -6.01465 -1.39454 17.1752
v -4.89893 -1.69842 15.9454
v -4.856 -1.73976 15.9508
v -4.90156 -1.77771 15.9677
v -4.94514 -1.73373 15.9617
v -4.81925 -1.54587 16.5195
v -4.79179 -1.57936 16.525
v -4.8213 -1.60891 16.5376
v -4.85196 -1.57525 16.5325
v -4.73285 -1.38213 17.1155
v -4.71156 -1.41104 17.1228
v -4.73412 -1.43375 17.1336
v -4.75811 -1.40818 17.1277
v -4.72023 -1.27906 17.4221
v -4.69795 -1.29723 17.4252
v -4.72099 -1.3159 17.4362
v -4.74376 -1.2938 17.4317
v -4.63382 -1.17411 17.7151
v -4.61544 -1.19925 17.7214
v -4.63463 -1.21798 17.7342
v -4.65597 -1.19503 17.7294
v -4.51089 -0.906557 18.3201
v -4.48873 -0.927125 18.3245
v -4.51107 -0.943291 18.339
v -4.53147 -0.922082 18.3338
v -4.40216 -0.752284 18.6169
v -4.37865 -0.776641 18.6235
v -4.4023 -0.791845 18.6373
v -4.42281 -0.771955 18.6323
v -4.36023 -0.594673 18.928
v -4.33892 -0.616536 18.9355
v -4.36016 -0.631584 18.9481
v -4.38003 -0.613016 18.9421
v -4.2095 -0.253429 19.5633
v -4.19327 -0.26909 19.568
v -4.20927 -0.281247 19.5793
v -4.22575 -0.265602 19.5746
v -4.1481 -0.138071 19.7914
v -4.20986 -0.263435 19.5899
v -4.20389 -0.284561 19.5653
v -4.21441 -0.254081 19.5586
v -4.36125 -0.618481 18.9575
v -4.35454 -0.597555 18.933
v -4.36479 -0.628108 18.9262
v -4.5072 -0.923419 18.3479
v -4.52843 -0.929186 18.3234
v -4.4973 -0.920894 18.3166
v -4.63699 -1.19451 17.7438
v -4.62026 -1.20872 17.7192
v -4.64549 -1.18865 17.7125
v -4.73286 -1.41353 17.1438
v -4.73653 -1.39188 17.1192
v -4.73119 -1.42367 17.1125
v -4.81729 -1.57486 16.5472
v -4.83348 -1.58975 16.5227
v -4.81006 -1.56762 16.5159
v -4.31285 -2.11104 15.0154
v -4.32662 -2.06813 14.9588
v -4.30788 -2.01003 14.984
v -4.2919 -2.04382 15.0426
v -4.87579 -2.00053 15.2176
v -4.88449 -1.97301 15.1795
v -4.87213 -1.9338 15.1967
v -4.86156 -1.95604 15.2377
v -5.47029 -1.89764 15.4205
v -5.47099 -1.87503 15.388
v -5.46379 -1.84329 15.4022
v -5.46193 -1.86001 15.4359
v -5.79435 -1.83918 15.4397
v -5.79379 -1.82241 15.4033
v -5.78689 -1.78837 15.4221
v -5.78777 -1.80553 15.4544
v -6.11422 -1.78587 15.4985
v -6.11061 -1.76824 15.4644
v -6.10638 -1.73909 15.4822
v -6.10914 -1.75201 15.5119
v -6.79065 -1.68024 15.4556
v -6.78221 -1.66414 15.4218
v -6.77992 -1.63199 15.4388
v -6.78742 -1.64691 15.4682
v -7.48413 -1.55666 15.3294
v -7.47536 -1.54471 15.3033
v -7.47403 -1.51757 15.316
v -7.4829 -1.52934 15.3425
v -7.84168 -1.49691 15.24
v -7.83312 -1.483 15.2165
v -7.8318 -1.4589 15.227
v -7.83981 -1.46968 15.2504
v -8.19813 -1.43358 15.1494
v -8.19057 -1.42143 15.1296
v -8.19018 -1.40205 15.1386
v -8.19692 -1.41013 15.1578
v -8.30976 -1.399 15.1088
v -8.18994 -1.41396 15.1619
v -8.21123 -1.41265 15.1368
v -8.17986 -1.4211 15.1314
v -7.4826 -1.53509 15.3413
v -7.47018 -1.55268 15.3163
v -7.48446 -1.5236 15.3104
v -6.7884 -1.65243 15.4653
v -6.76722 -1.6576 15.4406
v -6.79941 -1.65459 15.4343
v -6.10575 -1.75899 15.5079
v -6.12796 -1.75969 15.4836
v -6.0958 -1.76042 15.4766
v -5.46951 -1.86507 15.4291
v -5.45906 -1.8843 15.4045
v -5.47165 -1.85458 15.3979
v -4.87788 -1.96426 15.2251
v -4.85717 -1.95866 15.2001
v -4.88651 -1.97248 15.1944
v -7.10278 -5.5877 14.7324
v -7.09792 -5.59023 14.7272
v -7.10294 -5.59158 14.7223
v -7.1083 -5.58923 14.727
v -7.14373 -5.979 14.8771
v -6.28778 -4.85708 14.3537
v -6.28894 -4.82147 14.3615
v -6.28454 -4.83826 14.3964
v -6.284 -4.87201 14.3834
v -6.86722 -4.88654 14.4186
v -6.86826 -4.86832 14.4255
v -6.86802 -4.87524 14.4448
v -6.86692 -4.89445 14.4368
v -7.47444 -4.91845 14.4146
v -7.47737 -4.90361 14.423
v -7.47938 -4.90885 14.4374
v -7.4769 -4.92392 14.4317
v -7.78103 -4.97513 14.364
v -7.78341 -4.9595 14.3712
v -7.78613 -4.96564 14.3864
v -7.78398 -4.98111 14.3802
v -8.08953 -4.95383 14.3001
v -8.09137 -4.93884 14.3065
v -8.09491 -4.94508 14.321
v -8.09309 -4.95948 14.3147
v -8.48518 -4.97186 14.2114
v -8.0944 -4.94577 14.3292
v -8.07485 -4.95192 14.3034
v -8.1075 -4.95054 14.2994
v -7.47323 -4.9119 14.4457
v -7.48945 -4.92628 14.4209
v -7.46876 -4.90139 14.4148
v -6.87158 -4.88007 14.4496
v -6.85122 -4.88888 14.4253
v -6.88001 -4.87451 14.4183
v -5.47416 -4.14981 13.9432
v -5.43677 -4.17752 13.8992
v -5.48678 -4.19105 13.865
v -5.52182 -4.165 13.9063
v -5.53026 -4.67617 14.2098
v -5.50815 -4.69233 14.1831
v -5.5379 -4.70055 14.1614
v -5.56202 -4.68448 14.1876
v -5.58579 -5.22768 14.4929
v -5.5695 -5.23668 14.4662
v -5.59177 -5.24144 14.4456
v -5.61093 -5.23282 14.4703
v -5.58477 -5.54109 14.5676
v -5.56374 -5.5473 14.5467
v -5.58936 -5.54789 14.5295
v -5.60744 -5.54187 14.551
v -5.65204 -5.84604 14.646
v -5.63585 -5.85069 14.6224
v -5.65665 -5.84959 14.6054
v -5.67375 -5.8451 14.6262
v -5.71671 -6.50678 14.7069
v -5.6996 -6.5096 14.681
v -5.72113 -6.5071 14.6648
v -5.73821 -6.5044 14.685
v -5.78528 -6.84735 14.7038
v -5.76863 -6.84846 14.6864
v -5.78872 -6.84613 14.6687
v -5.80562 -6.8451 14.6901
v -5.78175 -7.19426 14.6951
v -5.76923 -7.19414 14.6757
v -5.78508 -7.19211 14.6599
v -5.8003 -7.192 14.6788
v -5.84906 -7.76584 14.649
v -5.78513 -7.19692 14.6957
v -5.77206 -7.17911 14.6713
v -5.79317 -7.20344 14.6644
v -5.72326 -6.50571 14.7015
v -5.71155 -6.52289 14.676
v -5.72285 -6.49229 14.6715
v -5.65689 -5.84474 14.6429
v -5.63968 -5.85818 14.6182
v -5.66695 -5.84089 14.6117
v -5.59046 -5.23865 14.4867
v -5.58375 -5.2175 14.4624
v -5.59253 -5.24845 14.4553
v -5.5331 -4.68465 14.2038
v -5.5452 -4.70273 14.1791
v -5.52411 -4.67824 14.1728
v -4.66397 -3.43234 13.4715
v -4.66763 -3.37494 13.4929
v -4.66053 -3.40119 13.5499
v -4.6569 -3.46032 13.5263
v -5.25781 -3.48683 13.5255
v -5.2603 -3.44657 13.5464
v -5.25622 -3.46177 13.589
v -5.25337 -3.50513 13.5693
v -5.87544 -3.5423 13.568
v -5.88108 -3.51022 13.5879
v -5.88154 -3.52224 13.621
v -5.87603 -3.55551 13.6057
v -6.19119 -3.60801 13.561
v -6.19543 -3.57953 13.5697
v -6.19889 -3.59428 13.5989
v -6.19381 -3.62478 13.5864
v -6.50659 -3.60249 13.5003
v -6.51333 -3.57517 13.5177
v -6.52101 -3.58667 13.5452
v -6.51523 -3.61602 13.5315
v -7.14724 -3.66174 13.3097
v -7.15392 -3.6332 13.3204
v -7.1651 -3.64893 13.3457
v -7.15785 -3.67601 13.3336
v -7.46027 -3.65614 13.1507
v -7.46965 -3.62495 13.1644
v -7.4804 -3.64224 13.1893
v -7.4729 -3.66897 13.1786
v -7.77617 -3.7157 13.0099
v -7.78657 -3.68686 13.0225
v -7.79682 -3.7023 13.0468
v -7.78814 -3.72853 13.0368
v -8.4282 -3.78549 12.6756
v -8.43532 -3.76399 12.6841
v -8.44522 -3.77546 12.7029
v -8.43814 -3.7972 12.6945
v -8.83834 -3.81669 12.4475
v -8.44007 -3.77791 12.7078
v -8.41886 -3.78214 12.683
v -8.45123 -3.78135 12.677
v -7.78344 -3.70698 13.0485
v -7.80239 -3.71857 13.0242
v -7.77632 -3.69972 13.0171
v -7.16012 -3.65575 13.3458
v -7.1405 -3.6645 13.3209
v -7.16727 -3.6462 13.3151
v -6.51658 -3.59064 13.5426
v -6.49669 -3.59594 13.5169
v -6.52936 -3.59582 13.5127
v -5.87499 -3.52983 13.6149
v -5.8905 -3.54519 13.5902
v -5.8706 -3.51975 13.5838
v -5.261 -3.47329 13.5758
v -5.24046 -3.48164 13.5515
v -5.26959 -3.46795 13.5445
v -3.7744 -2.65506 13.3291
v -3.72777 -2.68168 13.2769
v -3.77165 -2.68913 13.225
v -3.82307 -2.66423 13.2687
v -3.89458 -3.22872 13.4933
v -3.86251 -3.24589 13.4588
v -3.89247 -3.25031 13.4231
v -3.9292 -3.23357 13.453
v -4.02005 -3.83117 13.6674
v -3.99336 -3.83991 13.6368
v -4.01644 -3.83995 13.6076
v -4.04608 -3.83149 13.6324
v -4.05247 -4.1599 13.7006
v -4.02065 -4.16759 13.6742
v -4.04839 -4.16249 13.6439
v -4.076 -4.15574 13.6697
v -4.15867 -4.47379 13.7204
v -4.12933 -4.47903 13.6932
v -4.15402 -4.47083 13.6682
v -4.18015 -4.46593 13.6894
v -4.30005 -5.14513 13.6622
v -4.26992 -5.14559 13.6367
v -4.29376 -5.13461 13.6099
v -4.31978 -5.13445 13.633
v -4.43809 -5.82835 13.4966
v -4.41309 -5.82734 13.4765
v -4.43208 -5.81624 13.4531
v -4.45766 -5.81712 13.4732
v -4.51326 -6.17915 13.3912
v -4.49084 -6.17685 13.3695
v -4.50704 -6.16595 13.3484
v -4.53 -6.16704 13.3669
v -4.59616 -6.52369 13.2739
v -4.57477 -6.52108 13.2528
v -4.59035 -6.51133 13.234
v -4.61183 -6.51225 13.2502
v -4.64998 -6.8006 13.1565
v -4.5925 -6.51262 13.2701
v -4.58412 -6.53234 13.2451
v -4.60209 -6.50533 13.2394
v -4.43695 -5.82601 13.4934
v -4.42323 -5.80862 13.469
v -4.44508 -5.83226 13.4621
v -4.30005 -5.13696 13.6533
v -4.29675 -5.15717 13.6275
v -4.29344 -5.12466 13.6234
v -4.15819 -4.46876 13.7098
v -4.14165 -4.48291 13.685
v -4.16837 -4.46474 13.6787
v -4.02006 -3.83958 13.6533
v -4.01262 -3.81869 13.629
v -4.02157 -3.84961 13.622
v -3.89325 -3.23608 13.4746
v -3.90232 -3.25582 13.4499
v -3.88482 -3.22862 13.4437
v -2.09215 -3.65389 17.2709
v -2.09017 -3.65172 17.2706
v -2.08799 -3.65328 17.2713
v -2.08971 -3.6556 17.2717
v -2.10839 -3.61762 17.405
v -2.03553 -3.17348 16.1935
v -2.05255 -3.1898 16.1644
v -2.08277 -3.18048 16.189
v -2.06104 -3.16525 16.2149
v -1.99138 -3.69465 16.4554
v -2.00267 -3.70065 16.4411
v -2.01906 -3.69838 16.4525
v -2.00653 -3.69206 16.4674
v -1.93373 -4.26966 16.6505
v -1.94633 -4.2743 16.6388
v -1.95935 -4.27316 16.6479
v -1.94938 -4.26853 16.6606
v -1.89834 -4.56388 16.7602
v -1.90937 -4.56752 16.7478
v -1.92234 -4.56675 16.7575
v -1.91238 -4.56319 16.7701
v -1.87848 -4.87813 16.7861
v -1.8879 -4.88076 16.7746
v -1.89963 -4.8805 16.7838
v -1.89038 -4.87796 16.7948
v -1.87478 -5.0121 16.8102
v -1.8906 -4.87547 16.8035
v -1.88949 -4.89736 16.7789
v -1.88741 -4.86515 16.7724
v -1.95055 -4.2744 16.6677
v -1.93219 -4.26248 16.6431
v -1.96056 -4.27784 16.6365
v -2.00457 -3.70054 16.4726
v -2.01349 -3.68086 16.4477
v -1.99564 -3.70788 16.4418
v -2.08343 -2.72158 15.0817
v -2.03931 -2.66737 15.071
v -1.98626 -2.70661 15.0898
v -2.0278 -2.75747 15.0998
v -2.1365 -2.54899 15.6456
v -2.11013 -2.51729 15.6392
v -2.07778 -2.5399 15.6505
v -2.103 -2.57343 15.6576
v -2.21148 -2.36578 16.2303
v -2.1859 -2.34213 16.224
v -2.1583 -2.35754 16.235
v -2.18116 -2.38341 16.2427
v -2.24302 -2.21729 16.5117
v -2.22541 -2.19075 16.5028
v -2.20125 -2.21017 16.516
v -2.2202 -2.23407 16.5235
v -2.30664 -2.12317 16.8099
v -2.28538 -2.10049 16.804
v -2.26302 -2.11524 16.8159
v -2.28112 -2.13793 16.8225
v -2.43692 -1.82202 17.3881
v -2.41314 -1.79817 17.3811
v -2.39133 -1.81395 17.394
v -2.40904 -1.83608 17.4014
v -2.48706 -1.68421 17.7024
v -2.47231 -1.6647 17.6942
v -2.45019 -1.67781 17.7069
v -2.46899 -1.69861 17.7149
v -2.55923 -1.48329 17.975
v -2.54193 -1.46746 17.9692
v -2.52309 -1.47683 17.9797
v -2.53939 -1.49483 17.9871
v -2.62436 -1.27717 18.3316
v -2.53691 -1.48051 17.996
v -2.55869 -1.4777 17.9715
v -2.52671 -1.48175 17.9647
v -2.4121 -1.81362 17.41
v -2.40456 -1.83431 17.3856
v -2.4165 -1.80439 17.3787
v -2.28444 -2.12265 16.8317
v -2.27686 -2.10204 16.8072
v -2.28855 -2.13208 16.8005
v -2.18001 -2.36017 16.2514
v -2.20074 -2.36741 16.2269
v -2.17029 -2.35684 16.2201
v -2.10952 -2.54165 15.6667
v -2.09246 -2.55551 15.6422
v -2.11809 -2.53596 15.6354
v -1.94826 -2.27598 14.0072
v -1.98535 -2.30735 13.9575
v -2.04242 -2.29004 13.9972
v -2.0024 -2.2578 14.048
v -1.90902 -2.79681 14.3009
v -1.94141 -2.81789 14.2674
v -1.98465 -2.80797 14.2928
v -1.95293 -2.78516 14.3296
v -1.86495 -3.34586 14.5972
v -1.89458 -3.3607 14.5699
v -1.92805 -3.355 14.5902
v -1.90319 -3.33959 14.6199
v -1.84609 -3.63182 14.7495
v -1.86249 -3.64121 14.7214
v -1.89164 -3.63733 14.7439
v -1.87053 -3.62718 14.7733
v -1.81779 -3.95076 14.8016
v -1.84409 -3.95595 14.7758
v -1.87311 -3.95629 14.7949
v -1.85041 -3.95106 14.8237
v -1.75865 -4.61456 14.901
v -1.77862 -4.61569 14.8718
v -1.80596 -4.61905 14.8952
v -1.78465 -4.61772 14.9224
v -1.71925 -4.96257 14.8667
v -1.74424 -4.9636 14.8354
v -1.77046 -4.96659 14.8605
v -1.75042 -4.96583 14.8876
v -1.69747 -5.31257 14.8902
v -1.72113 -5.31401 14.8616
v -1.74665 -5.31644 14.8842
v -1.72702 -5.31529 14.9106
v -1.64131 -6.04607 14.8588
v -1.65795 -6.0458 14.8371
v -1.67898 -6.04931 14.8542
v -1.66242 -6.04961 14.8762
v -1.62037 -6.42547 14.8196
v -1.66314 -6.04471 14.875
v -1.66055 -6.06538 14.8495
v -1.65683 -6.03298 14.8449
v -1.72806 -5.31487 14.9056
v -1.70616 -5.3134 14.881
v -1.73831 -5.31575 14.8743
v -1.78277 -4.62077 14.9167
v -1.78325 -4.59874 14.8922
v -1.77925 -4.63073 14.8855
v -1.8485 -3.94984 14.8166
v -1.84709 -3.97172 14.792
v -1.84549 -3.93949 14.7855
v -1.90169 -3.35325 14.6121
v -1.88265 -3.34237 14.5875
v -1.91159 -3.3566 14.5808
v -1.94607 -2.80639 14.3154
v -1.95754 -2.78793 14.2907
v -1.93697 -2.81287 14.2845
v -2.01761 -1.73914 12.9297
v -1.95877 -1.67924 12.9279
v -1.89676 -1.72156 12.9436
v -1.94553 -1.7857 12.9475
v -2.07857 -1.63821 13.526
v -2.04008 -1.59757 13.5245
v -1.99797 -1.62645 13.5354
v -2.0309 -1.6717 13.5384
v -2.15935 -1.53124 14.1457
v -2.1262 -1.49897 14.1432
v -2.09292 -1.52152 14.1538
v -2.11959 -1.55648 14.158
v -2.19826 -1.43249 14.4563
v -2.17066 -1.39471 14.4525
v -2.13614 -1.42264 14.4653
v -2.16324 -1.4557 14.4681
v -2.26367 -1.39674 14.7753
v -2.23533 -1.36172 14.7736
v -2.20677 -1.38731 14.7859
v -2.22869 -1.41826 14.7881
v -2.40643 -1.21976 15.4205
v -2.37862 -1.18547 15.4164
v -2.34792 -1.20997 15.4317
v -2.37313 -1.23964 15.435
v -2.55722 -1.00419 16.0847
v -2.535 -0.97661 16.0809
v -2.50829 -0.995885 16.0945
v -2.53046 -1.02409 16.0985
v -2.64763 -0.888333 16.4273
v -2.62385 -0.863545 16.4254
v -2.59963 -0.879955 16.4375
v -2.61979 -0.905186 16.4405
v -2.74069 -0.777241 16.7707
v -2.71766 -0.753805 16.7691
v -2.69646 -0.769277 16.7808
v -2.71405 -0.792585 16.784
v -2.78021 -0.692956 16.9924
v -2.71931 -0.774662 16.795
v -2.70082 -0.762821 16.7704
v -2.72755 -0.780848 16.7637
v -2.52891 -1.00062 16.1082
v -2.55061 -0.997286 16.0836
v -2.51876 -1.00221 16.0769
v -2.37702 -1.21092 15.445
v -2.36851 -1.23121 15.4205
v -2.38147 -1.20171 15.4137
v -2.23344 -1.39501 14.7998
v -2.22457 -1.37493 14.7753
v -2.23751 -1.40446 14.7685
v -2.1194 -1.52472 14.1687
v -2.14024 -1.53165 14.1442
v -2.10966 -1.52144 14.1375
v -2.0388 -1.62943 13.5496
v -2.02133 -1.64277 13.525
v -2.04733 -1.62372 13.5183
v 7.40192 -3.13082 19.6424
v 7.40343 -3.1271 19.6237
v 7.39997 -3.14294 19.6173
v 7.39802 -3.14874 19.6346
v 7.99368 -3.27327 19.6551
v 7.99402 -3.27174 19.6483
v 7.99265 -3.27757 19.646
v 7.99212 -3.27995 19.6525
v 8.06412 -3.29199 19.6499
v 7.98997 -3.27834 19.6688
v 8.01026 -3.27925 19.6429
v 7.97918 -3.26906 19.6391
v 7.33044 -1.18861 19.7096
v 7.33543 -1.20584 19.704
v 7.33331 -1.21085 19.7226
v 7.32816 -1.19278 19.728
v 7.90701 -1.05896 19.8146
v 7.90911 -1.06757 19.8129
v 7.90922 -1.07042 19.8215
v 7.90701 -1.06149 19.8237
v 8.29849 -0.974978 19.8426
v 7.91224 -1.06503 19.8366
v 7.89023 -1.06746 19.8122
v 7.92188 -1.06158 19.8053
v 6.66615 -1.70124 19.0098
v 6.63945 -1.67695 18.9966
v 6.66025 -1.65268 18.982
v 6.68911 -1.673 18.9929
v 6.68011 -1.38437 19.5307
v 6.666 -1.37264 19.523
v 6.67701 -1.36055 19.5142
v 6.69285 -1.3707 19.5207
v 6.69631 -1.01848 20.051
v 6.68403 -1.00851 20.0427
v 6.69348 -0.998438 20.0345
v 6.70693 -1.00645 20.0412
v 6.6703 -0.804736 20.3004
v 6.65537 -0.795768 20.2935
v 6.6675 -0.785424 20.2842
v 6.6805 -0.794183 20.2911
v 6.71901 -0.600354 20.5538
v 6.70689 -0.591811 20.5478
v 6.7168 -0.584325 20.5407
v 6.72758 -0.591008 20.5453
v 6.72174 -0.504471 20.6503
v 6.72143 -0.592722 20.5651
v 6.70077 -0.585311 20.5406
v 6.73113 -0.596132 20.5338
v 6.69501 -1.00356 20.0606
v 6.69647 -1.02554 20.0361
v 6.69281 -0.99353 20.0293
v 6.6768 -1.37528 19.5405
v 6.68789 -1.35633 19.516
v 6.6707 -1.3836 19.5093
v 4.86651 -3.11349 20.2544
v 4.85626 -3.1266 20.2363
v 4.83458 -3.1221 20.2452
v 4.84425 -3.10979 20.2622
v 4.89323 -3.60513 20.5863
v 4.88875 -3.60902 20.5778
v 4.87939 -3.60803 20.5818
v 4.88348 -3.60402 20.5907
v 4.93406 -4.1758 20.8231
v 4.92937 -4.17854 20.8162
v 4.92151 -4.17815 20.8189
v 4.92538 -4.17532 20.8263
v 4.93336 -4.26189 20.8433
v 4.9249 -4.18005 20.8395
v 4.94209 -4.16639 20.8149
v 4.91551 -4.18465 20.8083
v 4.88678 -3.61066 20.6026
v 4.87489 -3.5927 20.5777
v 4.89694 -3.61645 20.5718
v 4.99278 -2.76084 19.2068
v 5.01376 -2.72523 19.2018
v 5.04639 -2.74587 19.2205
v 5.02375 -2.78244 19.2252
v 4.80994 -2.57313 19.7465
v 4.82566 -2.55223 19.7447
v 4.84657 -2.56263 19.7566
v 4.83116 -2.58528 19.7592
v 4.60237 -2.36503 20.2982
v 4.61669 -2.34795 20.2978
v 4.63222 -2.35522 20.3091
v 4.62012 -2.37304 20.3109
v 4.46709 -2.26741 20.5765
v 4.47562 -2.25186 20.5729
v 4.48911 -2.25999 20.5848
v 4.4783 -2.27664 20.5878
v 4.32684 -2.09675 20.8142
v 4.34111 -2.08097 20.8129
v 4.3554 -2.08719 20.8252
v 4.34288 -2.10409 20.8283
v 4.01896 -1.80023 21.3365
v 4.0283 -1.78605 21.3333
v 4.03954 -1.79305 21.3449
v 4.02968 -1.80655 21.3473
v 3.94248 -1.69693 21.4713
v 4.0274 -1.79308 21.3592
v 4.03692 -1.81299 21.3347
v 4.02273 -1.78409 21.3279
v 4.34093 -2.09546 20.8386
v 4.3476 -2.07455 20.8141
v 4.33727 -2.10508 20.8073
v 4.62179 -2.35806 20.3226
v 4.60216 -2.36789 20.2981
v 4.63097 -2.35342 20.2913
v 4.82531 -2.56524 19.7702
v 4.84308 -2.57823 19.7457
v 4.81641 -2.56015 19.7389
v 5.26125 -2.3917 18.1882
v 5.23635 -2.41736 18.1539
v 5.19406 -2.40965 18.1679
v 5.21248 -2.38361 18.2031
v 5.27262 -2.89054 18.5369
v 5.2583 -2.90498 18.5157
v 5.23273 -2.90066 18.5245
v 5.24357 -2.88543 18.5471
v 5.29719 -3.42616 18.8804
v 5.28452 -3.43304 18.8606
v 5.26402 -3.43165 18.8684
v 5.27294 -3.42476 18.8888
v 5.31135 -3.74689 18.9556
v 5.30207 -3.75309 18.9332
v 5.27989 -3.7514 18.9438
v 5.28957 -3.74581 18.9638
v 5.32577 -4.0534 19.0749
v 5.3149 -4.05961 19.0526
v 5.29487 -4.05797 19.0635
v 5.30271 -4.05266 19.0828
v 5.36361 -4.72358 19.2153
v 5.35437 -4.72696 19.1953
v 5.33535 -4.72662 19.2046
v 5.34392 -4.72364 19.2221
v 5.36786 -5.13719 19.2669
v 5.34781 -4.72921 19.2282
v 5.34458 -4.70768 19.2035
v 5.35387 -4.73864 19.1973
v 5.30717 -4.05208 19.0871
v 5.31131 -4.07384 19.0627
v 5.30699 -4.04194 19.0557
v 5.27653 -3.43222 18.8924
v 5.29365 -3.41849 18.8679
v 5.26709 -3.43677 18.8612
v 5.25317 -2.89956 18.5489
v 5.23796 -2.88403 18.5241
v 5.26326 -2.90414 18.5178
v 8.23129 -3.51456 18.3546
v 8.20872 -3.51931 18.3602
v 8.21752 -3.50728 18.3807
v 8.23919 -3.50421 18.372
v 8.39415 -4.01354 18.6131
v 8.38427 -4.01585 18.6174
v 8.38792 -4.0126 18.628
v 8.39834 -4.01024 18.623
v 8.48318 -4.30477 18.6424
v 8.47379 -4.30665 18.6485
v 8.47693 -4.30381 18.6577
v 8.48644 -4.30156 18.6534
v 8.57888 -4.57912 18.7388
v 8.57022 -4.58109 18.7434
v 8.57334 -4.57822 18.7519
v 8.58189 -4.57616 18.748
v 8.65227 -4.80677 18.7837
v 8.5731 -4.57582 18.7642
v 8.59185 -4.58727 18.7397
v 8.56301 -4.57286 18.733
v 8.39093 -4.01716 18.6387
v 8.39463 -3.99531 18.6144
v 8.388 -4.0268 18.6074
v 7.42201 -3.07017 17.7058
v 7.43995 -3.04957 17.6633
v 7.46039 -3.09245 17.651
v 7.4435 -3.11173 17.691
v 7.92751 -2.92034 17.9793
v 7.93676 -2.90935 17.955
v 7.94831 -2.93344 17.9473
v 7.93948 -2.94591 17.9717
v 8.46103 -2.75393 18.2545
v 8.46427 -2.74848 18.2313
v 8.47278 -2.76772 18.2225
v 8.47047 -2.77549 18.2452
v 8.75804 -2.63758 18.2977
v 8.7579 -2.62803 18.2773
v 8.76509 -2.64922 18.2721
v 8.76464 -2.65664 18.2921
v 9.06395 -2.57064 18.3691
v 9.06473 -2.56488 18.3474
v 9.07081 -2.58379 18.3409
v 9.07061 -2.59089 18.3609
v 9.6982 -2.3692 18.4224
v 9.69719 -2.36451 18.4007
v 9.70228 -2.38233 18.3956
v 9.70374 -2.38839 18.4135
v 10.0386 -2.29886 18.4272
v 10.0365 -2.29322 18.4125
v 10.0413 -2.30913 18.4065
v 10.0433 -2.31398 18.4237
v 10.2347 -2.22126 18.4034
v 9.70416 -2.37876 18.4257
v 9.68415 -2.38305 18.3999
v 9.71323 -2.36813 18.3959
v 9.06467 -2.58047 18.3726
v 9.07594 -2.56168 18.348
v 9.06226 -2.5909 18.3415
v 8.47124 -2.76143 18.2564
v 8.44933 -2.75801 18.232
v 8.48095 -2.76399 18.225
v 7.93437 -2.92557 17.9816
v 7.95201 -2.93841 17.9569
v 7.92784 -2.91699 17.9505
v 6.66349 -2.70971 17.0123
v 6.6147 -2.71838 17.0291
v 6.62914 -2.68959 17.0723
v 6.67959 -2.68127 17.0538
v 6.84455 -3.20907 17.2904
v 6.81118 -3.21308 17.3061
v 6.81826 -3.19431 17.3373
v 6.85389 -3.189 17.3225
v 7.03376 -3.73364 17.5662
v 7.00786 -3.73913 17.5826
v 7.01456 -3.72808 17.6081
v 7.04102 -3.72121 17.5954
v 7.17285 -4.00673 17.6682
v 7.15046 -4.01374 17.6757
v 7.16043 -4.00558 17.6994
v 7.18456 -3.9985 17.6887
v 7.24973 -4.31581 17.717
v 7.228 -4.32218 17.732
v 7.23634 -4.31817 17.7555
v 7.25956 -4.31114 17.7436
v 7.48368 -4.94634 17.7521
v 7.46008 -4.95452 17.7624
v 7.47271 -4.95115 17.7866
v 7.49511 -4.94332 17.775
v 7.57191 -5.28626 17.7327
v 7.54727 -5.29571 17.7457
v 7.56063 -5.29191 17.7686
v 7.58174 -5.28386 17.7584
v 7.72089 -5.60453 17.7335
v 7.70047 -5.6138 17.745
v 7.71135 -5.61075 17.7652
v 7.72993 -5.60241 17.7561
v 7.94634 -6.20435 17.7007
v 7.71314 -5.60466 17.7693
v 7.72743 -5.62175 17.745
v 7.70656 -5.59731 17.7379
v 7.47813 -4.95277 17.7875
v 7.48608 -4.93244 17.7629
v 7.47075 -4.96087 17.7565
v 7.24146 -4.32108 17.7559
v 7.2334 -4.30202 17.7303
v 7.25309 -4.32805 17.7259
v 7.0204 -3.72814 17.6072
v 7.03955 -3.739 17.5827
v 7.01058 -3.72489 17.5759
v 6.83112 -3.20572 17.3325
v 6.83388 -3.18375 17.3081
v 6.8292 -3.21559 17.3011
v 5.7597 -2.20741 16.5384
v 5.77641 -2.18266 16.4836
v 5.79651 -2.22934 16.4577
v 5.78299 -2.25985 16.5075
v 6.32163 -2.0963 16.745
v 6.33145 -2.07983 16.7096
v 6.34431 -2.11067 16.6925
v 6.33621 -2.13175 16.7258
v 6.91174 -1.97386 16.9596
v 6.91362 -1.96239 16.9284
v 6.92177 -1.98723 16.914
v 6.92128 -2.00241 16.9419
v 7.2284 -1.8794 16.9889
v 7.22654 -1.86351 16.9591
v 7.23318 -1.89321 16.9455
v 7.23453 -1.90615 16.9735
v 7.55546 -1.84427 17.0274
v 7.552 -1.83111 16.9979
v 7.55635 -1.85782 16.9874
v 7.55952 -1.87054 17.0114
v 8.22605 -1.70157 16.9878
v 8.21927 -1.6882 16.9581
v 8.22366 -1.7168 16.9452
v 8.22954 -1.72793 16.9717
v 8.91964 -1.55581 16.883
v 8.91341 -1.54641 16.8623
v 8.91571 -1.5675 16.8518
v 8.92205 -1.57729 16.8727
v 9.27902 -1.48207 16.8122
v 9.27337 -1.47505 16.7912
v 9.27499 -1.49362 16.7815
v 9.28052 -1.50217 16.8005
v 9.45019 -1.45648 16.7618
v 8.9218 -1.56185 16.886
v 8.90155 -1.55362 16.8614
v 8.92968 -1.56948 16.8549
v 8.22691 -1.71324 16.9839
v 8.20741 -1.70711 16.9581
v 8.24007 -1.70838 16.9541
v 7.55262 -1.8542 17.0236
v 7.56461 -1.83609 16.9988
v 7.55064 -1.86526 16.9926
v 6.92128 -1.98168 16.9533
v 6.89935 -1.97806 16.929
v 6.93101 -1.98373 16.9219
v 6.32962 -2.1045 16.7357
v 6.35012 -2.111 16.7108
v 6.32124 -2.09628 16.7049
v 5.9085 0.71264 19.6212
v 5.8925 0.71935 19.614
v 5.89807 0.736076 19.6131
v 5.91453 0.731267 19.6202
v 5.70489 0.813455 20.1546
v 5.69775 0.815286 20.1508
v 5.70073 0.823308 20.1505
v 5.70815 0.821205 20.1544
v 5.4612 0.930234 20.661
v 5.7015 0.814567 20.1712
v 5.70848 0.835381 20.1467
v 5.69867 0.804676 20.1399
v 5.59602 0.303887 18.5971
v 5.6243 0.280101 18.5737
v 5.61885 0.255144 18.6129
v 5.59089 0.282989 18.631
v 6.04756 0.566613 18.863
v 6.06375 0.549936 18.8519
v 6.06332 0.534069 18.8738
v 6.04607 0.552324 18.885
v 6.28099 0.739569 18.9595
v 6.29515 0.721164 18.952
v 6.29517 0.708696 18.9699
v 6.28161 0.724308 18.9799
v 6.53245 0.855082 19.0904
v 6.54438 0.838729 19.0816
v 6.545 0.82757 19.0995
v 6.53348 0.842786 19.109
v 7.059 1.1708 19.2404
v 7.07032 1.15486 19.2309
v 7.07309 1.14495 19.2498
v 7.06212 1.16049 19.2588
v 7.61518 1.50825 19.334
v 7.6233 1.49517 19.3266
v 7.62701 1.48757 19.3417
v 7.61866 1.50099 19.3495
v 7.9162 1.6718 19.3273
v 7.92333 1.66074 19.3195
v 7.92559 1.65506 19.3334
v 7.91881 1.66571 19.3399
v 8.00188 1.71433 19.3466
v 7.62505 1.49895 19.3564
v 7.6036 1.49302 19.3321
v 7.63446 1.50206 19.325
v 7.06351 1.15451 19.2637
v 7.08348 1.16185 19.2386
v 7.05138 1.15686 19.2332
v 6.54129 0.837588 19.1138
v 6.52916 0.855883 19.0892
v 6.54654 0.828734 19.0825
v 6.0588 0.552763 18.8867
v 6.04183 0.538837 18.8621
v 6.06456 0.561728 18.8555
v 5.32025 -0.172105 17.6226
v 5.26235 -0.149674 17.5979
v 5.28533 -0.0890803 17.5986
v 5.33968 -0.110257 17.6218
v 5.1076 -0.0845488 18.1693
v 5.07194 -0.070287 18.1537
v 5.08551 -0.0318255 18.1538
v 5.1226 -0.0443756 18.1697
v 4.88556 -0.00605421 18.7429
v 4.85817 0.00915731 18.7268
v 4.86665 0.0413566 18.7261
v 4.89553 0.0295861 18.7424
v 4.71933 0.0422587 19.0136
v 4.69145 0.0487291 18.9978
v 4.70496 0.0791465 18.9993
v 4.73064 0.070388 19.0143
v 4.60916 0.0962074 19.3103
v 4.58474 0.107642 19.2944
v 4.5947 0.13486 19.2944
v 4.61862 0.126455 19.3093
v 4.26806 0.206387 19.8734
v 4.24476 0.218157 19.8546
v 4.25536 0.243942 19.8551
v 4.27644 0.236917 19.8712
v 4.0918 0.299274 20.1583
v 4.07211 0.304352 20.1419
v 4.08117 0.331933 20.1416
v 4.10257 0.323538 20.1601
v 3.8614 0.348089 20.4135
v 3.84334 0.358022 20.3962
v 3.85009 0.38336 20.3952
v 3.87019 0.375685 20.4136
v 3.4317 0.504446 20.9784
v 3.41433 0.513162 20.9622
v 3.42224 0.534115 20.9629
v 3.43868 0.528879 20.9775
v 3.23798 0.57992 21.2025
v 3.43008 0.519499 20.9884
v 3.41057 0.529633 20.9639
v 3.43864 0.513786 20.9571
v 3.85499 0.369978 20.4228
v 3.85742 0.348124 20.3983
v 3.85447 0.380214 20.3915
v 4.25717 0.226271 19.8816
v 4.27588 0.237698 19.857
v 4.24953 0.219104 19.8504
v 4.60533 0.117004 19.3204
v 4.58335 0.11689 19.2959
v 4.61557 0.116814 19.2891
v 4.87364 0.0220954 18.7527
v 4.88518 0.00335869 18.7282
v 4.8682 0.0307388 18.7214
v 5.09485 -0.0613662 18.1801
v 5.10245 -0.0407713 18.1555
v 5.09186 -0.0712164 18.1488
v 4.99328 -0.541829 16.6223
v 5.03214 -0.579452 16.596
v 5.02511 -0.614238 16.6468
v 4.98484 -0.574214 16.6729
v 5.45097 -0.257593 16.8855
v 5.4794 -0.289202 16.8701
v 5.4774 -0.316836 16.9058
v 5.44728 -0.285046 16.9241
v 5.93227 0.0418408 17.1479
v 5.95582 0.0138691 17.1372
v 5.95643 -0.0063667 17.1659
v 5.93325 0.0185985 17.1802
v 6.17327 0.20917 17.2854
v 6.19002 0.190009 17.2696
v 6.19118 0.174929 17.2987
v 6.17233 0.1978 17.3136
v 6.4523 0.36637 17.3297
v 6.46927 0.340044 17.3199
v 6.4753 0.325981 17.3464
v 6.45889 0.350772 17.3601
v 7.01675 0.725155 17.4048
v 7.02966 0.701491 17.3904
v 7.03858 0.69306 17.4191
v 7.02534 0.716836 17.4315
v 7.31455 0.902051 17.3434
v 7.32963 0.874458 17.3294
v 7.33824 0.867679 17.3587
v 7.32591 0.890569 17.3714
v 7.60719 1.09671 17.3329
v 7.62247 1.07061 17.32
v 7.63113 1.063 17.348
v 7.61806 1.08569 17.3608
v 8.22475 1.48673 17.2352
v 8.23502 1.46657 17.2247
v 8.24465 1.46074 17.2469
v 8.2344 1.48097 17.2578
v 8.80471 1.84496 17.0808
v 8.23691 1.4701 17.2596
v 8.22402 1.4884 17.2355
v 8.24321 1.46265 17.2282
v 7.61777 1.07511 17.3597
v 7.62209 1.09624 17.3348
v 7.6207 1.06388 17.3288
v 7.03142 0.710507 17.4303
v 7.0098 0.705144 17.4061
v 7.04102 0.712783 17.3989
v 6.46213 0.341562 17.3571
v 6.48156 0.34996 17.3318
v 6.44968 0.343548 17.3266
v 5.9473 0.0128483 17.1761
v 5.93572 0.0314953 17.1516
v 5.95248 0.00395941 17.1448
v 5.46789 -0.285504 16.9143
v 5.451 -0.299558 16.8897
v 5.47369 -0.276641 16.8831
v 4.65484 -1.14308 15.6977
v 4.5909 -1.11269 15.6726
v 4.61182 -1.04808 15.6629
v 4.67694 -1.0688 15.686
v 4.48932 -0.989631 16.2627
v 4.44559 -0.969927 16.2455
v 4.46022 -0.925211 16.2387
v 4.50657 -0.938757 16.2552
v 4.31638 -0.838426 16.8566
v 4.28177 -0.82183 16.8389
v 4.29341 -0.786177 16.8332
v 4.32886 -0.796427 16.8494
v 4.18044 -0.753618 17.1454
v 4.14291 -0.743376 17.1278
v 4.15954 -0.705236 17.1216
v 4.19298 -0.716653 17.1381
v 4.1051 -0.651919 17.4504
v 4.07033 -0.64013 17.4322
v 4.0867 -0.60784 17.4268
v 4.11686 -0.615674 17.4416
v 3.84006 -0.433852 18.0462
v 3.80832 -0.424859 18.0246
v 3.82367 -0.391299 18.0179
v 3.8513 -0.399987 18.0371
v 3.51297 -0.161944 18.6222
v 3.4869 -0.15518 18.6032
v 3.49951 -0.125576 18.596
v 3.5261 -0.132049 18.6152
v 3.33918 -0.0159953 18.9194
v 3.31466 -0.00644853 18.8996
v 3.32588 0.0206993 18.892
v 3.35032 0.0143725 18.9101
v 3.16666 0.139842 19.2117
v 3.14432 0.148872 19.1929
v 3.15476 0.172716 19.1871
v 3.17634 0.168083 19.2031
v 2.91566 0.35219 19.5781
v 3.16356 0.15663 19.2165
v 3.14392 0.166553 19.192
v 3.17248 0.151627 19.1852
v 3.50584 -0.139839 18.6277
v 3.50737 -0.16181 18.6033
v 3.50553 -0.129647 18.5964
v 3.82806 -0.413429 18.0499
v 3.84573 -0.400427 18.0254
v 3.82056 -0.420578 18.0187
v 4.09871 -0.627254 17.4558
v 4.07674 -0.627338 17.4312
v 4.10897 -0.627199 17.4245
v 4.30199 -0.806443 16.8624
v 4.31315 -0.825417 16.8379
v 4.29641 -0.797891 16.8311
v 4.47274 -0.959179 16.2686
v 4.479 -0.938139 16.244
v 4.46992 -0.969067 16.2373
v 4.18427 -5.04557 19.1869
v 4.1844 -5.04187 19.187
v 4.18825 -5.04245 19.1886
v 4.18753 -5.04655 19.1883
v 4.09242 -5.04621 19.4105
v 4.11673 -4.41702 18.2302
v 4.10835 -4.43284 18.2052
v 4.08392 -4.4431 18.2168
v 4.08955 -4.42857 18.2428
v 4.39521 -4.88701 18.4238
v 4.3916 -4.893 18.4093
v 4.37819 -4.89942 18.4167
v 4.38228 -4.893 18.4317
v 4.70748 -5.38835 18.5529
v 4.7008 -5.39326 18.5405
v 4.68992 -5.39968 18.5456
v 4.69495 -5.39575 18.5585
v 4.87175 -5.65405 18.5457
v 4.8655 -5.65917 18.531
v 4.85382 -5.66573 18.5381
v 4.85867 -5.66164 18.551
v 5.02918 -5.91689 18.6061
v 5.02536 -5.92064 18.5941
v 5.01556 -5.92607 18.6004
v 5.01949 -5.9224 18.611
v 5.13178 -6.09501 18.6143
v 5.01907 -5.91891 18.6217
v 5.03364 -5.93564 18.5974
v 5.01394 -5.9102 18.5904
v 4.69799 -5.39846 18.5675
v 4.70471 -5.37768 18.5429
v 4.69149 -5.40714 18.5365
v 4.38827 -4.89695 18.4389
v 4.37227 -4.88294 18.4137
v 4.40045 -4.89911 18.4084
v 3.97628 -3.88412 17.2303
v 3.97493 -3.83015 17.2281
v 4.02659 -3.84146 17.2514
v 4.02039 -3.89469 17.2502
v 3.76829 -3.86081 17.7775
v 3.77203 -3.82657 17.7782
v 3.80479 -3.82974 17.7932
v 3.7998 -3.86613 17.792
v 3.61674 -3.85697 18.0437
v 3.62519 -3.82546 18.046
v 3.6519 -3.82794 18.0575
v 3.64812 -3.85854 18.0571
v 3.53774 -3.83722 18.339
v 3.54304 -3.80845 18.3398
v 3.56865 -3.81151 18.3506
v 3.56492 -3.83954 18.3504
v 3.27405 -3.81386 18.9108
v 3.27775 -3.78704 18.9118
v 3.30032 -3.7901 18.9259
v 3.29644 -3.81598 18.9248
v 2.9264 -3.78615 19.4671
v 2.93032 -3.76192 19.4676
v 2.95044 -3.76392 19.482
v 2.94666 -3.789 19.4817
v 2.72086 -3.73871 19.7367
v 2.72298 -3.71288 19.7362
v 2.74366 -3.71753 19.7509
v 2.74053 -3.7414 19.7505
v 2.54652 -3.74388 20.0309
v 2.54939 -3.72271 20.0322
v 2.56637 -3.72513 20.0439
v 2.56441 -3.74615 20.0431
v 2.24406 -3.71141 20.4786
v 2.56034 -3.73262 20.0562
v 2.5402 -3.74143 20.0317
v 2.56974 -3.72857 20.0249
v 2.93515 -3.77276 19.4931
v 2.95278 -3.78598 19.4686
v 2.92698 -3.7667 19.4618
v 3.28737 -3.80575 18.9371
v 3.2863 -3.78382 18.9125
v 3.28829 -3.816 18.9058
v 3.55633 -3.82081 18.3636
v 3.5424 -3.83778 18.3391
v 3.56285 -3.81286 18.3324
v 3.78183 -3.84516 17.8036
v 3.80357 -3.84855 17.7791
v 3.77163 -3.84432 17.7723
v 3.96979 -3.30493 16.2515
v 3.95488 -3.34728 16.1924
v 3.89293 -3.36813 16.2227
v 3.90704 -3.3283 16.2782
v 4.23487 -3.7716 16.5035
v 4.22445 -3.79851 16.4651
v 4.18378 -3.81315 16.4842
v 4.19229 -3.78645 16.5244
v 4.5271 -4.25439 16.7594
v 4.51217 -4.27488 16.7272
v 4.47918 -4.2901 16.7408
v 4.49057 -4.271 16.7752
v 4.68168 -4.52755 16.8265
v 4.67492 -4.54197 16.7921
v 4.64407 -4.55479 16.8115
v 4.65314 -4.53986 16.8429
v 4.83923 -4.78091 16.9444
v 4.82625 -4.79521 16.9139
v 4.79943 -4.80871 16.9286
v 4.80933 -4.7964 16.9587
v 5.18873 -5.34282 17.0333
v 5.17191 -5.35139 17.0028
v 5.14886 -5.3659 17.0178
v 5.16051 -5.3603 17.0454
v 5.34992 -5.65091 17.0352
v 5.33878 -5.65299 17.0089
v 5.31491 -5.66967 17.0219
v 5.3298 -5.66572 17.0503
v 5.5392 -5.92981 16.9524
v 5.52226 -5.93423 16.9268
v 5.49935 -5.95092 16.9373
v 5.51479 -5.94812 16.9659
v 5.90974 -6.54411 16.8363
v 5.89238 -6.54696 16.8101
v 5.87299 -6.56274 16.8226
v 5.88612 -6.5621 16.8475
v 6.29589 -7.17245 16.6369
v 6.28684 -7.17288 16.6204
v 6.27257 -7.18453 16.6281
v 6.28266 -7.18415 16.6469
v 6.36167 -7.29595 16.5995
v 6.2857 -7.18224 16.6513
v 6.28015 -7.16064 16.6271
v 6.2888 -7.19158 16.6199
v 5.88538 -6.55288 16.8472
v 5.898 -6.57005 16.8221
v 5.88443 -6.54053 16.8167
v 5.51846 -5.94458 16.9633
v 5.52755 -5.92486 16.9385
v 5.51052 -5.95234 16.9323
v 5.16668 -5.36005 17.043
v 5.1559 -5.3411 17.0183
v 5.17576 -5.3666 17.0121
v 4.81486 -4.79305 16.9545
v 4.82865 -4.81038 16.9301
v 4.81026 -4.78396 16.9232
v 4.50115 -4.27695 16.7683
v 4.51025 -4.25698 16.7437
v 4.49474 -4.28525 16.7371
v 4.21145 -3.79591 16.5123
v 4.19235 -3.78584 16.4874
v 4.22299 -3.79633 16.4815
v 3.78128 -2.70895 15.2691
v 3.78543 -2.64473 15.2774
v 3.84791 -2.65682 15.2978
v 3.84206 -2.72339 15.2887
v 3.58904 -2.76681 15.834
v 3.59793 -2.71816 15.8425
v 3.6451 -2.72286 15.8588
v 3.63841 -2.77448 15.8508
v 3.38322 -2.82704 16.4206
v 3.39273 -2.78692 16.4307
v 3.42936 -2.79043 16.444
v 3.42477 -2.8305 16.4357
v 3.2898 -2.8931 16.7237
v 3.2892 -2.86013 16.7283
v 3.32251 -2.86695 16.7413
v 3.32005 -2.90322 16.735
v 3.14828 -2.90389 17.0138
v 3.15656 -2.86952 17.0224
v 3.18688 -2.87295 17.0373
v 3.18267 -2.90834 17.0306
v 2.85768 -3.00074 17.6115
v 2.85873 -2.96793 17.6183
v 2.88678 -2.97615 17.6361
v 2.88402 -3.0079 17.6283
v 2.64753 -3.03381 17.8906
v 2.65013 -2.9984 17.9004
v 2.67697 -3.00818 17.9178
v 2.67571 -3.03819 17.9102
v 2.46478 -3.12378 18.1767
v 2.46677 -3.09021 18.1877
v 2.49321 -3.09854 18.2049
v 2.49276 -3.12861 18.1959
v 2.02996 -3.2724 18.7519
v 2.03056 -3.24397 18.7606
v 2.05322 -3.25087 18.7785
v 2.05283 -3.27953 18.7699
v 1.52349 -3.43021 19.3188
v 1.52379 -3.40628 19.3258
v 1.54266 -3.41225 19.3415
v 1.54225 -3.43673 19.3342
v 1.29039 -3.49037 19.6013
v 1.53078 -3.4181 19.3486
v 1.5419 -3.43705 19.324
v 1.52613 -3.40894 19.3173
v 2.03848 -3.2641 18.7838
v 2.05234 -3.2471 18.7592
v 2.03401 -3.27365 18.7526
v 2.48372 -3.1083 18.2106
v 2.46359 -3.11717 18.1861
v 2.49333 -3.10477 18.1793
v 2.86858 -2.98661 17.6421
v 2.88672 -2.99907 17.6176
v 2.86037 -2.98052 17.6108
v 3.1682 -2.89142 17.0448
v 3.16871 -2.86948 17.0203
v 3.16913 -2.90171 17.0136
v 3.41035 -2.8045 16.4517
v 3.39618 -2.82128 16.4272
v 3.41703 -2.79669 16.4204
v 3.61322 -2.74417 15.865
v 3.63502 -2.7471 15.8405
v 3.60304 -2.74319 15.8337
v 3.77814 -2.0036 14.3904
v 3.75369 -2.04663 14.324
v 3.68757 -2.073 14.3495
v 3.70228 -2.03473 14.4177
v 4.04371 -2.50875 14.6013
v 4.02712 -2.53766 14.5542
v 3.98024 -2.55669 14.5726
v 3.99032 -2.53016 14.6229
v 4.33454 -3.03382 14.8131
v 4.31683 -3.05346 14.773
v 4.28027 -3.07058 14.7882
v 4.29144 -3.05435 14.8296
v 4.49208 -3.32063 14.8551
v 4.47982 -3.33562 14.8107
v 4.44081 -3.35377 14.8312
v 4.45412 -3.33909 14.8707
v 4.64629 -3.59805 14.9448
v 4.63072 -3.61052 14.903
v 4.59844 -3.62724 14.9228
v 4.60944 -3.61786 14.959
v 4.98835 -4.19405 14.9682
v 4.96955 -4.19667 14.9289
v 4.93845 -4.21797 14.9464
v 4.95573 -4.21517 14.9807
v 5.32823 -4.81001 14.8364
v 5.3115 -4.81001 14.8035
v 5.28358 -4.82963 14.8174
v 5.30017 -4.82988 14.8509
v 5.50914 -5.12525 14.7502
v 5.48839 -5.12696 14.7172
v 5.46082 -5.14616 14.7298
v 5.47776 -5.14648 14.7625
v 5.68488 -5.44211 14.6597
v 5.66412 -5.44293 14.6288
v 5.64016 -5.46126 14.641
v 5.65531 -5.46319 14.6705
v 6.05741 -6.09435 14.411
v 6.04582 -6.09178 14.3894
v 6.02863 -6.10526 14.3996
v 6.03971 -6.10765 14.4201
v 6.08653 -6.19753 14.3657
v 6.04329 -6.10407 14.4237
v 6.03836 -6.08231 14.3995
v 6.04639 -6.11343 14.3923
v 5.656 -5.45106 14.6678
v 5.66865 -5.4684 14.6428
v 5.65478 -5.43908 14.6371
v 5.30667 -4.82381 14.8455
v 5.31212 -4.80301 14.8205
v 5.29894 -4.83262 14.8147
v 4.96225 -4.21081 14.9753
v 4.95289 -4.1912 14.9505
v 4.9712 -4.21787 14.9444
v 4.61648 -3.61159 14.9511
v 4.63102 -3.62839 14.9268
v 4.61108 -3.60315 14.9197
v 4.3043 -3.05784 14.8181
v 4.31266 -3.03757 14.7935
v 4.29782 -3.06622 14.7869
v 4.01204 -2.53778 14.6046
v 3.99418 -2.52591 14.5796
v 4.02392 -2.53885 14.5739
v 9.17644 -2.07087 14.655
v 9.17298 -2.07363 14.6561
v 9.17424 -2.07233 14.661
v 9.17797 -2.0694 14.659
v 9.36545 -2.30349 14.6701
v 8.07421 -1.88213 14.2839
v 8.07167 -1.85959 14.2612
v 8.09177 -1.87235 14.2426
v 8.09648 -1.89606 14.2631
v 8.5047 -1.57774 14.5251
v 8.5009 -1.5655 14.5138
v 8.51176 -1.57409 14.5028
v 8.51549 -1.58672 14.5149
v 8.96931 -1.24628 14.7267
v 8.9658 -1.23808 14.714
v 8.97322 -1.24481 14.704
v 8.97777 -1.2539 14.7151
v 9.19975 -1.04045 14.772
v 9.19509 -1.02983 14.7584
v 9.20363 -1.03901 14.7482
v 9.20797 -1.04846 14.7594
v 9.46919 -0.89562 14.834
v 9.46503 -0.886255 14.824
v 9.47219 -0.894642 14.8152
v 9.47566 -0.902795 14.8248
v 9.72131 -0.716729 14.8704
v 9.47038 -0.899063 14.843
v 9.46754 -0.877366 14.8184
v 9.47425 -0.908929 14.8118
v 8.9753 -1.24419 14.7331
v 8.95499 -1.25317 14.7088
v 8.98393 -1.23912 14.7017
v 8.50494 -1.57856 14.5329
v 8.52574 -1.5726 14.5081
v 8.49364 -1.57678 14.502
v 7.08541 -1.72552 13.7036
v 7.04343 -1.76154 13.7091
v 7.04972 -1.73914 13.7637
v 7.09149 -1.7058 13.7502
v 7.4633 -2.15054 13.8398
v 7.43628 -2.1724 13.8484
v 7.43763 -2.1612 13.8842
v 7.46639 -2.13824 13.874
v 7.85888 -2.59345 13.9639
v 7.83829 -2.61273 13.9761
v 7.84176 -2.60755 14.0028
v 7.86205 -2.58824 13.9954
v 8.09458 -2.79976 13.9876
v 8.07522 -2.81821 13.997
v 8.08179 -2.81484 14.023
v 8.10089 -2.7968 14.0154
v 8.27412 -3.05616 13.9591
v 8.25462 -3.07461 13.9675
v 8.26409 -3.07355 13.9937
v 8.28281 -3.05573 13.9852
v 8.70189 -3.53051 13.8344
v 8.68536 -3.54797 13.842
v 8.69437 -3.54845 13.8658
v 8.71158 -3.53041 13.8583
v 9.13841 -4.02779 13.6635
v 9.12167 -4.04511 13.6689
v 9.13245 -4.04431 13.6909
v 9.14749 -4.02817 13.6847
v 9.37794 -4.2803 13.5837
v 9.36483 -4.29537 13.59
v 9.37347 -4.29612 13.6083
v 9.38686 -4.28128 13.6031
v 9.56193 -4.49749 13.4678
v 9.13196 -4.03374 13.6958
v 9.15274 -4.04127 13.6714
v 9.12153 -4.03328 13.6646
v 8.70026 -3.54297 13.8685
v 8.697 -3.52144 13.8438
v 8.69725 -3.55377 13.8375
v 8.26714 -3.06871 13.9951
v 8.26157 -3.04906 13.9692
v 8.27844 -3.07706 13.9653
v 7.84569 -2.59979 14.0038
v 7.8675 -2.60066 13.9791
v 7.8353 -2.6031 13.9727
v 7.45264 -2.1594 13.8795
v 7.44508 -2.13851 13.8552
v 7.45551 -2.16894 13.8481
v 6.03872 -1.55599 13.2451
v 6.0366 -1.50011 13.1937
v 6.08778 -1.53476 13.1537
v 6.08967 -1.58719 13.202
v 6.47337 -1.26561 13.525
v 6.47182 -1.2298 13.4909
v 6.50518 -1.25207 13.4633
v 6.5085 -1.28978 13.4966
v 6.92522 -0.959825 13.8217
v 6.92374 -0.933942 13.7883
v 6.94948 -0.950645 13.7626
v 6.95395 -0.978931 13.7937
v 7.15753 -0.763776 13.9279
v 7.14949 -0.735588 13.9022
v 7.1739 -0.758554 13.8807
v 7.17959 -0.783737 13.9073
v 7.42266 -0.628129 14.052
v 7.41751 -0.60585 14.0227
v 7.43611 -0.625381 14.0013
v 7.4426 -0.648118 14.0271
v 7.9625 -0.260642 14.2079
v 7.95187 -0.242993 14.1774
v 7.96575 -0.264408 14.1582
v 7.97641 -0.281924 14.182
v 8.26877 -0.0945844 14.2013
v 8.25594 -0.0786776 14.1805
v 8.26838 -0.0995785 14.1589
v 8.28169 -0.115555 14.1846
v 8.53242 0.130697 14.1794
v 8.51994 0.143152 14.1532
v 8.53063 0.124143 14.1314
v 8.54521 0.108621 14.1569
v 9.13691 0.528348 14.1041
v 9.12229 0.541297 14.0774
v 9.13253 0.520383 14.0595
v 9.1468 0.506312 14.0812
v 9.75342 0.955896 13.9627
v 9.74272 0.966198 13.9462
v 9.75006 0.950062 13.9309
v 9.76219 0.938299 13.9493
v 9.97789 1.09604 13.9029
v 9.75585 0.951839 13.9662
v 9.7367 0.944087 13.9406
v 9.76295 0.963502 13.9362
v 9.13175 0.520797 14.0978
v 9.13938 0.541233 14.0732
v 9.13229 0.509703 14.0668
v 8.53545 0.128559 14.1735
v 8.51342 0.127004 14.149
v 8.54564 0.126484 14.1422
v 7.96593 -0.266697 14.1983
v 7.97201 -0.24687 14.1727
v 7.95509 -0.274767 14.1682
v 7.42943 -0.630587 14.0434
v 7.42764 -0.608749 14.0189
v 7.43252 -0.640637 14.0122
v 6.94176 -0.953737 13.8094
v 6.92143 -0.962561 13.785
v 6.95051 -0.94878 13.778
v 6.48581 -1.26029 13.5122
v 6.50752 -1.25845 13.4876
v 6.47522 -1.25747 13.4812
v 4.97591 -1.38048 12.774
v 4.9306 -1.42353 12.796
v 4.94713 -1.40067 12.8582
v 4.9939 -1.35641 12.8337
v 5.3971 -1.80316 12.8216
v 5.36361 -1.83503 12.8446
v 5.37378 -1.82147 12.8933
v 5.4097 -1.78706 12.8718
v 5.8346 -2.2447 12.8563
v 5.80956 -2.27284 12.8785
v 5.81909 -2.26409 12.9167
v 5.84508 -2.23515 12.8998
v 6.08626 -2.44704 12.8625
v 6.06371 -2.47116 12.8717
v 6.07721 -2.46263 12.9056
v 6.10118 -2.43643 12.8921
v 6.28574 -2.69504 12.8191
v 6.26534 -2.71989 12.8383
v 6.27882 -2.71728 12.8704
v 6.30141 -2.69168 12.8554
v 6.74734 -3.15823 12.6767
v 6.72742 -3.18408 12.688
v 6.74844 -3.18309 12.7162
v 6.76672 -3.15775 12.7034
v 6.94191 -3.40151 12.5172
v 6.92274 -3.43091 12.5307
v 6.94471 -3.42944 12.5569
v 6.96152 -3.40475 12.5464
v 7.18461 -3.60095 12.3619
v 7.16785 -3.63035 12.3743
v 7.18877 -3.63004 12.4001
v 7.20461 -3.60406 12.3903
v 7.63802 -4.03836 11.9824
v 7.6229 -4.06358 11.992
v 7.64343 -4.06598 12.015
v 7.65883 -4.04062 12.0055
v 8.08173 -4.48428 11.5288
v 8.06894 -4.50511 11.5365
v 8.08672 -4.50769 11.5553
v 8.09974 -4.48634 11.5473
v 8.31026 -4.72545 11.288
v 8.30161 -4.74173 11.2955
v 8.31398 -4.74362 11.309
v 8.32232 -4.72903 11.3029
v 8.36316 -4.78555 11.2469
v 8.08836 -4.49642 11.5604
v 8.07487 -4.48087 11.5347
v 8.08935 -4.51014 11.5305
v 7.64068 -4.05641 12.0172
v 7.63172 -4.03665 11.9924
v 7.64979 -4.06351 11.9864
v 7.18329 -3.61453 12.4012
v 7.20442 -3.62114 12.3768
v 7.1729 -3.61456 12.3699
v 6.75072 -3.17342 12.7146
v 6.74491 -3.15272 12.6896
v 6.748 -3.18499 12.6839
v 6.28101 -2.71088 12.8648
v 6.27163 -2.69266 12.839
v 6.29361 -2.71684 12.8349
v 5.82257 -2.25343 12.9071
v 5.84434 -2.25522 12.8825
v 5.81206 -2.25651 12.8761
v 5.38722 -1.81602 12.876
v 5.38036 -1.79494 12.8517
v 5.38871 -1.82601 12.8447
v 3.81744 -1.19201 12.6007
v 3.80973 -1.13131 12.5419
v 3.85064 -1.16354 12.4844
v 3.86377 -1.22706 12.5338
v 4.32814 -0.920836 12.7917
v 4.32138 -0.877991 12.7508
v 4.35001 -0.901601 12.7093
v 4.36094 -0.948327 12.7448
v 4.86334 -0.635653 12.9922
v 4.85415 -0.60318 12.9558
v 4.87481 -0.62323 12.9217
v 4.8871 -0.657972 12.9515
v 5.13273 -0.452264 13.0542
v 5.1189 -0.415814 13.0228
v 5.13923 -0.44332 12.9873
v 5.15079 -0.475181 13.0179
v 5.43794 -0.334513 13.1127
v 5.42408 -0.302234 13.0803
v 5.4387 -0.329371 13.0507
v 5.45124 -0.358124 13.076
v 6.04864 -0.0100637 13.1376
v 6.02798 0.016842 13.108
v 6.03688 -0.0117994 13.0774
v 6.05489 -0.0348642 13.1042
v 6.66666 0.32443 12.9953
v 6.64751 0.346257 12.9712
v 6.65259 0.320911 12.9437
v 6.67206 0.298462 12.9678
v 6.98723 0.492966 12.902
v 6.96721 0.513449 12.8734
v 6.97076 0.488543 12.846
v 6.99015 0.466547 12.8704
v 7.30869 0.65219 12.7957
v 7.28843 0.671122 12.768
v 7.29193 0.647338 12.7437
v 7.31064 0.626863 12.765
v 7.96718 1.01047 12.5417
v 7.95015 1.02768 12.5241
v 7.95312 1.00593 12.5047
v 7.96927 0.989684 12.5215
v 8.14624 1.10425 12.4233
v 7.96315 1.00535 12.5413
v 7.94251 1.00581 12.5157
v 7.97429 1.01328 12.5114
v 7.29587 0.647102 12.7851
v 7.30563 0.666201 12.7601
v 7.29639 0.635107 12.7544
v 6.66367 0.323599 12.9881
v 6.64153 0.323047 12.9637
v 6.67368 0.321367 12.9568
v 6.04254 -0.0152011 13.1245
v 6.0561 7.26637e-005 13.0987
v 6.02873 -0.0178005 13.0947
v 5.43782 -0.335548 13.0966
v 5.43604 -0.313756 13.072
v 5.44124 -0.345607 13.0655
v 4.87361 -0.627989 12.9723
v 4.85297 -0.636037 12.9479
v 4.88222 -0.622598 12.941
v 4.33636 -0.912924 12.7666
v 4.35753 -0.907967 12.7418
v 4.32534 -0.911009 12.7356
v 3.16348 0.734891 16.4245
v 3.13254 0.736427 16.4186
v 3.12984 0.764922 16.4263
v 3.16018 0.766521 16.433
v 3.04267 0.585757 16.9695
v 3.02762 0.584846 16.9654
v 3.02651 0.6001 16.9706
v 3.04231 0.600706 16.9748
v 2.90275 0.386069 17.5209
v 2.88795 0.38825 17.5171
v 2.88566 0.401409 17.5217
v 2.89998 0.401161 17.5261
v 2.79482 0.266336 17.7877
v 2.78066 0.266977 17.7841
v 2.77997 0.279395 17.7886
v 2.79204 0.279359 17.792
v 2.75504 0.209313 17.9958
v 2.89023 0.396282 17.5399
v 2.90902 0.384915 17.5154
v 2.8815 0.401692 17.5087
v 3.03438 0.588772 16.9886
v 3.03478 0.610741 16.9641
v 3.03547 0.578516 16.9574
v 2.83879 0.525538 15.3099
v 2.88117 0.522585 15.2668
v 2.89667 0.474033 15.3067
v 2.8513 0.484151 15.3446
v 3.18412 0.881835 15.6195
v 3.21231 0.87528 15.595
v 3.22547 0.844972 15.6171
v 3.19503 0.852881 15.6425
v 3.54401 1.26411 15.93
v 3.56784 1.25308 15.9108
v 3.57943 1.23275 15.928
v 3.55848 1.24002 15.9491
v 3.73147 1.47326 16.0752
v 3.75058 1.4624 16.0547
v 3.76313 1.44422 16.073
v 3.74532 1.45373 16.0939
v 3.95477 1.69329 16.1157
v 3.97126 1.68095 16.094
v 3.98573 1.66423 16.1137
v 3.9696 1.67638 16.1344
v 4.39229 2.16648 16.2109
v 4.40739 2.15489 16.1913
v 4.42165 2.13927 16.2091
v 4.40623 2.15103 16.2296
v 4.86392 2.65786 16.2726
v 4.87592 2.6481 16.2536
v 4.88693 2.63508 16.2711
v 4.87512 2.64492 16.2879
v 5.12675 2.87523 16.3169
v 4.87763 2.64314 16.2905
v 4.86418 2.66049 16.2659
v 4.88467 2.63559 16.2592
v 4.41041 2.15506 16.2285
v 4.39422 2.14004 16.2041
v 4.41584 2.16392 16.1973
v 3.96853 1.67493 16.1332
v 3.98451 1.68981 16.1086
v 3.95819 1.67108 16.1022
v 3.56727 1.24607 15.9475
v 3.54689 1.25418 15.9229
v 3.5761 1.24051 15.9163
v 3.20625 0.867529 15.6369
v 3.19963 0.846766 15.6122
v 3.20558 0.878527 15.6059
v 2.61355 0.193118 14.179
v 2.52834 0.192536 14.1614
v 2.5229 0.273698 14.1839
v 2.60295 0.274105 14.2005
v 2.48396 0.0453339 14.7376
v 2.4291 0.0455611 14.7262
v 2.42414 0.0984862 14.7409
v 2.47986 0.101011 14.7533
v 2.35929 -0.126016 15.3181
v 2.31303 -0.119907 15.3074
v 2.30491 -0.0773027 15.3204
v 2.35109 -0.0786024 15.3327
v 2.25077 -0.231759 15.5999
v 2.20882 -0.23661 15.5868
v 2.208 -0.194254 15.6022
v 2.24839 -0.193124 15.6134
v 2.20851 -0.32426 15.9024
v 2.16759 -0.321736 15.8927
v 2.1635 -0.285405 15.9064
v 2.20176 -0.284603 15.9168
v 2.03034 -0.581303 16.489
v 1.99057 -0.576713 16.4767
v 1.98747 -0.544174 16.4926
v 2.02097 -0.5443 16.5049
v 1.92428 -0.710143 16.7931
v 1.89371 -0.710691 16.7792
v 1.88732 -0.677881 16.796
v 1.9225 -0.680417 16.8101
v 1.78772 -0.901 17.0478
v 1.75401 -0.895167 17.0355
v 1.74562 -0.864632 17.0514
v 1.78068 -0.867321 17.0663
v 1.53531 -1.25112 17.6302
v 1.50155 -1.24604 17.6173
v 1.49714 -1.21874 17.634
v 1.5267 -1.21997 17.6476
v 1.23918 -1.65306 18.207
v 1.22251 -1.65221 18.1995
v 1.21858 -1.63604 18.2094
v 1.23735 -1.63687 18.2179
v 1.20012 -1.69272 18.2756
v 1.22603 -1.64706 18.2267
v 1.24478 -1.63541 18.2023
v 1.21756 -1.65261 18.1954
v 1.51789 -1.23373 17.651
v 1.49642 -1.22918 17.6264
v 1.52785 -1.23633 17.6197
v 1.76412 -0.879141 17.0682
v 1.77605 -0.897576 17.0437
v 1.75848 -0.870553 17.0369
v 2.00358 -0.56338 16.5096
v 2.01517 -0.544649 16.4852
v 1.99931 -0.572693 16.4783
v 2.18799 -0.301919 15.9231
v 2.1674 -0.30953 15.8986
v 2.19784 -0.29892 15.8919
v 2.32752 -0.0985405 15.3379
v 2.34628 -0.109968 15.3134
v 2.31879 -0.0931414 15.3066
v 2.45326 0.0684032 14.7579
v 2.45313 0.0903752 14.7334
v 2.4544 0.0581691 14.7266
v 2.22042 0.00694372 13.093
v 2.27578 -0.0033925 13.0411
v 2.29894 -0.063308 13.087
v 2.24073 -0.0510804 13.14
v 2.58085 0.374927 13.3992
v 2.62544 0.36091 13.3627
v 2.64711 0.31552 13.394
v 2.60128 0.327734 13.4344
v 2.96112 0.764249 13.7067
v 2.99914 0.749214 13.6777
v 3.01709 0.714661 13.7026
v 2.98191 0.724968 13.7346
v 3.15671 0.958518 13.8779
v 3.18063 0.951994 13.8474
v 3.19625 0.922364 13.8744
v 3.168 0.932458 13.9061
v 3.37419 1.18448 13.9603
v 3.40177 1.16641 13.9327
v 3.42124 1.14028 13.9561
v 3.39592 1.15501 13.9874
v 3.8263 1.65409 14.1308
v 3.84368 1.63729 14.0994
v 3.8652 1.61733 14.1273
v 3.84679 1.63508 14.1564
v 4.06467 1.91162 14.1029
v 4.08403 1.88999 14.0705
v 4.10471 1.87242 14.0992
v 4.0892 1.88994 14.1273
v 4.31231 2.16065 14.1164
v 4.33139 2.13955 14.0857
v 4.3522 2.12167 14.1127
v 4.33638 2.13942 14.1411
v 4.82429 2.686 14.0523
v 4.83763 2.66695 14.0259
v 4.85945 2.65204 14.0491
v 4.84623 2.67107 14.0759
v 5.3459 3.24204 13.9071
v 5.35564 3.22507 13.8851
v 5.37461 3.21275 13.9046
v 5.36454 3.23019 13.9271
v 5.63609 3.47316 13.8087
v 5.36367 3.22963 13.9245
v 5.34332 3.22058 13.9002
v 5.37314 3.23261 13.8931
v 4.8422 2.66479 14.0692
v 4.85426 2.68157 14.0436
v 4.82923 2.66063 14.0393
v 4.33593 2.13611 14.133
v 4.32285 2.15371 14.1084
v 4.34313 2.12864 14.1017
v 3.84897 1.63806 14.1476
v 3.83239 1.62347 14.1232
v 3.85453 1.64688 14.1164
v 3.39689 1.15764 13.9767
v 3.41361 1.17175 13.9521
v 3.38666 1.15397 13.9456
v 2.99481 0.736752 13.7231
v 2.97461 0.745345 13.6986
v 3.0036 0.731219 13.6919
v 2.61651 0.348408 13.4152
v 2.60966 0.327739 13.3905
v 2.61585 0.359464 13.3842
v 1.93302 -0.407995 11.999
v 1.83666 -0.39989 11.9904
v 1.82737 -0.313371 12.0073
v 1.91991 -0.309376 12.018
v 1.85326 -0.514571 12.5922
v 1.78596 -0.510127 12.5858
v 1.77947 -0.448512 12.5981
v 1.84664 -0.444203 12.6063
v 1.77896 -0.64037 13.2098
v 1.72338 -0.63437 13.2024
v 1.71785 -0.585424 13.2141
v 1.7708 -0.583233 13.2231
v 1.70371 -0.726429 13.5178
v 1.64768 -0.729826 13.5089
v 1.64617 -0.675644 13.5227
v 1.6975 -0.675448 13.5301
v 1.69283 -0.790079 13.839
v 1.63895 -0.790442 13.8323
v 1.63987 -0.743798 13.8457
v 1.68505 -0.740545 13.8522
v 1.58853 -0.98878 14.4854
v 1.53841 -0.988587 14.4747
v 1.53619 -0.943134 14.4922
v 1.58041 -0.944337 14.5012
v 1.43813 -1.23936 15.1376
v 1.3961 -1.23924 15.1276
v 1.39215 -1.19925 15.1435
v 1.43469 -1.19886 15.1537
v 1.36435 -1.38235 15.4739
v 1.31951 -1.37817 15.4655
v 1.31451 -1.33923 15.4809
v 1.35664 -1.33926 15.4904
v 1.29153 -1.52162 15.8117
v 1.24872 -1.51697 15.8037
v 1.24521 -1.48213 15.8191
v 1.28314 -1.48122 15.8285
v 1.11037 -1.84674 16.5094
v 1.08162 -1.84734 16.5012
v 1.08059 -1.82065 16.5131
v 1.10788 -1.82019 16.5208
v 1.05895 -1.87802 16.626
v 1.0918 -1.83551 16.5299
v 1.11009 -1.82324 16.5054
v 1.08348 -1.8414 16.4986
v 1.2693 -1.50058 15.8344
v 1.24809 -1.49491 15.8099
v 1.2793 -1.50296 15.8032
v 1.41313 -1.21598 15.1591
v 1.42452 -1.23475 15.1346
v 1.40779 -1.2072 15.1278
v 1.55886 -0.968091 14.5076
v 1.56948 -0.948815 14.4831
v 1.55468 -0.977435 14.4763
v 1.6669 -0.762969 13.8614
v 1.64599 -0.76967 13.8368
v 1.67672 -0.759935 13.8301
v 1.74232 -0.60831 13.2307
v 1.76093 -0.619962 13.2062
v 1.73359 -0.602897 13.1994
v 1.81402 -0.483447 12.6139
v 1.81318 -0.461491 12.5894
v 1.81516 -0.493659 12.5826
v -3.8972 8.13788 18.8315
v -3.90052 8.14082 18.7999
v -3.87549 8.15429 18.7935
v -3.86882 8.15327 18.8234
v -4.16161 8.68432 18.9003
v -4.16206 8.68251 18.8858
v -4.15007 8.68818 18.8827
v -4.1479 8.69082 18.8969
v -4.44439 9.25016 18.8359
v -4.4441 9.24817 18.824
v -4.43455 9.25277 18.8214
v -4.43328 9.25545 18.8326
v -4.49504 9.34732 18.8036
v -4.43973 9.25565 18.8466
v -4.44099 9.23361 18.8222
v -4.43635 9.26549 18.8153
v -4.1514 8.68743 18.9095
v -4.17088 8.69518 18.8841
v -4.1442 8.67649 18.8793
v -6.10852 6.88934 19.3861
v -6.10761 6.88165 19.3831
v -6.11473 6.88222 19.3794
v -6.11558 6.88944 19.3822
v -6.27939 6.74964 19.6843
v -5.33906 6.75016 18.7086
v -5.3221 6.77617 18.7005
v -5.31345 6.77723 18.7324
v -5.33132 6.75012 18.7401
v -5.81016 7.10049 18.8305
v -5.79977 7.11487 18.8281
v -5.79655 7.11829 18.8454
v -5.80733 7.10331 18.8489
v -6.31515 7.47035 18.8516
v -6.30581 7.48402 18.8506
v -6.30375 7.48753 18.8653
v -6.31271 7.47449 18.8682
v -6.59234 7.63919 18.8656
v -6.58485 7.64894 18.8614
v -6.58426 7.65155 18.8754
v -6.5927 7.64038 18.8787
v -6.83326 7.85184 18.8173
v -6.82651 7.86048 18.8167
v -6.82578 7.86335 18.8265
v -6.83253 7.85497 18.8285
v -6.87158 7.8883 18.817
v -6.82533 7.85933 18.8407
v -6.84399 7.86751 18.8148
v -6.81859 7.84691 18.8109
v -6.30528 7.48066 18.8775
v -6.32406 7.46952 18.8529
v -6.29786 7.48838 18.8464
v -5.80577 7.11275 18.8565
v -5.79005 7.0971 18.8322
v -5.81423 7.11833 18.8252
v -4.46384 6.6104 18.0925
v -4.46357 6.5703 18.0761
v -4.49774 6.57103 18.0561
v -4.50269 6.61018 18.0694
v -4.76525 6.39763 18.5779
v -4.76428 6.37561 18.5683
v -4.78309 6.37647 18.5561
v -4.78677 6.39888 18.5641
v -5.09699 6.16426 19.0704
v -5.09513 6.14696 19.0599
v -5.10916 6.14852 19.0484
v -5.11325 6.16555 19.0566
v -5.28054 5.9917 19.2832
v -5.27595 5.97205 19.2742
v -5.29241 5.9761 19.2606
v -5.29573 5.99385 19.2695
v -5.50698 5.88186 19.4959
v -5.50377 5.86267 19.4866
v -5.5181 5.86736 19.4746
v -5.5217 5.88374 19.4816
v -5.88936 5.61076 19.8529
v -5.51464 5.87737 19.5026
v -5.50629 5.85706 19.478
v -5.51867 5.88683 19.4713
v -5.10704 6.15354 19.077
v -5.09051 6.16811 19.0525
v -5.11333 6.14537 19.0457
v -4.77099 6.38766 18.5849
v -4.79246 6.38305 18.5604
v -4.76069 6.38851 18.5537
v -1.92696 6.02226 20.326
v -1.93989 6.01927 20.3232
v -1.94083 6.03186 20.3304
v -1.92753 6.03306 20.3322
v -1.97368 5.73167 20.8341
v -1.9793 5.73115 20.8332
v -1.98034 5.7362 20.8363
v -1.97432 5.7366 20.8371
v -1.99149 5.63983 20.9862
v -1.9772 5.72987 20.8537
v -1.97778 5.75188 20.8292
v -1.97557 5.71973 20.8224
v -2.26802 6.02786 19.3136
v -2.23781 6.02988 19.2857
v -2.22199 5.99628 19.3003
v -2.25039 5.99445 19.3264
v -1.92946 6.3388 19.6899
v -1.91469 6.33891 19.6749
v -1.90567 6.32186 19.6825
v -1.92028 6.32086 19.6983
v -1.56539 6.69133 20.0479
v -1.55401 6.68775 20.0341
v -1.54461 6.67452 20.04
v -1.55512 6.67663 20.0548
v -1.34287 6.90045 20.1468
v -1.33362 6.90037 20.1311
v -1.32532 6.88632 20.14
v -1.33491 6.88756 20.1544
v -1.14411 7.09517 20.3065
v -1.13341 7.09275 20.2926
v -1.12529 7.08029 20.2995
v -1.13468 7.08148 20.3132
v -0.763488 7.45343 20.5015
v -1.13628 7.08382 20.3213
v -1.1212 7.09994 20.2969
v -1.14462 7.07784 20.29
v -1.55057 6.68227 20.0624
v -1.57192 6.68741 20.0378
v -1.5411 6.67794 20.0311
v -1.91585 6.33392 19.7048
v -1.91755 6.3122 19.6801
v -1.91876 6.34449 19.6737
v -2.55765 5.93829 18.2533
v -2.60457 5.93134 18.246
v -2.61053 5.9747 18.2691
v -2.56153 5.98087 18.2761
v -2.60241 5.65722 18.7821
v -2.6349 5.65603 18.7789
v -2.64172 5.68409 18.7941
v -2.60782 5.68695 18.7984
v -2.64856 5.35333 19.3267
v -2.67593 5.35382 19.3253
v -2.68146 5.37413 19.3393
v -2.65516 5.37632 19.3424
v -2.64997 5.18445 19.6037
v -2.67086 5.18089 19.5985
v -2.67392 5.19911 19.6136
v -2.65025 5.20138 19.618
v -2.70282 4.95893 19.8306
v -2.72687 4.96052 19.8283
v -2.73209 4.97636 19.8435
v -2.70838 4.97695 19.848
v -2.75942 4.48996 20.3129
v -2.78286 4.48833 20.3072
v -2.78579 4.50483 20.3253
v -2.76258 4.50541 20.3298
v -2.81381 4.21716 20.5294
v -2.83731 4.2166 20.5251
v -2.83871 4.23116 20.5411
v -2.81906 4.23214 20.5453
v -2.8326 3.97659 20.7862
v -2.85269 3.97584 20.7833
v -2.85454 3.98872 20.7967
v -2.83688 3.99002 20.8
v -2.85967 3.85358 20.9089
v -2.84685 3.98632 20.8105
v -2.83289 3.96934 20.786
v -2.85379 3.99387 20.7792
v -2.77417 4.49368 20.3375
v -2.76439 4.5135 20.3131
v -2.77834 4.48448 20.3062
v -2.71489 4.97006 19.856
v -2.73492 4.96111 19.8315
v -2.70506 4.97326 19.8248
v -2.66968 5.36601 19.352
v -2.64961 5.35713 19.3274
v -2.67909 5.37017 19.3207
v -2.62231 5.66671 18.8067
v -2.62336 5.6887 18.7822
v -2.62057 5.65659 18.7754
v -2.96327 5.96497 17.2751
v -2.92129 5.96311 17.2378
v -2.89845 5.91962 17.2526
v -2.93619 5.91545 17.291
v -2.59725 6.27104 17.6531
v -2.57179 6.27005 17.6292
v -2.55715 6.24257 17.6389
v -2.58083 6.23964 17.6645
v -2.21607 6.60586 18.0383
v -2.19847 6.60113 18.0158
v -2.18524 6.58052 18.0245
v -2.20013 6.58173 18.0477
v -1.98238 6.81075 18.1493
v -1.96809 6.80857 18.1235
v -1.95402 6.7861 18.1355
v -1.96784 6.78931 18.1584
v -1.76067 7.00513 18.2964
v -1.74675 7.001 18.2717
v -1.73449 6.98186 18.2836
v -1.74538 6.98411 18.305
v -1.26956 7.45068 18.4724
v -1.25771 7.44502 18.4463
v -1.24282 7.4249 18.4583
v -1.25361 7.43033 18.481
v -0.740005 7.90873 18.6014
v -0.732638 7.90494 18.5843
v -0.721647 7.8914 18.5919
v -0.728971 7.89507 18.6093
v -0.619864 8.01647 18.6225
v -0.727258 7.89844 18.6153
v -0.745607 7.91043 18.5907
v -0.719621 7.89133 18.5841
v -1.25184 7.43904 18.4835
v -1.26613 7.4226 18.4588
v -1.24853 7.44972 18.4525
v -1.74826 6.9887 18.3078
v -1.73375 7.00542 18.2834
v -1.75608 6.98224 18.2765
v -2.19529 6.59171 18.0493
v -2.21662 6.59699 18.0248
v -2.18584 6.5874 18.0181
v -2.5747 6.25973 17.6642
v -2.57546 6.23793 17.6395
v -2.57779 6.27015 17.6331
v -4.1916 9.84798 17.9238
v -4.19762 9.84729 17.9108
v -4.19219 9.85877 17.9064
v -4.18563 9.86071 17.9188
v -4.65088 10.1454 18.1171
v -4.65363 10.1443 18.1115
v -4.65079 10.1498 18.1095
v -4.64798 10.1509 18.1154
v -4.8902 10.3003 18.1988
v -4.64716 10.1457 18.132
v -4.65861 10.1636 18.1069
v -4.64675 10.1334 18.1015
v -3.96028 8.99715 17.2755
v -3.93156 8.97262 17.2836
v -3.95777 8.96754 17.3151
v -3.98314 8.99324 17.3022
v -3.68423 9.41518 17.5789
v -3.66946 9.40097 17.5864
v -3.68174 9.39746 17.6053
v -3.69711 9.41272 17.5968
v -3.38595 9.86797 17.8555
v -3.37347 9.85754 17.8654
v -3.38094 9.85733 17.8806
v -3.39412 9.86728 17.8737
v -3.2534 10.1427 17.9386
v -3.24072 10.1326 17.9468
v -3.24817 10.1338 17.9624
v -3.26085 10.1436 17.9554
v -3.05347 10.3809 17.998
v -3.03998 10.3698 18.006
v -3.04783 10.3719 18.0232
v -3.06076 10.3827 18.0152
v -2.6993 10.9245 18.106
v -2.69016 10.9172 18.1115
v -2.69505 10.9188 18.1236
v -2.70457 10.9264 18.118
v -2.63039 11.0037 18.1262
v -2.69361 10.9236 18.1333
v -2.715 10.9187 18.1087
v -2.68299 10.9228 18.1021
v -3.04706 10.3786 18.0293
v -3.05463 10.3591 18.0038
v -3.05017 10.3914 17.9991
v -3.3834 9.85812 17.8879
v -3.38641 9.87992 17.8634
v -3.37981 9.84837 17.8566
v -3.67966 9.40894 17.6101
v -3.69876 9.39775 17.5857
v -3.67071 9.41353 17.5787
v -3.77426 8.10886 16.6166
v -3.80538 8.11105 16.563
v -3.7794 8.16367 16.5499
v -3.75021 8.16153 16.6003
v -4.21901 8.40642 16.8741
v -4.23726 8.40777 16.8412
v -4.22159 8.44013 16.8322
v -4.20215 8.44044 16.8653
v -4.69002 8.71093 17.1448
v -4.69921 8.71198 17.1142
v -4.68685 8.73764 17.1041
v -4.67606 8.73954 17.1341
v -4.96646 8.86538 17.2061
v -4.97661 8.85909 17.1789
v -4.96117 8.8846 17.1734
v -4.95271 8.88852 17.2
v -5.21195 9.05431 17.2957
v -5.21738 9.05139 17.2679
v -5.20368 9.07283 17.2609
v -5.19734 9.07747 17.2865
v -5.77447 9.41177 17.3468
v -5.77735 9.40749 17.3172
v -5.763 9.42849 17.3114
v -5.75888 9.43457 17.336
v -6.04696 9.62839 17.3469
v -6.05028 9.62087 17.3244
v -6.03617 9.64206 17.3165
v -6.03378 9.64852 17.3427
v -6.35505 9.78659 17.3134
v -6.35498 9.78226 17.2903
v -6.34306 9.80012 17.2821
v -6.34175 9.80683 17.3059
v -6.95438 10.193 17.2423
v -6.95441 10.1923 17.2391
v -6.95282 10.1947 17.2384
v -6.95259 10.1956 17.2412
v -6.98003 10.2104 17.2368
v -6.9495 10.1929 17.2587
v -6.9713 10.1975 17.2344
v -6.93972 10.1915 17.2273
v -6.35143 9.79675 17.316
v -6.34481 9.77598 17.2913
v -6.35053 9.80779 17.285
v -5.76884 9.42537 17.3453
v -5.75239 9.41306 17.3195
v -5.78267 9.42532 17.3154
v -5.20349 9.06365 17.2956
v -5.22526 9.06093 17.2711
v -5.1938 9.0681 17.2645
v -4.69066 8.72825 17.1421
v -4.67979 8.70895 17.1177
v -4.69464 8.73749 17.1107
v -4.21947 8.41968 16.8714
v -4.21914 8.44152 16.8468
v -4.22235 8.4094 16.8403
v -3.54114 7.284 15.9597
v -3.50169 7.2495 15.9813
v -3.53845 7.24335 16.0263
v -3.57862 7.27942 16.0027
v -3.28399 7.74814 16.239
v -3.25777 7.72228 16.2592
v -3.28138 7.71608 16.2933
v -3.31038 7.74301 16.2739
v -3.01296 8.23436 16.5183
v -2.991 8.21556 16.5385
v -3.00787 8.2131 16.5662
v -3.03177 8.23134 16.5499
v -2.90087 8.51435 16.6342
v -2.87938 8.49994 16.6444
v -2.89603 8.5019 16.6697
v -2.91853 8.51785 16.656
v -2.72047 8.77097 16.7056
v -2.70061 8.7568 16.724
v -2.71243 8.76052 16.7496
v -2.73424 8.77542 16.7346
v -2.40024 9.35693 16.7806
v -2.37767 9.34436 16.7934
v -2.39051 9.35355 16.8182
v -2.4119 9.36533 16.8041
v -2.20158 9.64576 16.7539
v -2.17637 9.63309 16.7703
v -2.19045 9.64297 16.7945
v -2.21206 9.65392 16.7816
v -2.06091 9.96755 16.7398
v -2.03675 9.95718 16.7555
v -2.04947 9.96596 16.7791
v -2.07144 9.97555 16.7664
v -1.71712 10.616 16.6703
v -1.69911 10.6082 16.6809
v -1.70768 10.6162 16.6999
v -1.72587 10.6241 16.6894
v -1.48736 11.023 16.607
v -1.70888 10.6184 16.7037
v -1.72011 10.5999 16.6788
v -1.70819 10.63 16.6729
v -2.05543 9.9626 16.7797
v -2.05094 9.98444 16.7555
v -2.05773 9.95303 16.7483
v -2.39229 9.35781 16.8175
v -2.41294 9.35086 16.7928
v -2.38124 9.35716 16.7865
v -2.71275 8.76779 16.7474
v -2.7198 8.74809 16.722
v -2.71611 8.78046 16.7172
v -3.01023 8.219 16.5625
v -3.01324 8.24084 16.538
v -3.00726 8.20919 16.5312
v -3.27938 7.73442 16.2847
v -3.29837 7.72306 16.2604
v -3.27029 7.73881 16.2534
v -3.33328 6.26576 15.5153
v -3.36333 6.26264 15.4519
v -3.33545 6.3134 15.4242
v -3.30237 6.32341 15.4822
v -3.78587 6.63076 15.6965
v -3.80581 6.62749 15.654
v -3.78646 6.66196 15.6351
v -3.76351 6.6702 15.6753
v -4.26509 7.00934 15.8861
v -4.27595 7.00351 15.8492
v -4.25926 7.02986 15.8335
v -4.24601 7.03981 15.8667
v -4.54057 7.19241 15.9134
v -4.55286 7.18009 15.878
v -4.53107 7.20872 15.8635
v -4.52101 7.21844 15.8967
v -4.77845 7.41975 15.9563
v -4.78673 7.4077 15.9214
v -4.76594 7.43194 15.9103
v -4.75769 7.44356 15.9388
v -5.31998 7.84287 15.9133
v -5.32404 7.82704 15.8801
v -5.30194 7.85115 15.8669
v -5.29887 7.86456 15.8966
v -5.87166 8.27565 15.764
v -5.87359 8.2614 15.7376
v -5.85411 8.28077 15.7255
v -5.85191 8.29547 15.752
v -6.15497 8.50007 15.6672
v -6.15461 8.48791 15.6406
v -6.1368 8.50449 15.6293
v -6.13534 8.51773 15.6534
v -6.4311 8.72884 15.5623
v -6.43027 8.71719 15.5367
v -6.41415 8.73295 15.527
v -6.41255 8.74572 15.5486
v -6.63629 8.89477 15.4595
v -6.4178 8.72942 15.5611
v -6.43958 8.73309 15.5366
v -6.40742 8.73094 15.5299
v -5.86555 8.28138 15.7633
v -5.85857 8.26074 15.7386
v -5.86454 8.29251 15.7323
v -5.3091 7.85121 15.9075
v -5.30113 7.83236 15.8817
v -5.32126 7.85811 15.8777
v -4.76752 7.42545 15.9492
v -4.78915 7.42342 15.9244
v -4.75768 7.43083 15.9182
v -4.2641 7.024 15.876
v -4.25321 7.00463 15.8516
v -4.26841 7.03298 15.8446
v -3.78285 6.64491 15.6825
v -3.79214 6.66416 15.6574
v -3.78354 6.63287 15.6518
v -6.51425 4.40503 19.2362
v -6.51298 4.41217 19.232
v -6.50942 4.41532 19.2403
v -6.51139 4.40677 19.2438
v -7.02565 4.58947 19.3907
v -5.85997 4.47499 18.3224
v -5.85035 4.44479 18.3095
v -5.88024 4.43322 18.3068
v -5.89305 4.46185 18.3193
v -5.82958 4.24714 18.8549
v -5.8221 4.23163 18.8474
v -5.84039 4.22527 18.8459
v -5.84781 4.24168 18.8539
v -5.78727 3.99871 19.4058
v -5.78385 3.98502 19.397
v -5.79771 3.97895 19.3951
v -5.8031 3.99162 19.4035
v -5.73556 3.82344 19.6598
v -5.72994 3.80805 19.65
v -5.74635 3.80292 19.6485
v -5.75182 3.81584 19.6567
v -5.73947 3.68407 19.9396
v -5.73308 3.67072 19.9314
v -5.74895 3.66616 19.9299
v -5.75404 3.67855 19.9374
v -5.69628 3.40617 20.3714
v -5.74691 3.67784 19.9533
v -5.73238 3.66135 19.9287
v -5.75366 3.68556 19.922
v -5.7942 3.98439 19.4186
v -5.78717 4.00527 19.3942
v -5.79723 3.97467 19.3873
v -5.83116 4.23799 18.8692
v -5.85144 4.22957 18.8446
v -5.82178 4.2422 18.8379
v -5.34718 4.48141 17.3239
v -5.34606 4.52904 17.294
v -5.31807 4.54378 17.3452
v -5.32331 4.49317 17.368
v -5.84358 4.66059 17.5792
v -5.84002 4.69357 17.5639
v -5.82224 4.70697 17.5951
v -5.82657 4.67142 17.6104
v -6.12619 4.72833 17.6772
v -6.11931 4.76086 17.6671
v -6.10458 4.77161 17.6921
v -6.10879 4.74219 17.7059
v -6.36931 4.84637 17.8221
v -6.36329 4.87442 17.8102
v -6.34981 4.88423 17.8347
v -6.35489 4.85761 17.8476
v -6.93277 5.04451 18.0245
v -6.92543 5.06941 18.0123
v -6.91916 5.08067 18.0376
v -6.92634 5.05645 18.0491
v -7.55225 5.25569 18.0815
v -7.54414 5.27732 18.0709
v -7.54086 5.28904 18.0935
v -7.5492 5.26684 18.1048
v -7.86959 5.37996 18.0463
v -7.86109 5.4026 18.0326
v -7.85823 5.41281 18.0582
v -7.86633 5.39109 18.0696
v -8.19415 5.48579 18.071
v -8.18701 5.50633 18.0611
v -8.18424 5.51617 18.0818
v -8.19114 5.4964 18.0927
v -8.86833 5.72674 18.0381
v -8.86531 5.73476 18.0334
v -8.8645 5.73873 18.0424
v -8.86754 5.73062 18.047
v -8.91739 5.75006 18.0392
v -8.86481 5.73658 18.0588
v -8.878 5.71875 18.0344
v -8.85649 5.74269 18.0275
v -8.18506 5.50221 18.0952
v -8.20351 5.49081 18.0704
v -8.17854 5.51136 18.0642
v -7.5499 5.2747 18.106
v -7.53191 5.26157 18.0818
v -7.55802 5.28033 18.0746
v -6.92174 5.06319 18.0497
v -6.9406 5.07281 18.0245
v -6.91534 5.05233 18.0193
v -6.35804 4.86985 17.8473
v -6.36495 4.84901 17.8227
v -6.35442 4.87948 17.816
v -5.83708 4.68449 17.6053
v -5.81553 4.68027 17.5808
v -5.84764 4.68329 17.5741
v -4.72684 4.59166 16.3718
v -4.70281 4.52608 16.3455
v -4.77118 4.5028 16.3405
v -4.79364 4.56444 16.3653
v -4.70344 4.36649 16.9202
v -4.68826 4.32372 16.9027
v -4.73308 4.3073 16.8989
v -4.75092 4.35009 16.9166
v -4.67005 4.1392 17.4962
v -4.6617 4.10257 17.4783
v -4.69727 4.08624 17.4741
v -4.70988 4.12165 17.4919
v -4.62956 3.98133 17.7732
v -4.61297 3.95062 17.7571
v -4.65073 3.94049 17.7549
v -4.66354 3.97087 17.7705
v -4.63524 3.86958 18.0743
v -4.62573 3.83835 18.0579
v -4.65763 3.82756 18.0541
v -4.66941 3.85608 18.0694
v -4.58051 3.55112 18.6605
v -4.57209 3.52276 18.6397
v -4.60215 3.51435 18.6362
v -4.61281 3.53752 18.6535
v -4.58298 3.34704 18.9428
v -4.57176 3.3274 18.9252
v -4.60152 3.31686 18.9203
v -4.61135 3.34008 18.9407
v -4.51409 3.12255 19.1992
v -4.5077 3.1002 19.1785
v -4.53519 3.08877 19.1729
v -4.54521 3.11133 19.1943
v -4.45167 2.65512 19.7536
v -4.44416 2.63258 19.7312
v -4.47168 2.62448 19.7276
v -4.48171 2.64359 19.7471
v -4.36424 2.12777 20.3005
v -4.35695 2.11335 20.2857
v -4.37856 2.10578 20.2819
v -4.38696 2.122 20.2985
v -4.34439 1.93008 20.5017
v -4.36927 2.11378 20.3103
v -4.383 2.13087 20.2857
v -4.36072 2.10754 20.2791
v -4.46403 2.64181 19.7577
v -4.45867 2.62046 19.7332
v -4.46575 2.65189 19.7264
v -4.52749 3.10235 19.2043
v -4.512 3.11798 19.1799
v -4.53512 3.09555 19.173
v -4.58922 3.5286 18.6653
v -4.61026 3.53478 18.6407
v -4.57887 3.52741 18.6341
v -4.64975 3.85006 18.0821
v -4.63568 3.83319 18.0576
v -4.65626 3.85799 18.0508
v -4.68567 4.10783 17.5033
v -4.67847 4.12863 17.4788
v -4.6887 4.09808 17.472
v -4.71484 4.33779 16.928
v -4.73522 4.32964 16.9035
v -4.70541 4.3419 16.8967
v -4.15491 4.57684 15.4206
v -4.14789 4.63517 15.3933
v -4.11907 4.65264 15.4509
v -4.12709 4.59148 15.4779
v -4.68677 4.74588 15.6399
v -4.67831 4.79282 15.6238
v -4.65689 4.81032 15.6658
v -4.66459 4.76178 15.6851
v -5.24576 4.92415 15.8544
v -5.23783 4.96461 15.8437
v -5.22303 4.97904 15.877
v -5.22892 4.94099 15.892
v -5.53659 5.0013 15.9749
v -5.53134 5.02972 15.9582
v -5.52092 5.04079 15.9914
v -5.52778 5.00794 16.007
v -5.83838 5.11273 16.0062
v -5.8278 5.14627 15.9966
v -5.82139 5.16071 16.0267
v -5.83124 5.12864 16.0407
v -6.47847 5.31133 16.0611
v -6.46667 5.3393 16.0466
v -6.46874 5.35229 16.0783
v -6.48021 5.324 16.0906
v -6.79989 5.42342 15.9737
v -6.78648 5.45493 15.9604
v -6.79064 5.46646 15.9914
v -6.80201 5.44045 16.0037
v -7.13487 5.51761 15.9246
v -7.12266 5.5483 15.9123
v -7.12666 5.56069 15.942
v -7.13765 5.53419 15.9544
v -7.81451 5.72698 15.7318
v -7.80267 5.7522 15.7206
v -7.80869 5.7656 15.7468
v -7.82066 5.74035 15.7583
v -8.50932 5.93646 15.4552
v -8.49879 5.95713 15.4457
v -8.50472 5.96876 15.4675
v -8.51548 5.94753 15.4771
v -8.86701 6.07081 15.3033
v -8.86569 6.0736 15.3024
v -8.86635 6.07498 15.3049
v -8.86757 6.07253 15.3059
v -8.89998 6.08395 15.2902
v -8.51079 5.9542 15.4798
v -8.49583 5.93829 15.4552
v -8.51454 5.96463 15.4488
v -7.81043 5.75039 15.7579
v -7.80964 5.72836 15.7334
v -7.81471 5.76021 15.7267
v -7.12632 5.54035 15.9526
v -7.14623 5.53272 15.9275
v -7.11869 5.54992 15.922
v -6.47712 5.33371 16.0881
v -6.45945 5.32013 16.0638
v -6.48458 5.34017 16.0566
v -5.82529 5.13884 16.0356
v -5.84449 5.14745 16.0103
v -5.81842 5.12797 16.0053
v -5.23234 4.95713 15.8851
v -5.23972 4.93646 15.8605
v -5.22881 4.96679 15.8538
v -4.67545 4.78002 15.6714
v -4.65402 4.77504 15.6469
v -4.68598 4.7793 15.6402
v -3.4046 4.71478 14.5611
v -3.38331 4.63867 14.5341
v -3.45248 4.61099 14.5178
v -3.48272 4.68129 14.5419
v -3.46083 4.48372 15.1214
v -3.44483 4.43082 15.1023
v -3.49432 4.41123 15.0904
v -3.51758 4.46196 15.1081
v -3.5138 4.24771 15.7105
v -3.50166 4.20469 15.6912
v -3.54124 4.18905 15.6812
v -3.55947 4.22817 15.6983
v -3.51831 4.0889 16.0001
v -3.49853 4.04776 15.9821
v -3.54373 4.03492 15.971
v -3.5594 4.07323 15.988
v -3.57835 3.96997 16.3024
v -3.562 3.93013 16.284
v -3.60168 3.92154 16.2737
v -3.61789 3.95437 16.2885
v -3.64602 3.63559 16.9016
v -3.62911 3.60179 16.8787
v -3.66801 3.59244 16.8659
v -3.68204 3.62244 16.8863
v -3.73257 3.19948 17.4635
v -3.71783 3.17217 17.4431
v -3.75147 3.16338 17.4301
v -3.76684 3.19094 17.4506
v -3.7811 2.96583 17.7514
v -3.76903 2.93597 17.7283
v -3.80154 2.92708 17.7144
v -3.8163 2.95457 17.735
v -3.83978 2.72814 18.0341
v -3.82851 2.69996 18.0111
v -3.85867 2.69265 17.999
v -3.8732 2.7169 18.018
v -3.94068 2.1975 18.613
v -3.92839 2.1785 18.5968
v -3.95353 2.17415 18.5874
v -3.96509 2.19221 18.6028
v -3.9807 2.05362 18.7191
v -3.94549 2.182 18.6185
v -3.95938 2.1989 18.5939
v -3.93692 2.17574 18.5873
v -3.85133 2.71206 18.0331
v -3.84606 2.69069 18.0086
v -3.85372 2.72199 18.0017
v -3.74489 3.1787 17.4654
v -3.72861 3.19357 17.4409
v -3.75255 3.17203 17.4341
v -3.6538 3.61197 16.9014
v -3.67539 3.61592 16.8769
v -3.64356 3.6108 16.8701
v -3.5939 3.94587 16.305
v -3.57976 3.92907 16.2804
v -3.60055 3.9537 16.2737
v -3.53036 4.21209 15.7131
v -3.5227 4.23273 15.6886
v -3.53325 4.20229 15.6818
v -3.47509 4.44696 15.1236
v -3.49496 4.43762 15.099
v -3.46574 4.45122 15.0923
v -0.363523 6.85437 18.1797
v -0.377981 6.84318 18.1791
v -0.388545 6.85975 18.1859
v -0.370607 6.86996 18.1856
v -0.26848 6.6965 18.7209
v -0.275864 6.69109 18.7206
v -0.280612 6.69891 18.7247
v -0.272031 6.70402 18.7246
v -0.139281 6.48773 19.2645
v -0.146524 6.48441 19.2652
v -0.150655 6.48991 19.2683
v -0.143829 6.49389 19.2678
v -0.107875 6.45714 19.3847
v -0.149145 6.48894 19.2851
v -0.127194 6.48858 19.2605
v -0.159423 6.4891 19.2538
v -0.272257 6.69402 18.7412
v -0.282959 6.71325 18.7167
v -0.266601 6.68549 18.7099
v -0.732766 6.40585 17.1777
v -0.704283 6.41158 17.1449
v -0.672662 6.39375 17.1644
v -0.697395 6.38613 17.1991
v -0.566277 6.91574 17.3969
v -0.551705 6.91998 17.375
v -0.530992 6.90837 17.389
v -0.54674 6.90419 17.4117
v -0.404977 7.45956 17.6082
v -0.390397 7.45696 17.5904
v -0.372614 7.45057 17.6001
v -0.384466 7.45222 17.6192
v -0.311114 7.75793 17.6147
v -0.297675 7.75464 17.5942
v -0.279919 7.74882 17.6065
v -0.290667 7.75139 17.6246
v -0.222472 8.05348 17.6637
v -0.211919 8.0506 17.6439
v -0.19443 8.04543 17.6565
v -0.20486 8.0483 17.6739
v -0.0378715 8.6756 17.6408
v -0.0312555 8.67199 17.6266
v -0.0160597 8.66847 17.6352
v -0.0245354 8.6729 17.6515
v 0.161145 9.29439 17.5624
v -0.0254369 8.67561 17.6568
v -0.0331932 8.65511 17.6322
v -0.0257129 8.68651 17.6257
v -0.207915 8.04522 17.6785
v -0.204247 8.06703 17.6541
v -0.212244 8.03584 17.6473
v -0.384317 7.45702 17.6224
v -0.404987 7.44992 17.5978
v -0.373553 7.45728 17.5913
v -0.547969 6.91608 17.4117
v -0.545254 6.89471 17.3868
v -0.554538 6.92575 17.3809
v -0.954504 5.96039 16.1525
v -1.00298 5.91829 16.1463
v -1.03367 5.97465 16.1716
v -0.979879 6.0092 16.1742
v -0.882614 5.78672 16.7075
v -0.919528 5.76265 16.7056
v -0.94439 5.79775 16.7227
v -0.904295 5.82233 16.7242
v -0.810005 5.66788 16.9811
v -0.848522 5.65062 16.981
v -0.869051 5.67952 16.9937
v -0.835474 5.70074 16.9958
v -0.802444 5.59841 17.2801
v -0.835456 5.58029 17.2783
v -0.854487 5.6087 17.2896
v -0.823576 5.62779 17.2919
v -0.713604 5.39525 17.8698
v -0.743153 5.37761 17.8679
v -0.760041 5.40285 17.8834
v -0.731262 5.41955 17.885
v -0.588339 5.11982 18.4517
v -0.613523 5.10588 18.4493
v -0.627877 5.12525 18.4658
v -0.602039 5.13993 18.4684
v -0.523509 4.91749 18.72
v -0.549975 4.90012 18.7159
v -0.562826 4.92269 18.7342
v -0.537388 4.93767 18.737
v -0.437605 4.76619 19.0145
v -0.463459 4.75118 19.013
v -0.476915 4.77109 19.0292
v -0.452098 4.78692 19.0315
v -0.268436 4.38863 19.5987
v -0.289256 4.3749 19.596
v -0.299882 4.39214 19.6112
v -0.278811 4.4056 19.6136
v -0.175233 4.19591 19.9079
v -0.193279 4.18163 19.9033
v -0.202575 4.19859 19.9196
v -0.182427 4.21085 19.922
v -0.0861174 3.95497 20.1752
v -0.280074 4.39027 19.6235
v -0.301865 4.38782 19.5989
v -0.270039 4.39301 19.5923
v -0.46136 4.7705 19.0407
v -0.441725 4.76063 19.0162
v -0.47057 4.77501 19.0094
v -0.60791 5.11855 18.4773
v -0.60855 5.14058 18.4528
v -0.60728 5.1084 18.4459
v -0.734314 5.40184 17.8953
v -0.749761 5.38624 17.8707
v -0.727121 5.40918 17.864
v -0.833474 5.6038 17.3037
v -0.811521 5.60364 17.2791
v -0.843753 5.60388 17.2724
v -0.910258 5.78847 16.7333
v -0.92159 5.80732 16.7088
v -0.904281 5.78014 16.702
v -1.34864 5.55976 15.1665
v -1.29979 5.574 15.1051
v -1.2422 5.53817 15.1424
v -1.28819 5.52485 15.2
v -1.1711 6.07032 15.4104
v -1.1382 6.07874 15.369
v -1.09802 6.05511 15.3936
v -1.1295 6.04528 15.4371
v -0.999084 6.61317 15.6542
v -0.968293 6.61452 15.6199
v -0.932576 6.59728 15.6379
v -0.959806 6.59391 15.6748
v -0.892034 6.90742 15.7239
v -0.871929 6.91223 15.6869
v -0.84042 6.89496 15.711
v -0.862377 6.89177 15.7446
v -0.809652 7.1904 15.8499
v -0.785341 7.19049 15.8178
v -0.755928 7.17719 15.8365
v -0.776294 7.17595 15.8684
v -0.61891 7.81937 15.9687
v -0.597001 7.81113 15.9364
v -0.569184 7.80295 15.9552
v -0.584605 7.80901 15.9849
v -0.493853 8.14405 15.9737
v -0.482558 8.13518 15.9464
v -0.452931 8.12884 15.9625
v -0.468552 8.13948 15.9918
v -0.407439 8.46682 15.879
v -0.390687 8.4544 15.8536
v -0.361857 8.44927 15.8665
v -0.376416 8.46195 15.8951
v -0.196058 9.14243 15.7152
v -0.178205 9.12784 15.6862
v -0.150009 9.12444 15.7027
v -0.162513 9.13702 15.7306
v 0.0193464 9.83877 15.4855
v 0.0289087 9.82814 15.4646
v 0.0529287 9.82566 15.4763
v 0.0423469 9.83763 15.5001
v 0.116898 10.2126 15.3618
v 0.130897 10.1986 15.34
v 0.154262 10.196 15.3521
v 0.144202 10.2086 15.3739
v 0.266123 10.528 15.1931
v 0.0376799 9.83594 15.4997
v 0.0242219 9.81812 15.4755
v 0.0436901 9.84368 15.4683
v -0.168732 9.12854 15.7268
v -0.16497 9.14934 15.7015
v -0.177519 9.11933 15.6964
v -0.381201 8.46059 15.8912
v -0.401371 8.45274 15.8664
v -0.369895 8.46025 15.8602
v -0.588036 7.81325 15.9796
v -0.595619 7.79271 15.955
v -0.58845 7.82419 15.9485
v -0.781023 7.17922 15.8613
v -0.775537 7.2006 15.8369
v -0.786102 7.17016 15.8301
v -0.960702 6.60651 15.6643
v -0.982035 6.60142 15.6397
v -0.95021 6.60665 15.633
v -1.13297 6.06656 15.4204
v -1.12939 6.04526 15.3956
v -1.13965 6.07598 15.3896
v -1.60916 5.0021 14.1813
v -1.66502 4.96195 14.1871
v -1.6992 5.02184 14.2046
v -1.6402 5.06217 14.1981
v -1.48412 4.90843 14.7602
v -1.53179 4.88208 14.7666
v -1.56209 4.92547 14.7809
v -1.51349 4.95575 14.7749
v -1.35153 4.80665 15.3624
v -1.39294 4.78683 15.3706
v -1.41688 4.82069 15.3819
v -1.37913 4.84471 15.3753
v -1.26946 4.78865 15.6757
v -1.29725 4.76514 15.6788
v -1.3162 4.79853 15.6899
v -1.2833 4.82171 15.6853
v -1.19972 4.69867 15.9784
v -1.23532 4.68195 15.9844
v -1.25536 4.71053 15.9971
v -1.22197 4.73148 15.9927
v -1.01194 4.56701 16.6098
v -1.04114 4.54535 16.6145
v -1.05617 4.57564 16.6306
v -1.02654 4.59506 16.625
v -0.892322 4.44157 16.9149
v -0.924607 4.42005 16.9221
v -0.937079 4.44971 16.9379
v -0.910452 4.46876 16.9324
v -0.747726 4.37122 17.2268
v -0.777714 4.35083 17.2355
v -0.790691 4.37858 17.251
v -0.764844 4.39796 17.2441
v -0.432613 4.1515 17.8554
v -0.458875 4.13234 17.8623
v -0.471657 4.15774 17.8794
v -0.445351 4.17726 17.8726
v -0.0790758 3.88844 18.4942
v -0.101255 3.87179 18.4999
v -0.11169 3.89326 18.5158
v -0.0889173 3.91021 18.5099
v 0.113426 3.73809 18.8245
v 0.0868983 3.72163 18.8325
v 0.0755969 3.74387 18.8489
v 0.0990111 3.75966 18.8423
v 0.286918 3.59984 19.1707
v 0.285529 3.5988 19.1711
v 0.284839 3.60014 19.1721
v 0.286263 3.60119 19.1716
v 0.303914 3.5879 19.1996
v 0.283423 3.60303 19.19
v 0.295499 3.58469 19.1654
v 0.278755 3.61223 19.1587
v -0.0963977 3.88711 18.5235
v -0.0885664 3.90764 18.4989
v -0.100471 3.87769 18.4922
v -0.448221 4.15431 17.886
v -0.470089 4.15246 17.8614
v -0.438183 4.15712 17.8548
v -0.774584 4.37691 17.2586
v -0.755128 4.36668 17.234
v -0.783454 4.38206 17.2273
v -1.03318 4.56732 16.6386
v -1.03507 4.58924 16.6141
v -1.03237 4.55713 16.6073
v -1.22601 4.7073 16.0069
v -1.24255 4.69286 15.9823
v -1.21881 4.71466 15.9756
v -1.39031 4.81422 15.3914
v -1.36836 4.81373 15.3669
v -1.40059 4.81449 15.3602
v -1.52114 4.91358 14.7892
v -1.53299 4.9321 14.7647
v -1.51526 4.90519 14.7579
v -2.07956 4.53076 13.2759
v -2.02036 4.53906 13.2082
v -1.95476 4.50281 13.2425
v -2.00337 4.48974 13.3132
v -1.88071 5.06261 13.4945
v -1.83951 5.06808 13.445
v -1.79143 5.04208 13.4704
v -1.82624 5.03282 13.5242
v -1.68381 5.62722 13.7116
v -1.6498 5.62636 13.6696
v -1.61032 5.60758 13.6906
v -1.63681 5.60535 13.7348
v -1.57194 5.93276 13.764
v -1.54513 5.93403 13.7167
v -1.50366 5.91393 13.744
v -1.5304 5.91384 13.7858
v -1.47349 6.22925 13.8685
v -1.44648 6.22657 13.8244
v -1.41115 6.21135 13.8502
v -1.43154 6.21263 13.8888
v -1.25858 6.87939 13.9318
v -1.23797 6.86568 13.8897
v -1.19904 6.85647 13.9132
v -1.21809 6.86877 13.9497
v -1.02361 7.54608 13.8172
v -1.00846 7.53114 13.7835
v -0.973676 7.52452 13.8017
v -0.988578 7.53958 13.8361
v -0.911819 7.88965 13.7225
v -0.891677 7.87236 13.688
v -0.856234 7.86551 13.7053
v -0.871794 7.88125 13.7399
v -0.796285 8.23084 13.6245
v -0.775859 8.21234 13.5904
v -0.742065 8.20744 13.6078
v -0.755483 8.22334 13.6409
v -0.560996 8.94061 13.3647
v -0.550228 8.92485 13.3363
v -0.521348 8.92144 13.353
v -0.531689 8.93642 13.3799
v -0.394767 9.29351 13.2086
v -0.388165 9.28293 13.1898
v -0.364873 9.27896 13.1997
v -0.374262 9.29201 13.2218
v -0.344704 9.42297 13.1466
v -0.538111 8.93408 13.3772
v -0.551799 8.91644 13.353
v -0.532178 8.94188 13.3458
v -0.764347 8.2138 13.6337
v -0.76034 8.23465 13.6085
v -0.772986 8.20471 13.6032
v -0.996168 7.53852 13.828
v -1.0153 7.5287 13.8031
v -0.984476 7.53869 13.7972
v -1.22439 6.87036 13.9406
v -1.23297 6.85025 13.9159
v -1.22447 6.88142 13.9095
v -1.43871 6.21512 13.8768
v -1.43392 6.23672 13.8524
v -1.44323 6.20589 13.8455
v -1.64018 5.61836 13.7187
v -1.66135 5.61268 13.6942
v -1.62961 5.61847 13.6876
v -1.83195 5.05558 13.5003
v -1.82963 5.03419 13.4754
v -1.83848 5.06538 13.4696
v -5.48029 8.63313 13.0465
v -5.46324 8.62987 13.0531
v -5.47269 8.63097 13.072
v -5.49059 8.63449 13.0617
v -5.3794 9.19371 13.0692
v -5.3708 9.19284 13.0727
v -5.37526 9.1953 13.0816
v -5.38421 9.196 13.0768
v -5.27556 9.76996 12.9612
v -5.26887 9.77011 12.9658
v -5.27157 9.77201 12.9728
v -5.27862 9.77208 12.9688
v -5.26761 9.91095 12.9364
v -5.27323 9.7669 12.9858
v -5.28258 9.78654 12.9611
v -5.26458 9.75967 12.9549
v -5.37575 9.19816 13.0933
v -5.38973 9.18108 13.0689
v -5.36713 9.20405 13.0621
v -4.88062 7.67034 12.7388
v -4.9 7.64825 12.7051
v -4.9025 7.68165 12.6798
v -4.88359 7.70718 12.7103
v -5.40707 7.79984 12.9427
v -5.41816 7.78339 12.924
v -5.41889 7.80625 12.9074
v -5.40725 7.82297 12.9275
v -5.96183 7.93309 13.152
v -5.96661 7.92137 13.132
v -5.96522 7.93714 13.1171
v -5.96028 7.95104 13.1348
v -6.27219 7.97354 13.1779
v -6.2763 7.95901 13.1575
v -6.27221 7.97691 13.1438
v -6.26853 7.99006 13.1606
v -6.56468 8.08268 13.1984
v -6.56846 8.06791 13.1812
v -6.56321 8.08546 13.168
v -6.56 8.09812 13.1843
v -7.19512 8.23464 13.1706
v -7.19639 8.22334 13.1586
v -7.19187 8.23636 13.1465
v -7.19056 8.24916 13.1612
v -7.84218 8.38793 13.0803
v -7.84225 8.38626 13.0778
v -7.84162 8.38822 13.0762
v -7.84149 8.38995 13.0782
v -7.86742 8.39286 13.0762
v -7.84545 8.39016 13.0966
v -7.82951 8.3749 13.0721
v -7.85065 8.39923 13.0653
v -7.19198 8.23929 13.1783
v -7.20953 8.22729 13.1532
v -7.17948 8.23966 13.1479
v -6.56015 8.0855 13.2014
v -6.57678 8.07152 13.1767
v -6.55485 8.09528 13.1704
v -5.96717 7.93739 13.1518
v -5.94741 7.9272 13.1275
v -5.97636 7.9412 13.1204
v -5.40878 7.8021 12.9443
v -5.42646 7.81455 12.9194
v -5.40309 7.79215 12.9134
v -4.34283 6.83102 12.1351
v -4.2789 6.81957 12.1458
v -4.30856 6.80734 12.2085
v -4.36922 6.82078 12.1884
v -4.26495 7.39043 12.2865
v -4.22279 7.38144 12.3002
v -4.23792 7.37294 12.3443
v -4.28238 7.38277 12.3284
v -4.18421 7.9757 12.4272
v -4.14989 7.97006 12.445
v -4.16032 7.96642 12.478
v -4.1949 7.97124 12.4664
v -4.18033 8.28574 12.4782
v -4.14776 8.28087 12.492
v -4.15881 8.28082 12.5242
v -4.19094 8.28553 12.5127
v -4.10123 8.58906 12.4894
v -4.06856 8.58452 12.502
v -4.07976 8.58923 12.5348
v -4.11119 8.59355 12.5221
v -4.01559 9.22977 12.4392
v -3.98804 9.22889 12.4498
v -3.99631 9.23749 12.4771
v -4.0249 9.23853 12.4666
v -3.92174 9.88381 12.2642
v -3.89021 9.88246 12.2733
v -3.90233 9.89243 12.302
v -3.93112 9.89314 12.2919
v -3.88774 10.23 12.1864
v -3.86 10.2305 12.1969
v -3.86891 10.2407 12.2222
v -3.89674 10.2408 12.2131
v -3.83983 10.5505 12.0384
v -3.81476 10.5503 12.0457
v -3.82348 10.5617 12.0678
v -3.84846 10.5617 12.0601
v -3.74114 11.2384 11.7504
v -3.72826 11.2375 11.7525
v -3.73348 11.2434 11.7642
v -3.74606 11.2435 11.7602
v -3.72833 11.3041 11.7296
v -3.73773 11.2448 11.7751
v -3.74927 11.2272 11.7499
v -3.72609 11.25 11.7448
v -3.82854 10.5588 12.0715
v -3.83568 10.5386 12.0464
v -3.831 10.5707 12.0409
v -3.91144 9.884 12.3018
v -3.91852 9.90503 12.2774
v -3.90598 9.87539 12.2704
v -4.00472 9.23751 12.4765
v -4.01913 9.22127 12.4518
v -3.99429 9.242 12.4456
v -4.08658 8.59098 12.5308
v -4.09381 8.57195 12.505
v -4.09075 8.60451 12.5011
v -4.16961 7.96687 12.4736
v -4.18268 7.98446 12.4491
v -4.16106 7.96051 12.4425
v -4.25014 7.38569 12.3326
v -4.2619 7.36688 12.3083
v -4.24416 7.39371 12.3013
v -3.75915 5.89916 11.7788
v -3.79696 5.85534 11.7212
v -3.79803 5.91854 11.6735
v -3.76251 5.9596 11.7277
v -4.29051 6.06283 11.9857
v -4.31513 6.03344 11.9462
v -4.31573 6.07572 11.9123
v -4.29064 6.10791 11.9508
v -4.84697 6.23129 12.2031
v -4.86423 6.20922 12.1649
v -4.86506 6.24156 12.1338
v -4.84758 6.26776 12.1692
v -5.1556 6.29047 12.2726
v -5.17165 6.26181 12.2438
v -5.16697 6.29777 12.218
v -5.15193 6.32233 12.2478
v -5.43829 6.41501 12.3653
v -5.45144 6.39308 12.3327
v -5.44591 6.42157 12.3076
v -5.43302 6.44476 12.3361
v -6.07575 6.6074 12.4641
v -6.08014 6.58372 12.431
v -6.06905 6.60933 12.4089
v -6.06402 6.63246 12.4346
v -6.395 6.74016 12.4143
v -6.39682 6.71689 12.3929
v -6.3845 6.73978 12.3692
v -6.38362 6.7639 12.3956
v -6.73048 6.80132 12.3427
v -6.72807 6.7804 12.3165
v -6.7156 6.79988 12.2934
v -6.71673 6.82451 12.3187
v -7.3958 7.01265 12.1397
v -7.39289 6.98792 12.1109
v -7.3786 7.01056 12.0903
v -7.37947 7.03534 12.1135
v -8.08795 7.21342 11.885
v -8.08626 7.19405 11.8669
v -8.07334 7.21132 11.8489
v -8.07514 7.23333 11.8691
v -8.4485 7.3361 11.7456
v -8.44332 7.31609 11.7233
v -8.42995 7.33296 11.7065
v -8.43308 7.35368 11.7251
v -8.78435 7.42086 11.5352
v -8.78268 7.41163 11.5265
v -8.77574 7.41941 11.5177
v -8.77769 7.4297 11.5275
v -8.84688 7.44196 11.4951
v -8.7843 7.42141 11.5455
v -8.76937 7.40605 11.5205
v -8.7873 7.43309 11.5149
v -8.08182 7.21659 11.8865
v -8.06611 7.203 11.8609
v -8.09523 7.21771 11.8564
v -7.3821 7.01085 12.1307
v -7.40274 7.0045 12.1059
v -7.37382 7.01911 12.0999
v -6.72647 6.80267 12.3361
v -6.711 6.78697 12.3116
v -6.73118 6.81211 12.3049
v -6.06978 6.61212 12.4514
v -6.08924 6.60486 12.4258
v -6.05683 6.6085 12.4213
v -5.43898 6.42057 12.353
v -5.45471 6.40536 12.3283
v -5.43343 6.42962 12.3218
v -4.85986 6.23889 12.1855
v -4.84022 6.22857 12.1611
v -4.86921 6.24252 12.1541
v -4.29938 6.06829 11.967
v -4.31644 6.08163 11.9422
v -4.29412 6.0582 11.9361
v -3.15954 4.95708 11.4169
v -3.09644 4.95137 11.4481
v -3.13377 4.95187 11.5105
v -3.19856 4.9578 11.4765
v -3.11596 5.55333 11.442
v -3.06891 5.54962 11.473
v -3.09335 5.55093 11.5237
v -3.1444 5.55492 11.494
v -3.06852 6.17429 11.4523
v -3.03024 6.17471 11.4813
v -3.04908 6.17748 11.5213
v -3.08936 6.17744 11.4979
v -3.08145 6.49716 11.4487
v -3.04661 6.49642 11.4629
v -3.06754 6.50183 11.4979
v -3.10456 6.50215 11.4787
v -3.02379 6.81031 11.4061
v -2.99122 6.8121 11.4309
v -3.00707 6.82114 11.4644
v -3.04236 6.82058 11.444
v -2.97535 7.46246 11.2683
v -2.94133 7.46638 11.2841
v -2.96097 7.48272 11.3129
v -2.99319 7.47785 11.2956
v -2.91718 7.76812 11.1096
v -2.88157 7.77585 11.1274
v -2.90171 7.79261 11.1532
v -2.93225 7.78671 11.1393
v -2.9275 8.07577 10.9435
v -2.89421 8.08562 10.9593
v -2.91226 8.10258 10.9841
v -2.94255 8.09471 10.9714
v -2.89669 8.6843 10.5313
v -2.86622 8.69246 10.5443
v -2.88237 8.71139 10.5676
v -2.91316 8.70335 10.5547
v -2.85096 9.29396 10.0552
v -2.82427 9.30117 10.0659
v -2.83839 9.31931 10.0853
v -2.86565 9.31182 10.0742
v -2.82271 9.60382 9.78788
v -2.79452 9.61376 9.80198
v -2.80856 9.6321 9.822
v -2.83457 9.62394 9.81016
v -2.8008 9.92091 9.52933
v -2.7804 9.9273 9.53735
v -2.79089 9.94136 9.55245
v -2.81169 9.93475 9.54417
v -2.79254 10.0363 9.44408
v -2.79354 9.9275 9.55927
v -2.80093 9.94838 9.5349
v -2.79327 9.9171 9.52802
v -2.84792 9.30925 10.0886
v -2.84611 9.28896 10.0627
v -2.84027 9.32113 10.0588
v -2.88648 8.70079 10.568
v -2.89581 8.68098 10.5434
v -2.88625 8.71183 10.537
v -2.91832 8.08621 10.9841
v -2.9267 8.10684 10.9598
v -2.91265 8.07792 10.9527
v -2.9681 7.47651 11.3087
v -2.9796 7.45849 11.2836
v -2.95728 7.48206 11.2781
v -3.01147 6.81842 11.4555
v -3.01711 6.79853 11.4299
v -3.01628 6.83116 11.4255
v -3.05707 6.17203 11.5077
v -3.06876 6.19058 11.4831
v -3.04859 6.16538 11.4766
v -3.10301 5.5559 11.5015
v -3.11553 5.53768 11.4771
v -3.09539 5.56281 11.4702
v -2.53389 3.95357 11.3502
v -2.57178 3.90233 11.283
v -2.5676 3.95737 11.219
v -2.53013 4.01482 11.2756
v -3.08938 4.16874 11.478
v -3.11575 4.13051 11.4302
v -3.11156 4.17067 11.383
v -3.08428 4.2151 11.4246
v -3.67224 4.39338 11.6101
v -3.6894 4.36091 11.5681
v -3.68403 4.39237 11.5296
v -3.66653 4.42898 11.564
v -3.99111 4.47875 11.6411
v -4.00921 4.43972 11.6051
v -3.99769 4.47643 11.5655
v -3.98176 4.51016 11.6005
v -4.28306 4.63386 11.6746
v -4.29782 4.59807 11.6378
v -4.2834 4.62984 11.6053
v -4.27012 4.66182 11.634
v -4.92954 4.88442 11.6532
v -4.93425 4.84658 11.6204
v -4.91371 4.87436 11.5873
v -4.91002 4.90707 11.617
v -5.57329 5.12826 11.4474
v -5.57423 5.09624 11.4222
v -5.55351 5.11727 11.3942
v -5.55229 5.14999 11.4193
v -5.89656 5.25528 11.3081
v -5.89505 5.22259 11.2777
v -5.87308 5.24246 11.2493
v -5.87228 5.27555 11.2753
v -6.21117 5.38827 11.156
v -6.20854 5.35507 11.1252
v -6.18717 5.37531 11.0987
v -6.18641 5.40809 11.1225
v -6.8787 5.63893 10.8105
v -6.87792 5.60941 10.7908
v -6.85767 5.62808 10.7696
v -6.85849 5.65601 10.7884
v -7.19876 5.76799 10.571
v -7.19827 5.74616 10.557
v -7.18079 5.7588 10.537
v -7.18244 5.78445 10.555
v -7.40051 5.83922 10.4446
v -6.86764 5.63759 10.8081
v -6.85639 5.61991 10.7827
v -6.87976 5.64262 10.7779
v -6.19382 5.37947 11.1424
v -6.21476 5.37577 11.1173
v -6.18457 5.38778 11.1119
v -5.56686 5.12509 11.4393
v -5.55205 5.10869 11.4149
v -5.5713 5.13451 11.4081
v -4.91824 4.88214 11.6371
v -4.93879 4.88039 11.6114
v -4.90661 4.87486 11.6071
v -4.27969 4.63338 11.6544
v -4.29591 4.61879 11.6298
v -4.27414 4.64265 11.6233
v -3.68192 4.39537 11.5847
v -3.66265 4.38438 11.5604
v -3.69145 4.39874 11.5534
v -3.09707 4.16915 11.4462
v -3.11534 4.18075 11.4214
v -3.09102 4.15939 11.4153
v -4.44739 2.27251 16.0855
v -4.45074 2.28085 16.0741
v -4.4468 2.29333 16.0841
v -4.4436 2.28204 16.0955
v -4.98807 2.30353 16.2649
v -4.9894 2.30767 16.2594
v -4.98776 2.31339 16.2642
v -4.98647 2.30826 16.2697
v -5.24367 2.32109 16.3359
v -4.99196 2.30885 16.2831
v -4.97087 2.3135 16.2583
v -5.00097 2.30155 16.2523
v -3.90132 2.2372 15.0218
v -3.87286 2.2008 15.0156
v -3.90299 2.17064 15.0257
v -3.93446 2.20337 15.033
v -3.74476 2.24935 15.5781
v -3.7259 2.2305 15.5734
v -3.74566 2.21199 15.5804
v -3.76498 2.23217 15.5852
v -3.56963 2.28106 16.154
v -3.55704 2.26145 16.1495
v -3.5705 2.24578 16.1562
v -3.58491 2.26292 16.1617
v -3.42391 2.28659 16.4293
v -3.40843 2.26689 16.424
v -3.42435 2.25203 16.432
v -3.43823 2.26825 16.4369
v -3.33399 2.3186 16.7257
v -3.31755 2.30133 16.7206
v -3.33423 2.28637 16.729
v -3.34845 2.30281 16.7332
v -3.06464 2.36211 17.3131
v -3.0547 2.35181 17.3091
v -3.06494 2.3403 17.3149
v -3.07625 2.35298 17.3194
v -2.9522 2.36883 17.547
v -3.06085 2.3528 17.3325
v -3.08246 2.34862 17.308
v -3.05102 2.35565 17.3012
v -3.33753 2.304 16.746
v -3.31866 2.29277 16.7214
v -3.34616 2.30959 16.7147
v -3.56947 2.25829 16.1738
v -3.57291 2.27998 16.1492
v -3.56791 2.24814 16.1425
v -3.74206 2.23368 15.5978
v -3.75854 2.21914 15.5733
v -3.73499 2.24115 15.5666
v -3.46787 2.08909 13.9362
v -3.49519 2.12963 13.8814
v -3.46576 2.18301 13.9309
v -3.44229 2.13397 13.9793
v -3.98175 2.12417 14.2133
v -3.99723 2.15709 14.18
v -3.98006 2.19621 14.2092
v -3.96409 2.15994 14.2438
v -4.52328 2.15399 14.4924
v -4.5327 2.18669 14.467
v -4.52212 2.21572 14.4889
v -4.51137 2.18909 14.5168
v -4.80293 2.16442 14.6399
v -4.8089 2.19199 14.6131
v -4.80088 2.2199 14.6363
v -4.79465 2.19475 14.6635
v -5.1142 2.19318 14.688
v -5.11585 2.2193 14.6596
v -5.11141 2.24786 14.6846
v -5.10987 2.22225 14.7117
v -5.75795 2.22517 14.7839
v -5.75659 2.24749 14.7599
v -5.75544 2.27311 14.7809
v -5.75682 2.25039 14.8061
v -6.44092 2.26559 14.7758
v -6.4379 2.28776 14.7473
v -6.43677 2.31315 14.7729
v -6.43965 2.29103 14.7981
v -6.7944 2.31404 14.7792
v -6.79133 2.33529 14.7566
v -6.79183 2.35792 14.7766
v -6.79489 2.33812 14.7999
v -7.14739 2.30942 14.7298
v -7.14417 2.32584 14.709
v -7.14643 2.34551 14.7273
v -7.14962 2.32868 14.7477
v -7.63658 2.34544 14.6639
v -7.14379 2.3301 14.7471
v -7.16445 2.32919 14.7214
v -7.1325 2.32252 14.7171
v -6.43764 2.29322 14.793
v -6.44221 2.27177 14.7684
v -6.43664 2.30352 14.7617
v -5.76055 2.25047 14.801
v -5.73871 2.24714 14.7766
v -5.77086 2.24911 14.7698
v -5.10877 2.22173 14.7048
v -5.13049 2.22419 14.6802
v -5.09911 2.2165 14.6738
v -4.52451 2.1913 14.5091
v -4.51737 2.17056 14.4845
v -4.52604 2.20162 14.4779
v -3.98502 2.15848 14.2299
v -3.96468 2.16617 14.2052
v -3.99314 2.15083 14.1989
v -2.96643 2.12438 12.8476
v -2.90394 2.05382 12.8364
v -2.96964 1.99225 12.8556
v -3.02823 2.05864 12.8662
v -2.82883 2.13447 13.4235
v -2.78759 2.08692 13.4159
v -2.83099 2.04407 13.4291
v -2.87533 2.09036 13.4375
v -2.67943 2.16485 14.0224
v -2.6492 2.12012 14.015
v -2.68164 2.08185 14.0267
v -2.71617 2.12298 14.0356
v -2.56475 2.15676 14.321
v -2.52782 2.12391 14.3122
v -2.56588 2.09223 14.3251
v -2.59822 2.12645 14.3325
v -2.51146 2.19328 14.6334
v -2.48202 2.15616 14.6282
v -2.51235 2.12618 14.6397
v -2.54279 2.15858 14.6456
v -2.30229 2.24293 15.2621
v -2.27476 2.20537 15.2545
v -2.30297 2.17922 15.2685
v -2.32969 2.20816 15.2766
v -2.19308 2.2575 15.591
v -2.16845 2.23233 15.5811
v -2.1937 2.20426 15.5963
v -2.21913 2.23542 15.606
v -2.00841 2.29271 15.8817
v -1.98732 2.26077 15.8733
v -2.00874 2.233 15.8884
v -2.03378 2.26392 15.899
v -1.68161 2.36704 16.5244
v -1.6569 2.33202 16.515
v -1.68149 2.30719 16.532
v -1.7065 2.33541 16.5424
v -1.3024 2.44358 17.1816
v -1.28378 2.42204 17.1738
v -1.30175 2.40073 17.1879
v -1.32291 2.42486 17.1968
v -1.10672 2.51204 17.5295
v -1.08879 2.48428 17.5214
v -1.10697 2.46379 17.5349
v -1.12592 2.487 17.5442
v -0.941786 2.49337 17.7778
v -1.29831 2.4222 17.2032
v -1.31949 2.42829 17.1787
v -1.28848 2.41959 17.1718
v -1.68313 2.33726 16.5472
v -1.67375 2.31741 16.5227
v -1.68775 2.34644 16.516
v -2.00979 2.25851 15.9037
v -2.00302 2.2794 15.8792
v -2.01293 2.24872 15.8724
v -2.29876 2.20729 15.2843
v -2.32033 2.20292 15.2598
v -2.28893 2.21015 15.253
v -2.51526 2.15938 14.6554
v -2.49661 2.1478 14.6308
v -2.52394 2.16489 14.6241
v -2.68003 2.11761 14.0433
v -2.68324 2.13933 14.0187
v -2.67848 2.10745 14.012
v -2.82686 2.09102 13.4449
v -2.84309 2.07621 13.4204
v -2.81982 2.09851 13.4136
v -2.45262 1.91213 11.8191
v -2.47628 1.96305 11.7591
v -2.4493 2.02489 11.8103
v -2.42533 1.97036 11.8715
v -2.99778 1.95237 12.0647
v -3.01306 1.99863 12.0214
v -2.99473 2.05003 12.057
v -2.97756 2.00413 12.1047
v -3.57292 1.99508 12.3058
v -3.58415 2.03701 12.2714
v -3.57084 2.07754 12.2994
v -3.55799 2.04146 12.3372
v -3.86367 2.02317 12.4475
v -3.87212 2.0471 12.4123
v -3.86115 2.08214 12.4424
v -3.85273 2.05206 12.479
v -4.18307 2.04305 12.5004
v -4.18501 2.0783 12.4689
v -4.17902 2.11386 12.4944
v -4.17622 2.08298 12.5299
v -4.8455 2.08861 12.6162
v -4.84007 2.11417 12.5814
v -4.84158 2.14723 12.6111
v -4.84682 2.12007 12.6436
v -5.19144 2.1045 12.5521
v -5.18261 2.13449 12.5171
v -5.18615 2.16465 12.547
v -5.19367 2.14055 12.5774
v -5.54034 2.13507 12.5214
v -5.53126 2.16399 12.4889
v -5.53502 2.19399 12.5164
v -5.54324 2.16993 12.5464
v -6.25407 2.18699 12.3478
v -6.24351 2.21133 12.3185
v -6.24948 2.24162 12.3431
v -6.26016 2.2174 12.3728
v -6.99112 2.22717 12.1074
v -6.97933 2.24724 12.0833
v -6.98584 2.27345 12.1039
v -6.99788 2.25277 12.1286
v -7.36243 2.27682 11.9392
v -7.34968 2.30255 11.9138
v -7.35615 2.3302 11.935
v -7.36792 2.30821 11.9588
v -7.74523 2.31451 11.7967
v -7.75653 2.31513 11.7922
v -7.74108 2.31403 11.8153
v -7.75979 2.3043 11.79
v -7.73483 2.32519 11.7849
v -6.99244 2.2514 12.1243
v -6.97257 2.24134 12.1
v -7.00055 2.25718 12.0929
v -6.2489 2.21745 12.364
v -6.26944 2.21432 12.3385
v -6.23696 2.21127 12.3339
v -5.53519 2.17028 12.5373
v -5.54348 2.15007 12.5127
v -5.5337 2.18083 12.5061
v -4.84737 2.11897 12.6323
v -4.82564 2.11502 12.6079
v -4.85774 2.11775 12.6011
v -4.17689 2.08128 12.5158
v -4.19862 2.08395 12.4911
v -4.16728 2.07618 12.4847
v -3.57378 2.04253 12.321
v -3.5663 2.02192 12.2965
v -3.57534 2.05288 12.2898
v -3.00033 2.00159 12.0794
v -2.97966 2.00812 12.0546
v -3.00877 1.994 12.0485
v -1.83406 1.94996 10.7866
v -1.77146 1.86367 10.7859
v -1.83871 1.79451 10.7989
v -1.90889 1.86901 10.8014
v -1.76607 1.9717 11.3903
v -1.72016 1.91083 11.3896
v -1.76937 1.86045 11.3993
v -1.82285 1.91484 11.4015
v -1.69092 2.01127 12.0193
v -1.65447 1.95907 12.0168
v -1.69377 1.91857 12.0261
v -1.73551 1.96253 12.0301
v -1.61602 2.01715 12.339
v -1.57101 1.97156 12.3365
v -1.61806 1.93074 12.3467
v -1.6567 1.97463 12.3484
v -1.60633 2.0588 12.6637
v -1.5658 2.01312 12.6639
v -1.60814 1.97994 12.6733
v -1.64476 2.0161 12.6737
v -1.49454 2.12809 13.3347
v -1.45618 2.08533 13.3317
v -1.49612 2.05049 13.3452
v -1.52903 2.08897 13.3476
v -1.33731 2.20515 14.0272
v -1.30578 2.17039 14.0242
v -1.33852 2.13908 14.0368
v -1.37089 2.17391 14.0401
v -1.24914 2.26303 14.3848
v -1.21827 2.22197 14.3836
v -1.25029 2.1896 14.3963
v -1.28288 2.22535 14.3987
v -1.16698 2.32005 14.7436
v -1.13647 2.27841 14.7426
v -1.16779 2.24886 14.756
v -1.19976 2.28195 14.7588
v -0.957658 2.4384 15.497
v -0.929625 2.40951 15.4933
v -0.958616 2.38522 15.5049
v -0.985099 2.41275 15.5083
v -0.853596 2.45807 15.9034
v -0.835611 2.44011 15.9009
v -0.854295 2.41952 15.9093
v -0.87494 2.44249 15.9118
v -0.816192 2.4674 16.0254
v -0.954357 2.41019 15.5196
v -0.975721 2.41539 15.4951
v -0.944368 2.40795 15.4883
v -1.16883 2.28379 14.7691
v -1.15986 2.26374 14.7446
v -1.17361 2.2929 14.7378
v -1.33922 2.16846 14.0506
v -1.3318 2.18912 14.0261
v -1.34271 2.15879 14.0194
v -1.49154 2.0881 13.3588
v -1.51284 2.08268 13.3343
v -1.48173 2.09108 13.3275
v -1.61053 2.01693 12.6877
v -1.59229 2.0047 12.6631
v -1.61921 2.02244 12.6564
v -1.69198 1.95683 12.0416
v -1.69496 1.97858 12.0171
v -1.69047 1.94666 12.0104
v -1.7649 1.91529 11.4137
v -1.78068 1.9 11.3892
v -1.75788 1.92278 11.3824
v -6.15027 -8.87211 18.0561
v -6.14965 -8.87108 18.0573
v -6.14939 -8.87262 18.0583
v -6.15004 -8.87365 18.0569
v -6.2135 -8.86727 18.084
v -5.28326 -8.36091 17.8074
v -5.2778 -8.36396 17.7746
v -5.30385 -8.35226 17.7639
v -5.31274 -8.34768 17.7944
v -5.54359 -8.91412 17.8051
v -5.53922 -8.9126 17.7903
v -5.55108 -8.90598 17.7852
v -5.5572 -8.90658 17.7995
v -5.80183 -9.4793 17.6684
v -5.79804 -9.47684 17.656
v -5.80767 -9.4714 17.6519
v -5.81292 -9.47289 17.6632
v -5.86821 -9.64912 17.5925
v -5.80765 -9.4782 17.6779
v -5.79037 -9.46436 17.6536
v -5.81703 -9.48241 17.6466
v -5.55033 -8.90661 17.8131
v -5.5507 -8.9271 17.7873
v -5.54165 -8.8957 17.7832
v -2.90655 -9.22726 18.4856
v -2.8976 -9.21795 18.4813
v -2.89035 -9.22745 18.4757
v -2.89876 -9.23618 18.4797
v -2.59417 -9.2908 18.9872
v -2.59128 -9.28784 18.9858
v -2.58887 -9.29086 18.9839
v -2.59169 -9.29404 18.9852
v -2.57334 -9.29447 19.0145
v -2.5947 -9.28862 19.0041
v -2.5776 -9.30239 18.9796
v -2.60213 -9.28148 18.9728
v -3.24495 -8.56551 17.7816
v -3.27787 -8.57 17.7707
v -3.28708 -8.56345 17.8049
v -3.25257 -8.55894 17.8155
v -3.2119 -9.15097 17.9086
v -3.23159 -9.15258 17.9046
v -3.2382 -9.15161 17.9236
v -3.2178 -9.14986 17.9289
v -3.17225 -9.77407 17.955
v -3.18992 -9.77571 17.9527
v -3.19524 -9.77674 17.9683
v -3.17849 -9.77526 17.9726
v -3.12548 -10.0955 17.9652
v -3.13954 -10.096 17.9594
v -3.14338 -10.0976 17.9755
v -3.12728 -10.0969 17.9805
v -3.13119 -10.4161 17.9125
v -3.14575 -10.4165 17.9107
v -3.15016 -10.4184 17.9236
v -3.13598 -10.4183 17.9271
v -3.12299 -10.6634 17.89
v -3.14464 -10.4149 17.9369
v -3.14018 -10.4349 17.9111
v -3.13882 -10.4022 17.907
v -3.18809 -9.77383 17.9807
v -3.16685 -9.77912 17.9561
v -3.19864 -9.77354 17.9495
v -3.22604 -9.15531 17.9347
v -3.22517 -9.13319 17.9103
v -3.22397 -9.16537 17.9034
v -3.6702 -7.80845 17.1579
v -3.63779 -7.78119 17.143
v -3.61426 -7.80843 17.1235
v -3.64259 -7.83871 17.1352
v -3.34226 -7.90556 17.6625
v -3.32464 -7.88975 17.6538
v -3.31171 -7.90527 17.6418
v -3.32768 -7.92348 17.6489
v -2.98482 -8.01273 18.1802
v -2.97142 -7.99945 18.1704
v -2.96238 -8.01159 18.1588
v -2.97388 -8.02645 18.1664
v -2.75055 -8.04564 18.4102
v -2.73747 -8.02887 18.4021
v -2.72885 -8.04435 18.3884
v -2.74128 -8.05885 18.3965
v -2.53611 -8.15221 18.6365
v -2.52202 -8.13644 18.6279
v -2.5152 -8.15109 18.6155
v -2.52656 -8.16522 18.6219
v -2.04454 -8.29684 19.0851
v -2.5262 -8.15503 18.6434
v -2.51608 -8.13555 18.6188
v -2.53094 -8.16416 18.6121
v -2.96873 -8.01325 18.1871
v -2.99058 -8.01052 18.1626
v -2.95841 -8.01256 18.1559
v -3.32935 -7.90328 17.6701
v -3.31203 -7.91679 17.6456
v -3.33678 -7.89614 17.6389
v -5.00059 -5.34481 19.1993
v -4.9854 -5.35624 19.1971
v -4.99902 -5.36817 19.2066
v -5.01247 -5.35479 19.2075
v -4.79225 -5.17234 19.7203
v -4.78638 -5.17819 19.7199
v -4.79121 -5.18367 19.7246
v -4.79733 -5.17727 19.725
v -4.56979 -4.99101 20.1639
v -4.78853 -5.17543 19.741
v -4.8052 -5.18983 19.7165
v -4.78155 -5.16796 19.7097
v -4.7224 -5.64429 18.2134
v -4.74335 -5.62108 18.1802
v -4.7271 -5.58322 18.1963
v -4.70745 -5.60509 18.2274
v -5.20297 -5.57058 18.555
v -5.21309 -5.55811 18.5367
v -5.20503 -5.53724 18.5453
v -5.19428 -5.54888 18.5644
v -5.72435 -5.5044 18.8859
v -5.72815 -5.4924 18.8692
v -5.72382 -5.47415 18.8756
v -5.71945 -5.48427 18.8934
v -6.03441 -5.46088 18.9578
v -6.03871 -5.45383 18.9396
v -6.03371 -5.43658 18.9493
v -6.02999 -5.4448 18.966
v -6.32767 -5.42496 19.0831
v -6.33152 -5.41435 19.0659
v -6.32716 -5.39752 19.0736
v -6.32315 -5.40606 19.0905
v -6.97003 -5.34832 19.2471
v -6.97267 -5.33886 19.2322
v -6.96904 -5.32546 19.2391
v -6.96638 -5.33196 19.2526
v -7.14447 -5.30532 19.2992
v -6.97335 -5.33393 19.2611
v -6.95154 -5.3338 19.2364
v -6.98353 -5.33833 19.2301
v -6.32335 -5.40971 19.0966
v -6.34548 -5.40942 19.0722
v -6.31336 -5.41168 19.0653
v -5.7266 -5.4855 18.8991
v -5.71629 -5.50488 18.8745
v -5.72932 -5.47538 18.8679
v -5.20794 -5.55459 18.5687
v -5.18972 -5.54274 18.5439
v -5.21438 -5.56364 18.5377
v -4.40333 -5.833 17.2226
v -4.36633 -5.86584 17.219
v -4.39856 -5.89846 17.2416
v -4.4363 -5.86347 17.2448
v -4.19973 -5.66826 17.7628
v -4.17674 -5.69368 17.7622
v -4.196 -5.71752 17.7775
v -4.22135 -5.69204 17.7791
v -3.98122 -5.48967 18.3205
v -3.96298 -5.51183 18.3218
v -3.9769 -5.52955 18.3357
v -3.99675 -5.50999 18.3362
v -3.88127 -5.37132 18.6053
v -3.86365 -5.38557 18.6025
v -3.87774 -5.39986 18.6174
v -3.89614 -5.38255 18.6192
v -3.70356 -5.25379 18.8494
v -3.6882 -5.27369 18.8498
v -3.69882 -5.28784 18.8652
v -3.7159 -5.26958 18.8669
v -3.3722 -4.9621 19.3599
v -3.35397 -4.97965 19.357
v -3.3673 -4.99259 19.3751
v -3.38439 -4.97455 19.3769
v -3.16113 -4.81046 19.5977
v -3.1432 -4.82935 19.5962
v -3.15619 -4.84018 19.6128
v -3.17166 -4.82473 19.6146
v -3.00239 -4.651 19.8688
v -2.98698 -4.66686 19.8683
v -2.99786 -4.67693 19.8822
v -3.01201 -4.66342 19.8833
v -2.82301 -4.50745 20.1175
v -3.00083 -4.6689 19.8947
v -2.99633 -4.64737 19.8702
v -3.00263 -4.67897 19.8634
v -3.36595 -4.976 19.3859
v -3.3873 -4.98159 19.3615
v -3.35616 -4.97339 19.3546
v -3.70439 -5.26979 18.8763
v -3.68572 -5.28133 18.8518
v -3.71304 -5.26423 18.845
v -3.97793 -5.51473 18.3472
v -3.98359 -5.49352 18.3227
v -3.97523 -5.52465 18.3159
v -4.19475 -5.69046 17.7888
v -4.21086 -5.70546 17.7643
v -4.18797 -5.68279 17.7575
v -4.07357 -6.20934 16.2443
v -4.09693 -6.17585 16.2022
v -4.07865 -6.12791 16.2176
v -4.05339 -6.15392 16.2607
v -4.57207 -6.11251 16.5801
v -4.58645 -6.0921 16.5529
v -4.57489 -6.06126 16.563
v -4.55868 -6.07752 16.592
v -5.10237 -6.0221 16.9218
v -5.10854 -6.0055 16.8969
v -5.10137 -5.98054 16.9057
v -5.09422 -5.99255 16.9312
v -5.41685 -5.9691 17.0073
v -5.42243 -5.95706 16.9791
v -5.41458 -5.93007 16.9914
v -5.40989 -5.94253 17.0166
v -5.71876 -5.91624 17.1288
v -5.72225 -5.90331 17.1019
v -5.71601 -5.88018 17.114
v -5.7127 -5.88955 17.1373
v -6.38792 -5.8133 17.2403
v -6.3889 -5.80088 17.212
v -6.38339 -5.77462 17.2241
v -6.38265 -5.78616 17.2488
v -7.08599 -5.68944 17.3067
v -7.0862 -5.6812 17.2872
v -7.08298 -5.66182 17.2952
v -7.08273 -5.66992 17.3151
v -7.37356 -5.65221 17.3207
v -7.086 -5.67199 17.3196
v -7.08182 -5.69347 17.295
v -7.08564 -5.66143 17.2884
v -6.38923 -5.79107 17.2504
v -6.36756 -5.79265 17.2256
v -6.39981 -5.79516 17.2194
v -5.71316 -5.89554 17.1391
v -5.73534 -5.89589 17.1148
v -5.70318 -5.89679 17.1078
v -5.10429 -5.99628 16.9316
v -5.09419 -6.01579 16.907
v -5.10699 -5.9862 16.9003
v -4.57746 -6.08635 16.5896
v -4.55942 -6.07421 16.5649
v -4.58381 -6.09543 16.5586
v -6.2503 -9.65792 16.7118
v -6.24273 -9.664 16.6935
v -6.26006 -9.66877 16.686
v -6.26945 -9.66328 16.7033
v -6.19354 -10.2021 16.909
v -6.18912 -10.2028 16.9006
v -6.19805 -10.2044 16.8969
v -6.20248 -10.2036 16.9057
v -6.12634 -10.7978 16.9944
v -6.12404 -10.7982 16.9865
v -6.13062 -10.7994 16.983
v -6.13385 -10.7992 16.9904
v -6.1038 -10.9214 16.9923
v -6.12955 -10.8027 17.0069
v -6.12311 -10.7814 16.9826
v -6.13325 -10.8119 16.9755
v -6.19822 -10.1998 16.9217
v -6.19858 -10.2206 16.8962
v -6.19035 -10.1891 16.8916
v -5.72872 -8.94898 16.0711
v -5.7292 -8.90594 16.0795
v -5.70715 -8.92409 16.1167
v -5.70989 -8.96521 16.1027
v -6.23955 -9.00608 16.3525
v -6.23833 -8.98146 16.3609
v -6.22619 -8.98937 16.3841
v -6.22785 -9.01536 16.3744
v -6.78355 -9.06758 16.6173
v -6.78404 -9.0481 16.6285
v -6.77876 -9.05428 16.6468
v -6.77743 -9.07395 16.639
v -7.08098 -9.14146 16.6927
v -7.08211 -9.12276 16.7018
v -7.07889 -9.12991 16.72
v -7.07762 -9.14839 16.7122
v -7.395 -9.14092 16.7302
v -7.39603 -9.12108 16.739
v -7.39408 -9.12924 16.7588
v -7.3931 -9.14831 16.7501
v -8.04607 -9.21884 16.7743
v -8.04753 -9.20291 16.7816
v -8.04728 -9.20934 16.7982
v -8.04576 -9.22589 16.7908
v -8.38883 -9.22287 16.7631
v -8.39061 -9.20686 16.7689
v -8.38987 -9.21453 16.7841
v -8.38824 -9.22906 16.7779
v -8.54993 -9.252 16.7796
v -8.05058 -9.21299 16.8047
v -8.03248 -9.22526 16.7801
v -8.05693 -9.20416 16.7736
v -7.39811 -9.13281 16.7632
v -7.37774 -9.12969 16.7375
v -7.40775 -9.14256 16.7333
v -6.77772 -9.05785 16.6521
v -6.79217 -9.07442 16.6275
v -6.77288 -9.04859 16.6208
v -6.23706 -8.99698 16.3861
v -6.21609 -9.0041 16.3617
v -6.24639 -8.99328 16.3548
v -5.15404 -8.24737 15.4709
v -5.13079 -8.27337 15.4155
v -5.1898 -8.28869 15.3977
v -5.21154 -8.26423 15.4498
v -5.10629 -8.78067 15.7276
v -5.09232 -8.79631 15.6929
v -5.12909 -8.80614 15.6808
v -5.14527 -8.79069 15.7156
v -5.04827 -9.33812 15.9988
v -5.04048 -9.34694 15.9664
v -5.06945 -9.35473 15.9536
v -5.08073 -9.34665 15.9851
v -4.9934 -9.64835 16.0683
v -4.97917 -9.65311 16.04
v -5.01042 -9.65798 16.032
v -5.0215 -9.653 16.0598
v -4.98897 -9.95601 16.1657
v -4.98071 -9.95911 16.1364
v -5.0073 -9.96239 16.127
v -5.01742 -9.95976 16.1539
v -4.9155 -10.6179 16.234
v -4.90799 -10.6168 16.2034
v -4.93407 -10.6186 16.1955
v -4.9435 -10.6198 16.2206
v -4.91383 -10.966 16.2266
v -4.90371 -10.9631 16.2033
v -4.93013 -10.9653 16.1929
v -4.93902 -10.9682 16.2203
v -4.84228 -11.3045 16.1907
v -4.83674 -11.301 16.1651
v -4.85999 -11.3028 16.1543
v -4.86861 -11.3068 16.1804
v -4.77626 -12.026 16.1233
v -4.77039 -12.0226 16.0994
v -4.79122 -12.024 16.0927
v -4.79898 -12.0273 16.1131
v -4.74852 -12.3223 16.0717
v -4.78624 -12.0211 16.1248
v -4.77512 -12.0404 16.1005
v -4.79243 -12.0133 16.0934
v -4.85221 -11.3076 16.1907
v -4.8407 -11.2891 16.166
v -4.86106 -11.3142 16.1596
v -4.92909 -10.6212 16.2307
v -4.92792 -10.6009 16.2048
v -4.92109 -10.6329 16.2009
v -5.00101 -9.95604 16.1636
v -4.98452 -9.97047 16.139
v -5.01082 -9.95177 16.1324
v -5.06045 -9.35072 15.9937
v -5.05318 -9.32977 15.9694
v -5.06439 -9.35993 15.9624
v -5.11608 -8.79005 15.7224
v -5.13106 -8.80585 15.6977
v -5.10647 -8.7849 15.6914
v -4.61481 -7.5036 14.8391
v -4.61552 -7.44978 14.8622
v -4.58936 -7.47522 14.9102
v -4.58927 -7.53063 14.885
v -5.15307 -7.61087 15.0808
v -5.15165 -7.57275 15.1025
v -5.13325 -7.58785 15.1394
v -5.13371 -7.62895 15.1185
v -5.71738 -7.72179 15.3203
v -5.7185 -7.69173 15.3418
v -5.70685 -7.70386 15.3714
v -5.70422 -7.73513 15.3541
v -6.0098 -7.81824 15.4185
v -6.01339 -7.79143 15.4291
v -6.00517 -7.80628 15.456
v -6.00192 -7.8349 15.4416
v -6.32565 -7.84681 15.4721
v -6.32878 -7.82158 15.4914
v -6.32524 -7.83373 15.5183
v -6.32156 -7.86105 15.5025
v -6.98252 -7.98068 15.5108
v -6.98867 -7.95471 15.5239
v -6.98937 -7.97132 15.5493
v -6.98328 -7.99582 15.5349
v -7.32796 -8.0147 15.4564
v -7.33624 -7.98676 15.473
v -7.33687 -8.00474 15.4976
v -7.32995 -8.02877 15.4845
v -7.66186 -8.11458 15.4104
v -7.6713 -8.08856 15.4264
v -7.67188 -8.10499 15.4508
v -7.66357 -8.12879 15.4379
v -8.36982 -8.26893 15.2759
v -8.37711 -8.24891 15.2871
v -8.37993 -8.26192 15.3071
v -8.37262 -8.28218 15.296
v -8.99867 -8.38973 15.1117
v -8.37881 -8.26394 15.3101
v -8.35727 -8.262 15.2852
v -8.38857 -8.27032 15.2793
v -7.66369 -8.10729 15.4509
v -7.68297 -8.11852 15.4267
v -7.65523 -8.10231 15.4195
v -6.98993 -7.97561 15.5482
v -6.97089 -7.98606 15.5234
v -6.99677 -7.96666 15.5172
v -6.32934 -7.83837 15.5151
v -6.30935 -7.83253 15.4896
v -6.3376 -7.84879 15.485
v -5.70865 -7.70966 15.3662
v -5.72328 -7.72615 15.3417
v -5.70335 -7.70084 15.3349
v -5.14709 -7.59839 15.1287
v -5.12614 -7.60555 15.1043
v -5.15623 -7.59411 15.0973
v -3.94493 -6.68876 14.4491
v -3.91793 -6.71041 14.3842
v -3.97538 -6.72216 14.3514
v -4.00956 -6.7027 14.4101
v -3.9444 -7.27118 14.6275
v -3.92527 -7.28491 14.5836
v -3.96503 -7.29259 14.5609
v -3.99007 -7.27979 14.602
v -3.9384 -7.88266 14.8147
v -3.92373 -7.88791 14.7765
v -3.95537 -7.89217 14.7577
v -3.97476 -7.88777 14.7916
v -3.90646 -8.21158 14.8465
v -3.88568 -8.21395 14.8104
v -3.92265 -8.21538 14.7925
v -3.93967 -8.21313 14.8265
v -3.93591 -8.53926 14.8919
v -3.91807 -8.5386 14.8561
v -3.95098 -8.53757 14.8421
v -3.968 -8.53805 14.8712
v -3.92623 -9.22783 14.8574
v -3.90838 -9.22057 14.8239
v -3.94144 -9.21778 14.808
v -3.95642 -9.22424 14.8379
v -3.91638 -9.92725 14.7006
v -3.90128 -9.91951 14.6732
v -3.92957 -9.91577 14.6584
v -3.94523 -9.92357 14.6859
v -3.91329 -10.2891 14.6042
v -3.90118 -10.2804 14.5759
v -3.92665 -10.276 14.5619
v -3.94075 -10.2838 14.5873
v -3.91877 -10.6467 14.4956
v -3.90782 -10.6381 14.4692
v -3.93086 -10.6346 14.4574
v -3.94406 -10.6419 14.4795
v -3.91441 -11.0676 14.3372
v -3.92648 -10.6359 14.4928
v -3.91518 -10.6547 14.4682
v -3.93498 -10.6292 14.4617
v -3.9238 -9.92557 14.698
v -3.91234 -9.90697 14.6734
v -3.93278 -9.93199 14.667
v -3.93836 -9.22345 14.85
v -3.92512 -9.20739 14.8245
v -3.9392 -9.2368 14.8199
v -3.94609 -8.53463 14.8826
v -3.93032 -8.54956 14.8579
v -3.95661 -8.53074 14.8517
v -3.94894 -7.89174 14.8021
v -3.94154 -7.87078 14.7778
v -3.9525 -7.90102 14.7707
v -3.95565 -7.27844 14.6107
v -3.96421 -7.29806 14.5857
v -3.94617 -7.2711 14.58
v -0.65188 -7.83638 18.2933
v -0.662786 -7.84307 18.2851
v -0.672159 -7.84164 18.2995
v -0.658419 -7.83427 18.3066
v -0.469251 -8.35051 18.4671
v -0.474757 -8.35313 18.4632
v -0.478555 -8.35339 18.4701
v -0.472129 -8.3505 18.4737
v -0.311382 -8.80064 18.54
v -0.473138 -8.35593 18.487
v -0.481211 -8.33553 18.4625
v -0.465963 -8.36397 18.4559
v -1.07583 -7.40501 17.348
v -1.05499 -7.37368 17.3334
v -1.02165 -7.39182 17.3329
v -1.03863 -7.42482 17.3474
v -0.955841 -7.22083 17.8848
v -0.946284 -7.20106 17.8758
v -0.925128 -7.21348 17.8758
v -0.935629 -7.23391 17.8852
v -0.838918 -7.02032 18.4448
v -0.827861 -7.00628 18.4342
v -0.810685 -7.01443 18.4336
v -0.819136 -7.02951 18.444
v -0.761529 -6.85759 18.7011
v -0.751462 -6.84159 18.6894
v -0.734283 -6.85212 18.6895
v -0.742174 -6.86622 18.6996
v -0.675275 -6.75057 18.982
v -0.667223 -6.73435 18.9713
v -0.64986 -6.74552 18.9714
v -0.658003 -6.7598 18.9813
v -0.496796 -6.44267 19.5259
v -0.492353 -6.43285 19.5184
v -0.479431 -6.43953 19.518
v -0.485239 -6.45086 19.5268
v -0.384607 -6.26154 19.8152
v -0.490005 -6.43745 19.5409
v -0.481216 -6.45754 19.5164
v -0.495863 -6.42881 19.5097
v -0.662812 -6.75186 18.9952
v -0.659455 -6.73014 18.9707
v -0.664576 -6.76196 18.9639
v -0.820122 -7.01569 18.4574
v -0.840502 -7.02402 18.4329
v -0.810701 -7.01178 18.4261
v -0.944327 -7.21521 17.899
v -0.925174 -7.22594 17.8745
v -0.953569 -7.21068 17.8678
v -1.34906 -7.03535 16.3289
v -1.38772 -7.06856 16.2948
v -1.42252 -7.05499 16.3487
v -1.37811 -7.02321 16.3755
v -1.17681 -7.52595 16.6
v -1.20675 -7.54719 16.5815
v -1.23297 -7.54122 16.6152
v -1.20026 -7.51877 16.6339
v -1.0502 -7.78382 16.7083
v -1.08256 -7.80192 16.6955
v -1.10413 -7.79647 16.7225
v -1.07663 -7.77824 16.7392
v -0.991857 -8.04255 16.863
v -1.01954 -8.05829 16.8484
v -1.0395 -8.05278 16.8746
v -1.0138 -8.03725 16.8902
v -0.794391 -8.59295 17.0992
v -0.820282 -8.60474 17.0842
v -0.836231 -8.60659 17.1117
v -0.811 -8.59517 17.1258
v -0.568812 -9.20347 17.1872
v -0.591958 -9.21106 17.1746
v -0.604962 -9.21702 17.1984
v -0.581211 -9.20925 17.2117
v -0.462881 -9.52677 17.1465
v -0.487508 -9.53457 17.1302
v -0.499197 -9.54032 17.1577
v -0.475543 -9.53271 17.1714
v -0.340027 -9.84595 17.1625
v -0.363548 -9.85426 17.1497
v -0.375533 -9.85969 17.1734
v -0.352942 -9.85178 17.1873
v -0.0968047 -10.5187 17.1182
v -0.114865 -10.5243 17.1066
v -0.123732 -10.5294 17.1265
v -0.10546 -10.5237 17.1378
v 0.0277553 -10.8737 17.1018
v 0.0153689 -10.8768 17.0917
v 0.00941992 -10.8816 17.1075
v 0.0231837 -10.8776 17.1157
v 0.050025 -10.9554 17.0846
v -0.114287 -10.5247 17.1409
v -0.0945893 -10.5327 17.1157
v -0.121503 -10.5145 17.1104
v -0.361496 -9.85051 17.1867
v -0.34084 -9.85711 17.1619
v -0.372697 -9.8515 17.1558
v -0.586568 -9.21431 17.2113
v -0.588259 -9.19211 17.1871
v -0.585298 -9.22411 17.1799
v -0.8182 -8.59665 17.124
v -0.814562 -8.61767 17.099
v -0.813828 -8.5852 17.0935
v -1.0202 -8.0496 16.8877
v -1.00002 -8.04097 16.8631
v -1.02989 -8.05309 16.8564
v -1.20251 -7.53716 16.6258
v -1.2137 -7.5183 16.6012
v -1.19447 -7.54421 16.5946
v -1.79858 -6.63786 15.3621
v -1.76171 -6.57469 15.3363
v -1.69715 -6.6132 15.3337
v -1.73189 -6.67247 15.3579
v -1.66403 -6.47524 15.9167
v -1.63924 -6.43375 15.8992
v -1.59524 -6.45862 15.897
v -1.61825 -6.50225 15.9147
v -1.53584 -6.30343 16.4985
v -1.51114 -6.27145 16.4808
v -1.47338 -6.28893 16.4781
v -1.49417 -6.32351 16.4958
v -1.4546 -6.17182 16.7801
v -1.44039 -6.13719 16.7642
v -1.40622 -6.16063 16.7635
v -1.42273 -6.19196 16.7788
v -1.38241 -6.10684 17.0861
v -1.36286 -6.07752 17.0703
v -1.3321 -6.09566 17.0681
v -1.34785 -6.12493 17.0828
v -1.21291 -5.86667 17.6876
v -1.19463 -5.84015 17.667
v -1.16693 -5.85831 17.665
v -1.17927 -5.883 17.6824
v -1.07598 -5.73688 17.9807
v -1.06707 -5.71468 17.9629
v -1.03824 -5.7308 17.9597
v -1.05109 -5.75435 17.9801
v -0.968994 -5.53767 18.245
v -0.954678 -5.51768 18.2244
v -0.926821 -5.53132 18.2204
v -0.938889 -5.55427 18.242
v -0.693742 -5.17921 18.8154
v -0.679054 -5.15695 18.7921
v -0.652566 -5.17356 18.7901
v -0.662456 -5.19542 18.8106
v -0.394612 -4.76587 19.3854
v -0.387109 -4.74988 19.3698
v -0.365426 -4.76197 19.3672
v -0.373704 -4.78011 19.3848
v -0.240343 -4.55689 19.6972
v -0.230495 -4.54284 19.6801
v -0.211973 -4.55392 19.6778
v -0.218788 -4.56837 19.6933
v -0.152069 -4.46092 19.7896
v -0.379346 -4.76032 19.3954
v -0.383057 -4.78194 19.3708
v -0.380105 -4.74983 19.3642
v -0.672896 -5.17941 18.8199
v -0.659825 -5.16171 18.7954
v -0.679695 -5.18708 18.7886
v -0.943519 -5.53451 18.2511
v -0.965463 -5.53292 18.2266
v -0.933374 -5.53584 18.2198
v -1.1879 -5.85814 17.6934
v -1.17889 -5.87814 17.6689
v -1.19369 -5.8495 17.6622
v -1.35615 -6.1047 17.0951
v -1.35208 -6.08311 17.0705
v -1.35818 -6.11476 17.0638
v -1.4995 -6.29449 16.5064
v -1.51997 -6.30256 16.4819
v -1.49009 -6.2905 16.4751
v -1.63246 -6.46482 15.9253
v -1.61319 -6.47534 15.9008
v -1.64168 -6.46026 15.894
v -2.10519 -6.19413 14.3966
v -2.15452 -6.22765 14.366
v -2.19059 -6.21635 14.4238
v -2.13834 -6.18174 14.4543
v -1.90223 -6.7088 14.628
v -1.94462 -6.73376 14.6091
v -1.97531 -6.72834 14.6515
v -1.93231 -6.70169 14.6739
v -1.68937 -7.2509 14.8547
v -1.7266 -7.27191 14.8415
v -1.75012 -7.26938 14.8753
v -1.71644 -7.2483 14.8927
v -1.56939 -7.52246 14.9851
v -1.59473 -7.53759 14.9662
v -1.61274 -7.53607 15
v -1.58266 -7.51928 15.018
v -1.46387 -7.82522 15.0277
v -1.49735 -7.83923 15.0157
v -1.5153 -7.84298 15.0463
v -1.48378 -7.82927 15.0627
v -1.21524 -8.4444 15.1121
v -1.24489 -8.45328 15.0953
v -1.25611 -8.46314 15.128
v -1.22628 -8.4538 15.1426
v -1.09666 -8.7662 15.0353
v -1.1301 -8.77566 15.0196
v -1.13852 -8.78646 15.0514
v -1.11078 -8.7789 15.0656
v -0.959644 -9.0871 14.9937
v -0.991595 -9.09669 14.9793
v -1.00053 -9.10818 15.0094
v -0.972744 -9.10027 15.0237
v -0.692601 -9.74797 14.8063
v -0.720741 -9.75463 14.7929
v -0.729412 -9.76843 14.8202
v -0.70118 -9.76186 14.834
v -0.414433 -10.4241 14.5441
v -0.437819 -10.4285 14.5331
v -0.444587 -10.4413 14.5554
v -0.420598 -10.4367 14.5666
v -0.277464 -10.7773 14.385
v -0.30434 -10.7833 14.3754
v -0.311587 -10.7961 14.398
v -0.287684 -10.7913 14.4076
v -0.213455 -11.0022 14.3
v -0.428401 -10.4366 14.5683
v -0.425667 -10.4149 14.5437
v -0.433803 -10.4462 14.5372
v -0.715039 -9.75957 14.8318
v -0.693905 -9.75216 14.8077
v -0.724158 -9.76291 14.8004
v -0.983966 -9.09499 15.0208
v -0.965348 -9.10537 14.9957
v -0.996211 -9.09527 14.9902
v -1.23492 -8.45769 15.1384
v -1.23621 -8.43544 15.1142
v -1.23448 -8.46753 15.107
v -1.49395 -7.83162 15.0561
v -1.4895 -7.85236 15.0309
v -1.48971 -7.81985 15.0256
v -1.72535 -7.26237 14.8843
v -1.70507 -7.25398 14.8597
v -1.73499 -7.26596 14.853
v -1.93789 -6.72257 14.6583
v -1.94829 -6.70323 14.6338
v -1.9302 -6.72993 14.6272
v -2.64816 -5.71836 13.5074
v -2.60007 -5.65012 13.4813
v -2.53034 -5.68692 13.4684
v -2.56759 -5.75841 13.4921
v -2.46712 -5.60791 14.0779
v -2.43409 -5.55896 14.0592
v -2.38377 -5.58574 14.0497
v -2.41 -5.63909 14.0674
v -2.28672 -5.49135 14.6772
v -2.25886 -5.45213 14.6583
v -2.21842 -5.47354 14.6506
v -2.2388 -5.51504 14.6677
v -2.18196 -5.39024 14.9735
v -2.16092 -5.34608 14.9557
v -2.11872 -5.37384 14.9472
v -2.14024 -5.41274 14.9639
v -2.0756 -5.35754 15.2843
v -2.05315 -5.31703 15.2664
v -2.01813 -5.34312 15.2586
v -2.03472 -5.3787 15.2731
v -1.82973 -5.18926 15.9061
v -1.81218 -5.15257 15.8831
v -1.77662 -5.1773 15.8731
v -1.7929 -5.20909 15.8936
v -1.49821 -4.9625 16.4999
v -1.48496 -4.93256 16.4792
v -1.45387 -4.95319 16.4687
v -1.46689 -4.9838 16.4895
v -1.31769 -4.84009 16.8035
v -1.30004 -4.81004 16.7801
v -1.26901 -4.83 16.7686
v -1.28266 -4.86059 16.7897
v -1.12824 -4.72262 17.1037
v -1.11091 -4.69366 17.0798
v -1.08219 -4.71323 17.0699
v -1.09357 -4.74211 17.0899
v -0.722802 -4.43788 17.7216
v -0.71364 -4.41244 17.7028
v -0.689116 -4.43158 17.6943
v -0.697914 -4.45564 17.7122
v -0.478251 -4.29995 17.9782
v -0.704199 -4.43093 17.7262
v -0.707441 -4.4526 17.7016
v -0.705023 -4.42043 17.695
v -1.10472 -4.72055 17.1033
v -1.09148 -4.70298 17.0788
v -1.11108 -4.72856 17.072
v -1.47211 -4.95823 16.5029
v -1.49399 -4.95563 16.4784
v -1.46203 -4.95967 16.4716
v -1.80341 -5.17942 15.9074
v -1.79285 -5.19866 15.8828
v -1.80916 -5.17085 15.8761
v -2.04417 -5.3533 15.2885
v -2.04012 -5.33172 15.264
v -2.04607 -5.3634 15.2573
v -2.2457 -5.48044 14.6813
v -2.26632 -5.48812 14.6568
v -2.23633 -5.47634 14.65
v -2.4264 -5.59443 14.0816
v -2.40665 -5.60401 14.057
v -2.43567 -5.59 14.0503
v -7.22333 -4.71666 17.6379
v -7.22383 -4.71606 17.6364
v -7.22429 -4.71468 17.6372
v -7.22379 -4.7153 17.6386
v -7.31343 -4.75434 17.6523
v -6.53432 -4.65477 16.7231
v -6.5099 -4.66032 16.7241
v -6.51892 -4.68582 16.733
v -6.54521 -4.67574 16.7306
v -6.5126 -4.47692 17.266
v -6.49912 -4.48027 17.2668
v -6.50419 -4.49351 17.2724
v -6.51842 -4.48846 17.2709
v -6.48807 -4.25194 17.8177
v -6.47617 -4.25767 17.8202
v -6.47928 -4.26891 17.825
v -6.49163 -4.26442 17.8231
v -6.51344 -4.13602 18.1025
v -6.50296 -4.13929 18.1036
v -6.50633 -4.14963 18.1084
v -6.51766 -4.14551 18.107
v -6.46308 -4.00775 18.3788
v -6.45529 -4.01102 18.3797
v -6.45782 -4.01796 18.3832
v -6.46593 -4.01525 18.3826
v -6.45848 -3.99168 18.4263
v -6.46413 -4.01205 18.3997
v -6.44257 -4.0162 18.3751
v -6.47436 -4.01086 18.3684
v -6.48106 -4.26392 17.8402
v -6.49457 -4.24661 17.8156
v -6.47474 -4.27202 17.8089
v -6.50726 -4.48077 17.2875
v -6.51503 -4.50135 17.263
v -6.50416 -4.47102 17.2562
v -5.89754 -4.67227 15.7591
v -5.92131 -4.6517 15.7201
v -5.92971 -4.61065 15.7416
v -5.9071 -4.62652 15.7826
v -6.40819 -4.86508 15.9539
v -6.4222 -4.85521 15.9268
v -6.42788 -4.82687 15.943
v -6.41307 -4.83787 15.971
v -6.93873 -5.08306 16.1481
v -6.9473 -5.06822 16.1262
v -6.9548 -5.04653 16.1372
v -6.9474 -5.05806 16.1604
v -7.22974 -5.19809 16.158
v -7.23651 -5.18384 16.133
v -7.24455 -5.16259 16.1471
v -7.2391 -5.17388 16.169
v -7.51654 -5.31241 16.2071
v -7.52055 -5.30112 16.1838
v -7.5292 -5.28138 16.1978
v -7.52515 -5.29258 16.2184
v -8.11586 -5.55839 16.1608
v -8.11698 -5.54967 16.1433
v -8.12552 -5.53223 16.1531
v -8.12384 -5.5433 16.1734
v -8.73225 -5.81046 16.0718
v -8.73406 -5.79786 16.0544
v -8.74244 -5.78339 16.0638
v -8.7418 -5.79301 16.0805
v -9.04162 -5.96478 15.9992
v -9.04202 -5.95627 15.9836
v -9.04947 -5.94224 15.9927
v -9.04855 -5.95169 16.0076
v -9.1775 -5.9938 15.9764
v -8.74159 -5.79398 16.0859
v -8.72455 -5.80753 16.0612
v -8.74756 -5.78486 16.0549
v -8.12436 -5.54654 16.1759
v -8.10356 -5.53973 16.1513
v -8.13263 -5.5538 16.1449
v -7.51993 -5.29376 16.2209
v -7.53889 -5.30525 16.1965
v -7.51022 -5.29063 16.1896
v -6.95121 -5.06236 16.1608
v -6.93255 -5.07375 16.1362
v -6.95829 -5.05428 16.1297
v -6.4216 -4.84795 15.9672
v -6.40645 -4.83271 15.9423
v -6.42503 -4.85928 15.9365
v -5.35463 -4.56148 14.7656
v -5.2862 -4.57291 14.7636
v -5.31374 -4.63678 14.7895
v -5.37929 -4.6158 14.7877
v -5.30407 -4.39115 15.324
v -5.2576 -4.40567 15.3251
v -5.27128 -4.45136 15.3435
v -5.32038 -4.4345 15.3417
v -5.2776 -4.25685 15.599
v -5.2358 -4.27752 15.6019
v -5.24694 -4.31535 15.6155
v -5.2888 -4.30167 15.6148
v -5.24975 -4.2055 15.9007
v -5.2109 -4.22087 15.9017
v -5.22259 -4.25718 15.9134
v -5.26083 -4.2443 15.9131
v -5.19431 -4.00678 16.4956
v -5.1584 -4.01914 16.497
v -5.16927 -4.05144 16.5129
v -5.20383 -4.03906 16.5113
v -5.12198 -3.73825 17.0889
v -5.09231 -3.7492 17.0897
v -5.10011 -3.77471 17.1073
v -5.13089 -3.76373 17.1067
v -5.04104 -3.55387 17.3652
v -5.00822 -3.56312 17.3647
v -5.01953 -3.58869 17.3839
v -5.04957 -3.57864 17.3833
v -5.01537 -3.38063 17.6588
v -4.98508 -3.3909 17.661
v -4.99356 -3.41503 17.6785
v -5.02388 -3.40614 17.6772
v -4.90642 -2.97896 18.2411
v -4.87802 -2.98667 18.2416
v -4.88699 -3.00857 18.2595
v -4.91531 -3.00044 18.2587
v -4.85871 -2.76798 18.5486
v -4.8323 -2.77283 18.5465
v -4.84194 -2.79258 18.5654
v -4.8679 -2.78456 18.5648
v -4.77594 -2.50813 18.8086
v -4.74778 -2.51762 18.8091
v -4.75625 -2.53702 18.8281
v -4.7814 -2.52813 18.8274
v -4.68862 -2.27412 19.1268
v -4.76197 -2.52186 18.8374
v -4.78303 -2.52823 18.8129
v -4.752 -2.51954 18.8061
v -4.89894 -2.99029 18.2688
v -4.88402 -3.00634 18.2442
v -4.90746 -2.98419 18.2376
v -5.00325 -3.40219 17.6875
v -5.00803 -3.38074 17.663
v -5.00107 -3.4122 17.6563
v -5.10821 -3.75366 17.1166
v -5.12454 -3.76846 17.0921
v -5.10072 -3.74677 17.0853
v -5.1855 -4.02868 16.5229
v -5.16374 -4.0316 16.4984
v -5.19574 -4.02775 16.4916
v -5.23316 -4.23549 15.9259
v -5.24686 -4.21834 15.9014
v -5.22674 -4.24353 15.8946
v -5.28695 -4.4162 15.3519
v -5.29419 -4.43697 15.3274
v -5.28421 -4.40633 15.3206
v -4.71091 -4.62209 13.8353
v -4.74852 -4.59294 13.7678
v -4.76123 -4.52304 13.8048
v -4.72587 -4.55053 13.8682
v -5.23801 -4.80805 14.0338
v -5.26262 -4.78729 13.9877
v -5.27262 -4.73873 14.0123
v -5.24802 -4.75738 14.0607
v -5.78714 -5.0185 14.2288
v -5.8056 -4.99469 14.1908
v -5.81695 -4.95385 14.2083
v -5.79947 -4.97337 14.2491
v -6.08789 -5.12089 14.2739
v -6.10204 -5.10822 14.2334
v -6.11086 -5.07063 14.2576
v -6.09651 -5.08594 14.2945
v -6.36861 -5.23416 14.3796
v -6.38223 -5.21492 14.3444
v -6.39217 -5.18171 14.3628
v -6.38019 -5.19696 14.3977
v -6.98558 -5.47916 14.4582
v -6.99035 -5.45635 14.4234
v -7.0032 -5.42775 14.4417
v -7.00063 -5.44385 14.4734
v -7.31776 -5.58181 14.4387
v -7.31521 -5.56719 14.4101
v -7.3305 -5.53838 14.4252
v -7.33191 -5.55769 14.4561
v -7.61611 -5.71406 14.3192
v -7.61393 -5.69278 14.2929
v -7.62926 -5.66589 14.3045
v -7.63337 -5.68551 14.334
v -8.25983 -5.96359 14.0922
v -8.25605 -5.93979 14.0618
v -8.2729 -5.91418 14.0772
v -8.2783 -5.9323 14.1061
v -8.91572 -6.22136 13.7959
v -8.9102 -6.20595 13.7733
v -8.92551 -6.18327 13.7845
v -8.93187 -6.20047 13.8101
v -9.25545 -6.37132 13.6322
v -9.2499 -6.35069 13.6097
v -9.26409 -6.32952 13.6208
v -9.27103 -6.34602 13.643
v -9.58516 -6.46455 13.4162
v -9.5794 -6.44975 13.3974
v -9.5925 -6.42876 13.4066
v -9.59884 -6.44563 13.4277
v -9.80835 -6.53405 13.2892
v -9.58441 -6.44818 13.4303
v -9.60091 -6.46036 13.4045
v -9.58048 -6.43486 13.4004
v -8.92453 -6.20346 13.8091
v -8.90219 -6.2032 13.7849
v -8.93431 -6.20349 13.7776
v -8.26513 -5.93234 14.1024
v -8.28342 -5.9433 14.0773
v -8.25277 -5.93256 14.0719
v -7.62652 -5.69133 14.3302
v -7.60553 -5.69361 14.305
v -7.63643 -5.68343 14.2999
v -6.99974 -5.44972 14.4674
v -6.97887 -5.44327 14.4427
v -7.00811 -5.457 14.4364
v -6.37798 -5.20354 14.3892
v -6.39766 -5.21365 14.3648
v -6.36803 -5.20105 14.3579
v -5.80644 -4.98322 14.2367
v -5.7884 -4.99567 14.2121
v -5.81334 -4.97521 14.2055
v -5.25951 -4.77408 14.0415
v -5.24416 -4.75908 14.0165
v -5.26306 -4.78543 14.0107
v -4.02855 -4.47453 12.9102
v -3.96041 -4.49276 12.9228
v -3.98751 -4.55948 12.9391
v -4.0578 -4.53886 12.9256
v -4.08995 -4.31278 13.4842
v -4.03767 -4.33373 13.4963
v -4.05402 -4.3871 13.5103
v -4.11013 -4.36802 13.4984
v -4.15351 -4.13977 14.0814
v -4.11079 -4.15998 14.0946
v -4.12337 -4.20201 14.1056
v -4.16721 -4.18757 14.094
v -4.22332 -4.06315 14.3887
v -4.18619 -4.06982 14.3961
v -4.20168 -4.10753 14.4064
v -4.24179 -4.09651 14.3971
v -4.23132 -3.94963 14.6913
v -4.19484 -3.96702 14.702
v -4.20588 -4.0024 14.7143
v -4.24447 -3.98963 14.7051
v -4.32423 -3.71881 15.3147
v -4.28818 -3.72706 15.3253
v -4.30432 -3.75966 15.3401
v -4.33876 -3.74954 15.3288
v -4.35402 -3.544 15.617
v -4.31653 -3.5543 15.6311
v -4.3338 -3.58449 15.6454
v -4.36581 -3.5769 15.634
v -4.44838 -3.38566 15.9151
v -4.41418 -3.39444 15.9308
v -4.42938 -3.42334 15.9449
v -4.46034 -3.41701 15.9317
v -4.60815 -2.9919 16.5166
v -4.57694 -2.9985 16.5302
v -4.5909 -3.02578 16.5463
v -4.62243 -3.01939 16.5328
v -4.77205 -2.53813 17.124
v -4.74432 -2.54322 17.1364
v -4.75723 -2.56686 17.1522
v -4.78557 -2.56153 17.1394
v -4.85943 -2.28442 17.4348
v -4.83048 -2.29251 17.45
v -4.84297 -2.31632 17.4658
v -4.86959 -2.31006 17.4527
v -4.95411 -2.03892 17.7493
v -4.93059 -2.04308 17.761
v -4.94128 -2.06363 17.7748
v -4.96527 -2.05927 17.7628
v -5.01656 -1.88563 17.9527
v -4.94846 -2.05497 17.7805
v -4.94185 -2.03405 17.7559
v -4.95305 -2.06429 17.7493
v -4.76113 -2.55085 17.1565
v -4.78174 -2.55842 17.1319
v -4.75138 -2.54759 17.1252
v -4.6017 -3.00553 16.5501
v -4.58673 -3.02162 16.5255
v -4.61012 -2.99944 16.5188
v -4.43699 -3.40989 15.9499
v -4.44142 -3.38836 15.9253
v -4.43579 -3.4201 15.9186
v -4.31183 -3.73591 15.3457
v -4.3272 -3.75162 15.3212
v -4.30449 -3.72876 15.3144
v -4.22161 -3.97634 14.722
v -4.20013 -3.9809 14.6975
v -4.23188 -3.97532 14.6908
v -4.135 -4.17605 14.1129
v -4.14845 -4.1587 14.0884
v -4.1288 -4.18425 14.0816
v -4.07071 -4.34625 13.5159
v -4.07738 -4.36721 13.4914
v -4.06783 -4.33643 13.4846
v -3.26559 -4.5508 12.078
v -3.30374 -4.50908 12.0021
v -3.3218 -4.43154 12.0357
v -3.28714 -4.46151 12.1142
v -3.82358 -4.73283 12.239
v -3.84975 -4.70322 12.1829
v -3.86364 -4.64609 12.2081
v -3.83915 -4.6679 12.2683
v -4.40594 -4.93672 12.3945
v -4.42326 -4.90868 12.3475
v -4.43652 -4.8633 12.368
v -4.4219 -4.88304 12.417
v -4.71758 -5.04214 12.4159
v -4.7315 -5.0216 12.3637
v -4.74534 -4.97352 12.3907
v -4.73186 -4.99488 12.437
v -5.01912 -5.15068 12.4928
v -5.03037 -5.12736 12.4443
v -5.04363 -5.08755 12.4699
v -5.03504 -5.10456 12.5121
v -5.66505 -5.38842 12.5003
v -5.66265 -5.36302 12.4553
v -5.68267 -5.32409 12.4777
v -5.68433 -5.34736 12.5169
v -6.32161 -5.61519 12.3243
v -6.31479 -5.5935 12.2895
v -6.33357 -5.56037 12.3061
v -6.34073 -5.58192 12.3416
v -6.64865 -5.73781 12.1915
v -6.64269 -5.71034 12.1557
v -6.66168 -5.67643 12.1713
v -6.66928 -5.69911 12.207
v -6.97486 -5.85553 12.0534
v -6.96816 -5.82655 12.0172
v -6.98797 -5.79458 12.0333
v -6.99688 -5.81595 12.0681
v -7.6465 -6.10276 11.7143
v -7.63586 -6.0831 11.6844
v -7.65425 -6.05577 11.7002
v -7.66426 -6.07454 11.7285
v -8.00352 -6.18638 11.5093
v -7.99492 -6.17188 11.4868
v -8.01011 -6.14571 11.4972
v -8.0196 -6.16483 11.5239
v -8.30159 -6.29716 11.3224
v -7.65465 -6.07863 11.7256
v -7.63231 -6.07883 11.7015
v -7.66443 -6.07864 11.6942
v -6.9801 -5.81771 12.0606
v -6.99851 -5.82873 12.0357
v -6.96802 -5.81765 12.03
v -6.33103 -5.59014 12.3337
v -6.31009 -5.59064 12.3083
v -6.34165 -5.58259 12.3035
v -5.67846 -5.35397 12.507
v -5.65725 -5.34889 12.4823
v -5.68725 -5.36093 12.476
v -5.02959 -5.1128 12.4985
v -5.04888 -5.12376 12.4742
v -5.02002 -5.10955 12.4672
v -4.42645 -4.89545 12.3987
v -4.40798 -4.90718 12.374
v -4.43344 -4.88735 12.3675
v -3.84892 -4.68751 12.2411
v -3.8324 -4.67401 12.216
v -3.85318 -4.69896 12.2105
v -4.61478 -10.8125 11.9518
v -4.61371 -10.8122 11.9509
v -4.61439 -10.813 11.95
v -4.61538 -10.8132 11.9508
v -4.57945 -10.8795 11.9753
v -4.23588 -9.73597 11.7113
v -4.24773 -9.71508 11.7193
v -4.24304 -9.72589 11.7455
v -4.23032 -9.74793 11.7326
v -4.73585 -10.0092 11.6937
v -4.74302 -9.99808 11.6984
v -4.74219 -10.0051 11.7121
v -4.73442 -10.0166 11.7055
v -5.24752 -10.2899 11.5785
v -5.2551 -10.2812 11.5856
v -5.25556 -10.2865 11.5972
v -5.24797 -10.2959 11.5913
v -5.48775 -10.4669 11.5024
v -5.49387 -10.4586 11.5067
v -5.49447 -10.4643 11.5174
v -5.48772 -10.4731 11.512
v -5.7627 -10.5744 11.4139
v -5.76733 -10.5681 11.4181
v -5.76786 -10.5724 11.4254
v -5.76322 -10.5791 11.4218
v -5.81296 -10.5996 11.402
v -5.76894 -10.5711 11.4384
v -5.74854 -10.5682 11.4127
v -5.77863 -10.5808 11.4085
v -5.24855 -10.2855 11.6068
v -5.25787 -10.305 11.582
v -5.2488 -10.2739 11.576
v -4.74273 -10.0083 11.7205
v -4.72063 -10.0081 11.6961
v -4.75275 -10.0057 11.6893
v -3.85324 -8.67932 11.4144
v -3.81707 -8.68141 11.3789
v -3.84227 -8.70858 11.3489
v -3.88084 -8.70949 11.3807
v -3.63486 -9.16173 11.6487
v -3.60959 -9.16036 11.6283
v -3.62839 -9.17913 11.6078
v -3.65445 -9.18014 11.6296
v -3.40449 -9.66526 11.8987
v -3.38771 -9.66286 11.8762
v -3.4015 -9.67473 11.8579
v -3.42011 -9.67884 11.8775
v -3.2461 -9.92944 11.9624
v -3.22732 -9.92431 11.9397
v -3.24524 -9.93494 11.9223
v -3.26202 -9.93976 11.941
v -3.15295 -10.2245 12.0134
v -3.13522 -10.2182 11.9947
v -3.15356 -10.2266 11.9782
v -3.16888 -10.232 11.9961
v -2.88266 -10.8143 12.0335
v -2.86975 -10.8079 12.0198
v -2.88408 -10.8141 12.0043
v -2.89874 -10.8213 12.0211
v -2.59938 -11.4228 12.0142
v -2.58792 -11.416 11.9967
v -2.60134 -11.4216 11.9837
v -2.61323 -11.4283 11.9979
v -2.4374 -11.7361 12.006
v -2.42585 -11.7297 11.9929
v -2.43951 -11.7343 11.9803
v -2.45002 -11.7404 11.9941
v -2.3837 -11.8848 11.9661
v -2.59996 -11.4262 12.0159
v -2.59826 -11.4042 11.9915
v -2.60318 -11.436 11.9846
v -2.88751 -10.8145 12.039
v -2.87181 -10.8274 12.0131
v -2.89057 -10.8006 12.0093
v -3.15697 -10.2241 12.014
v -3.13526 -10.2263 11.9894
v -3.16756 -10.2263 11.9829
v -3.40229 -9.6744 11.8954
v -3.40779 -9.6529 11.8711
v -3.39857 -9.68372 11.864
v -3.63326 -9.16637 11.6475
v -3.63254 -9.18809 11.6228
v -3.62942 -9.15591 11.6166
v -3.50414 -7.72111 10.8234
v -3.53982 -7.66052 10.832
v -3.5148 -7.67638 10.9017
v -3.48218 -7.73567 10.8828
v -3.99301 -8.02159 10.9354
v -4.01653 -7.97957 10.9486
v -4.00275 -7.98632 10.9986
v -3.97811 -8.0309 10.9831
v -4.5035 -8.33642 11.0336
v -4.5243 -8.30295 11.0515
v -4.51629 -8.3088 11.0888
v -4.49505 -8.34182 11.0777
v -4.74749 -8.53123 11.0712
v -4.76709 -8.4997 11.0847
v -4.7613 -8.5083 11.121
v -4.74201 -8.53929 11.1099
v -5.03215 -8.66318 11.0694
v -5.05169 -8.63174 11.0815
v -5.04965 -8.64359 11.1182
v -5.03079 -8.67382 11.1059
v -5.57931 -9.00298 11.0027
v -5.59826 -8.97865 11.0128
v -5.60206 -8.9914 11.0428
v -5.58253 -9.01672 11.0327
v -6.13446 -9.34004 10.7919
v -6.15524 -9.3129 10.7999
v -6.15856 -9.33005 10.8302
v -6.13897 -9.35446 10.821
v -6.41655 -9.52822 10.6821
v -6.43712 -9.50464 10.6921
v -6.44255 -9.5197 10.7196
v -6.42252 -9.54374 10.7111
v -6.68132 -9.68864 10.5058
v -6.7 -9.6657 10.5128
v -6.70642 -9.68209 10.5379
v -6.68757 -9.7048 10.5305
v -7.2501 -10.0368 10.1578
v -7.26488 -10.0159 10.161
v -7.2699 -10.0315 10.1835
v -7.25379 -10.0509 10.1768
v -7.62345 -10.2535 9.9437
v -7.26181 -10.0375 10.1879
v -7.24131 -10.0331 10.1625
v -7.27388 -10.0327 10.1577
v -6.69781 -9.68434 10.5402
v -6.67726 -9.6785 10.5152
v -6.70613 -9.69336 10.5097
v -6.14359 -9.33208 10.8297
v -6.15461 -9.35121 10.8053
v -6.14154 -9.32175 10.7985
v -5.5944 -8.99886 11.0411
v -5.57269 -8.99899 11.0163
v -5.60464 -8.99389 11.0102
v -5.0446 -8.65108 11.1126
v -5.02476 -8.64668 11.0867
v -5.05361 -8.66209 11.0829
v -4.50855 -8.31774 11.0824
v -4.51329 -8.33909 11.0578
v -4.50969 -8.30701 11.0513
v -4.00165 -8.00567 10.9841
v -3.9797 -8.00229 10.9598
v -4.0116 -8.00642 10.9527
v -3.13014 -6.67016 10.5236
v -3.06485 -6.67061 10.4698
v -3.10988 -6.71205 10.4151
v -3.17113 -6.71155 10.4657
v -2.93953 -7.18884 10.7399
v -2.89549 -7.18854 10.7023
v -2.926 -7.21638 10.663
v -2.97253 -7.21813 10.6994
v -2.73911 -7.73079 10.9662
v -2.70571 -7.72988 10.929
v -2.72832 -7.75157 10.8936
v -2.76493 -7.755 10.9274
v -2.59877 -8.00906 11.0461
v -2.56161 -8.00331 11.0195
v -2.59133 -8.02296 10.9889
v -2.62457 -8.02685 11.017
v -2.52989 -8.30801 11.1451
v -2.4996 -8.3048 11.1139
v -2.52378 -8.3188 11.0847
v -2.55449 -8.32306 11.1116
v -2.30054 -8.92884 11.2717
v -2.27432 -8.9177 11.2395
v -2.3003 -8.92438 11.2135
v -2.32565 -8.93464 11.2379
v -2.21191 -9.26458 11.2301
v -2.18885 -9.25157 11.21
v -2.21332 -9.25498 11.1825
v -2.23703 -9.26937 11.2079
v -2.05766 -9.57187 11.1706
v -2.03906 -9.55667 11.1454
v -2.06067 -9.55732 11.1194
v -2.08306 -9.57365 11.1432
v -1.82438 -10.2321 10.9735
v -1.8026 -10.2139 10.9458
v -1.82843 -10.2146 10.922
v -1.85098 -10.2309 10.9438
v -1.56678 -10.9058 10.7193
v -1.54887 -10.8914 10.7015
v -1.57085 -10.8897 10.6799
v -1.59125 -10.906 10.6999
v -1.4499 -11.2664 10.5739
v -1.43381 -11.2486 10.5522
v -1.45523 -11.2461 10.5328
v -1.47289 -11.2624 10.5505
v -1.31089 -11.5834 10.3642
v -1.29579 -11.5687 10.3481
v -1.31582 -11.5651 10.3282
v -1.33258 -11.5816 10.3466
v -1.20652 -11.8861 10.1872
v -1.31183 -11.5787 10.3659
v -1.30873 -11.5575 10.341
v -1.31904 -11.5882 10.3352
v -1.57191 -10.901 10.7193
v -1.56809 -10.8806 10.6937
v -1.56611 -10.9131 10.6892
v -1.82851 -10.2186 10.9634
v -1.81096 -10.2309 10.9384
v -1.84044 -10.2174 10.9327
v -2.05878 -9.56857 11.163
v -2.05622 -9.54659 11.1386
v -2.06259 -9.57816 11.1317
v -2.3046 -8.92577 11.2572
v -2.29199 -8.94167 11.2313
v -2.30463 -8.91149 11.2276
v -2.53047 -8.313 11.1314
v -2.50857 -8.31378 11.1068
v -2.54082 -8.31458 11.1002
v -2.73307 -7.74573 10.9468
v -2.73824 -7.72419 10.9224
v -2.72909 -7.75505 10.9155
v -2.93424 -7.19907 10.7195
v -2.93337 -7.22079 10.6947
v -2.93038 -7.1886 10.6885
v -2.73968 -5.6119 10.2028
v -2.77885 -5.55723 10.2319
v -2.76115 -5.58819 10.2985
v -2.7208 -5.64435 10.2665
v -3.23242 -5.95046 10.1798
v -3.26314 -5.90963 10.2098
v -3.2533 -5.9309 10.2641
v -3.22031 -5.97521 10.2356
v -3.74611 -6.30074 10.1393
v -3.77408 -6.26952 10.1675
v -3.76778 -6.28696 10.2102
v -3.73933 -6.32009 10.188
v -3.99005 -6.51146 10.1144
v -4.01328 -6.48215 10.1274
v -4.0072 -6.5029 10.1649
v -3.98177 -6.53376 10.1468
v -4.26723 -6.66025 10.0485
v -4.29169 -6.63426 10.0726
v -4.2916 -6.65304 10.1081
v -4.26674 -6.68204 10.0886
v -4.79921 -7.02426 9.87247
v -4.82527 -6.99834 9.88711
v -4.8285 -7.025 9.91728
v -4.80268 -7.04883 9.90104
v -5.06523 -7.16441 9.695
v -5.09558 -7.1395 9.71148
v -5.09873 -7.16697 9.73852
v -5.07341 -7.18878 9.72564
v -5.29163 -7.35889 9.51298
v -5.32177 -7.33755 9.52717
v -5.32646 -7.36321 9.55254
v -5.30007 -7.38333 9.54127
v -5.76308 -7.69932 9.06262
v -5.78992 -7.67921 9.07424
v -5.79745 -7.70466 9.09772
v -5.77051 -7.72513 9.08625
v -6.23773 -8.02518 8.54407
v -6.2622 -8.00683 8.55396
v -6.27038 -8.03108 8.57414
v -6.24528 -8.04976 8.5639
v -6.48061 -8.1854 8.25509
v -6.50828 -8.16789 8.26808
v -6.51673 -8.19189 8.28842
v -6.49217 -8.2087 8.27759
v -6.72275 -8.35344 7.97067
v -6.74543 -8.33777 7.97917
v -6.75328 -8.35929 7.99733
v -6.73006 -8.37519 7.98855
v -6.94077 -8.50972 7.71176
v -6.7364 -8.35234 8.00236
v -6.74693 -8.37201 7.97813
v -6.73009 -8.34463 7.97097
v -6.254 -8.03231 8.57742
v -6.23953 -8.01788 8.5516
v -6.26793 -8.03408 8.54764
v -5.78444 -7.70121 9.09874
v -5.76283 -7.69749 9.07416
v -5.7936 -7.70728 9.0677
v -5.30774 -7.35808 9.553
v -5.31794 -7.37775 9.52864
v -5.30594 -7.34787 9.52175
v -4.81681 -7.02718 9.91291
v -4.79566 -7.0242 9.88785
v -4.82807 -7.02247 9.88233
v -4.28399 -6.65478 10.0985
v -4.26432 -6.64861 10.0729
v -4.29201 -6.66592 10.0686
v -3.75512 -6.29016 10.1957
v -3.76194 -6.31088 10.1711
v -3.75598 -6.27912 10.1647
v -3.24681 -5.94188 10.2406
v -3.2248 -5.9397 10.2162
v -3.25699 -5.94045 10.2093
v -2.34194 -4.49814 10.1762
v -2.26914 -4.49596 10.1122
v -2.31077 -4.52869 10.0412
v -2.38736 -4.53531 10.0938
v -2.1763 -5.06647 10.3211
v -2.1228 -5.06327 10.2751
v -2.15426 -5.08634 10.222
v -2.21289 -5.09288 10.261
v -2.00275 -5.66236 10.4701
v -1.96034 -5.65588 10.4292
v -1.98623 -5.67243 10.3858
v -2.03155 -5.68142 10.4183
v -1.87693 -5.96556 10.5158
v -1.82889 -5.95599 10.4819
v -1.86299 -5.9709 10.4365
v -1.9051 -5.97886 10.47
v -1.82469 -6.29065 10.5599
v -1.78134 -6.28102 10.5248
v -1.81387 -6.29005 10.487
v -1.85224 -6.29868 10.5141
v -1.63257 -6.95797 10.5724
v -1.59422 -6.93894 10.5407
v -1.62753 -6.93923 10.5025
v -1.66058 -6.95599 10.5314
v -1.43345 -7.6256 10.393
v -1.40367 -7.60682 10.3692
v -1.43171 -7.60169 10.3376
v -1.46225 -7.62067 10.3613
v -1.33857 -7.96201 10.2583
v -1.3093 -7.94051 10.2291
v -1.33721 -7.93326 10.1973
v -1.36786 -7.95298 10.2219
v -1.254 -8.29345 10.1075
v -1.22441 -8.27044 10.0772
v -1.25287 -8.26388 10.0468
v -1.2836 -8.2836 10.0697
v -1.04853 -8.97972 9.76732
v -1.02093 -8.95977 9.74799
v -1.04896 -8.95253 9.72289
v -1.07504 -8.97149 9.74134
v -0.954666 -9.3089 9.5236
v -0.933785 -9.29389 9.5097
v -0.955213 -9.28513 9.48583
v -0.979198 -9.30382 9.5041
v -0.844356 -9.65696 9.31904
v -0.839537 -9.65359 9.31559
v -0.844395 -9.65239 9.3113
v -0.8488 -9.6555 9.31451
v -0.833729 -9.69598 9.28986
v -0.843209 -9.6586 9.33357
v -0.839156 -9.63745 9.30866
v -0.850765 -9.66771 9.30284
v -1.05251 -8.96773 9.76311
v -1.04223 -8.94924 9.73787
v -1.05152 -8.98042 9.73273
v -1.25435 -8.27281 10.092
v -1.23895 -8.2873 10.0668
v -1.2668 -8.27052 10.0616
v -1.43245 -7.61782 10.3839
v -1.42882 -7.59594 10.3595
v -1.43647 -7.6272 10.3525
v -1.63399 -6.94697 10.5542
v -1.62295 -6.96426 10.5285
v -1.63283 -6.93312 10.5244
v -1.82249 -6.28952 10.5377
v -1.8006 -6.29014 10.5131
v -1.83283 -6.29127 10.5065
v -1.99372 -5.67198 10.4427
v -1.99796 -5.65026 10.4183
v -1.98952 -5.68133 10.4114
v -2.16651 -5.07337 10.2871
v -2.16399 -5.09499 10.2624
v -2.16333 -5.06267 10.2561
v -0.237412 -4.86193 15.0701
v -0.242557 -4.87427 15.0519
v -0.263049 -4.88151 15.0656
v -0.254176 -4.86647 15.0843
v 0.0551027 -5.30374 15.2824
v 0.0511713 -5.30837 15.2727
v 0.0421017 -5.31305 15.2799
v 0.0473509 -5.30749 15.2898
v 0.384933 -5.78917 15.3798
v 0.379728 -5.79417 15.3726
v 0.372517 -5.79817 15.3775
v 0.376937 -5.79358 15.3853
v 0.477851 -5.9344 15.4224
v 0.377889 -5.79786 15.3972
v 0.386459 -5.77777 15.3725
v 0.37089 -5.80606 15.3661
v 0.0505173 -5.31188 15.2998
v 0.0350605 -5.29705 15.2748
v 0.0621807 -5.31485 15.2692
v -0.455655 -4.44029 13.9733
v -0.442797 -4.38822 13.9662
v -0.394947 -4.39319 13.9827
v -0.402434 -4.44528 13.9915
v -0.614323 -4.3136 14.5146
v -0.610299 -4.28108 14.5087
v -0.578243 -4.28553 14.5203
v -0.583194 -4.31952 14.5263
v -0.801102 -4.18794 15.0734
v -0.791666 -4.16105 15.0685
v -0.767569 -4.16159 15.0794
v -0.773409 -4.18828 15.0859
v -0.926225 -4.07433 15.3348
v -0.918817 -4.04505 15.3284
v -0.894332 -4.04822 15.3415
v -0.89965 -4.07337 15.3475
v -1.04492 -4.01566 15.6164
v -1.04061 -3.9889 15.6099
v -1.01713 -3.99227 15.6234
v -1.02214 -4.01652 15.6287
v -1.33923 -3.81065 16.1555
v -1.33596 -3.79148 16.1495
v -1.31663 -3.79174 16.1611
v -1.32132 -3.81439 16.1677
v -1.65969 -3.5812 16.6971
v -1.65413 -3.5638 16.6932
v -1.64041 -3.56458 16.7025
v -1.64379 -3.58031 16.7071
v -1.70113 -3.54221 16.7703
v -1.64537 -3.57058 16.7187
v -1.66573 -3.57879 16.6942
v -1.6359 -3.56659 16.6874
v -1.33187 -3.79932 16.1766
v -1.31546 -3.81404 16.1522
v -1.34003 -3.79321 16.1453
v -1.02987 -4.00751 15.6386
v -1.03317 -3.98581 15.614
v -1.0291 -4.01779 15.6073
v -0.780563 -4.17087 15.0952
v -0.795083 -4.18734 15.0707
v -0.773703 -4.16322 15.064
v -0.600686 -4.29893 14.536
v -0.579135 -4.30327 14.5115
v -0.610926 -4.29798 14.5047
v -0.516104 -4.01757 12.8765
v -0.526889 -4.06874 12.8165
v -0.595947 -4.08 12.865
v -0.57486 -4.02631 12.9189
v -0.242131 -4.43626 13.1795
v -0.256847 -4.47303 13.1414
v -0.305216 -4.48538 13.1703
v -0.288059 -4.44582 13.2101
v 0.052574 -4.87395 13.4859
v 0.0333654 -4.90585 13.4563
v -0.0016422 -4.91624 13.4779
v 0.0110853 -4.88735 13.5096
v 0.203248 -5.09506 13.655
v 0.18657 -5.1206 13.6241
v 0.153912 -5.1319 13.6471
v 0.168265 -5.1078 13.6782
v 0.366823 -5.35494 13.732
v 0.348742 -5.3757 13.6991
v 0.317579 -5.3901 13.7241
v 0.335464 -5.36985 13.7556
v 0.721472 -5.87776 13.8937
v 0.703614 -5.89137 13.8658
v 0.678616 -5.90719 13.8867
v 0.696738 -5.89333 13.9158
v 1.10128 -6.44652 13.9215
v 1.0825 -6.45821 13.8886
v 1.0573 -6.47415 13.9145
v 1.07624 -6.46236 13.9439
v 1.27526 -6.75755 13.9367
v 1.2557 -6.76952 13.9086
v 1.23301 -6.78571 13.93
v 1.25114 -6.77473 13.9588
v 1.49371 -7.03762 13.9067
v 1.47746 -7.046 13.8802
v 1.45838 -7.06266 13.9006
v 1.47502 -7.05396 13.9268
v 1.91663 -7.65491 13.8322
v 1.9057 -7.65897 13.8101
v 1.89023 -7.67205 13.8278
v 1.90392 -7.66586 13.8481
v 1.99128 -7.79572 13.8106
v 1.90591 -7.6666 13.8488
v 1.90035 -7.64503 13.8245
v 1.90802 -7.67624 13.8174
v 1.47221 -7.04877 13.9222
v 1.4844 -7.06571 13.8967
v 1.47208 -7.03553 13.8921
v 1.07596 -6.46261 13.9366
v 1.09411 -6.45026 13.9121
v 1.06744 -6.46837 13.9053
v 0.701375 -5.89632 13.9088
v 0.68989 -5.87754 13.8843
v 0.709502 -5.90313 13.8776
v 0.338961 -5.3699 13.7466
v 0.350202 -5.38875 13.722
v 0.336668 -5.35947 13.7154
v 0.0212929 -4.90075 13.5001
v 0.0329187 -4.88213 13.4755
v 0.0143617 -4.9085 13.4688
v -0.269428 -4.46264 13.1937
v -0.288764 -4.45268 13.169
v -0.258359 -4.46366 13.1627
v -0.776438 -3.65057 11.7661
v -0.759198 -3.554 11.7563
v -0.668536 -3.56716 11.7837
v -0.684887 -3.65785 11.7928
v -0.917045 -3.55273 12.3329
v -0.904671 -3.48736 12.3262
v -0.842143 -3.49472 12.3454
v -0.851513 -3.56181 12.3532
v -1.08425 -3.45855 12.9202
v -1.06692 -3.40389 12.9143
v -1.01513 -3.40526 12.9312
v -1.02679 -3.46108 12.9392
v -1.17507 -3.36606 13.2126
v -1.17189 -3.31375 13.2041
v -1.12194 -3.32409 13.2222
v -1.12917 -3.37352 13.2289
v -1.26486 -3.35109 13.5181
v -1.25364 -3.30218 13.5143
v -1.21024 -3.30723 13.5305
v -1.21703 -3.35383 13.5355
v -1.49468 -3.22878 14.1282
v -1.48173 -3.18109 14.1225
v -1.44375 -3.18676 14.1422
v -1.45036 -3.22803 14.1493
v -1.61615 -3.15856 14.4451
v -1.61092 -3.12165 14.436
v -1.57409 -3.12351 14.4575
v -1.58355 -3.16507 14.4658
v -1.80213 -3.04334 14.7128
v -1.78957 -3.00532 14.7066
v -1.75636 -3.0041 14.728
v -1.76594 -3.0446 14.737
v -2.17148 -2.84806 15.3048
v -2.15856 -2.80431 15.2976
v -2.12552 -2.80756 15.3215
v -2.13305 -2.84694 15.3308
v -2.58315 -2.61592 15.9029
v -2.57673 -2.58463 15.8955
v -2.54944 -2.58464 15.917
v -2.55645 -2.61995 15.9254
v -2.8263 -2.5131 16.21
v -2.81447 -2.47888 16.2036
v -2.78845 -2.47957 16.2239
v -2.79616 -2.51145 16.2324
v -3.0382 -2.34369 16.5099
v -3.03148 -2.31838 16.5037
v -3.00844 -2.31727 16.5211
v -3.01624 -2.34573 16.5279
v -3.13218 -2.27594 16.6521
v -3.02035 -2.33166 16.5337
v -3.04225 -2.32953 16.5092
v -3.0102 -2.33277 16.5024
v -2.56891 -2.59756 15.9281
v -2.56016 -2.6178 15.9037
v -2.57264 -2.58811 15.8968
v -2.14809 -2.82871 15.3327
v -2.13698 -2.80979 15.3082
v -2.15257 -2.838 15.3015
v -1.77512 -3.02189 14.7392
v -1.79549 -3.03009 14.7146
v -1.76565 -3.01791 14.7079
v -1.46866 -3.20222 14.1547
v -1.45184 -3.21645 14.1303
v -1.47687 -3.19617 14.1234
v -1.23517 -3.33147 13.5433
v -1.23749 -3.30964 13.5188
v -1.23419 -3.3417 13.5121
v -1.0455 -3.4278 12.9446
v -1.06023 -3.44409 12.92
v -1.03861 -3.42018 12.9133
v -0.882827 -3.52231 12.3578
v -0.861182 -3.52615 12.3333
v -0.893057 -3.5214 12.3265
v -0.831645 -3.11243 10.7306
v -0.851615 -3.16451 10.6661
v -0.923979 -3.18262 10.7125
v -0.901416 -3.12795 10.7785
v -0.547897 -3.56392 11.0043
v -0.571482 -3.60658 10.9563
v -0.629015 -3.6251 10.9883
v -0.607394 -3.58113 11.0408
v -0.248341 -4.04169 11.2745
v -0.271891 -4.0784 11.2358
v -0.316868 -4.0936 11.261
v -0.299522 -4.05934 11.3025
v -0.10682 -4.28767 11.4326
v -0.117137 -4.3105 11.3944
v -0.156547 -4.32374 11.4221
v -0.141285 -4.29694 11.4623
v 0.0672389 -4.55133 11.5074
v 0.0430232 -4.57598 11.4717
v 0.00666508 -4.59329 11.4947
v 0.026221 -4.57065 11.5342
v 0.417266 -5.10388 11.6733
v 0.396627 -5.11541 11.6341
v 0.366117 -5.13687 11.6622
v 0.38828 -5.12422 11.6989
v 0.614685 -5.39345 11.634
v 0.5879 -5.40424 11.5942
v 0.561075 -5.42557 11.6229
v 0.582598 -5.41726 11.6572
v 0.794594 -5.69569 11.6231
v 0.768225 -5.70489 11.5866
v 0.742326 -5.72619 11.6124
v 0.764337 -5.71912 11.6459
v 1.17869 -6.30805 11.4818
v 1.15464 -6.31312 11.4487
v 1.12988 -6.33658 11.4717
v 1.15384 -6.3317 11.5053
v 1.58912 -6.93272 11.2729
v 1.56665 -6.93446 11.2442
v 1.5454 -6.95719 11.2642
v 1.56853 -6.95529 11.2935
v 1.7952 -7.25609 11.1261
v 1.7677 -7.25945 11.0972
v 1.74602 -7.28198 11.117
v 1.76987 -7.27992 11.1439
v 1.98605 -7.58693 10.9782
v 1.96639 -7.58852 10.9542
v 1.94787 -7.60786 10.9708
v 1.96807 -7.60613 10.9953
v 2.09027 -7.78644 10.8897
v 1.96521 -7.59359 10.9931
v 1.98403 -7.60299 10.9678
v 1.95242 -7.59517 10.9628
v 1.56864 -6.94881 11.2872
v 1.56418 -6.92695 11.2629
v 1.56991 -6.95857 11.2557
v 1.15015 -6.32136 11.4953
v 1.16367 -6.33735 11.4699
v 1.14893 -6.3083 11.4651
v 0.764168 -5.71559 11.6359
v 0.778408 -5.69895 11.6113
v 0.756064 -5.72221 11.6047
v 0.393188 -5.12405 11.6864
v 0.382261 -5.10498 11.6619
v 0.401398 -5.13095 11.6553
v 0.0322932 -4.57065 11.5193
v 0.04367 -4.58947 11.4948
v 0.0297102 -4.5604 11.4881
v -0.286343 -4.0731 11.2859
v -0.275157 -4.05423 11.2613
v -0.293292 -4.08089 11.2547
v -0.586027 -3.59779 11.0149
v -0.604672 -3.58675 10.9901
v -0.57475 -3.59906 10.984
v -1.14538 -2.65897 9.66084
v -1.11542 -2.55135 9.66269
v -1.01671 -2.56139 9.68642
v -1.03231 -2.66754 9.68788
v -1.26458 -2.61654 10.2553
v -1.24433 -2.53828 10.2563
v -1.17152 -2.54585 10.2743
v -1.1816 -2.62612 10.2759
v -1.40639 -2.57945 10.8727
v -1.38687 -2.51462 10.8719
v -1.32864 -2.52048 10.8883
v -1.33803 -2.58425 10.8917
v -1.49185 -2.52299 11.1844
v -1.48352 -2.45542 11.1825
v -1.42016 -2.46744 11.2008
v -1.43118 -2.52858 11.2015
v -1.56775 -2.54037 11.5019
v -1.5568 -2.47654 11.5034
v -1.503 -2.48965 11.5203
v -1.50877 -2.54395 11.5202
v -1.77575 -2.49422 12.1501
v -1.76536 -2.43415 12.1484
v -1.71331 -2.44405 12.172
v -1.72365 -2.49677 12.1729
v -2.04847 -2.41629 12.8047
v -2.04025 -2.36795 12.8028
v -1.99707 -2.37402 12.8253
v -2.00484 -2.42308 12.8276
v -2.21948 -2.38158 13.1338
v -2.20621 -2.32944 13.135
v -2.16267 -2.33419 13.1581
v -2.17088 -2.38425 13.1593
v -2.38999 -2.351 13.4633
v -2.37582 -2.2977 13.465
v -2.33442 -2.30383 13.4888
v -2.34111 -2.3526 13.4909
v -2.77083 -2.25624 14.1495
v -2.76467 -2.21298 14.1464
v -2.72861 -2.22073 14.1682
v -2.7346 -2.26175 14.1711
v -2.94732 -2.18497 14.5236
v -2.94313 -2.1524 14.5208
v -2.91098 -2.1543 14.54
v -2.91797 -2.19361 14.5421
v -3.12258 -2.1338 14.8122
v -2.75097 -2.23454 14.1777
v -2.74155 -2.25443 14.1532
v -2.75511 -2.2252 14.1464
v -2.36124 -2.32765 13.4962
v -2.34969 -2.30899 13.4717
v -2.36558 -2.33704 13.465
v -2.01914 -2.39376 12.8336
v -2.03968 -2.40154 12.8091
v -2.00952 -2.39018 12.8023
v -1.74595 -2.46532 12.1802
v -1.72861 -2.47888 12.1557
v -1.75421 -2.45932 12.1489
v -1.53137 -2.51589 11.5308
v -1.53282 -2.49398 11.5063
v -1.5304 -2.52613 11.4995
v -1.36133 -2.54441 10.8998
v -1.37618 -2.56058 10.8752
v -1.35439 -2.53683 10.8685
v -1.21906 -2.57825 10.284
v -1.19733 -2.58158 10.2595
v -1.22927 -2.57732 10.2527
v 8.57142 1.63559 17.7717
v 8.57288 1.64044 17.7422
v 8.5805 1.61554 17.7338
v 8.58013 1.60738 17.7614
v 9.1606 1.78965 17.8166
v 9.15889 1.79148 17.8037
v 9.16163 1.78016 17.7999
v 9.16376 1.77669 17.8124
v 9.68762 1.92929 17.7572
v 9.16055 1.78043 17.8262
v 9.17654 1.793 17.8003
v 9.14635 1.78042 17.7965
v 7.67806 4.07445 18.2311
v 7.67241 4.07472 18.2288
v 7.67374 4.07982 18.226
v 7.67905 4.07956 18.2282
v 7.59709 4.20887 18.4374
v 7.42661 3.32035 17.5361
v 7.44962 3.29939 17.5287
v 7.44833 3.2907 17.5605
v 7.4244 3.31273 17.5674
v 7.84647 3.72703 17.6704
v 7.85879 3.71466 17.6685
v 7.86127 3.7112 17.6855
v 7.84841 3.72405 17.6885
v 8.29291 4.16624 17.6946
v 8.30495 4.15482 17.694
v 8.30759 4.15217 17.7088
v 8.29605 4.1631 17.7114
v 8.50382 4.41256 17.7168
v 8.51192 4.40415 17.7132
v 8.51377 4.4031 17.7264
v 8.50453 4.41262 17.7293
v 8.72915 4.58811 17.6885
v 8.30124 4.1548 17.7208
v 8.29344 4.1752 17.6962
v 8.30756 4.14617 17.6897
v 7.85757 3.72097 17.6965
v 7.83946 3.70813 17.6722
v 7.86459 3.72822 17.6652
v 7.16955 2.49766 16.919
v 7.13003 2.50413 16.9012
v 7.13705 2.53822 16.8814
v 7.1765 2.5366 16.8961
v 6.99339 2.82754 17.401
v 6.97185 2.83015 17.3905
v 6.97619 2.8486 17.3785
v 6.9986 2.8486 17.3874
v 6.79874 3.19218 17.887
v 6.78169 3.19316 17.8759
v 6.78586 3.20694 17.8647
v 6.80306 3.20825 17.8736
v 6.64897 3.39801 18.0967
v 6.62887 3.39664 18.0869
v 6.63598 3.41273 18.0736
v 6.65399 3.41312 18.0833
v 6.56775 3.63552 18.3104
v 6.54892 3.63542 18.3005
v 6.55609 3.64884 18.2891
v 6.57231 3.64976 18.2967
v 6.37363 3.99668 18.6174
v 6.56504 3.64373 18.3171
v 6.54361 3.63896 18.2926
v 6.57502 3.6462 18.2858
v 6.79013 3.20393 17.8934
v 6.80178 3.18521 17.869
v 6.78323 3.21155 17.8621
v 6.98489 2.83483 17.4077
v 6.98404 2.85677 17.3831
v 6.98387 2.82453 17.3764
v 5.971 -0.110942 18.9042
v 5.9705 -0.0958139 18.9022
v 5.98416 -0.0980955 18.9108
v 5.98267 -0.113145 18.9115
v 5.6683 -0.0546243 19.4043
v 5.66893 -0.0479728 19.4039
v 5.67481 -0.0481798 19.4078
v 5.67396 -0.0552616 19.408
v 5.53223 -0.026185 19.6208
v 5.66756 -0.0505227 19.4245
v 5.68927 -0.0542549 19.4001
v 5.65736 -0.0498852 19.3932
v 6.08868 0.303863 17.9086
v 6.0863 0.274104 17.877
v 6.04772 0.263219 17.89
v 6.05002 0.291193 17.9196
v 6.31589 -0.110701 18.269
v 6.31388 -0.125179 18.2518
v 6.2938 -0.131692 18.2586
v 6.2948 -0.117258 18.2764
v 6.57612 -0.557367 18.6133
v 6.57075 -0.567266 18.5974
v 6.55459 -0.574674 18.6023
v 6.5582 -0.56545 18.6191
v 6.73076 -0.825389 18.6995
v 6.72953 -0.833401 18.6821
v 6.71283 -0.839667 18.6902
v 6.7154 -0.831441 18.7063
v 6.87313 -1.07335 18.8454
v 6.86899 -1.08277 18.8294
v 6.85365 -1.08911 18.8354
v 6.85621 -1.08078 18.8511
v 7.17203 -1.60091 19.04
v 6.85982 -1.07892 18.8586
v 6.8736 -1.09624 18.8343
v 6.85468 -1.0702 18.8273
v 6.56402 -0.570314 18.6262
v 6.5725 -0.550049 18.6016
v 6.55808 -0.578882 18.5949
v 6.30804 -0.123552 18.2823
v 6.28698 -0.118077 18.2576
v 6.31901 -0.122442 18.2513
v 6.09508 0.652679 16.9169
v 6.09716 0.7018 16.9126
v 6.14102 0.698106 16.9381
v 6.13779 0.647052 16.942
v 5.80389 0.714956 17.4383
v 5.80887 0.748209 17.4374
v 5.83783 0.748791 17.4544
v 5.83422 0.713727 17.4564
v 5.48939 0.780431 17.9742
v 5.49474 0.808115 17.9753
v 5.51552 0.808924 17.9909
v 5.51297 0.781691 17.9919
v 5.3089 0.789136 18.2434
v 5.30911 0.811339 18.2401
v 5.32719 0.809904 18.2566
v 5.32525 0.785181 18.2589
v 5.08208 0.858528 18.4642
v 5.0877 0.882788 18.4645
v 5.10361 0.883927 18.4814
v 5.10011 0.859442 18.4834
v 4.59823 0.944164 18.9269
v 4.60061 0.968748 18.9236
v 4.61662 0.967186 18.9433
v 4.6133 0.943122 18.9453
v 4.32334 1.01887 19.1344
v 4.32666 1.04329 19.1326
v 4.34062 1.0407 19.15
v 4.33832 1.02015 19.1521
v 4.07159 1.04832 19.3791
v 4.07411 1.06932 19.3784
v 4.08669 1.06773 19.3931
v 4.08509 1.04911 19.3946
v 3.93583 1.08341 19.5066
v 4.08334 1.06057 19.4053
v 4.06399 1.05008 19.3808
v 4.09204 1.06594 19.374
v 4.60398 0.957758 18.9535
v 4.62174 0.944615 18.9291
v 4.59593 0.963855 18.9222
v 5.09425 0.868139 18.4919
v 5.09079 0.889816 18.4674
v 5.09533 0.857902 18.4606
v 5.5056 0.798813 18.0017
v 5.49306 0.780796 17.9772
v 5.51136 0.807325 17.9705
v 5.81702 0.732833 17.465
v 5.8388 0.729578 17.4405
v 5.80679 0.733245 17.4337
v 6.24709 1.12594 15.9438
v 6.23914 1.08633 15.9021
v 6.18997 1.07055 15.914
v 6.19095 1.10694 15.9562
v 6.46197 0.684706 16.3042
v 6.45734 0.660767 16.2776
v 6.42616 0.650609 16.2854
v 6.42639 0.67338 16.3135
v 6.70114 0.221837 16.6718
v 6.69409 0.206808 16.6469
v 6.67001 0.197125 16.6538
v 6.6729 0.210104 16.679
v 6.8486 -0.0565583 16.7711
v 6.84493 -0.068403 16.7432
v 6.81847 -0.0785628 16.7533
v 6.82325 -0.0671834 16.7783
v 6.98301 -0.325547 16.9065
v 6.97734 -0.336553 16.8796
v 6.95457 -0.345459 16.8898
v 6.95787 -0.336803 16.913
v 7.29974 -0.915678 17.0565
v 7.29306 -0.924104 17.0283
v 7.2686 -0.935305 17.0383
v 7.27503 -0.927624 17.0629
v 7.61939 -1.54413 17.1567
v 7.61499 -1.54925 17.1381
v 7.59819 -1.55775 17.1443
v 7.60244 -1.55267 17.1632
v 7.69946 -1.69369 17.1722
v 7.60695 -1.55443 17.1691
v 7.62099 -1.53765 17.1445
v 7.59844 -1.56073 17.1379
v 7.28421 -0.930055 17.0655
v 7.2715 -0.912515 17.0407
v 7.29437 -0.935424 17.0346
v 6.96423 -0.333777 16.9157
v 6.9786 -0.350684 16.8914
v 6.95847 -0.325593 16.8844
v 6.68322 0.204471 16.6806
v 6.69192 0.224664 16.6561
v 6.67732 0.195926 16.6493
v 6.44647 0.664684 16.3128
v 6.42515 0.669184 16.2881
v 6.4573 0.665993 16.2817
v 10.2687 1.63341 16.569
v 10.2693 1.64209 16.5521
v 10.2831 1.63252 16.546
v 10.2839 1.62287 16.562
v 10.6436 2.02501 16.7787
v 10.6421 2.02845 16.7712
v 10.6484 2.02327 16.7683
v 10.6499 2.01978 16.7762
v 11.0395 2.44209 16.8833
v 10.6447 2.02017 16.7922
v 10.6616 2.03249 16.7667
v 10.6315 2.01985 16.7621
v 9.41516 1.57686 15.898
v 9.38231 1.54979 15.9051
v 9.3807 1.57852 15.9412
v 9.41434 1.60184 15.9286
v 9.76919 1.22266 16.2024
v 9.7496 1.20856 16.2099
v 9.74711 1.22285 16.2321
v 9.76806 1.23744 16.2234
v 10.1491 0.843835 16.4892
v 10.1342 0.831676 16.4996
v 10.1349 0.83968 16.5174
v 10.1493 0.85263 16.5103
v 10.3902 0.659887 16.5776
v 10.3762 0.647726 16.586
v 10.3788 0.654866 16.6038
v 10.3924 0.667029 16.5967
v 10.5847 0.415705 16.6296
v 10.5696 0.402821 16.6377
v 10.5734 0.40989 16.6574
v 10.588 0.422248 16.6493
v 11.0496 -0.0416134 16.7143
v 11.0383 -0.0517496 16.7207
v 11.0417 -0.0472379 16.7364
v 11.0534 -0.0366989 16.7299
v 11.2658 -0.307375 16.7319
v 11.2587 -0.31418 16.7352
v 11.2614 -0.310581 16.7445
v 11.2679 -0.304421 16.7409
v 11.2983 -0.337756 16.7434
v 11.0471 -0.0482277 16.7438
v 11.0456 -0.0263594 16.7192
v 11.0444 -0.0586067 16.7126
v 10.58 0.408673 16.6621
v 10.5636 0.421359 16.6365
v 10.5935 0.408271 16.6321
v 10.1374 0.842409 16.5232
v 10.1594 0.841889 16.4987
v 10.1272 0.840375 16.492
v 9.76022 1.21902 16.2351
v 9.75229 1.2397 16.2107
v 9.7635 1.20954 16.2037
v 8.54389 1.56793 15.2555
v 8.5523 1.60152 15.1999
v 8.60239 1.56523 15.1853
v 8.59441 1.53374 15.2376
v 8.91268 1.9466 15.5262
v 8.91778 1.96663 15.4916
v 8.94907 1.94436 15.4816
v 8.94549 1.92277 15.5164
v 9.29236 2.34918 15.8118
v 9.29582 2.36001 15.7795
v 9.32075 2.34256 15.7685
v 9.32011 2.32952 15.8001
v 9.49223 2.59122 15.8864
v 9.48818 2.60438 15.8577
v 9.51223 2.58356 15.8515
v 9.51412 2.57263 15.8796
v 9.71973 2.79506 15.9904
v 9.71828 2.8026 15.961
v 9.73836 2.78439 15.9531
v 9.74149 2.77568 15.9802
v 10.1717 3.28189 16.0709
v 10.1679 3.28645 16.0399
v 10.1869 3.26777 16.0334
v 10.1923 3.26172 16.0591
v 10.4341 3.5106 16.0769
v 10.4269 3.51612 16.053
v 10.4464 3.49744 16.0441
v 10.4527 3.493 16.072
v 10.6454 3.78592 16.0511
v 10.6408 3.78738 16.0256
v 10.6578 3.77115 16.0163
v 10.6647 3.7677 16.0424
v 11.1503 4.30817 16.0072
v 11.1456 4.30996 15.9841
v 11.16 4.29584 15.9788
v 11.1659 4.29254 15.9987
v 11.2929 4.45205 15.9748
v 11.1539 4.29756 16.0099
v 11.1623 4.31822 15.9857
v 11.1509 4.28814 15.9785
v 10.6554 3.7802 16.0519
v 10.6337 3.77751 16.0272
v 10.666 3.77742 16.0208
v 10.1845 3.27403 16.0682
v 10.1696 3.25993 16.0424
v 10.1868 3.28769 16.0383
v 9.72854 2.78547 15.989
v 9.72949 2.8074 15.9645
v 9.73109 2.77518 15.9578
v 9.31091 2.34736 15.8077
v 9.29004 2.33993 15.7834
v 9.32064 2.34987 15.7764
v 8.92721 1.94544 15.5222
v 8.9486 1.94091 15.4975
v 8.91765 1.95005 15.491
v 7.67023 1.50153 14.5726
v 7.62748 1.46696 14.5938
v 7.62759 1.50442 14.6416
v 7.6721 1.5395 14.6183
v 8.07918 1.1585 14.8461
v 8.04747 1.13573 14.8664
v 8.04519 1.16023 14.9028
v 8.07853 1.18565 14.8835
v 8.50728 0.797543 15.1192
v 8.48342 0.777975 15.1396
v 8.48366 0.795144 15.1691
v 8.50726 0.816725 15.1528
v 8.76049 0.633752 15.2355
v 8.74132 0.614164 15.2453
v 8.74606 0.630339 15.2723
v 8.76707 0.650746 15.2588
v 8.97835 0.407661 15.3055
v 8.95953 0.3896 15.324
v 8.96516 0.400414 15.3512
v 8.98505 0.42026 15.3362
v 9.49217 -0.0183838 15.381
v 9.47478 -0.039292 15.3935
v 9.48655 -0.0288704 15.4197
v 9.50291 -0.00896425 15.4058
v 9.73761 -0.267784 15.3477
v 9.71965 -0.291502 15.3638
v 9.73248 -0.280092 15.3893
v 9.74797 -0.259823 15.3767
v 10.0263 -0.467349 15.3263
v 10.0107 -0.490655 15.342
v 10.0222 -0.480246 15.3671
v 10.0366 -0.459146 15.3545
v 10.5958 -0.927682 15.2419
v 10.5841 -0.945277 15.2526
v 10.5944 -0.938918 15.2729
v 10.6063 -0.921159 15.2624
v 11.0362 -1.30226 15.1403
v 10.5965 -0.937246 15.276
v 10.5808 -0.922454 15.2511
v 10.6079 -0.940226 15.2453
v 10.0202 -0.472839 15.367
v 10.041 -0.480845 15.3428
v 10.011 -0.469372 15.3356
v 9.49139 -0.0270896 15.4185
v 9.48808 -0.00555816 15.3938
v 9.4888 -0.0378701 15.3875
v 8.97293 0.39994 15.3482
v 8.95508 0.410763 15.3227
v 8.98611 0.40079 15.318
v 8.49072 0.796944 15.1644
v 8.51275 0.796298 15.1399
v 8.48054 0.795544 15.1331
v 8.06388 1.1557 14.893
v 8.05593 1.17636 14.8686
v 8.06671 1.14603 14.8617
v 6.64486 1.49277 14.1213
v 6.64839 1.5263 14.0556
v 6.69605 1.48874 14.0262
v 6.69917 1.45094 14.0861
v 7.08258 1.867 14.3197
v 7.08371 1.88966 14.2755
v 7.11623 1.86353 14.2552
v 7.11974 1.83687 14.2971
v 7.53816 2.26462 14.5281
v 7.53506 2.27837 14.4894
v 7.55967 2.25651 14.4726
v 7.56669 2.23961 14.5073
v 7.7676 2.50118 14.5686
v 7.75809 2.51768 14.5315
v 7.78405 2.49007 14.5158
v 7.79135 2.47646 14.5505
v 8.03344 2.69197 14.6251
v 8.02342 2.70422 14.5884
v 8.04485 2.67834 14.5762
v 8.0546 2.66644 14.6062
v 8.55011 3.14796 14.6105
v 8.53502 3.15611 14.5756
v 8.55574 3.12903 14.5614
v 8.56857 3.12246 14.5924
v 9.07627 3.611 14.4804
v 9.06241 3.61684 14.4521
v 9.07977 3.59359 14.4385
v 9.09404 3.58736 14.467
v 9.33896 3.87318 14.4162
v 9.32648 3.87587 14.3873
v 9.34074 3.85391 14.3749
v 9.35405 3.84912 14.401
v 9.62937 4.08205 14.3007
v 9.61714 4.08391 14.2734
v 9.63008 4.06369 14.263
v 9.64295 4.05907 14.286
v 9.90274 4.31827 14.1765
v 9.62739 4.06833 14.2981
v 9.63497 4.08907 14.2737
v 9.62695 4.05786 14.2669
v 9.08166 3.60424 14.478
v 9.06004 3.60134 14.4534
v 9.09235 3.6013 14.447
v 8.55673 3.1359 14.6032
v 8.53677 3.13145 14.5774
v 8.5657 3.14667 14.5734
v 8.03817 2.68062 14.6164
v 8.03967 2.70234 14.5917
v 8.04162 2.67007 14.5854
v 7.5537 2.26171 14.5164
v 7.53274 2.25434 14.4921
v 7.56325 2.26454 14.485
v 7.09722 1.86263 14.3041
v 7.11823 1.86707 14.2791
v 7.08584 1.86577 14.2733
v 5.09299 4.84156 17.763
v 5.10582 4.83731 17.7559
v 5.10947 4.82939 17.7709
v 5.0944 4.83538 17.7767
v 5.35608 5.31358 17.9524
v 5.362 5.31104 17.949
v 5.36402 5.30839 17.9563
v 5.35733 5.31145 17.9592
v 5.58234 5.71537 18.0401
v 5.3625 5.31422 17.9727
v 5.35188 5.29494 17.9482
v 5.36457 5.32457 17.9415
v 5.10566 4.21736 16.8178
v 5.06885 4.21317 16.8001
v 5.06165 4.25103 16.7984
v 5.0973 4.25932 16.8156
v 4.84684 4.20352 17.3369
v 4.82595 4.19806 17.3261
v 4.82208 4.22268 17.3253
v 4.84407 4.22784 17.3366
v 4.57357 4.17795 17.8779
v 4.55657 4.17732 17.8654
v 4.55206 4.19604 17.8638
v 4.56823 4.19939 17.876
v 4.37383 4.14158 18.1168
v 4.35614 4.1389 18.103
v 4.35347 4.15919 18.1023
v 4.36847 4.16231 18.1141
v 4.20717 4.14904 18.3815
v 4.19051 4.14466 18.3687
v 4.18825 4.16551 18.368
v 4.20354 4.16854 18.3797
v 3.79776 4.10963 18.8849
v 3.78809 4.10662 18.8762
v 3.78522 4.12107 18.875
v 3.79677 4.12402 18.8853
v 3.55469 4.09182 19.1487
v 3.78957 4.11176 18.8991
v 3.80036 4.13082 18.8745
v 3.78652 4.10168 18.8679
v 4.2008 4.15956 18.3932
v 4.18218 4.14786 18.3687
v 4.2095 4.16495 18.3619
v 4.55856 4.18955 17.889
v 4.5779 4.17898 17.8645
v 4.54963 4.19443 17.8577
v 4.83545 4.20891 17.3499
v 4.83143 4.23049 17.3254
v 4.83781 4.19889 17.3186
v 5.06274 3.7554 15.804
v 5.11592 3.74572 15.7731
v 5.12377 3.71063 15.8291
v 5.06854 3.72562 15.8523
v 5.31503 4.2039 16.0852
v 5.35215 4.19372 16.0692
v 5.36188 4.16991 16.1046
v 5.32202 4.18149 16.1206
v 5.4268 4.46714 16.1969
v 5.46265 4.45321 16.1866
v 5.47029 4.43329 16.215
v 5.43719 4.44341 16.2295
v 5.57868 4.67919 16.3588
v 5.60986 4.66748 16.3464
v 5.61652 4.64882 16.3739
v 5.5867 4.65914 16.3875
v 5.8592 5.18645 16.6063
v 5.8865 5.17402 16.5934
v 5.89623 5.16355 16.6223
v 5.86972 5.1757 16.6344
v 6.16819 5.75703 16.707
v 6.19044 5.74424 16.6962
v 6.20171 5.73881 16.7214
v 6.17886 5.75196 16.7329
v 6.34406 6.04928 16.6744
v 6.36779 6.03549 16.66
v 6.37775 6.03102 16.6888
v 6.35502 6.04416 16.7007
v 6.5003 6.35311 16.697
v 6.5234 6.34062 16.686
v 6.53362 6.33567 16.7111
v 6.51135 6.34774 16.7232
v 6.84487 6.98095 16.6678
v 6.86221 6.97086 16.6575
v 6.8704 6.96799 16.6785
v 6.85287 6.97816 16.6884
v 7.02804 7.31002 16.6599
v 7.03896 7.30294 16.6511
v 7.04494 7.30202 16.667
v 7.0327 7.30951 16.6737
v 7.07209 7.3754 16.6463
v 6.86125 6.97258 16.6916
v 6.84021 6.98005 16.6674
v 6.87105 6.971 16.6602
v 6.51751 6.34006 16.7229
v 6.50964 6.36028 16.6981
v 6.52532 6.33199 16.6919
v 6.18779 5.75084 16.7327
v 6.17162 5.73554 16.7085
v 6.19494 5.75766 16.7013
v 5.87729 5.17077 16.6329
v 5.891 5.18697 16.6077
v 5.86543 5.16691 16.6025
v 5.6018 4.66144 16.3853
v 5.58289 4.67259 16.3608
v 5.61054 4.65603 16.354
v 5.33966 4.19106 16.113
v 5.33193 4.17048 16.0885
v 5.34044 4.20159 16.0818
v 5.11233 3.13791 14.8531
v 5.0413 3.12548 14.8217
v 5.03015 3.20079 14.8166
v 5.09689 3.21233 14.8461
v 4.85917 3.14967 15.3898
v 4.81226 3.14195 15.3685
v 4.80364 3.19234 15.3645
v 4.85106 3.20284 15.386
v 4.60006 3.15137 15.9534
v 4.56078 3.1497 15.9321
v 4.55048 3.19044 15.9275
v 4.58929 3.19685 15.9487
v 4.42337 3.1368 16.2215
v 4.38868 3.12528 16.2025
v 4.38523 3.16709 16.2004
v 4.41887 3.17468 16.2189
v 4.29999 3.15866 16.5175
v 4.2662 3.15472 16.4981
v 4.26101 3.19042 16.4944
v 4.29244 3.19727 16.5123
v 3.9477 3.15358 17.0878
v 3.91795 3.15026 17.0631
v 3.91489 3.18357 17.0596
v 3.93987 3.19027 17.0802
v 3.72603 3.18788 17.3549
v 3.70541 3.18002 17.3342
v 3.70028 3.21286 17.329
v 3.7241 3.21859 17.3529
v 3.47088 3.15494 17.5893
v 3.44906 3.15263 17.5652
v 3.44278 3.18311 17.5591
v 3.46537 3.18912 17.5841
v 2.94513 3.165 18.0928
v 2.92189 3.16143 18.0657
v 2.91862 3.19276 18.0619
v 2.93894 3.19974 18.0855
v 2.35863 3.16115 18.5842
v 2.34373 3.15622 18.5662
v 2.34006 3.1809 18.5619
v 2.35684 3.18667 18.5822
v 2.05578 3.1634 18.8545
v 2.04139 3.16152 18.8351
v 2.03891 3.18277 18.8314
v 2.05198 3.18719 18.8489
v 1.9228 3.17573 18.9201
v 2.3459 3.16977 18.5923
v 2.36567 3.17915 18.5677
v 2.33803 3.16248 18.5611
v 2.93427 3.18115 18.0942
v 2.91233 3.17911 18.0697
v 2.94448 3.18114 18.0629
v 3.45397 3.17234 17.5925
v 3.46685 3.15449 17.568
v 3.44875 3.18115 17.5612
v 3.92658 3.16755 17.0904
v 3.93723 3.1867 17.0658
v 3.92346 3.15753 17.0592
v 4.28249 3.17764 16.5237
v 4.26347 3.16664 16.4992
v 4.2914 3.18272 16.4924
v 4.57076 3.17381 15.9585
v 4.58992 3.16298 15.934
v 4.56175 3.1786 15.9272
v 4.83162 3.16749 15.3956
v 4.82739 3.18903 15.371
v 4.83394 3.15747 15.3643
v 5.04802 2.60022 13.8928
v 5.10863 2.58289 13.8673
v 5.11803 2.54878 13.9278
v 5.05469 2.56765 13.9529
v 5.29292 3.09072 14.1357
v 5.34138 3.07361 14.1212
v 5.35324 3.04721 14.166
v 5.30276 3.06377 14.184
v 5.55165 3.60674 14.3747
v 5.59331 3.59145 14.3655
v 5.60358 3.57242 14.4012
v 5.56379 3.58502 14.415
v 5.66935 3.8767 14.5102
v 5.69936 3.86677 14.494
v 5.70682 3.85275 14.5294
v 5.67252 3.86519 14.5442
v 5.82583 4.15488 14.5607
v 5.85985 4.13845 14.5522
v 5.87166 4.12804 14.5848
v 5.83874 4.14329 14.5979
v 6.11908 4.75156 14.659
v 6.14755 4.73513 14.645
v 6.15929 4.73433 14.6795
v 6.13059 4.75053 14.6911
v 6.28284 5.0546 14.5904
v 6.31438 5.03607 14.5779
v 6.32506 5.03809 14.6113
v 6.299 5.05369 14.6229
v 6.42718 5.37291 14.5552
v 6.45778 5.35578 14.5438
v 6.4695 5.35789 14.5755
v 6.44306 5.37313 14.5872
v 6.74066 6.01715 14.3826
v 6.76638 6.00095 14.3717
v 6.77991 6.0049 14.4007
v 6.75416 6.02123 14.4119
v 7.06045 6.68003 14.1346
v 7.08107 6.66595 14.1256
v 7.09301 6.6705 14.1493
v 7.07183 6.68489 14.1584
v 7.23364 7.02087 13.9839
v 7.25746 7.00548 13.9767
v 7.2696 7.00966 14.0005
v 7.24867 7.02371 14.008
v 7.35281 7.21124 13.9103
v 7.07888 6.67874 14.1604
v 7.06072 6.66666 14.1357
v 7.08988 6.6806 14.1294
v 6.76429 6.00957 14.4102
v 6.74318 6.00593 14.3852
v 6.77348 6.01755 14.3796
v 6.44908 5.36076 14.5848
v 6.44417 5.3816 14.5598
v 6.45723 5.3519 14.5541
v 6.14159 4.74613 14.6876
v 6.12523 4.73102 14.6633
v 6.14935 4.75227 14.6562
v 5.84986 4.13653 14.592
v 5.86243 4.15345 14.5667
v 5.83787 4.1321 14.5616
v 5.58265 3.5863 14.4074
v 5.56404 3.59795 14.3829
v 5.59145 3.58099 14.3761
v 5.3255 3.07226 14.1695
v 5.31697 3.05195 14.145
v 5.32682 3.08264 14.1382
v 5.11139 1.85934 13.0252
v 5.02969 1.85171 12.9914
v 5.01431 1.92959 12.9752
v 5.09173 1.94772 13.0059
v 4.85997 1.94037 13.5737
v 4.8024 1.93374 13.5495
v 4.79151 1.99005 13.5375
v 4.8482 2.0048 13.5604
v 4.60067 2.01782 14.1504
v 4.55421 2.01345 14.1266
v 4.54546 2.05859 14.1167
v 4.58904 2.07021 14.1382
v 4.42685 2.04071 14.4305
v 4.38102 2.02783 14.4078
v 4.37624 2.07844 14.3971
v 4.41842 2.0875 14.4185
v 4.30048 2.10981 14.728
v 4.25687 2.1003 14.7048
v 4.25544 2.14424 14.6953
v 4.29189 2.15498 14.7141
v 3.94078 2.2092 15.3089
v 3.90464 2.19795 15.2804
v 3.90234 2.24127 15.2682
v 3.93424 2.2502 15.2936
v 3.47157 2.33904 15.8356
v 3.44329 2.32887 15.8103
v 3.44088 2.36602 15.7976
v 3.46951 2.3768 15.8231
v 3.21712 2.41025 16.1003
v 3.18648 2.40329 16.0716
v 3.18381 2.43986 16.0578
v 3.21267 2.45019 16.0837
v 2.96035 2.49159 16.3599
v 2.93102 2.48504 16.3307
v 2.92933 2.51958 16.3187
v 2.95542 2.53051 16.3432
v 2.38692 2.64376 16.8848
v 2.36475 2.6334 16.8621
v 2.3652 2.66446 16.8521
v 2.38624 2.67417 16.8736
v 2.09416 2.74956 17.0821
v 2.37185 2.65372 16.8866
v 2.39163 2.66297 16.862
v 2.36392 2.6464 16.8555
v 2.94689 2.50767 16.3554
v 2.92494 2.50581 16.3309
v 2.95705 2.50836 16.3241
v 3.45389 2.35573 15.8352
v 3.46597 2.33729 15.8107
v 3.44883 2.36455 15.8039
v 3.91859 2.22269 15.3061
v 3.92758 2.2427 15.2816
v 3.91552 2.2128 15.2749
v 4.27867 2.13102 14.7283
v 4.25973 2.11989 14.7038
v 4.28747 2.1363 14.697
v 4.56725 2.04224 14.1506
v 4.58621 2.03104 14.1261
v 4.55817 2.04692 14.1193
v 4.82464 1.96296 13.5732
v 4.81923 1.98423 13.5486
v 4.82709 1.95297 13.5419
v 6.90227 -2.26052 17.3376
v 6.90226 -2.26197 17.3348
v 6.9007 -2.26426 17.3363
v 6.90077 -2.2628 17.3389
v 7.05823 -2.34298 17.3781
v 6.49069 -1.78098 16.3833
v 6.47853 -1.75729 16.3831
v 6.50459 -1.74717 16.3948
v 6.51448 -1.7755 16.3932
v 6.2962 -1.87417 16.9128
v 6.28964 -1.86066 16.9129
v 6.30354 -1.85564 16.9201
v 6.30928 -1.87096 16.9193
v 6.05899 -1.99233 17.4468
v 6.05539 -1.97876 17.449
v 6.06602 -1.97369 17.4552
v 6.07087 -1.98678 17.4538
v 5.95557 -2.08387 17.7228
v 5.95088 -2.07259 17.7234
v 5.96146 -2.06813 17.7299
v 5.96606 -2.08074 17.7289
v 5.79478 -2.12507 17.9831
v 5.79156 -2.11466 17.9837
v 5.79996 -2.11146 17.9892
v 5.80395 -2.12172 17.989
v 5.73496 -2.15051 18.1056
v 5.79924 -2.12149 18.0048
v 5.78829 -2.10247 17.9803
v 5.80487 -2.13011 17.9736
v 6.06344 -1.97872 17.4699
v 6.05927 -2.00028 17.4453
v 6.06534 -1.96862 17.4386
v 6.29569 -1.86685 16.9347
v 6.31658 -1.85991 16.9102
v 6.28624 -1.87074 16.9034
v 6.1756 -1.29585 15.4004
v 6.17828 -1.32881 15.3604
v 6.14979 -1.36263 15.3809
v 6.14403 -1.3337 15.4227
v 6.63579 -1.55968 15.6337
v 6.63951 -1.57776 15.6059
v 6.61953 -1.6011 15.6215
v 6.61608 -1.58162 15.6503
v 7.12778 -1.82223 15.8699
v 7.12361 -1.83929 15.8469
v 7.11035 -1.85959 15.8575
v 7.11255 -1.84565 15.8817
v 7.40073 -1.97154 15.9053
v 7.39607 -1.98679 15.8791
v 7.38317 -2.00712 15.893
v 7.38662 -1.99494 15.916
v 7.66652 -2.11853 15.9796
v 7.66214 -2.12953 15.9551
v 7.65084 -2.14937 15.9689
v 7.65535 -2.13843 15.9907
v 8.2392 -2.42486 15.9848
v 8.2344 -2.43167 15.9662
v 8.2253 -2.44986 15.9759
v 8.23137 -2.44103 15.9974
v 8.83061 -2.74116 15.9451
v 8.82284 -2.7512 15.9262
v 8.81592 -2.7677 15.9357
v 8.82209 -2.76062 15.9538
v 9.15055 -2.88273 15.8961
v 9.14474 -2.88919 15.8783
v 9.13719 -2.90547 15.8881
v 9.1435 -2.89789 15.9051
v 9.31151 -3.00521 15.8763
v 8.82322 -2.75976 15.9585
v 8.82451 -2.73797 15.9338
v 8.81967 -2.76989 15.9274
v 8.23562 -2.43927 15.9993
v 8.21666 -2.42844 15.9747
v 8.24667 -2.44041 15.9683
v 7.65442 -2.13361 15.9927
v 7.6753 -2.14106 15.9684
v 7.64578 -2.12823 15.9614
v 7.11986 -1.84601 15.8818
v 7.11712 -1.82428 15.8572
v 7.11832 -1.85652 15.8507
v 6.63166 -1.58138 15.6464
v 6.6101 -1.58143 15.6215
v 6.64207 -1.5762 15.6156
v 5.80693 -0.958272 14.3576
v 5.7706 -0.896859 14.3524
v 5.83712 -0.875731 14.3838
v 5.86431 -0.941279 14.3844
v 5.60469 -1.0248 14.9036
v 5.58508 -0.978388 14.9029
v 5.6288 -0.958467 14.925
v 5.64837 -1.00853 14.925
v 5.46513 -1.08903 15.1697
v 5.45336 -1.04215 15.1714
v 5.48957 -1.02553 15.188
v 5.50672 -1.06776 15.189
v 5.38585 -1.09797 15.4665
v 5.37202 -1.05697 15.4661
v 5.40753 -1.04182 15.4808
v 5.42286 -1.08067 15.482
v 5.15343 -1.17787 16.0461
v 5.13937 -1.14115 16.0457
v 5.17055 -1.12812 16.0649
v 5.18374 -1.16377 16.0651
v 4.84711 -1.28683 16.6147
v 4.83635 -1.25592 16.6138
v 4.85958 -1.24508 16.6348
v 4.87101 -1.27689 16.6359
v 4.62251 -1.33734 16.8674
v 4.60868 -1.30515 16.8646
v 4.63373 -1.29715 16.8877
v 4.64528 -1.32766 16.889
v 4.43614 -1.42271 17.1409
v 4.42447 -1.39185 17.1411
v 4.4466 -1.38262 17.1622
v 4.45925 -1.41259 17.163
v 3.98113 -1.58351 17.6695
v 3.96885 -1.5555 17.6678
v 3.98962 -1.54806 17.6894
v 4.00155 -1.57628 17.6907
v 3.74622 -1.6739 17.9487
v 3.73331 -1.64925 17.9442
v 3.75264 -1.64374 17.967
v 3.76312 -1.67018 17.9682
v 3.45696 -1.7683 18.1709
v 3.44644 -1.73951 18.1694
v 3.46439 -1.73339 18.1919
v 3.47351 -1.75939 18.1929
v 3.12997 -1.85583 18.4953
v 3.45735 -1.74821 18.2005
v 3.47583 -1.76018 18.176
v 3.44934 -1.74184 18.1692
v 3.98384 -1.56963 17.6979
v 3.98766 -1.54809 17.6733
v 3.98449 -1.5802 17.6668
v 4.44389 -1.39889 17.1705
v 4.43099 -1.4167 17.1459
v 4.44973 -1.39049 17.1392
v 4.84936 -1.26555 16.6432
v 4.87117 -1.2688 16.6188
v 4.83931 -1.26413 16.6119
v 5.16418 -1.15601 16.0742
v 5.152 -1.13774 16.0497
v 5.17006 -1.16445 16.0429
v 5.39785 -1.06486 15.4926
v 5.39392 -1.08646 15.468
v 5.39969 -1.05474 15.4613
v 5.6124 -0.994305 14.9324
v 5.63304 -0.986687 14.9079
v 5.6031 -0.998607 14.9011
v 5.51502 -0.433658 13.3995
v 5.52262 -0.48304 13.3312
v 5.47313 -0.538738 13.3657
v 5.46609 -0.492253 13.4298
v 5.97818 -0.715993 13.6396
v 5.98201 -0.749513 13.5927
v 5.94837 -0.789201 13.6157
v 5.94272 -0.757062 13.6648
v 6.47423 -0.999632 13.8794
v 6.47097 -1.03028 13.8401
v 6.44477 -1.06595 13.8564
v 6.44505 -1.03887 13.8982
v 6.7406 -1.1645 13.9491
v 6.74352 -1.18447 13.9078
v 6.71752 -1.21587 13.9309
v 6.71688 -1.19406 13.9687
v 6.997 -1.30652 14.0794
v 6.99394 -1.33034 14.043
v 6.97252 -1.35973 14.0605
v 6.97353 -1.33984 14.0962
v 7.56971 -1.62487 14.2136
v 7.55781 -1.64379 14.1769
v 7.54172 -1.67237 14.1947
v 7.54998 -1.65958 14.228
v 7.8593 -1.81836 14.2215
v 7.84853 -1.82599 14.1911
v 7.83403 -1.85665 14.2057
v 7.8476 -1.84507 14.2387
v 8.15869 -1.96877 14.1287
v 8.14254 -1.98085 14.1003
v 8.12988 -2.01025 14.1114
v 8.14567 -2.00076 14.143
v 8.77228 -2.31705 13.9538
v 8.75329 -2.32941 13.9212
v 8.74229 -2.35918 13.9363
v 8.75789 -2.35176 13.9672
v 9.40389 -2.6712 13.7085
v 9.38967 -2.67674 13.684
v 9.38028 -2.70363 13.695
v 9.39624 -2.69761 13.7227
v 9.74389 -2.84513 13.5708
v 9.72537 -2.85394 13.5463
v 9.7165 -2.87894 13.5572
v 9.73258 -2.8739 13.5813
v 10.0366 -3.04667 13.3765
v 10.0221 -3.05166 13.3556
v 10.0126 -3.07617 13.3648
v 10.029 -3.07029 13.3882
v 10.2724 -3.19952 13.2464
v 10.0226 -3.05728 13.3896
v 10.043 -3.0608 13.3639
v 10.0104 -3.06337 13.3596
v 9.39542 -2.68972 13.7207
v 9.38055 -2.67306 13.6965
v 9.40226 -2.69674 13.6892
v 8.7514 -2.34109 13.9626
v 8.77113 -2.34929 13.9375
v 8.74419 -2.33116 13.932
v 8.1468 -1.99289 14.1384
v 8.14022 -1.97245 14.1135
v 8.14489 -2.00454 14.1077
v 7.55636 -1.65512 14.2214
v 7.53761 -1.64403 14.1967
v 7.56752 -1.65628 14.1905
v 6.97992 -1.33402 14.0878
v 7.00021 -1.34285 14.0634
v 6.97156 -1.32817 14.0565
v 6.45992 -1.03814 13.8859
v 6.45817 -1.01626 13.8614
v 6.45839 -1.04851 13.8547
v 5.96674 -0.754917 13.6461
v 5.9452 -0.754772 13.6212
v 5.97721 -0.749777 13.6153
v 5.06577 -0.0356803 12.4494
v 5.03444 0.0300796 12.4582
v 5.10276 0.0527808 12.4813
v 5.13371 -0.016243 12.4716
v 4.92497 -0.17648 13.0147
v 4.90614 -0.121291 13.0242
v 4.95729 -0.0989152 13.0435
v 4.98007 -0.155892 13.0345
v 4.77303 -0.325358 13.602
v 4.75974 -0.278108 13.6133
v 4.79979 -0.260307 13.6286
v 4.81818 -0.304632 13.6194
v 4.72611 -0.421742 13.9079
v 4.70648 -0.387834 13.9127
v 4.74505 -0.375256 13.9274
v 4.76339 -0.414402 13.9207
v 4.61005 -0.494017 14.2007
v 4.59899 -0.453492 14.2095
v 4.63251 -0.438982 14.226
v 4.64839 -0.478135 14.2193
v 4.41483 -0.697157 14.8093
v 4.39724 -0.662555 14.8165
v 4.43098 -0.65438 14.8369
v 4.44619 -0.68889 14.8287
v 4.24983 -0.819364 15.093
v 4.23259 -0.781983 15.1034
v 4.26492 -0.776541 15.1238
v 4.28047 -0.807681 15.1157
v 4.13104 -0.9803 15.3805
v 4.11449 -0.9464 15.3925
v 4.14424 -0.940368 15.4126
v 4.16033 -0.970014 15.403
v 3.80358 -1.32302 15.9436
v 3.78759 -1.29288 15.9535
v 3.81473 -1.28694 15.9755
v 3.83106 -1.31722 15.9658
v 3.4218 -1.70248 16.5015
v 3.40698 -1.67578 16.5103
v 3.43053 -1.67145 16.5319
v 3.44559 -1.69883 16.5228
v 3.2051 -1.90964 16.7818
v 3.19147 -1.87999 16.7936
v 3.2148 -1.87532 16.8152
v 3.22809 -1.90183 16.8054
v 2.996 -2.11723 17.0667
v 2.98284 -2.09409 17.0754
v 3.00327 -2.08992 17.0947
v 3.01663 -2.11359 17.0856
v 2.84426 -2.27089 17.2794
v 3.0028 -2.10143 17.0991
v 2.98311 -2.11114 17.0745
v 3.01286 -2.0987 17.0678
v 3.42259 -1.68546 16.5351
v 3.44162 -1.69645 16.5106
v 3.4141 -1.67967 16.5038
v 3.80759 -1.30862 15.9782
v 3.81156 -1.28707 15.9536
v 3.80834 -1.31917 15.947
v 4.14039 -0.955341 15.4165
v 4.12727 -0.973001 15.392
v 4.14698 -0.947511 15.3852
v 4.41879 -0.675989 14.8414
v 4.4407 -0.678083 14.8169
v 4.40866 -0.674716 14.8101
v 4.62349 -0.468508 14.2327
v 4.61291 -0.44928 14.2081
v 4.62936 -0.477003 14.2014
v 4.78805 -0.2868 13.6348
v 4.78382 -0.308346 13.6103
v 4.79009 -0.276728 13.6035
v 4.93744 -0.13899 13.0477
v 4.9579 -0.130915 13.0232
v 4.92808 -0.143108 13.0164
v 4.71375 0.603278 11.5435
v 4.71355 0.544451 11.4661
v 4.66081 0.479854 11.4966
v 4.65376 0.528254 11.5761
v 5.19106 0.292559 11.7583
v 5.19054 0.251413 11.701
v 5.1519 0.203321 11.7239
v 5.1469 0.238081 11.7852
v 5.70088 -0.0232786 11.9715
v 5.69496 -0.0562524 11.9227
v 5.66548 -0.0961386 11.9417
v 5.66639 -0.0707125 11.992
v 5.97649 -0.196432 12.0246
v 5.97484 -0.221891 11.9709
v 5.94277 -0.263796 11.9962
v 5.946 -0.23826 12.044
v 6.24192 -0.35938 12.1328
v 6.23594 -0.384443 12.0825
v 6.21004 -0.4204 12.1068
v 6.21342 -0.40168 12.1505
v 6.82964 -0.710469 12.2097
v 6.81244 -0.725555 12.1616
v 6.79165 -0.766283 12.1834
v 6.80727 -0.75206 12.2252
v 7.43061 -1.08554 12.0998
v 7.41224 -1.09426 12.0623
v 7.39586 -1.13025 12.0783
v 7.41427 -1.12188 12.1165
v 7.74047 -1.26812 11.998
v 7.71798 -1.28114 11.9591
v 7.70118 -1.31781 11.9742
v 7.72087 -1.30914 12.0127
v 8.04589 -1.45348 11.8896
v 8.02164 -1.46688 11.8502
v 8.00682 -1.50304 11.8658
v 8.02645 -1.49627 11.9035
v 8.68275 -1.83374 11.6116
v 8.66268 -1.83787 11.5788
v 8.65066 -1.87013 11.5945
v 8.66977 -1.86608 11.6256
v 8.98448 -2.06608 11.4341
v 8.96922 -2.0685 11.4094
v 8.95662 -2.09743 11.4194
v 8.97584 -2.09277 11.4487
v 9.29629 -2.2495 11.2582
v 8.66886 -1.8557 11.6214
v 8.65433 -1.83875 11.5972
v 8.67577 -1.86267 11.59
v 8.0198 -1.48165 11.8948
v 8.03953 -1.49013 11.8699
v 8.01264 -1.472 11.8641
v 7.41639 -1.11053 12.1076
v 7.40862 -1.09063 12.0826
v 7.41473 -1.1225 12.077
v 6.8119 -0.743348 12.2144
v 6.79392 -0.73114 12.1897
v 6.82317 -0.744958 12.1835
v 6.2201 -0.39252 12.1369
v 6.24073 -0.400662 12.1125
v 6.21144 -0.387351 12.1055
v 5.68284 -0.0668257 11.9738
v 5.68057 -0.0450127 11.9492
v 5.68127 -0.0772618 11.9426
v 5.1738 0.243078 11.7586
v 5.1524 0.244665 11.7337
v 5.18467 0.247935 11.7279
v 10.3171 3.58169 11.9276
v 10.315 3.58337 11.9252
v 10.3178 3.58317 11.9229
v 10.3197 3.58159 11.9253
v 10.3847 3.76769 11.9944
v 9.28368 3.17312 11.5777
v 9.27375 3.14878 11.5857
v 9.27629 3.16065 11.6145
v 9.28716 3.18645 11.6012
v 9.81367 2.96748 11.6213
v 9.80863 2.9535 11.6262
v 9.81207 2.95959 11.6419
v 9.81723 2.97428 11.6349
v 10.367 2.75406 11.5813
v 10.3644 2.74185 11.5889
v 10.3679 2.74521 11.6017
v 10.371 2.7579 11.5956
v 10.6624 2.68263 11.5313
v 10.6591 2.67115 11.5361
v 10.6634 2.6749 11.5488
v 10.6668 2.68731 11.5428
v 10.9281 2.53981 11.4685
v 10.9253 2.53015 11.4737
v 10.9291 2.53322 11.4835
v 10.9323 2.54326 11.479
v 11.1115 2.46654 11.4299
v 10.9294 2.53224 11.4948
v 10.9133 2.54498 11.4691
v 10.9432 2.53198 11.465
v 10.3634 2.74986 11.6106
v 10.3842 2.75604 11.5858
v 10.3549 2.74234 11.5797
v 9.81617 2.96135 11.6491
v 9.80155 2.978 11.6248
v 9.82113 2.95244 11.6178
v 8.26659 2.78483 11.1746
v 8.24821 2.81491 11.1347
v 8.29016 2.81243 11.1077
v 8.31295 2.78238 11.1441
v 8.47197 3.26434 11.4261
v 8.45619 3.28373 11.4023
v 8.48646 3.28094 11.3838
v 8.50232 3.26068 11.4091
v 8.68256 3.76659 11.6952
v 8.67194 3.77837 11.6699
v 8.69322 3.77556 11.6529
v 8.70683 3.76349 11.6755
v 8.7704 4.05932 11.7699
v 8.75619 4.07062 11.7439
v 8.77929 4.06397 11.7282
v 8.79238 4.05403 11.7498
v 8.92159 4.32507 11.8403
v 8.90655 4.33444 11.8184
v 8.9282 4.32607 11.8034
v 8.94092 4.3179 11.8241
v 9.17138 4.92245 11.8894
v 9.15906 4.92764 11.8734
v 9.17576 4.92079 11.8591
v 9.18961 4.91495 11.8785
v 9.42689 5.54385 11.8918
v 9.41504 5.5474 11.8711
v 9.43101 5.54048 11.8586
v 9.44355 5.53647 11.8758
v 9.54526 5.87632 11.8878
v 9.53266 5.88038 11.8715
v 9.54856 5.87237 11.859
v 9.55995 5.8689 11.8762
v 9.68173 6.13197 11.8312
v 9.43186 5.5451 11.892
v 9.41391 5.5323 11.8675
v 9.44175 5.54855 11.8608
v 9.17717 4.91993 11.8943
v 9.15957 4.93348 11.87
v 9.18328 4.91173 11.863
v 8.92609 4.32174 11.84
v 8.91441 4.34018 11.8154
v 8.93441 4.31482 11.8089
v 8.69091 3.77453 11.6911
v 8.67766 3.75672 11.6668
v 8.69627 3.78295 11.6597
v 8.47679 3.26895 11.4242
v 8.49401 3.2822 11.3995
v 8.46609 3.2659 11.3932
v 7.36845 2.43802 10.4969
v 7.34276 2.36986 10.5043
v 7.33209 2.40126 10.5752
v 7.35978 2.46597 10.5573
v 7.89777 2.25362 10.6632
v 7.8783 2.20716 10.6757
v 7.86966 2.22341 10.727
v 7.89066 2.27243 10.712
v 8.45319 2.06121 10.818
v 8.43814 2.02266 10.8358
v 8.43363 2.03358 10.8742
v 8.44732 2.07229 10.8634
v 8.75312 1.9969 10.8876
v 8.73924 1.96054 10.9009
v 8.73836 1.9715 10.9385
v 8.75175 2.00729 10.9278
v 9.03413 1.86062 10.9178
v 9.02034 1.82441 10.9297
v 9.02442 1.8345 10.9682
v 9.03769 1.86936 10.9563
v 9.6465 1.65121 10.9207
v 9.63825 1.62014 10.931
v 9.64798 1.6259 10.9632
v 9.65664 1.65809 10.953
v 10.2749 1.42929 10.7734
v 10.2659 1.39514 10.7814
v 10.2792 1.40396 10.8137
v 10.2869 1.43538 10.8044
v 10.6063 1.32709 10.6915
v 10.5999 1.29532 10.7017
v 10.6132 1.30105 10.7312
v 10.6203 1.3327 10.7227
v 10.9103 1.22014 10.5397
v 10.9033 1.18993 10.5467
v 10.9187 1.19579 10.5743
v 10.9255 1.22597 10.5667
v 11.5642 0.992082 10.2461
v 11.5567 0.96654 10.249
v 11.5709 0.972853 10.2734
v 11.5765 0.998425 10.2666
v 12.0702 0.803377 10.02
v 11.5713 0.982665 10.2769
v 11.5561 0.997353 10.2516
v 11.5742 0.970286 10.2465
v 10.9164 1.20432 10.5753
v 10.8982 1.21549 10.5502
v 10.9288 1.20446 10.5449
v 10.2729 1.41693 10.8122
v 10.2947 1.42046 10.7878
v 10.2636 1.41227 10.781
v 9.65074 1.63649 10.9603
v 9.63761 1.65389 10.9356
v 9.65335 1.62566 10.9293
v 9.03022 1.84332 10.9618
v 9.013 1.854 10.9359
v 9.04445 1.84496 10.9322
v 8.43859 2.04503 10.8674
v 8.45785 2.0555 10.8428
v 8.43097 2.03766 10.8362
v 7.88756 2.23668 10.7121
v 7.87077 2.2512 10.6878
v 7.89479 2.22981 10.6807
v 6.35516 2.04758 10.1056
v 6.31842 2.09827 10.0457
v 6.38586 2.08924 9.99644
v 6.42026 2.04165 10.0528
v 6.60826 2.53025 10.3406
v 6.58301 2.56404 10.2987
v 6.62895 2.55781 10.2629
v 6.65712 2.523 10.3038
v 6.87033 3.03623 10.5864
v 6.85152 3.06122 10.5455
v 6.8872 3.05742 10.5127
v 6.91047 3.03153 10.5505
v 6.98297 3.3246 10.6739
v 6.95667 3.34937 10.6433
v 6.99506 3.33896 10.6158
v 7.01714 3.31602 10.6476
v 7.15348 3.57298 10.7886
v 7.13415 3.59389 10.7539
v 7.16447 3.58432 10.7271
v 7.18537 3.56375 10.7575
v 7.45476 4.15605 10.9426
v 7.43181 4.16776 10.9066
v 7.45768 4.15252 10.8827
v 7.48023 4.14077 10.9106
v 7.64525 4.44851 10.9181
v 7.62157 4.45635 10.8947
v 7.64422 4.44016 10.8688
v 7.66882 4.43285 10.8977
v 7.76895 4.7711 10.8677
v 7.74723 4.77372 10.8396
v 7.76565 4.75786 10.8148
v 7.791 4.75322 10.842
v 8.10273 5.39423 10.6952
v 8.07667 5.39675 10.6641
v 8.09788 5.3779 10.642
v 8.12367 5.37338 10.667
v 8.43032 6.04436 10.4607
v 8.40849 6.04681 10.44
v 8.42529 6.02908 10.4195
v 8.45006 6.02616 10.4426
v 8.61839 6.37892 10.3277
v 8.59557 6.37736 10.303
v 8.61123 6.3594 10.2844
v 8.63441 6.35859 10.305
v 8.76457 6.6972 10.1248
v 8.74431 6.69732 10.1061
v 8.7581 6.67952 10.0869
v 8.78072 6.67958 10.1082
v 8.95265 7.03846 9.92591
v 8.76348 6.69261 10.1256
v 8.74564 6.68075 10.1006
v 8.77551 6.69341 10.095
v 8.43217 6.03719 10.4598
v 8.41617 6.02399 10.4342
v 8.4355 6.05027 10.4297
v 8.09873 5.38118 10.6841
v 8.0961 5.40265 10.6593
v 8.10525 5.37158 10.6533
v 7.77002 4.76743 10.8593
v 7.75169 4.75515 10.8348
v 7.78008 4.77042 10.828
v 7.45951 4.15116 10.9272
v 7.45757 4.1716 10.9014
v 7.45218 4.13937 10.8973
v 7.16097 3.57544 10.7743
v 7.14851 3.59346 10.7497
v 7.16861 3.56824 10.7431
v 6.88194 3.05029 10.5664
v 6.86839 3.03273 10.5421
v 6.88712 3.0589 10.5351
v 6.61673 2.54073 10.3197
v 6.63361 2.55437 10.295
v 6.60595 2.53762 10.2888
v 5.33633 1.65812 9.67731
v 5.31638 1.59168 9.70619
v 5.32143 1.62704 9.7749
v 5.34208 1.69536 9.74314
v 5.9122 1.50145 9.71909
v 5.8973 1.45066 9.7492
v 5.90139 1.47333 9.80553
v 5.91735 1.52823 9.77695
v 6.51227 1.33586 9.74574
v 6.50318 1.29359 9.77458
v 6.50787 1.31078 9.81903
v 6.51747 1.35479 9.79638
v 6.83145 1.28547 9.75679
v 6.82242 1.24796 9.76979
v 6.83039 1.26709 9.80922
v 6.83976 1.30729 9.79094
v 7.12935 1.16933 9.72474
v 7.12245 1.13325 9.74944
v 7.13311 1.14633 9.78715
v 7.14159 1.1848 9.76729
v 7.76559 0.995422 9.62031
v 7.76093 0.957991 9.63551
v 7.78095 0.973519 9.66841
v 7.78429 1.00935 9.65145
v 8.05955 0.879555 9.47235
v 8.05836 0.839414 9.48978
v 8.07952 0.855409 9.51941
v 8.08125 0.889599 9.50582
v 8.36896 0.828303 9.31843
v 8.37072 0.790718 9.33363
v 8.39178 0.804213 9.36134
v 8.39126 0.838079 9.34929
v 8.96769 0.679268 8.91836
v 8.96854 0.645072 8.93073
v 8.99161 0.656128 8.95653
v 8.99096 0.690633 8.94431
v 9.55985 0.518059 8.44549
v 9.56069 0.486565 8.45615
v 9.58381 0.496341 8.47867
v 9.58284 0.528552 8.46764
v 9.85853 0.431145 8.17838
v 9.86198 0.397569 8.19247
v 9.88522 0.40698 8.21517
v 9.88312 0.437639 8.20346
v 10.1618 0.349746 7.91539
v 10.1637 0.321328 7.92463
v 10.1848 0.329538 7.9449
v 10.1827 0.358543 7.93535
v 10.4797 0.2701 7.63697
v 10.1691 0.338321 7.94848
v 10.1911 0.341727 7.9242
v 10.159 0.33929 7.91715
v 9.57526 0.509562 8.48038
v 9.55517 0.513415 8.45457
v 9.58455 0.499098 8.45057
v 8.98182 0.664052 8.95601
v 8.96429 0.677017 8.93133
v 8.9929 0.661973 8.92507
v 8.37714 0.815268 9.36027
v 8.39885 0.819884 9.33594
v 8.36806 0.810516 9.32897
v 7.77705 0.98345 9.66236
v 7.76198 0.998756 9.6374
v 7.78025 0.971965 9.63166
v 7.13291 1.15326 9.77626
v 7.11458 1.16255 9.75053
v 7.14652 1.15571 9.74638
v 6.50585 1.32203 9.80344
v 6.52594 1.33075 9.77884
v 6.49798 1.31462 9.77234
v 5.91018 1.48506 9.7809
v 5.89419 1.50039 9.75653
v 5.91601 1.47671 9.74959
v 4.24022 1.23819 9.53835
v 4.19771 1.2928 9.46662
v 4.25877 1.28102 9.40015
v 4.30855 1.22623 9.46086
v 4.54853 1.73478 9.71119
v 4.51576 1.77386 9.65923
v 4.56074 1.76391 9.60935
v 4.60032 1.72295 9.6548
v 4.87071 2.25613 9.88969
v 4.84207 2.28427 9.84364
v 4.87734 2.27474 9.80274
v 4.91085 2.24591 9.84067
v 5.01169 2.55038 9.948
v 4.9759 2.5807 9.90832
v 5.01581 2.56396 9.86607
v 5.0464 2.53713 9.90464
v 5.21515 2.80479 10.0134
v 5.18243 2.83111 9.97284
v 5.21608 2.81205 9.93779
v 5.24562 2.7888 9.96956
v 5.58029 3.39413 10.0637
v 5.54277 3.40914 10.0265
v 5.57073 3.38407 9.99026
v 5.60316 3.37141 10.0239
v 5.94729 3.99619 9.9186
v 5.91482 4.00438 9.89058
v 5.93429 3.97969 9.86026
v 5.96745 3.97106 9.88827
v 6.13567 4.29725 9.79889
v 6.10201 4.30285 9.76531
v 6.11985 4.27674 9.73466
v 6.15365 4.26877 9.76348
v 6.32769 4.5876 9.66246
v 6.29266 4.59226 9.6276
v 6.31132 4.56623 9.59841
v 6.34551 4.55824 9.62545
v 6.70506 5.21095 9.34882
v 6.67211 5.21632 9.3255
v 6.68965 5.18994 9.30132
v 6.72084 5.18495 9.32356
v 6.894 5.50573 9.11631
v 6.86929 5.50976 9.09964
v 6.88064 5.48738 9.0764
v 6.90986 5.48384 9.09798
v 7.08409 5.83109 8.93366
v 7.06283 5.83485 8.91816
v 7.07434 5.81787 8.90269
v 7.09384 5.81452 8.91708
v 7.12965 5.90118 8.86742
v 7.08116 5.82783 8.93614
v 7.06277 5.81677 8.91116
v 7.09317 5.82809 8.90548
v 6.70128 5.19924 9.34304
v 6.68225 5.19064 9.31758
v 6.70796 5.21068 9.31289
v 6.31648 4.57196 9.6451
v 6.31616 4.59332 9.62003
v 6.32291 4.56156 9.61452
v 5.94375 3.99087 9.90799
v 5.92484 3.97942 9.88358
v 5.95379 3.99354 9.87674
v 5.57763 3.38534 10.0436
v 5.58064 3.40556 10.0178
v 5.56752 3.37562 10.0138
v 5.21714 2.80518 9.98971
v 5.20487 2.82329 9.96509
v 5.22501 2.79808 9.95853
v 4.87736 2.26905 9.86081
v 4.86324 2.25196 9.83646
v 4.88238 2.27783 9.82947
v 4.55334 1.74648 9.67574
v 4.56904 1.76145 9.65096
v 4.54263 1.74276 9.64482
v 2.66208 3.14424 14.2024
v 2.67825 3.14845 14.1837
v 2.69738 3.13655 14.2012
v 2.67623 3.13355 14.2199
v 2.78773 3.65617 14.421
v 2.79591 3.65624 14.4108
v 2.80576 3.65211 14.4204
v 2.79579 3.65246 14.4306
v 2.91892 4.22607 14.5302
v 2.92887 4.22521 14.5223
v 2.93786 4.222 14.5295
v 2.92886 4.22251 14.5383
v 2.98389 4.5172 14.6055
v 2.98614 4.51698 14.603
v 2.98881 4.51607 14.6053
v 2.98621 4.51636 14.608
v 2.99067 4.53308 14.6053
v 2.93236 4.22582 14.5484
v 2.91118 4.22042 14.5238
v 2.94305 4.22556 14.5173
v 2.79777 3.65801 14.4393
v 2.79698 3.63645 14.4144
v 2.79279 3.66857 14.4085
v 2.59052 2.69267 13.099
v 2.54096 2.66781 13.0872
v 2.51124 2.70974 13.1013
v 2.55705 2.73894 13.1146
v 2.5445 2.4956 13.6407
v 2.51597 2.47658 13.6319
v 2.49663 2.50589 13.6421
v 2.52698 2.52516 13.6511
v 2.51443 2.27869 14.2026
v 2.48682 2.26814 14.1943
v 2.46978 2.28849 14.2035
v 2.49463 2.30189 14.2131
v 2.47514 2.11559 14.4652
v 2.44716 2.10196 14.455
v 2.43177 2.12457 14.4664
v 2.45504 2.13714 14.4756
v 2.46646 1.99294 14.7512
v 2.44287 1.97878 14.7413
v 2.42841 2.00048 14.7532
v 2.45059 2.01239 14.7616
v 2.41355 1.64485 15.2949
v 2.39636 1.63462 15.2861
v 2.382 1.65139 15.2961
v 2.40295 1.66277 15.3061
v 2.35412 1.26524 15.8436
v 2.33369 1.25707 15.8358
v 2.32222 1.27143 15.8454
v 2.33924 1.28047 15.8536
v 2.33162 1.12348 16.027
v 2.33301 1.2705 15.8632
v 2.35242 1.26024 15.8387
v 2.3239 1.27527 15.8319
v 2.39882 1.64385 15.314
v 2.39976 1.66585 15.2896
v 2.39974 1.63363 15.2827
v 2.4492 2.00003 14.7708
v 2.43549 1.98288 14.7463
v 2.45633 2.00748 14.7395
v 2.48658 2.284 14.2217
v 2.50854 2.28344 14.1972
v 2.47632 2.2844 14.1904
v 2.523 2.49698 13.66
v 2.51217 2.51609 13.6354
v 2.52904 2.48863 13.6287
v 2.39553 2.36238 11.9868
v 2.44815 2.3868 11.9289
v 2.49824 2.3403 11.9838
v 2.43738 2.32228 12.0346
v 2.51599 2.84506 12.2944
v 2.55827 2.85729 12.2581
v 2.5976 2.82747 12.292
v 2.55135 2.81535 12.3297
v 2.63649 3.35605 12.6046
v 2.67729 3.36203 12.5775
v 2.70689 3.3415 12.6028
v 2.6726 3.33244 12.6329
v 2.69229 3.61533 12.7771
v 2.72661 3.61933 12.7481
v 2.75521 3.60142 12.7749
v 2.72356 3.59657 12.8044
v 2.77491 3.90898 12.8605
v 2.80674 3.909 12.8293
v 2.83655 3.89468 12.8585
v 2.80539 3.89484 12.8882
v 2.91671 4.52054 13.0351
v 2.94245 4.51606 13.0088
v 2.96964 4.50834 13.0334
v 2.9434 4.51287 13.061
v 3.07634 5.18507 13.0708
v 3.10159 5.17834 13.0394
v 3.12841 5.1712 13.0691
v 3.10334 5.17789 13.0968
v 3.18355 5.52468 13.0888
v 3.20938 5.51775 13.0622
v 3.23539 5.51253 13.0873
v 3.21125 5.5191 13.1149
v 3.24175 5.87482 13.0571
v 3.26268 5.86787 13.0313
v 3.28696 5.86576 13.0554
v 3.26552 5.87277 13.0809
v 3.40687 6.60486 12.9841
v 3.42147 6.59842 12.9601
v 3.44251 6.59631 12.9829
v 3.42417 6.60331 13.0044
v 3.48955 6.86452 12.9512
v 3.42501 6.60458 13.0021
v 3.41207 6.58647 12.9779
v 3.43161 6.612 12.9708
v 3.26638 5.86678 13.0748
v 3.2692 5.88721 13.0492
v 3.25676 5.85702 13.0449
v 3.10584 5.17603 13.0885
v 3.08595 5.18526 13.064
v 3.11577 5.173 13.0573
v 2.94504 4.51805 13.0528
v 2.93808 4.49707 13.0284
v 2.94561 4.52838 13.0216
v 2.80589 3.89766 12.878
v 2.81369 3.91807 12.8534
v 2.79857 3.88953 12.847
v 2.6789 3.34896 12.6222
v 2.65706 3.34681 12.5977
v 2.68926 3.34845 12.591
v 2.55538 2.84071 12.3119
v 2.55979 2.81936 12.2872
v 2.54944 2.84997 12.2808
v 2.38538 1.90723 10.8792
v 2.30009 1.85703 10.862
v 2.24848 1.93681 10.8836
v 2.3287 1.98383 10.8998
v 2.34685 1.74734 11.4482
v 2.28842 1.71381 11.4363
v 2.25132 1.76796 11.4513
v 2.30902 1.80499 11.4642
v 2.32478 1.56995 12.04
v 2.27138 1.54742 12.0288
v 2.23683 1.58929 12.0418
v 2.28722 1.61707 12.0546
v 2.2816 1.44711 12.3324
v 2.23952 1.41508 12.3198
v 2.2131 1.46155 12.3345
v 2.25576 1.48847 12.3454
v 2.29389 1.37564 12.6432
v 2.24874 1.35243 12.6345
v 2.22266 1.39035 12.6471
v 2.26298 1.41558 12.6565
v 2.2722 1.1366 13.2633
v 2.22727 1.11608 13.2511
v 2.20468 1.15063 13.2667
v 2.24032 1.17212 13.2789
v 2.24338 1.00886 13.5847
v 2.21247 0.989201 13.5706
v 2.18722 1.02069 13.5873
v 2.2246 1.03988 13.6017
v 2.22083 0.801597 13.8612
v 2.18417 0.787573 13.8484
v 2.15888 0.814273 13.8646
v 2.19512 0.832364 13.8802
v 2.18029 0.413402 14.4722
v 2.13906 0.396279 14.4571
v 2.11689 0.425912 14.4764
v 2.15097 0.444758 14.4921
v 2.12665 -0.030596 15.0899
v 2.09893 -0.0451199 15.0768
v 2.07784 -0.0216945 15.094
v 2.10893 -0.00510536 15.1089
v 2.12333 -0.273912 15.4139
v 2.09015 -0.285504 15.4004
v 2.07083 -0.262978 15.4165
v 2.09923 -0.249365 15.4311
v 2.05056 -0.533438 15.7153
v 2.02566 -0.544543 15.7032
v 2.0058 -0.524077 15.7177
v 2.03401 -0.511815 15.7312
v 2.01438 -0.691859 15.9202
v 2.02745 -0.525799 15.735
v 2.03992 -0.543894 15.7105
v 2.02146 -0.517476 15.7037
v 2.10163 -0.0298445 15.1104
v 2.11211 -0.0104244 15.086
v 2.09709 -0.0389145 15.0791
v 2.14868 0.421586 14.4931
v 2.12767 0.415197 14.4686
v 2.15859 0.424329 14.4618
v 2.18576 0.809916 13.8815
v 2.20512 0.799565 13.857
v 2.17668 0.814735 13.8503
v 2.2335 1.14063 13.2838
v 2.23372 1.16263 13.2593
v 2.23449 1.13042 13.2525
v 2.25827 1.38649 12.6639
v 2.24372 1.37005 12.6394
v 2.26527 1.39401 12.6326
v 2.27491 1.58022 12.0595
v 2.29685 1.57934 12.035
v 2.26465 1.58062 12.0282
v 2.3001 1.7543 11.4684
v 2.2888 1.77314 11.4438
v 2.30616 1.74598 11.4371
v 2.12065 1.49718 9.81897
v 2.18117 1.51484 9.75918
v 2.23743 1.47164 9.8138
v 2.17305 1.45432 9.87471
v 2.25008 2.01128 10.0984
v 2.30405 2.02037 10.0548
v 2.3527 1.98873 10.0938
v 2.29851 1.97733 10.142
v 2.38794 2.5548 10.3744
v 2.43634 2.56049 10.34
v 2.47498 2.53643 10.3708
v 2.43226 2.52765 10.4088
v 2.46313 2.82562 10.5369
v 2.4921 2.83242 10.5009
v 2.52525 2.8116 10.5338
v 2.48969 2.80594 10.571
v 2.53701 3.13137 10.6156
v 2.57653 3.12921 10.5837
v 2.61135 3.11376 10.612
v 2.57604 3.11381 10.6483
v 2.69364 3.76262 10.7917
v 2.72177 3.75487 10.7552
v 2.7551 3.74803 10.7886
v 2.72541 3.75606 10.8224
v 2.77102 4.10436 10.7565
v 2.80311 4.09192 10.7199
v 2.83385 4.08827 10.7535
v 2.80801 4.09857 10.7853
v 2.86095 4.44417 10.7512
v 2.89114 4.4312 10.7178
v 2.92157 4.42862 10.7482
v 2.89641 4.43994 10.7793
v 3.03672 5.14654 10.6171
v 3.06191 5.1324 10.5865
v 3.09349 5.13245 10.6142
v 3.06844 5.14667 10.6452
v 3.20494 5.87551 10.4116
v 3.22637 5.86017 10.3847
v 3.25566 5.86249 10.4091
v 3.23355 5.8782 10.4365
v 3.29707 6.24837 10.2666
v 3.3233 6.23072 10.2403
v 3.35272 6.23272 10.2643
v 3.33035 6.24871 10.289
v 3.40345 6.61617 10.1213
v 3.42277 6.60238 10.0981
v 3.44899 6.60426 10.1191
v 3.4291 6.61835 10.1427
v 3.48969 6.88627 10.0137
v 3.42492 6.60624 10.1388
v 3.41801 6.62625 10.1135
v 3.4348 6.5984 10.1084
v 3.23199 5.87272 10.4289
v 3.21851 5.85501 10.4046
v 3.23928 5.87956 10.3975
v 3.06777 5.13618 10.6342
v 3.06829 5.15684 10.6085
v 3.05938 5.12543 10.6042
v 2.89658 4.43286 10.7682
v 2.87832 4.44485 10.7435
v 2.9067 4.42946 10.737
v 2.72589 3.75899 10.8087
v 2.71854 3.73814 10.7843
v 2.72656 3.76934 10.7775
v 2.57614 3.11797 10.6322
v 2.58384 3.13843 10.6076
v 2.56893 3.10979 10.6012
v 2.43821 2.54601 10.3911
v 2.41642 2.54344 10.3665
v 2.4486 2.54551 10.3599
v 2.30227 2.00399 10.1147
v 2.3056 1.9825 10.0899
v 2.29641 2.0135 10.0837
v 2.1035 0.943013 8.75125
v 2.00035 0.894829 8.74237
v 1.94038 0.97862 8.75835
v 2.03256 1.03704 8.7692
v 2.08073 0.836299 9.34939
v 2.00654 0.799988 9.34251
v 1.96224 0.862138 9.35468
v 2.03098 0.907763 9.36338
v 2.07231 0.716453 9.97293
v 2.00922 0.688549 9.96482
v 1.97336 0.738273 9.97617
v 2.02863 0.773441 9.98589
v 2.04541 0.621464 10.2863
v 1.98767 0.583142 10.2775
v 1.95303 0.641121 10.2904
v 2.0077 0.673057 10.2977
v 2.06475 0.582259 10.611
v 2.00772 0.548728 10.6049
v 1.98037 0.600039 10.617
v 2.02641 0.631369 10.6229
v 2.0657 0.410667 11.2736
v 2.01254 0.379706 11.2624
v 1.98261 0.428172 11.2794
v 2.03014 0.454361 11.2889
v 2.04801 0.173687 11.9474
v 2.00565 0.149168 11.9368
v 1.97857 0.18823 11.9526
v 2.02116 0.213584 11.9637
v 2.05219 0.0314517 12.2921
v 2.00302 0.00878708 12.2826
v 1.97456 0.0474131 12.2986
v 2.01843 0.0728742 12.3092
v 2.05587 -0.107829 12.6376
v 2.00492 -0.130462 12.6279
v 1.97855 -0.0923799 12.6451
v 2.02047 -0.0664952 12.6563
v 2.04931 -0.436498 13.357
v 2.01193 -0.459307 13.345
v 1.99037 -0.42405 13.3613
v 2.02594 -0.402552 13.3726
v 2.00493 -0.603503 13.7397
v 1.97715 -0.621034 13.7302
v 1.95401 -0.592746 13.7435
v 1.98902 -0.573228 13.7541
v 1.99686 -0.788267 14.0945
v 2.01728 -0.433604 13.3778
v 2.02708 -0.413888 13.3533
v 2.01304 -0.442882 13.3465
v 2.01631 -0.098238 12.6604
v 1.99511 -0.103968 12.6359
v 2.02616 -0.0953001 12.6291
v 2.00992 0.182882 11.9686
v 2.029 0.172017 11.9441
v 2.00099 0.18797 11.9374
v 2.02188 0.415941 11.2953
v 2.02121 0.437925 11.2707
v 2.02295 0.405748 11.264
v 2.02021 0.595043 10.633
v 2.00524 0.578988 10.6084
v 2.0272 0.602581 10.6017
v 2.01443 0.728581 9.99331
v 2.03637 0.727497 9.96877
v 2.00417 0.728998 9.96202
v 2.0198 0.846596 9.3708
v 2.00798 0.865114 9.34627
v 2.02587 0.838304 9.33951
v -8.13155 5.71865 16.2008
v -8.13226 5.71613 16.1861
v -8.12461 5.7265 16.1817
v -8.12287 5.73037 16.1954
v -8.47794 5.97049 16.1658
v -8.60472 3.78083 15.9166
v -8.60347 3.80356 15.911
v -8.59997 3.80726 15.9346
v -8.60135 3.78351 15.9399
v -9.19658 3.838 16.0006
v -9.19553 3.84912 15.9993
v -9.19584 3.85191 16.0102
v -9.19697 3.84033 16.0122
v -9.74557 3.89454 15.9771
v -9.2 3.84665 16.024
v -9.17861 3.84063 15.9997
v -9.21002 3.84759 15.9926
v -7.83564 4.0746 15.3482
v -7.81539 4.04101 15.3332
v -7.84403 4.02425 15.3139
v -7.86768 4.05466 15.3259
v -7.99028 3.74705 15.8396
v -7.97915 3.73054 15.831
v -7.99383 3.72273 15.8195
v -8.0072 3.73831 15.8265
v -8.16955 3.37132 16.3214
v -8.15959 3.35728 16.3122
v -8.17203 3.351 16.3016
v -8.18372 3.36358 16.3088
v -8.23833 3.14327 16.5495
v -8.22552 3.12925 16.5421
v -8.24059 3.12384 16.5301
v -8.2515 3.13695 16.5374
v -8.37568 2.94828 16.7766
v -8.36572 2.9357 16.7701
v -8.3777 2.93225 16.7609
v -8.3868 2.94257 16.7658
v -8.41584 2.85809 16.8541
v -8.37991 2.94167 16.7864
v -8.36241 2.92841 16.7619
v -8.38811 2.94787 16.7551
v -8.17265 3.35663 16.3292
v -8.16633 3.37772 16.3047
v -8.17372 3.34636 16.2979
v -7.98967 3.73719 15.8475
v -8.00554 3.72201 15.823
v -7.98129 3.74325 15.8163
v -5.17113 4.83761 17.513
v -5.17365 4.83534 17.5124
v -5.17536 4.8381 17.5142
v -5.17254 4.84 17.5145
v -5.14134 4.7648 17.6593
v -5.48675 4.63775 16.5002
v -5.46513 4.65094 16.4753
v -5.43896 4.63248 16.4881
v -5.45932 4.62012 16.5115
v -5.33284 5.08654 16.8587
v -5.32324 5.09085 16.8459
v -5.31031 5.08317 16.8522
v -5.31943 5.07838 16.8656
v -5.1698 5.60644 17.155
v -5.15968 5.60861 17.143
v -5.14704 5.60235 17.148
v -5.15589 5.59942 17.1608
v -5.07323 5.895 17.2578
v -5.06703 5.89857 17.2459
v -5.05643 5.89206 17.2526
v -5.06328 5.88917 17.2634
v -4.98839 6.13465 17.4072
v -5.15429 5.60594 17.1699
v -5.17551 5.60027 17.1454
v -5.14392 5.60669 17.1387
v -5.32113 5.08888 16.874
v -5.31447 5.06826 16.8492
v -5.32861 5.09736 16.8431
v -5.69118 4.40665 15.5021
v -5.72909 4.37781 15.4952
v -5.75528 4.41352 15.5175
v -5.71518 4.44268 15.5241
v -5.59839 4.14935 16.0366
v -5.62518 4.13335 16.0337
v -5.64385 4.154 16.0481
v -5.61664 4.17206 16.052
v -5.49282 3.8671 16.5844
v -5.51624 3.85483 16.5833
v -5.53025 3.86944 16.5969
v -5.50896 3.88348 16.5998
v -5.41078 3.71756 16.8606
v -5.42682 3.70481 16.8557
v -5.43786 3.71894 16.8701
v -5.41886 3.73188 16.8743
v -5.34775 3.49594 17.0891
v -5.36984 3.48556 17.0869
v -5.38233 3.49761 17.1018
v -5.36162 3.50982 17.1061
v -5.17845 3.0745 17.5887
v -5.19592 3.06308 17.5839
v -5.20538 3.07516 17.5994
v -5.18763 3.08564 17.6033
v -5.09783 2.81634 17.815
v -5.1146 2.8064 17.8117
v -5.1216 2.81705 17.8243
v -5.10779 2.82575 17.8276
v -5.0811 2.75348 17.9021
v -5.19153 3.07083 17.6125
v -5.19257 3.09289 17.5881
v -5.19071 3.06075 17.5812
v -5.36386 3.50007 17.1145
v -5.3774 3.48279 17.0899
v -5.35682 3.50761 17.0832
v -5.51668 3.86803 16.6097
v -5.49481 3.86986 16.5851
v -5.52693 3.86716 16.5784
v -5.61942 4.14811 16.061
v -5.63095 4.16685 16.0365
v -5.61304 4.14006 16.0297
v -6.06689 4.20557 14.5016
v -6.02912 4.22321 14.4639
v -5.98818 4.19642 14.4794
v -6.01933 4.17557 14.5183
v -5.89278 4.65931 14.8686
v -5.87073 4.66951 14.845
v -5.84546 4.65333 14.8548
v -5.86415 4.64069 14.8802
v -5.71901 5.14995 15.2362
v -5.70202 5.15291 15.214
v -5.68096 5.14209 15.2228
v -5.69397 5.13745 15.2458
v -5.61256 5.4483 15.3287
v -5.59953 5.45194 15.3033
v -5.5769 5.44004 15.3154
v -5.59003 5.43736 15.338
v -5.5126 5.73267 15.4616
v -5.49824 5.73526 15.4367
v -5.47816 5.72468 15.4489
v -5.48892 5.72184 15.4706
v -5.29813 6.36422 15.6233
v -5.28609 6.36409 15.5993
v -5.26509 6.35495 15.6106
v -5.27618 6.35527 15.6315
v -5.09564 6.8848 15.7015
v -5.27841 6.36275 15.6352
v -5.28338 6.34154 15.6105
v -5.28049 6.37374 15.6042
v -5.49361 5.72412 15.4731
v -5.489 5.74578 15.4487
v -5.4974 5.7147 15.4418
v -5.69467 5.14741 15.2475
v -5.71581 5.14148 15.223
v -5.68426 5.14809 15.2163
v -5.86815 4.66012 14.8799
v -5.85906 4.64033 14.8552
v -5.87582 4.66796 14.8488
v -9.00789 6.99333 14.8295
v -9.01126 6.99021 14.8196
v -9.01173 6.99976 14.8158
v -9.00845 7.00389 14.8252
v -9.56125 7.0383 14.999
v -9.56228 7.03683 14.9958
v -9.56239 7.04034 14.9946
v -9.5613 7.0418 14.9979
v -9.58685 7.04117 15.0042
v -9.55768 7.0395 15.0154
v -9.57651 7.04937 14.9903
v -9.55121 7.02899 14.9849
v -8.36864 6.34069 14.2506
v -8.33255 6.33368 14.2605
v -8.35409 6.31797 14.2912
v -8.38763 6.32741 14.2767
v -8.34387 6.8516 14.5359
v -8.32541 6.84719 14.5441
v -8.33478 6.83977 14.5622
v -8.35417 6.84469 14.5529
v -8.31729 7.41008 14.7785
v -8.30247 7.40775 14.7888
v -8.30927 7.40453 14.8031
v -8.32457 7.40624 14.7956
v -8.34353 7.71779 14.8489
v -8.32793 7.71546 14.8578
v -8.33565 7.71282 14.8731
v -8.35117 7.71493 14.8653
v -8.29234 8.02434 14.9098
v -8.27671 8.02184 14.918
v -8.28473 8.02016 14.9336
v -8.29973 8.02259 14.9255
v -8.26792 8.5154 14.9931
v -8.28657 8.02594 14.9404
v -8.28334 8.00527 14.915
v -8.29558 8.03547 14.9102
v -8.31116 7.4034 14.8106
v -8.32415 7.42118 14.7861
v -8.30336 7.39655 14.7793
v -8.3377 6.84956 14.567
v -8.34922 6.83066 14.5426
v -8.3317 6.85766 14.5356
v -7.77633 5.66157 13.6607
v -7.80362 5.64667 13.6053
v -7.80606 5.70635 13.5903
v -7.78042 5.72024 13.6423
v -8.31758 5.7129 13.9
v -8.33316 5.70436 13.8667
v -8.33484 5.74013 13.8567
v -8.31903 5.75071 13.8902
v -8.88642 5.75784 14.1512
v -8.89328 5.75338 14.1203
v -8.89421 5.78157 14.1092
[truncated: 7,889,471 more chars]
