# Supplementary material for: A Time-Critical Adaptive Approach for Visualizing Natural Scenes on Different Devices
Source: PLoS One. 2015 Feb 27;10(2):e0117586. doi: 10.1371/journal.pone.0117586 (PMC4344310; doi:10.1371/journal.pone.0117586)
Supplement: S2 Dataset — (ZIP) [file pone.0117586.s002.zip › S2_Dataset/2.obj]

mtllib 2.mtl
# object 2
g 2
v 0.277716 0.0990889 0.00894661
v 0.294852 -0.00192011 0.0091349
v 0.276425 -0.102698 0.0082214
v 0.224656 -0.191088 0.00631626
v 0.145791 -0.256431 0.0036493
v 0.0493411 -0.290844 0.000542175
v -0.0530601 -0.290177 -0.00263034
v -0.149061 -0.254511 -0.00548561
v -0.227084 -0.188146 -0.00767922
v -0.277716 -0.0990889 -0.00894661
v -0.294852 0.00192016 -0.0091349
v -0.276425 0.102698 -0.00822139
v -0.224656 0.191088 -0.00631626
v -0.145791 0.256431 -0.0036493
v -0.049341 0.290844 -0.000542173
v 0.0530601 0.290177 0.00263035
v 0.149061 0.254511 0.00548561
v 0.227084 0.188146 0.00767922
v 0.267187 0.125409 0.517597
v 0.283465 0.0293451 0.517776
v 0.265923 -0.0664924 0.516906
v 0.216674 -0.150544 0.515094
v 0.141661 -0.212671 0.512557
v 0.0499294 -0.245382 0.509602
v -0.0474553 -0.244729 0.506585
v -0.138748 -0.210793 0.50387
v -0.212936 -0.147666 0.501784
v -0.261072 -0.0629618 0.50058
v -0.277351 0.0331022 0.500401
v -0.259808 0.12894 0.50127
v -0.21056 0.212991 0.503083
v -0.135546 0.275119 0.505619
v -0.0438151 0.307829 0.508574
v 0.0535696 0.307177 0.511591
v 0.144862 0.27324 0.514307
v 0.21905 0.210113 0.516392
v 0.234221 0.0911522 0.757498
v 0.251452 -0.0019718 0.747359
v 0.235709 -0.0950359 0.734593
v 0.188891 -0.176815 0.720737
v 0.116644 -0.237446 0.707465
v 0.0276839 -0.269615 0.696376
v -0.0672607 -0.269443 0.688809
v -0.156738 -0.236949 0.685675
v -0.229955 -0.176054 0.687352
v -0.278081 -0.0941027 0.69364
v -0.295312 -0.000978688 0.703778
v -0.279569 0.0920854 0.716545
v -0.23275 0.173865 0.7304
v -0.160504 0.234495 0.743673
v -0.0715438 0.266665 0.754762
v 0.0234008 0.266492 0.762329
v 0.112878 0.233999 0.765463
v 0.186095 0.173104 0.763785
v 0.220573 0.069097 0.944844
v 0.236596 -0.0224313 0.939676
v 0.220305 -0.113945 0.935118
v 0.173663 -0.194405 0.931721
v 0.102297 -0.254109 0.929894
v 0.0148149 -0.285853 0.929857
v -0.0782324 -0.28581 0.931615
v -0.165622 -0.253985 0.934956
v -0.236813 -0.194217 0.939476
v -0.283219 -0.113713 0.944632
v -0.299242 -0.0221847 0.9498
v -0.28295 0.0693287 0.954358
v -0.236309 0.149789 0.957755
v -0.164943 0.209493 0.959583
v -0.0774608 0.241237 0.95962
v 0.0155865 0.241194 0.957861
v 0.102976 0.209369 0.954521
v 0.174167 0.1496 0.95
v 0.232144 0.0627589 1.17363
v 0.247365 -0.0268579 1.17361
v 0.231037 -0.116273 1.17248
v 0.18513 -0.1947 1.17038
v 0.115179 -0.252682 1.16756
v 0.0296233 -0.283223 1.16435
v -0.0612189 -0.282641 1.16116
v -0.14639 -0.251006 1.15835
v -0.215618 -0.192133 1.15628
v -0.260553 -0.113123 1.15519
v -0.275774 -0.0235061 1.15521
v -0.259446 0.0659086 1.15634
v -0.213539 0.144336 1.15844
v -0.143588 0.202318 1.16126
v -0.0580324 0.232859 1.16447
v 0.0328098 0.232277 1.16766
v 0.117981 0.200642 1.17047
v 0.187209 0.141769 1.17254
v 0.187424 0.0588032 1.48788
v 0.201682 -0.0278116 1.49196
v 0.185483 -0.114154 1.49413
v 0.140781 -0.18981 1.4941
v 0.0729673 -0.245654 1.4919
v -0.00977831 -0.274951 1.48778
v -0.0974755 -0.274167 1.48224
v -0.179547 -0.243396 1.47595
v -0.246093 -0.18635 1.46967
v -0.289088 -0.10991 1.46415
v -0.303346 -0.0232956 1.46006
v -0.287147 0.0630468 1.4579
v -0.242445 0.138703 1.45792
v -0.174631 0.194547 1.46012
v -0.0918854 0.223844 1.46424
v -0.00418816 0.223059 1.46978
v 0.0778832 0.192289 1.47607
v 0.14443 0.135243 1.48236
v 0.176539 0.0798514 1.77637
v 0.190787 -0.00388763 1.77736
v 0.175567 -0.0874276 1.77973
v 0.132713 -0.160692 1.78321
v 0.0673958 -0.214845 1.78737
v -0.0125078 -0.243354 1.79172
v -0.0973599 -0.24278 1.79572
v -0.176926 -0.213194 1.7989
v -0.241609 -0.158163 1.80087
v -0.283608 -0.0843246 1.80139
v -0.297856 -0.000585495 1.8004
v -0.282636 0.0829544 1.79803
v -0.239783 0.156219 1.79455
v -0.174465 0.210372 1.79039
v -0.0945613 0.23888 1.78604
v -0.00970919 0.238307 1.78204
v 0.0698569 0.208721 1.77886
v 0.13454 0.153689 1.7769
v 0.203692 0.0681171 2.24747
v 0.217062 -0.011258 2.24623
v 0.202636 -0.0904381 2.24799
v 0.162156 -0.159873 2.25256
v 0.100503 -0.211188 2.25938
v 0.025114 -0.238193 2.26762
v -0.0549183 -0.237631 2.27629
v -0.129941 -0.209571 2.28435
v -0.190905 -0.157396 2.29082
v -0.230457 -0.0873995 2.29492
v -0.243826 -0.00802439 2.29617
v -0.229401 0.0711557 2.2944
v -0.188921 0.140591 2.28983
v -0.127268 0.191905 2.28302
v -0.0518787 0.21891 2.27478
v 0.0281537 0.218349 2.26611
v 0.103176 0.190288 2.25805
v 0.16414 0.138113 2.25158
v 0.256849 0.0738588 2.74918
v 0.269497 -0.000925145 2.7441
v 0.255757 -0.0755674 2.73983
v 0.217288 -0.141065 2.73689
v 0.158728 -0.189518 2.73564
v 0.0871417 -0.215082 2.73623
v 0.011163 -0.214674 2.73858
v -0.060044 -0.188343 2.74242
v -0.117891 -0.139265 2.74727
v -0.1554 -0.0733589 2.75256
v -0.168047 0.00142508 2.75765
v -0.154307 0.0760673 2.76192
v -0.115838 0.141565 2.76485
v -0.0572782 0.190018 2.7661
v 0.0143081 0.215582 2.76552
v 0.0902868 0.215174 2.76316
v 0.161494 0.188843 2.75933
v 0.21934 0.139764 2.75447
v 0.209589 -0.00117326 3.26109
v 0.222269 -0.0712473 3.25335
v 0.21011 -0.141247 3.24421
v 0.17458 -0.202728 3.23479
v 0.119962 -0.248276 3.22622
v 0.052846 -0.272397 3.21953
v -0.0186742 -0.272182 3.21553
v -0.0859718 -0.247656 3.21471
v -0.14093 -0.201778 3.21715
v -0.176919 -0.140081 3.22258
v -0.189599 -0.0700069 3.23032
v -0.177441 -7.64572e-006 3.23946
v -0.14191 0.0614739 3.24888
v -0.0872929 0.107022 3.25745
v -0.0201765 0.131143 3.26414
v 0.0513437 0.130928 3.26814
v 0.118641 0.106402 3.26896
v 0.173599 0.0605236 3.26652
v 0.177887 -0.0535927 3.75798
v 0.18952 -0.120247 3.75439
v 0.177724 -0.18672 3.74862
v 0.14392 -0.244993 3.74136
v 0.0921873 -0.288037 3.73349
v 0.0287643 -0.310661 3.72596
v -0.0386988 -0.310136 3.71967
v -0.102065 -0.286526 3.71539
v -0.153692 -0.242678 3.71363
v -0.187352 -0.18388 3.7146
v -0.198985 -0.117226 3.71819
v -0.187188 -0.0507532 3.72397
v -0.153385 0.00751948 3.73123
v -0.101652 0.0505638 3.7391
v -0.0382291 0.073188 3.74663
v 0.0292341 0.0726633 3.75292
v 0.0926004 0.0490529 3.7572
v 0.144227 0.00520463 3.75896
v 0.121766 -0.0616182 4.02914
v 0.131468 -0.126149 4.03833
v 0.118495 -0.19047 4.04442
v 0.0844116 -0.246825 4.04668
v 0.0333286 -0.288416 4.04483
v -0.0285924 -0.310227 4.03911
v -0.0938829 -0.309626 4.03019
v -0.154668 -0.286686 4.01916
v -0.203616 -0.244175 4.00735
v -0.234822 -0.187219 3.99618
v -0.244524 -0.122688 3.98699
v -0.231551 -0.0583666 3.9809
v -0.197468 -0.00201161 3.97865
v -0.146385 0.0395793 3.98049
v -0.0844636 0.0613896 3.98621
v -0.0191731 0.0607887 3.99513
v 0.0416118 0.0378491 4.00616
v 0.0905596 -0.00466239 4.01797
v 0.0934566 0.0123377 4.29546
v 0.104838 -0.0505231 4.30286
v 0.0940067 -0.113709 4.30796
v 0.0622681 -0.169599 4.31015
v 0.0134507 -0.211452 4.30915
v -0.0465574 -0.23422 4.30509
v -0.110518 -0.235157 4.29846
v -0.170717 -0.214149 4.29006
v -0.219894 -0.173731 4.28091
v -0.252116 -0.118777 4.27209
v -0.263498 -0.0559162 4.26469
v -0.252666 0.00726989 4.25959
v -0.220928 0.06316 4.25741
v -0.17211 0.105013 4.25841
v -0.112102 0.127781 4.26247
v -0.0481412 0.128717 4.26909
v 0.012058 0.10771 4.27749
v 0.0612344 0.0672913 4.28665
v 0.0559971 -0.00835739 4.57477
v 0.0666657 -0.0702779 4.57209
v 0.0555247 -0.132053 4.56824
v 0.0239177 -0.186233 4.56369
v -0.0243429 -0.226281 4.55898
v -0.0834362 -0.247368 4.55468
v -0.146235 -0.246951 4.55131
v -0.205164 -0.225079 4.54928
v -0.253116 -0.18439 4.54884
v -0.284308 -0.129793 4.55002
v -0.294976 -0.0678729 4.55271
v -0.283835 -0.00609747 4.55656
v -0.252228 0.0480819 4.56111
v -0.203968 0.0881304 4.56582
v -0.144874 0.109218 4.57012
v -0.0820758 0.1088 4.57349
v -0.0231466 0.0869279 4.57552
v 0.0248057 0.0462396 4.57596
v 0.0409433 -0.0379056 5.11198
v 0.0511442 -0.0974107 5.10758
v 0.0403225 -0.156809 5.10322
v 0.00978341 -0.208936 5.09943
v -0.0367895 -0.247505 5.09666
v -0.0937789 -0.267863 5.09524
v -0.154311 -0.267555 5.09536
v -0.211085 -0.246618 5.09698
v -0.257253 -0.207578 5.09992
v -0.287246 -0.155143 5.10383
v -0.297447 -0.0956382 5.10823
v -0.286625 -0.03624 5.11258
v -0.256086 0.015887 5.11638
v -0.209513 0.0544555 5.11915
v -0.152523 0.0748136 5.12056
v -0.0919912 0.0745058 5.12045
v -0.0352174 0.0535693 5.11882
v 0.0109503 0.0145292 5.11588
v 0.0453302 -0.0929754 5.67143
v 0.0555224 -0.150539 5.66711
v 0.0454441 -0.207952 5.66091
v 0.016311 -0.258287 5.65358
v -0.028363 -0.295474 5.64599
v -0.0831896 -0.315028 5.63908
v -0.141556 -0.31459 5.63366
v -0.196422 -0.294213 5.63039
v -0.24117 -0.256355 5.62968
v -0.270404 -0.205582 5.6316
v -0.280596 -0.148018 5.63591
v -0.270517 -0.0906059 5.64211
v -0.241384 -0.0402706 5.64945
v -0.19671 -0.00308339 5.65703
v -0.141884 0.0164705 5.66395
v -0.0835174 0.0160327 5.66937
v -0.0286513 -0.00434418 5.67263
v 0.0160971 -0.0422023 5.67335
v -0.0725049 -0.141091 6.21833
v -0.0623039 -0.197045 6.21398
v -0.0715872 -0.252767 6.20605
v -0.0992352 -0.301534 6.19551
v -0.141913 -0.337466 6.18361
v -0.194473 -0.356228 6.17181
v -0.250576 -0.355558 6.16152
v -0.303455 -0.335535 6.15398
v -0.346731 -0.298576 6.1501
v -0.375186 -0.249137 6.15036
v -0.385387 -0.193183 6.15471
v -0.376104 -0.137461 6.16264
v -0.348456 -0.0886939 6.17318
v -0.305778 -0.0527621 6.18508
v -0.253218 -0.0340001 6.19688
v -0.197115 -0.0346708 6.20717
v -0.144236 -0.0546934 6.21471
v -0.10096 -0.0916528 6.21859
v -0.159688 -0.214679 6.73692
v -0.150386 -0.269597 6.73658
v -0.16031 -0.32435 6.73411
v -0.188261 -0.372336 6.72978
v -0.23087 -0.407766 6.72414
v -0.282996 -0.426367 6.71786
v -0.338352 -0.425895 6.71169
v -0.390263 -0.406407 6.70639
v -0.432465 -0.370254 6.70258
v -0.45987 -0.321797 6.70073
v -0.469172 -0.266879 6.70107
v -0.459249 -0.212125 6.70355
v -0.431297 -0.164139 6.70787
v -0.388689 -0.128709 6.71351
v -0.336562 -0.110108 6.71979
v -0.281206 -0.11058 6.72596
v -0.229296 -0.130068 6.73127
v -0.187093 -0.166221 6.73507
v -0.18031 -0.165779 7.12469
v -0.17129 -0.219636 7.12901
v -0.181293 -0.273323 7.13327
v -0.209113 -0.320366 7.13696
v -0.251394 -0.355091 7.13963
v -0.303037 -0.373308 7.14095
v -0.357812 -0.372821 7.14078
v -0.409113 -0.353689 7.13913
v -0.450752 -0.318218 7.1362
v -0.477708 -0.270688 7.13234
v -0.486728 -0.216831 7.12802
v -0.476725 -0.163144 7.12376
v -0.448905 -0.116101 7.12007
v -0.406624 -0.0813761 7.11741
v -0.354981 -0.0631587 7.11608
v -0.300206 -0.0636456 7.11625
v -0.248905 -0.0827781 7.1179
v -0.207266 -0.118249 7.12083
v -0.166055 -0.150507 7.53109
v -0.15707 -0.203635 7.53094
v -0.166758 -0.25663 7.532
v -0.193951 -0.303098 7.53416
v -0.235368 -0.337436 7.53714
v -0.286015 -0.355501 7.5406
v -0.339783 -0.355115 7.54411
v -0.390186 -0.336324 7.54725
v -0.431145 -0.301394 7.54964
v -0.457719 -0.25454 7.55099
v -0.466705 -0.201411 7.55114
v -0.457017 -0.148417 7.55008
v -0.429824 -0.101949 7.54792
v -0.388406 -0.067611 7.54494
v -0.337759 -0.0495458 7.54148
v -0.283992 -0.049932 7.53797
v -0.233589 -0.068723 7.53483
v -0.19263 -0.103652 7.53244
v -0.14015 -0.160912 7.80782
v -0.13193 -0.213208 7.80195
v -0.142022 -0.265403 7.7987
v -0.169209 -0.311203 7.79845
v -0.210211 -0.345082 7.80123
v -0.260083 -0.362956 7.80672
v -0.312809 -0.362668 7.81424
v -0.362031 -0.344253 7.8229
v -0.40181 -0.309932 7.83164
v -0.42735 -0.263844 7.83941
v -0.43557 -0.211549 7.84528
v -0.425478 -0.159353 7.84853
v -0.398292 -0.113554 7.84878
v -0.35729 -0.0796739 7.84599
v -0.307418 -0.0618 7.8405
v -0.254691 -0.0620882 7.83298
v -0.20547 -0.0805035 7.82433
v -0.16569 -0.114825 7.81559
v -0.0902864 -0.202852 8.08194
v -0.0832535 -0.253916 8.07138
v -0.094165 -0.304896 8.06427
v -0.121705 -0.349643 8.06147
v -0.162551 -0.38276 8.06332
v -0.211777 -0.400252 8.06959
v -0.263446 -0.40001 8.07953
v -0.311325 -0.382063 8.09195
v -0.34964 -0.348575 8.10533
v -0.373769 -0.303585 8.11807
v -0.380802 -0.252521 8.12863
v -0.369891 -0.201541 8.13574
v -0.342351 -0.156794 8.13854
v -0.301504 -0.123677 8.13669
v -0.252278 -0.106185 8.13042
v -0.200609 -0.106427 8.12047
v -0.15273 -0.124375 8.10806
v -0.114415 -0.157863 8.09468
v -0.0375363 -0.261387 8.37369
v -0.0290682 -0.312414 8.36902
v -0.0386301 -0.363289 8.36482
v -0.065069 -0.407877 8.36161
v -0.105196 -0.440798 8.35978
v -0.15417 -0.458082 8.35953
v -0.206086 -0.457645 8.36091
v -0.254681 -0.439539 8.36375
v -0.294094 -0.405948 8.3677
v -0.319571 -0.360923 8.37228
v -0.328039 -0.309896 8.37696
v -0.318477 -0.25902 8.38115
v -0.292038 -0.214433 8.38436
v -0.251911 -0.181512 8.3862
v -0.202937 -0.164228 8.38644
v -0.151021 -0.164665 8.38506
v -0.102426 -0.182771 8.38223
v -0.0630132 -0.216362 8.37828
v -0.0677771 -0.31394 9.34693
v -0.0596352 -0.362377 9.34602
v -0.0685503 -0.410682 9.34544
v -0.0934472 -0.45303 9.34525
v -0.131323 -0.484312 9.34549
v -0.177609 -0.500756 9.34612
v -0.226723 -0.500378 9.34707
v -0.272741 -0.483224 9.34822
v -0.310112 -0.451363 9.34944
v -0.334329 -0.408637 9.35057
v -0.342471 -0.360201 9.35148
v -0.333555 -0.311895 9.35206
v -0.308659 -0.269548 9.35224
v -0.270783 -0.238265 9.352
v -0.224497 -0.221822 9.35137
v -0.175383 -0.222199 9.35042
v -0.129365 -0.239354 9.34927
v -0.091994 -0.271215 9.34806
v -0.0243762 -0.289308 9.80559
v -0.0163505 -0.33617 9.80708
v -0.0245759 -0.38281 9.81153
v -0.0480601 -0.423601 9.81841
v -0.0839707 -0.453624 9.82688
v -0.127976 -0.469258 9.83592
v -0.174769 -0.468616 9.84445
v -0.218706 -0.451777 9.85143
v -0.254486 -0.420771 9.85603
v -0.277794 -0.379338 9.85768
v -0.28582 -0.332476 9.85619
v -0.277595 -0.285836 9.85174
v -0.25411 -0.245045 9.84487
v -0.2182 -0.215022 9.8364
v -0.174194 -0.199388 9.82735
v -0.127401 -0.20003 9.81882
v -0.0834651 -0.216869 9.81184
v -0.0476848 -0.247875 9.80725
v 0.0960749 -0.25696 10.2773
v 0.102788 -0.302186 10.2722
v 0.093893 -0.347292 10.2705
v 0.0704614 -0.38684 10.2724
v 0.0353199 -0.416059 10.2777
v -0.00729295 -0.431425 10.2857
v -0.0522374 -0.431084 10.2955
v -0.0940924 -0.415078 10.306
v -0.12781 -0.385336 10.3157
v -0.149323 -0.345448 10.3237
v -0.156036 -0.300222 10.3288
v -0.147141 -0.255115 10.3305
v -0.123709 -0.215568 10.3286
v -0.0885675 -0.186349 10.3233
v -0.0459547 -0.170983 10.3153
v -0.00101025 -0.171324 10.3054
v 0.0408448 -0.18733 10.295
v 0.0745621 -0.217072 10.2852
v 0.165331 -0.362927 10.7189
v 0.172011 -0.406339 10.7114
v 0.163368 -0.449728 10.706
v 0.140444 -0.487861 10.7034
v 0.106004 -0.51614 10.704
v 0.0642024 -0.531153 10.7077
v 0.0200804 -0.53109 10.714
v -0.0210399 -0.515958 10.7221
v -0.0541988 -0.487582 10.7311
v -0.0753968 -0.449385 10.7399
v -0.0820771 -0.405974 10.7475
v -0.073434 -0.362585 10.7529
v -0.05051 -0.324451 10.7554
v -0.01607 -0.296172 10.7548
v 0.025732 -0.281159 10.7512
v 0.069854 -0.281222 10.7449
v 0.110974 -0.296354 10.7367
v 0.144133 -0.32473 10.7277
v 0.213493 -0.391022 11.1631
v 0.220663 -0.433499 11.1613
v 0.212924 -0.475914 11.1609
v 0.191211 -0.513151 11.1619
v 0.158142 -0.540717 11.1643
v 0.117705 -0.555289 11.1677
v 0.0747787 -0.555109 11.1717
v 0.0345398 -0.540198 11.1759
v 0.00184198 -0.512355 11.1797
v -0.019371 -0.474938 11.1828
v -0.0265406 -0.43246 11.1846
v -0.0188019 -0.390045 11.185
v 0.00291152 -0.352809 11.184
v 0.0359808 -0.325242 11.1816
v 0.0764173 -0.31067 11.1782
v 0.119344 -0.310851 11.1741
v 0.159583 -0.325762 11.17
v 0.19228 -0.353605 11.1661
v 0.233383 -0.386944 11.5229
v 0.240379 -0.42831 11.5243
v 0.232799 -0.46958 11.5254
v 0.211558 -0.505775 11.5262
v 0.179216 -0.532529 11.5266
v 0.139676 -0.546616 11.5265
v 0.0977056 -0.546337 11.5259
v 0.0583677 -0.531725 11.5249
v 0.026407 -0.504543 11.5237
v 0.00567837 -0.468069 11.5223
v -0.00131802 -0.426702 11.521
v 0.00626173 -0.385433 11.5198
v 0.0275034 -0.349238 11.519
v 0.0598448 -0.322484 11.5187
v 0.0993853 -0.308396 11.5188
v 0.141356 -0.308676 11.5194
v 0.180693 -0.323288 11.5203
v 0.212654 -0.35047 11.5216
v 0.197273 -0.372894 11.8566
v 0.204163 -0.413119 11.8577
v 0.196969 -0.453212 11.8604
v 0.17656 -0.488337 11.8645
v 0.145398 -0.514259 11.8694
v 0.10724 -0.527849 11.8745
v 0.066689 -0.52747 11.8792
v 0.0286365 -0.513166 11.8829
v -0.00232805 -0.486663 11.8853
v -0.0224699 -0.451158 11.886
v -0.0293597 -0.410933 11.8848
v -0.0221664 -0.37084 11.8821
v -0.00175756 -0.335715 11.878
v 0.0294052 -0.309793 11.8732
v 0.0675631 -0.296203 11.8681
v 0.108114 -0.296582 11.8634
v 0.146166 -0.310886 11.8596
v 0.177131 -0.337389 11.8572
v 0.315571 -0.352671 12.2999
v 0.322155 -0.391367 12.3015
v 0.315265 -0.42986 12.3053
v 0.295733 -0.463505 12.3108
v 0.265913 -0.488246 12.3173
v 0.229403 -0.501097 12.324
v 0.190607 -0.500509 12.3302
v 0.154203 -0.486553 12.335
v 0.124583 -0.460911 12.338
v 0.105319 -0.426678 12.3387
v 0.0987353 -0.387981 12.337
v 0.105625 -0.349489 12.3332
v 0.125158 -0.315843 12.3278
v 0.154977 -0.291103 12.3213
v 0.191487 -0.278251 12.3145
v 0.230283 -0.278839 12.3084
v 0.266687 -0.292796 12.3035
v 0.296307 -0.318437 12.3006
v 0.335777 -0.312129 12.7757
v 0.34219 -0.349202 12.7785
v 0.335506 -0.386192 12.7818
v 0.316531 -0.418639 12.7851
v 0.287554 -0.442628 12.788
v 0.252069 -0.455265 12.7902
v 0.214357 -0.455028 12.7914
v 0.178966 -0.441944 12.7915
v 0.150165 -0.417591 12.7904
v 0.131428 -0.384907 12.7883
v 0.125015 -0.347834 12.7855
v 0.131698 -0.310843 12.7822
v 0.150673 -0.278397 12.7789
v 0.179651 -0.254408 12.776
v 0.215135 -0.24177 12.7738
v 0.252848 -0.242008 12.7726
v 0.288238 -0.255092 12.7725
v 0.317039 -0.279445 12.7736
v 0.338552 -0.277681 13.247
v 0.344677 -0.313263 13.2452
v 0.33825 -0.348803 13.2436
v 0.320044 -0.380014 13.2424
v 0.292256 -0.403133 13.2418
v 0.258238 -0.41537 13.2418
v 0.222092 -0.41525 13.2425
v 0.188179 -0.402787 13.2438
v 0.160588 -0.379484 13.2454
v 0.142648 -0.348152 13.2473
v 0.136522 -0.31257 13.2491
v 0.14295 -0.27703 13.2507
v 0.161156 -0.245819 13.2519
v 0.188943 -0.2227 13.2525
v 0.222962 -0.210463 13.2525
v 0.259107 -0.210583 13.2518
v 0.293021 -0.223046 13.2505
v 0.320611 -0.246349 13.2489
v 0.344523 -0.360744 13.7109
v 0.350353 -0.394793 13.7102
v 0.344192 -0.428772 13.7091
v 0.326784 -0.458582 13.7077
v 0.300228 -0.480628 13.7061
v 0.267727 -0.492251 13.7046
v 0.233203 -0.492049 13.7033
v 0.200817 -0.480046 13.7023
v 0.174478 -0.457691 13.7019
v 0.157361 -0.427678 13.702
v 0.151532 -0.393629 13.7027
v 0.157693 -0.359651 13.7038
v 0.175101 -0.32984 13.7052
v 0.201657 -0.307794 13.7068
v 0.234157 -0.296171 13.7083
v 0.268682 -0.296373 13.7096
v 0.301067 -0.308376 13.7106
v 0.327407 -0.330732 13.711
v 0.296074 -0.301058 14.1213
v 0.301304 -0.333566 14.1246
v 0.29506 -0.365949 14.1273
v 0.278094 -0.394303 14.129
v 0.252454 -0.415206 14.1296
v 0.221231 -0.426138 14.129
v 0.188192 -0.425781 14.1273
v 0.157322 -0.414176 14.1246
v 0.132343 -0.392725 14.1213
v 0.116269 -0.364014 14.1179
v 0.111039 -0.331507 14.1146
v 0.117283 -0.299123 14.1119
v 0.134249 -0.27077 14.1102
v 0.159889 -0.249866 14.1096
v 0.191112 -0.238934 14.1102
v 0.224151 -0.239292 14.1119
v 0.255022 -0.250896 14.1146
v 0.28 -0.272347 14.1179
v 0.294131 -0.287558 14.5419
v 0.299405 -0.318715 14.5421
v 0.293709 -0.349799 14.5419
v 0.277729 -0.377059 14.5415
v 0.253393 -0.397207 14.5408
v 0.223637 -0.407814 14.5399
v 0.19205 -0.407599 14.539
v 0.16244 -0.396589 14.5382
v 0.13838 -0.376112 14.5375
v 0.122772 -0.348638 14.537
v 0.117498 -0.31748 14.5369
v 0.123195 -0.286397 14.537
v 0.139175 -0.259137 14.5375
v 0.16351 -0.238989 14.5382
v 0.193266 -0.228382 14.539
v 0.224854 -0.228597 14.5399
v 0.254463 -0.239606 14.5408
v 0.278523 -0.260083 14.5415
v 0.247907 -0.304167 15.382
v 0.252886 -0.332222 15.3798
v 0.247983 -0.360204 15.3767
v 0.233791 -0.384739 15.3731
v 0.212019 -0.402867 15.3694
v 0.185296 -0.412402 15.366
v 0.156843 -0.412194 15.3634
v 0.130093 -0.402267 15.3618
v 0.108272 -0.38382 15.3615
v 0.0940115 -0.359076 15.3625
v 0.0890325 -0.331022 15.3646
v 0.0939351 -0.303039 15.3677
v 0.108128 -0.278505 15.3714
v 0.129899 -0.260377 15.3751
v 0.156623 -0.250842 15.3785
v 0.185076 -0.25105 15.3811
v 0.211826 -0.260977 15.3827
v 0.233647 -0.279424 15.383
v 0.158517 -0.413265 15.8538
v 0.163324 -0.4395 15.853
v 0.158985 -0.465729 15.8507
v 0.146024 -0.488787 15.8472
v 0.126004 -0.505894 15.8429
v 0.10134 -0.514986 15.8383
v 0.0750063 -0.514966 15.834
v 0.0501794 -0.505837 15.8304
v 0.0298537 -0.4887 15.8282
v 0.0164809 -0.465622 15.8274
v 0.0116739 -0.439387 15.8282
v 0.0160124 -0.413158 15.8305
v 0.0289733 -0.3901 15.834
v 0.0489932 -0.372993 15.8383
v 0.0736574 -0.363901 15.8429
v 0.0999911 -0.363921 15.8472
v 0.124818 -0.37305 15.8507
v 0.145144 -0.390187 15.853
v 0.0826529 -0.365596 16.3225
v 0.086665 -0.389903 16.3243
v 0.0821109 -0.414144 16.3257
v 0.0695399 -0.435397 16.3264
v 0.0504682 -0.451098 16.3264
v 0.0271962 -0.459353 16.3257
v 0.00253076 -0.459167 16.3244
v -0.020553 -0.450562 16.3225
v -0.0392709 -0.434575 16.3205
v -0.0513653 -0.413136 16.3184
v -0.0553774 -0.38883 16.3165
v -0.0508233 -0.364588 16.3152
v -0.0382523 -0.343335 16.3144
v -0.0191806 -0.327635 16.3144
v 0.00409139 -0.319379 16.3152
v 0.0287568 -0.319566 16.3165
v 0.0518406 -0.328171 16.3183
v 0.0705585 -0.344157 16.3204
v 0.0990319 -0.356358 16.7598
v 0.102821 -0.378932 16.7604
v 0.0986936 -0.401453 16.7602
v 0.087147 -0.421205 16.7593
v 0.069574 -0.435805 16.7578
v 0.0480943 -0.443493 16.7558
v 0.0252986 -0.44334 16.7537
v 0.00393643 -0.435366 16.7516
v -0.0134157 -0.420533 16.7498
v -0.0246647 -0.400628 16.7486
v -0.028454 -0.378054 16.748
v -0.0243264 -0.355532 16.7482
v -0.0127798 -0.335781 16.7491
v 0.00479318 -0.32118 16.7506
v 0.0262729 -0.313493 16.7526
v 0.0490686 -0.313645 16.7547
v 0.0704308 -0.321619 16.7568
v 0.0877829 -0.336453 16.7586
v -0.0101405 -0.36128 17.1827
v -0.00686557 -0.382014 17.1846
v -0.0108374 -0.402698 17.1855
v -0.021577 -0.420839 17.1853
v -0.0377889 -0.434248 17.184
v -0.0575178 -0.441307 17.1816
v -0.078384 -0.441166 17.1786
v -0.0978708 -0.433842 17.1753
v -0.113628 -0.420217 17.172
v -0.123755 -0.401935 17.1693
v -0.127029 -0.381201 17.1673
v -0.123058 -0.360517 17.1664
v -0.112318 -0.342376 17.1666
v -0.0961061 -0.328967 17.168
v -0.0763773 -0.321908 17.1703
v -0.055511 -0.322049 17.1733
v -0.0360242 -0.329374 17.1766
v -0.0202672 -0.342999 17.1799
v -0.0192702 -0.305391 17.5094
v -0.0162105 -0.324809 17.5092
v -0.0199401 -0.344106 17.5096
v -0.0300091 -0.360954 17.5107
v -0.0452031 -0.373322 17.5124
v -0.0636894 -0.379717 17.5143
v -0.0832384 -0.379368 17.5164
v -0.101492 -0.372318 17.5183
v -0.116249 -0.359416 17.5198
v -0.125729 -0.342219 17.5207
v -0.128788 -0.322801 17.521
v -0.125059 -0.303504 17.5205
v -0.11499 -0.286656 17.5194
v -0.0997959 -0.274289 17.5178
v -0.0813096 -0.267894 17.5158
v -0.0617606 -0.268242 17.5138
v -0.0435069 -0.275293 17.5119
v -0.0287502 -0.288195 17.5104
v 0.0509488 -0.361057 17.8349
v 0.0536961 -0.379078 17.8338
v 0.0502849 -0.397016 17.8342
v 0.0411266 -0.412707 17.836
v 0.0273258 -0.424259 17.8391
v 0.0105472 -0.430279 17.8431
v -0.0071856 -0.43004 17.8475
v -0.0237337 -0.423571 17.8517
v -0.0371011 -0.411653 17.8553
v -0.0456756 -0.395722 17.8578
v -0.0484229 -0.377701 17.8589
v -0.0450117 -0.359763 17.8585
v -0.0358534 -0.344072 17.8567
v -0.0220526 -0.332519 17.8536
v -0.00527396 -0.3265 17.8496
v 0.0124588 -0.326739 17.8452
v 0.0290069 -0.333208 17.841
v 0.0423743 -0.345126 17.8374
v 0.244274 -0.336712 18.6306
v 0.246687 -0.351651 18.6305
v 0.244032 -0.366492 18.6318
v 0.236628 -0.379445 18.6343
v 0.225369 -0.388947 18.6378
v 0.211612 -0.393853 18.6417
v 0.197017 -0.393571 18.6457
v 0.183344 -0.388134 18.6493
v 0.172243 -0.378199 18.6519
v 0.165052 -0.364964 18.6534
v 0.162638 -0.350025 18.6535
v 0.165294 -0.335184 18.6522
v 0.172697 -0.322232 18.6496
v 0.183957 -0.312729 18.6462
v 0.197713 -0.307823 18.6422
v 0.212308 -0.308106 18.6382
v 0.225981 -0.313542 18.6347
v 0.237082 -0.323477 18.632
v 0.366047 -0.319223 19.0316
v 0.368215 -0.332794 19.0316
v 0.365811 -0.346263 19.0329
v 0.359125 -0.358005 19.0354
v 0.348964 -0.366603 19.0388
v 0.336553 -0.37102 19.0427
v 0.32339 -0.370724 19.0467
v 0.311061 -0.365751 19.0501
v 0.301054 -0.3567 19.0528
v 0.294577 -0.344663 19.0542
v 0.292409 -0.331091 19.0542
v 0.294813 -0.317622 19.0529
v 0.301499 -0.305881 19.0504
v 0.31166 -0.297283 19.047
v 0.324071 -0.292865 19.0431
v 0.337234 -0.293161 19.0391
v 0.349563 -0.298135 19.0357
v 0.35957 -0.307186 19.033
v 0.479803 -0.304131 19.4373
v 0.481829 -0.316769 19.4372
v 0.479565 -0.329322 19.4383
v 0.473284 -0.340278 19.4404
v 0.463745 -0.348314 19.4432
v 0.452097 -0.352462 19.4465
v 0.439745 -0.35222 19.4499
v 0.428181 -0.347619 19.4529
v 0.418797 -0.339213 19.4551
v 0.412726 -0.328016 19.4564
v 0.410701 -0.315378 19.4565
v 0.412965 -0.302825 19.4555
v 0.419246 -0.291869 19.4534
v 0.428785 -0.283833 19.4505
v 0.440433 -0.279685 19.4472
v 0.452784 -0.279927 19.4438
v 0.464349 -0.284528 19.4409
v 0.473733 -0.292934 19.4386
v 0.661893 -0.282827 20.1447
v 0.663666 -0.294087 20.1443
v 0.66159 -0.305289 20.1448
v 0.655914 -0.315084 20.1462
v 0.647323 -0.322289 20.1483
v 0.636853 -0.326035 20.1508
v 0.625767 -0.325871 20.1535
v 0.615403 -0.321817 20.156
v 0.60701 -0.31436 20.158
v 0.6016 -0.304401 20.1593
v 0.599827 -0.293141 20.1597
v 0.601903 -0.281939 20.1592
v 0.607579 -0.272144 20.1578
v 0.61617 -0.264939 20.1557
v 0.62664 -0.261193 20.1532
v 0.637725 -0.261357 20.1505
v 0.64809 -0.265412 20.148
v 0.656483 -0.272868 20.146
v 0.716682 -0.30407 20.445
v 0.718391 -0.31449 20.4448
v 0.716479 -0.324871 20.4452
v 0.711177 -0.333961 20.4461
v 0.703124 -0.340663 20.4474
v 0.693293 -0.344169 20.449
v 0.682868 -0.344056 20.4507
v 0.673107 -0.340338 20.4523
v 0.665188 -0.333463 20.4535
v 0.660065 -0.32426 20.4543
v 0.658356 -0.313839 20.4546
v 0.660268 -0.303458 20.4542
v 0.66557 -0.294369 20.4533
v 0.673622 -0.287667 20.4519
v 0.683454 -0.284161 20.4503
v 0.693879 -0.284274 20.4486
v 0.70364 -0.287992 20.4471
v 0.711559 -0.294867 20.4458
v 0.754261 -0.28237 20.7464
v 0.755809 -0.291612 20.7464
v 0.754128 -0.300823 20.7468
v 0.749423 -0.308893 20.7475
v 0.742259 -0.314848 20.7485
v 0.733502 -0.317969 20.7497
v 0.724207 -0.317881 20.7509
v 0.715495 -0.314594 20.7519
v 0.708418 -0.308504 20.7527
v 0.703829 -0.300346 20.7532
v 0.702281 -0.291104 20.7532
v 0.703961 -0.281893 20.7528
v 0.708667 -0.273823 20.7521
v 0.71583 -0.267868 20.7511
v 0.724588 -0.264747 20.7499
v 0.733883 -0.264835 20.7487
v 0.742594 -0.268122 20.7477
v 0.749671 -0.274212 20.7469
v 0.830772 -0.292987 21.484
v 0.831381 -0.296668 21.4839
v 0.830703 -0.300338 21.484
v 0.82882 -0.303554 21.4841
v 0.825958 -0.30593 21.4845
v 0.822464 -0.307177 21.4849
v 0.818757 -0.307146 21.4853
v 0.815286 -0.30584 21.4857
v 0.812469 -0.303417 21.4861
v 0.810646 -0.300169 21.4863
v 0.810037 -0.296488 21.4864
v 0.810715 -0.292818 21.4864
v 0.812598 -0.289601 21.4862
v 0.81546 -0.287226 21.4859
v 0.818955 -0.285979 21.4855
v 0.822661 -0.28601 21.485
v 0.826132 -0.287316 21.4846
v 0.828949 -0.289739 21.4843
v 0.859347 -0.300947 21.8461
v 0.813442 -0.293186 21.486
v 0.817156 -0.28937 21.4846
v 0.822533 -0.288926 21.4834
v 0.827056 -0.292063 21.4831
v 0.82861 -0.297312 21.4838
v 0.826467 -0.302218 21.4851
v 0.82163 -0.304485 21.4864
v 0.816362 -0.303052 21.4872
v 0.813128 -0.298589 21.487
v 0.843341 -0.243236 21.6734
v 0.845351 -0.241189 21.6726
v 0.848245 -0.24096 21.672
v 0.85067 -0.242656 21.6719
v 0.851491 -0.245485 21.6722
v 0.850323 -0.248121 21.6729
v 0.847714 -0.249332 21.6736
v 0.844883 -0.248551 21.674
v 0.843156 -0.246143 21.6739
v 0.891109 -0.227279 21.8635
v 0.892729 -0.225628 21.8631
v 0.895031 -0.225434 21.8626
v 0.896939 -0.226786 21.8624
v 0.897559 -0.229052 21.8625
v 0.896601 -0.231172 21.8628
v 0.894514 -0.232154 21.8633
v 0.892274 -0.231538 21.8636
v 0.890929 -0.229613 21.8637
v 0.904341 -0.21767 21.9973
v 0.905708 -0.216259 21.9966
v 0.907731 -0.216102 21.9961
v 0.909464 -0.217271 21.9961
v 0.910096 -0.21922 21.9965
v 0.909331 -0.221036 21.9972
v 0.907527 -0.22187 21.9978
v 0.905529 -0.221332 21.9981
v 0.90427 -0.219673 21.9979
v 0.947675 -0.156483 22.1098
v 0.948833 -0.155317 22.1092
v 0.950518 -0.155234 22.1087
v 0.951941 -0.156274 22.1085
v 0.952435 -0.157949 22.1088
v 0.951771 -0.159476 22.1094
v 0.950258 -0.16014 22.11
v 0.948604 -0.159631 22.1104
v 0.947584 -0.158187 22.1103
v 0.978968 -0.155665 22.2411
v 0.979945 -0.154666 22.2409
v 0.981338 -0.15454 22.2406
v 0.982494 -0.155347 22.2405
v 0.982874 -0.156709 22.2406
v 0.982298 -0.157988 22.2408
v 0.981037 -0.158587 22.241
v 0.979681 -0.158224 22.2412
v 0.978863 -0.15707 22.2412
v 0.996759 -0.132676 22.4395
v 0.997148 -0.132267 22.4393
v 0.997715 -0.132216 22.4392
v 0.998193 -0.132547 22.4391
v 0.998359 -0.133105 22.4392
v 0.998135 -0.133629 22.4393
v 0.997626 -0.133874 22.4395
v 0.997071 -0.133725 22.4396
v 0.996728 -0.133252 22.4396
v 1.01566 -0.123935 22.4882
v 0.734125 -0.310935 20.7491
v 0.720478 -0.309518 20.7473
v 0.710839 -0.299605 20.7466
v 0.709718 -0.285832 20.7475
v 0.717641 -0.274645 20.7494
v 0.7309 -0.271279 20.7515
v 0.74329 -0.277307 20.7528
v 0.749015 -0.28991 20.7527
v 0.745396 -0.303191 20.7513
v 0.721538 -0.310627 20.9576
v 0.713646 -0.309801 20.9566
v 0.708077 -0.304064 20.9562
v 0.707437 -0.296099 20.9567
v 0.712026 -0.289634 20.9578
v 0.719695 -0.287694 20.959
v 0.726858 -0.291186 20.9598
v 0.730161 -0.298476 20.9597
v 0.728061 -0.306154 20.9589
v 0.673307 -0.329421 21.1603
v 0.66732 -0.328775 21.159
v 0.663116 -0.324333 21.1581
v 0.662664 -0.318175 21.1581
v 0.666174 -0.313181 21.1591
v 0.672004 -0.311688 21.1605
v 0.677426 -0.314396 21.1617
v 0.679903 -0.320036 21.1621
v 0.678276 -0.32597 21.1616
v 0.625023 -0.317885 21.365
v 0.619606 -0.317351 21.3641
v 0.615766 -0.313415 21.3636
v 0.6153 -0.307919 21.3638
v 0.618426 -0.303435 21.3645
v 0.623681 -0.302061 21.3655
v 0.628606 -0.304439 21.3662
v 0.630897 -0.309457 21.3664
v 0.629482 -0.314767 21.3659
v 0.600929 -0.347088 21.572
v 0.596478 -0.346623 21.5714
v 0.593334 -0.343384 21.5711
v 0.592966 -0.338888 21.5714
v 0.595548 -0.335237 21.5721
v 0.599871 -0.33414 21.5728
v 0.603912 -0.336111 21.5733
v 0.605781 -0.340227 21.5732
v 0.604603 -0.344562 21.5727
v 0.560151 -0.345794 21.7869
v 0.55681 -0.345452 21.7865
v 0.554461 -0.343025 21.7862
v 0.554201 -0.339649 21.7863
v 0.556153 -0.336903 21.7866
v 0.559403 -0.336072 21.7871
v 0.56243 -0.337545 21.7875
v 0.563818 -0.340633 21.7876
v 0.562918 -0.343891 21.7873
v 0.541896 -0.356039 22.0041
v 0.540285 -0.355866 22.0039
v 0.539146 -0.354687 22.0038
v 0.539011 -0.353053 22.0039
v 0.539944 -0.351729 22.0041
v 0.541508 -0.351334 22.0045
v 0.542971 -0.352053 22.0047
v 0.543649 -0.35355 22.0047
v 0.543224 -0.355124 22.0044
v 0.516088 -0.362723 22.0815
v 0.645866 -0.273678 20.1489
v 0.653484 -0.28722 20.1423
v 0.650931 -0.303754 20.1403
v 0.639401 -0.315544 20.1438
v 0.624289 -0.317072 20.1511
v 0.612667 -0.307624 20.1588
v 0.609972 -0.291621 20.1633
v 0.617466 -0.27655 20.1626
v 0.631641 -0.269464 20.1568
v 0.73731 -0.338752 20.335
v 0.741926 -0.34684 20.3312
v 0.740446 -0.356735 20.33
v 0.733563 -0.363807 20.332
v 0.724497 -0.364746 20.3363
v 0.717491 -0.359113 20.3409
v 0.715823 -0.349544 20.3436
v 0.720272 -0.340517 20.3431
v 0.728758 -0.336254 20.3397
v 0.82728 -0.358826 20.53
v 0.830884 -0.365082 20.5272
v 0.829903 -0.372733 20.5267
v 0.824796 -0.378199 20.5287
v 0.817954 -0.378923 20.5322
v 0.812577 -0.374565 20.5356
v 0.811182 -0.367165 20.5374
v 0.814421 -0.360186 20.5366
v 0.820779 -0.356893 20.5337
v 0.940668 -0.396498 20.7146
v 0.943756 -0.402129 20.7118
v 0.942555 -0.408929 20.7108
v 0.937625 -0.413718 20.712
v 0.931274 -0.414254 20.7149
v 0.926473 -0.410286 20.718
v 0.925469 -0.403672 20.72
v 0.928732 -0.397505 20.7199
v 0.934734 -0.394672 20.7177
v 1.00873 -0.450227 20.9158
v 1.01149 -0.455031 20.9137
v 1.01053 -0.460825 20.9129
v 1.00631 -0.464898 20.9138
v 1.00079 -0.465345 20.9159
v 0.996567 -0.461956 20.9183
v 0.995606 -0.456317 20.9198
v 0.998361 -0.451067 20.9198
v 1.00354 -0.448662 20.9182
v 1.10176 -0.482768 21.1196
v 1.10397 -0.486642 21.1179
v 1.10321 -0.49133 21.1172
v 1.09982 -0.494639 21.118
v 1.0954 -0.49502 21.1198
v 1.09201 -0.492295 21.1218
v 1.09124 -0.48774 21.1231
v 1.09345 -0.483485 21.123
v 1.0976 -0.481521 21.1217
v 1.17937 -0.537505 21.3253
v 1.18093 -0.54016 21.3242
v 1.18046 -0.543374 21.3239
v 1.1782 -0.545642 21.3245
v 1.17519 -0.545904 21.3258
v 1.17285 -0.544037 21.327
v 1.17227 -0.540914 21.3278
v 1.17372 -0.537997 21.3276
v 1.17653 -0.536651 21.3267
v 1.24155 -0.540313 21.4605
v 1.24243 -0.541766 21.4599
v 1.24223 -0.543546 21.4599
v 1.24106 -0.544819 21.4603
v 1.23945 -0.544989 21.4611
v 1.23816 -0.543977 21.4618
v 1.2378 -0.542257 21.4622
v 1.23853 -0.540633 21.462
v 1.24001 -0.539865 21.4613
v 1.27547 -0.555651 21.5299
v 0.419595 -0.318162 19.4538
v 0.422827 -0.301485 19.4455
v 0.437026 -0.291634 19.4378
v 0.455548 -0.293218 19.4344
v 0.469726 -0.305497 19.4368
v 0.472927 -0.322725 19.4439
v 0.463652 -0.33684 19.4524
v 0.446242 -0.341239 19.4583
v 0.428842 -0.333862 19.4589
v 0.454427 -0.227101 19.6545
v 0.45649 -0.216508 19.6493
v 0.465504 -0.210249 19.6445
v 0.477251 -0.211253 19.6423
v 0.486235 -0.21905 19.6438
v 0.488252 -0.229992 19.6483
v 0.482358 -0.238958 19.6536
v 0.471312 -0.241754 19.6573
v 0.460281 -0.237072 19.6577
v 0.522773 -0.136936 19.849
v 0.524436 -0.128681 19.8453
v 0.531325 -0.123944 19.8414
v 0.540217 -0.12494 19.8392
v 0.546951 -0.131204 19.8397
v 0.548377 -0.139805 19.8427
v 0.543826 -0.146718 19.8468
v 0.535429 -0.148708 19.85
v 0.527115 -0.144845 19.8509
v 0.578846 -0.0640548 20.0552
v 0.580241 -0.0568837 20.0515
v 0.586358 -0.0526637 20.0482
v 0.594333 -0.0533693 20.0467
v 0.600436 -0.0586704 20.0477
v 0.60181 -0.0660866 20.0508
v 0.597814 -0.0721476 20.0545
v 0.590316 -0.0740176 20.0571
v 0.582825 -0.0708215 20.0573
v 0.619638 0.0496002 20.2467
v 0.620888 0.0561152 20.2434
v 0.626437 0.0599269 20.2403
v 0.633687 0.0592517 20.2388
v 0.639247 0.0544056 20.2397
v 0.640515 0.0476561 20.2425
v 0.636897 0.0421613 20.246
v 0.630087 0.0404924 20.2484
v 0.623271 0.0434302 20.2487
v 0.681909 0.125268 20.4594
v 0.683054 0.130946 20.4568
v 0.687839 0.134265 20.4543
v 0.694024 0.133673 20.4531
v 0.698715 0.129446 20.4536
v 0.699718 0.123562 20.4558
v 0.696563 0.118775 20.4585
v 0.690726 0.117324 20.4605
v 0.684939 0.119888 20.4609
v 0.725114 0.220589 20.6691
v 0.726001 0.225199 20.6668
v 0.729891 0.227857 20.6645
v 0.734965 0.22732 20.6633
v 0.738847 0.223837 20.6638
v 0.739722 0.21904 20.6657
v 0.73718 0.215172 20.6682
v 0.73241 0.214044 20.67
v 0.727645 0.216183 20.6704
v 0.779244 0.277821 20.8023
v 0.779995 0.281656 20.8005
v 0.78321 0.283842 20.7985
v 0.787383 0.283356 20.7975
v 0.790563 0.280425 20.7978
v 0.791262 0.276422 20.7993
v 0.789151 0.273218 20.8013
v 0.78522 0.272314 20.8029
v 0.781307 0.274132 20.8033
v 0.809263 0.336736 20.941
v 0.809828 0.339593 20.9396
v 0.812279 0.34136 20.9386
v 0.815469 0.34121 20.9382
v 0.817906 0.339214 20.9389
v 0.818449 0.336305 20.9401
v 0.816845 0.333845 20.9414
v 0.813843 0.332984 20.9421
v 0.810849 0.334126 20.942
v 0.816526 0.402346 21.0806
v 0.816764 0.403629 21.0798
v 0.817912 0.40441 21.0792
v 0.819431 0.404324 21.079
v 0.820612 0.403411 21.0793
v 0.8209 0.402099 21.0801
v 0.820163 0.401001 21.0808
v 0.818744 0.400631 21.0813
v 0.817307 0.401163 21.0812
v 0.831906 0.438544 21.1318
v 0.226574 -0.374622 18.6373
v 0.205922 -0.382469 18.6339
v 0.18468 -0.375516 18.6343
v 0.172788 -0.357015 18.6383
v 0.175811 -0.335624 18.644
v 0.192334 -0.321352 18.6488
v 0.214625 -0.320877 18.6504
v 0.232255 -0.334421 18.6481
v 0.236974 -0.355646 18.6429
v 0.210311 -0.406698 18.8655
v 0.195202 -0.412376 18.863
v 0.179703 -0.407242 18.8633
v 0.171067 -0.393698 18.8662
v 0.173334 -0.37808 18.8704
v 0.185444 -0.367698 18.8739
v 0.20173 -0.367408 18.8751
v 0.214572 -0.377347 18.8733
v 0.217961 -0.392863 18.8696
v 0.187714 -0.479452 19.083
v 0.175929 -0.483813 19.0805
v 0.163794 -0.479726 19.0803
v 0.156988 -0.469103 19.0825
v 0.158694 -0.456914 19.0861
v 0.168116 -0.448863 19.0893
v 0.180843 -0.448717 19.0907
v 0.190922 -0.456544 19.0896
v 0.193635 -0.468682 19.0866
v 0.156462 -0.52481 19.3137
v 0.146478 -0.528539 19.3118
v 0.136213 -0.525066 19.3115
v 0.130469 -0.516015 19.3131
v 0.131935 -0.505622 19.3158
v 0.139924 -0.49875 19.3184
v 0.150698 -0.498614 19.3196
v 0.159216 -0.505278 19.3188
v 0.161492 -0.515624 19.3165
v 0.134853 -0.590733 19.5405
v 0.12578 -0.594101 19.5386
v 0.116469 -0.590872 19.5381
v 0.111277 -0.582556 19.5392
v 0.112632 -0.573044 19.5415
v 0.119901 -0.566787 19.5438
v 0.129683 -0.566712 19.5451
v 0.1374 -0.572856 19.5448
v 0.139442 -0.582342 19.543
v 0.104233 -0.609549 19.6943
v 0.0954533 -0.612878 19.6927
v 0.0864756 -0.609759 19.692
v 0.0815011 -0.601651 19.6926
v 0.0828575 -0.592349 19.6941
v 0.08991 -0.586205 19.6959
v 0.0993588 -0.586094 19.6972
v 0.106783 -0.592067 19.6972
v 0.108708 -0.601331 19.6961
v 0.0946155 -0.636414 19.8469
v 0.0860746 -0.639759 19.8462
v 0.0773252 -0.636965 19.8468
v 0.0724614 -0.62934 19.8485
v 0.0737588 -0.620452 19.8505
v 0.0806105 -0.61446 19.8519
v 0.0898104 -0.614167 19.852
v 0.0970539 -0.61971 19.8507
v 0.0989515 -0.628497 19.8487
v 0.102068 -0.677231 19.9979
v 0.094008 -0.680226 19.9965
v 0.0857319 -0.677573 19.997
v 0.0811122 -0.670514 19.9992
v 0.0823104 -0.662353 20.002
v 0.0887659 -0.656906 20.0041
v 0.0974582 -0.656725 20.0045
v 0.10432 -0.661892 20.0031
v 0.10614 -0.669991 20.0005
v 0.0758378 -0.760438 20.221
v 0.0685495 -0.763143 20.22
v 0.0611226 -0.760623 20.2201
v 0.0570323 -0.754058 20.2215
v 0.0581925 -0.746519 20.2233
v 0.0640603 -0.741534 20.2248
v 0.0718901 -0.741436 20.2253
v 0.0780183 -0.74627 20.2245
v 0.0795774 -0.753775 20.2228
v 0.0743251 -0.783071 20.4589
v 0.0678119 -0.785587 20.4581
v 0.0611406 -0.78339 20.4583
v 0.0574328 -0.777506 20.4593
v 0.0584234 -0.77069 20.4607
v 0.063649 -0.76613 20.4618
v 0.0706643 -0.76596 20.4621
v 0.0761869 -0.77026 20.4615
v 0.0776326 -0.777017 20.4602
v 0.0534848 -0.852518 20.6985
v 0.0478605 -0.854599 20.6975
v 0.0421097 -0.852618 20.6974
v 0.0389232 -0.847503 20.6982
v 0.0397921 -0.841646 20.6996
v 0.0443097 -0.837789 20.7009
v 0.0503623 -0.837736 20.7015
v 0.0551177 -0.841511 20.7012
v 0.0563509 -0.84735 20.7
v 0.0246959 -0.887767 20.9444
v 0.0201337 -0.889536 20.9438
v 0.0154528 -0.888024 20.944
v 0.0128434 -0.883938 20.9449
v 0.0135264 -0.87919 20.946
v 0.0171823 -0.876001 20.9468
v 0.0221004 -0.875865 20.947
v 0.0259796 -0.878843 20.9464
v 0.0270046 -0.883544 20.9454
v 0.0386386 -0.939201 21.0979
v 0.0349406 -0.940676 21.0975
v 0.0311322 -0.939526 21.0979
v 0.0289953 -0.936289 21.0989
v 0.0295298 -0.93248 21.1
v 0.0324856 -0.929882 21.1007
v 0.0364797 -0.929709 21.1007
v 0.0396431 -0.932043 21.1
v 0.0404957 -0.935792 21.0989
v 0.0267171 -0.974559 21.2578
v 0.024006 -0.975569 21.2572
v 0.0212411 -0.974591 21.257
v 0.019716 -0.972081 21.2572
v 0.0201444 -0.969214 21.2577
v 0.0223258 -0.967332 21.2583
v 0.0252396 -0.967315 21.2587
v 0.0275223 -0.969171 21.2587
v 0.0281058 -0.972032 21.2584
v -0.00756284 -0.986088 21.4172
v -0.00844645 -0.986423 21.4171
v -0.0093434 -0.986112 21.417
v -0.00983399 -0.9853 21.4171
v -0.00968867 -0.984367 21.4172
v -0.00897545 -0.983749 21.4173
v -0.00802803 -0.983736 21.4174
v -0.00728974 -0.984334 21.4174
v -0.00710602 -0.985263 21.4173
v -0.00767581 -0.989849 21.463
v 0.00680223 -0.339195 17.8449
v 0.026747 -0.351101 17.8312
v 0.0354102 -0.375776 17.8246
v 0.0287383 -0.401674 17.8281
v 0.00985313 -0.416676 17.8402
v -0.0124087 -0.413764 17.8552
v -0.0276307 -0.3943 17.866
v -0.0286903 -0.367391 17.8676
v -0.0150916 -0.345628 17.8593
v 0.151791 -0.362254 18.0299
v 0.167193 -0.371404 18.0194
v 0.173906 -0.390424 18.0142
v 0.16879 -0.410414 18.0169
v 0.154239 -0.42202 18.0263
v 0.137061 -0.419812 18.0378
v 0.125294 -0.404823 18.0462
v 0.124444 -0.384067 18.0475
v 0.134909 -0.367255 18.041
v 0.265122 -0.368044 18.2349
v 0.277749 -0.375242 18.2274
v 0.283672 -0.390207 18.2243
v 0.28012 -0.405936 18.2272
v 0.268755 -0.415071 18.2347
v 0.254894 -0.413335 18.2432
v 0.245024 -0.401543 18.2489
v 0.243762 -0.385211 18.249
v 0.251699 -0.371981 18.2435
v 0.36303 -0.357019 18.3668
v 0.373076 -0.363465 18.3581
v 0.376813 -0.37685 18.3531
v 0.372491 -0.390912 18.3542
v 0.362132 -0.399071 18.3608
v 0.350584 -0.397508 18.3699
v 0.34325 -0.386957 18.3771
v 0.343562 -0.372352 18.3792
v 0.351373 -0.360529 18.3751
v 0.457862 -0.411142 18.4865
v 0.467724 -0.416734 18.4794
v 0.471683 -0.428768 18.475
v 0.467889 -0.441612 18.4755
v 0.458115 -0.449256 18.4805
v 0.446935 -0.448124 18.4878
v 0.439581 -0.438745 18.494
v 0.439493 -0.425508 18.496
v 0.446713 -0.414607 18.4931
v 0.531213 -0.401514 18.6262
v 0.540928 -0.407076 18.6206
v 0.545493 -0.418524 18.6185
v 0.542771 -0.430502 18.6209
v 0.534036 -0.437404 18.6266
v 0.523375 -0.436001 18.6329
v 0.515777 -0.42695 18.637
v 0.514797 -0.414485 18.6369
v 0.520892 -0.40444 18.6326
v 0.668096 -0.39396 18.8273
v 0.677196 -0.399256 18.8221
v 0.680976 -0.41004 18.8193
v 0.677668 -0.421266 18.8204
v 0.66882 -0.427682 18.8247
v 0.658571 -0.426285 18.8302
v 0.651718 -0.417729 18.8345
v 0.651466 -0.406017 18.8354
v 0.657935 -0.39663 18.8325
v 0.763331 -0.430645 19.0461
v 0.772274 -0.435685 19.0415
v 0.77606 -0.446013 19.039
v 0.772917 -0.456798 19.0399
v 0.764317 -0.462993 19.0438
v 0.754283 -0.461699 19.0487
v 0.747511 -0.453522 19.0525
v 0.747168 -0.442287 19.0533
v 0.753416 -0.433253 19.0508
v 0.8856 -0.420764 19.2647
v 0.893854 -0.425473 19.2601
v 0.897452 -0.435146 19.258
v 0.89471 -0.445256 19.2592
v 0.88691 -0.451073 19.2633
v 0.877703 -0.449876 19.2683
v 0.871397 -0.442223 19.2719
v 0.870942 -0.431697 19.2724
v 0.876552 -0.423222 19.2696
v 1.00245 -0.443741 19.4861
v 1.01016 -0.448036 19.4822
v 1.01355 -0.456868 19.4804
v 1.01104 -0.466105 19.4815
v 1.00379 -0.471423 19.485
v 0.995201 -0.470336 19.4892
v 0.989293 -0.463351 19.4922
v 0.988828 -0.453737 19.4926
v 0.994023 -0.445993 19.4902
v 1.06776 -0.430224 19.6365
v 1.07507 -0.434222 19.6329
v 1.07841 -0.442516 19.6314
v 1.07622 -0.451225 19.6327
v 1.06953 -0.456274 19.6362
v 1.06147 -0.4553 19.6402
v 1.05581 -0.448759 19.6429
v 1.0552 -0.439712 19.643
v 1.05992 -0.432392 19.6405
v 1.15103 -0.440463 19.7809
v 1.1572 -0.444162 19.7763
v 1.15954 -0.451857 19.7736
v 1.15694 -0.459947 19.7739
v 1.15063 -0.464648 19.7771
v 1.14355 -0.46376 19.7817
v 1.13902 -0.457698 19.7856
v 1.13916 -0.449298 19.7869
v 1.1439 -0.442492 19.785
v 1.24183 -0.476855 19.9147
v 1.24789 -0.480371 19.911
v 1.2501 -0.487525 19.9084
v 1.24744 -0.494968 19.9082
v 1.24115 -0.499218 19.9104
v 1.23417 -0.498286 19.914
v 1.22977 -0.492609 19.9174
v 1.23001 -0.484843 19.9188
v 1.23477 -0.478621 19.9178
v 1.32717 -0.516764 20.1455
v 1.3325 -0.519917 20.1425
v 1.33469 -0.526264 20.141
v 1.33274 -0.532834 20.1417
v 1.32754 -0.536554 20.1442
v 1.32154 -0.535683 20.1475
v 1.31754 -0.530628 20.1499
v 1.31741 -0.523755 20.1504
v 1.32121 -0.51828 20.1487
v 1.47173 -0.503396 20.3494
v 1.47595 -0.505893 20.3466
v 1.47779 -0.511063 20.3452
v 1.47638 -0.516486 20.346
v 1.4724 -0.519624 20.3485
v 1.46769 -0.51901 20.3515
v 1.46447 -0.514931 20.3537
v 1.46424 -0.509295 20.3541
v 1.46711 -0.504739 20.3523
v 1.60217 -0.535243 20.5777
v 1.60528 -0.53705 20.5757
v 1.60662 -0.540799 20.5748
v 1.60558 -0.544736 20.5752
v 1.60263 -0.547018 20.5769
v 1.59916 -0.546578 20.5791
v 1.5968 -0.543622 20.5807
v 1.59664 -0.539533 20.5809
v 1.59876 -0.536223 20.5798
v 1.74444 -0.52764 20.8004
v 1.74539 -0.528217 20.7997
v 1.74579 -0.52942 20.7993
v 1.74543 -0.530686 20.7994
v 1.7445 -0.531422 20.8
v 1.74342 -0.531285 20.8008
v 1.7427 -0.530339 20.8013
v 1.74268 -0.529025 20.8015
v 1.74337 -0.527959 20.8011
v 1.78119 -0.545576 20.8507
v -0.104759 -0.406968 17.1759
v -0.110985 -0.378529 17.1648
v -0.0966051 -0.35153 17.159
v -0.0683482 -0.338605 17.1611
v -0.0394359 -0.345802 17.1701
v -0.0233965 -0.369752 17.1819
v -0.0277352 -0.39925 17.1909
v -0.0504217 -0.420492 17.1929
v -0.0808409 -0.423541 17.187
v -0.158617 -0.343417 17.4009
v -0.163604 -0.320945 17.3921
v -0.15229 -0.299569 17.3875
v -0.129969 -0.289291 17.3891
v -0.107085 -0.29492 17.3962
v -0.0943454 -0.313823 17.4056
v -0.0977119 -0.337154 17.4127
v -0.115609 -0.353997 17.4143
v -0.139662 -0.35647 17.4096
v -0.192643 -0.246368 17.6216
v -0.196442 -0.228736 17.6143
v -0.187226 -0.212328 17.6095
v -0.169309 -0.204823 17.6093
v -0.151074 -0.209732 17.6139
v -0.141053 -0.224758 17.6211
v -0.143935 -0.24287 17.6275
v -0.158372 -0.255593 17.6301
v -0.177609 -0.256975 17.6278
v -0.216272 -0.166833 17.8488
v -0.219477 -0.151658 17.8424
v -0.211573 -0.137324 17.8388
v -0.196259 -0.130536 17.8396
v -0.180701 -0.134471 17.8445
v -0.172178 -0.147288 17.8511
v -0.174679 -0.16299 17.8564
v -0.187032 -0.174229 17.858
v -0.203459 -0.175747 17.8549
v -0.284567 -0.0744758 18.0635
v -0.287263 -0.0613957 18.0569
v -0.28016 -0.0489158 18.053
v -0.266584 -0.0428757 18.0537
v -0.252886 -0.0461015 18.0585
v -0.245476 -0.0570839 18.0652
v -0.247821 -0.070684 18.0708
v -0.258823 -0.0805383 18.0725
v -0.273336 -0.0820358 18.0696
v -0.303988 0.00227887 18.2111
v -0.307207 0.0156052 18.2078
v -0.300899 0.0280375 18.2057
v -0.288015 0.0337586 18.2058
v -0.274584 0.0300916 18.208
v -0.266891 0.0187522 18.2113
v -0.268534 0.00504627 18.2142
v -0.278746 -0.00461297 18.2153
v -0.292748 -0.0057059 18.214
v -0.316279 -0.00127468 18.3768
v -0.319479 0.0115405 18.3736
v -0.313571 0.0237033 18.3721
v -0.301319 0.0295225 18.3731
v -0.288457 0.0262754 18.3761
v -0.281001 0.0154812 18.3797
v -0.282442 0.00219066 18.3822
v -0.292105 -0.00737737 18.3825
v -0.305468 -0.00874593 18.3803
v -0.360363 0.0687744 18.5251
v -0.362896 0.0805586 18.5196
v -0.356599 0.0916453 18.516
v -0.34442 0.0968469 18.516
v -0.332057 0.0937295 18.5196
v -0.325295 0.0837517 18.5251
v -0.327297 0.0715824 18.5299
v -0.337128 0.0629155 18.5318
v -0.350187 0.0618066 18.5299
v -0.384798 0.161742 18.7534
v -0.387507 0.173509 18.7496
v -0.381779 0.184643 18.7476
v -0.370294 0.189933 18.7485
v -0.358427 0.186905 18.7517
v -0.35173 0.176975 18.7559
v -0.353336 0.16479 18.759
v -0.362494 0.156051 18.7596
v -0.37492 0.154847 18.7574
v -0.453386 0.202053 18.9892
v -0.455814 0.212966 18.9856
v -0.450468 0.223299 18.9839
v -0.439851 0.228216 18.985
v -0.42893 0.225417 18.9883
v -0.422816 0.216211 18.9923
v -0.424369 0.204906 18.9951
v -0.432862 0.196792 18.9954
v -0.444322 0.195665 18.9931
v -0.492571 0.298266 19.23
v -0.494804 0.308204 19.2265
v -0.489828 0.317545 19.2244
v -0.479972 0.321918 19.2247
v -0.469847 0.319277 19.2274
v -0.464192 0.310858 19.231
v -0.465652 0.3006 19.234
v -0.473544 0.293303 19.235
v -0.484175 0.292382 19.2334
v -0.537514 0.358997 19.4796
v -0.53945 0.367992 19.476
v -0.534866 0.376507 19.4741
v -0.525908 0.380558 19.4748
v -0.516766 0.378249 19.4776
v -0.511718 0.370661 19.4814
v -0.513127 0.361343 19.4843
v -0.520332 0.354657 19.4849
v -0.529963 0.35373 19.4831
v -0.59686 0.46109 19.7068
v -0.598711 0.469338 19.7041
v -0.594631 0.477069 19.7025
v -0.586528 0.480666 19.7029
v -0.578194 0.478447 19.705
v -0.573528 0.471449 19.7078
v -0.574714 0.462946 19.7101
v -0.581196 0.456919 19.7107
v -0.589942 0.456186 19.7094
v -0.616468 0.496367 19.9584
v -0.618281 0.503745 19.9569
v -0.614924 0.510714 19.9565
v -0.607968 0.514012 19.9573
v -0.600669 0.512096 19.9591
v -0.59644 0.505863 19.9609
v -0.597262 0.498229 19.9619
v -0.602749 0.492766 19.9617
v -0.610334 0.49203 19.9603
v -0.673968 0.52468 20.1182
v -0.675401 0.531067 20.1161
v -0.672376 0.537194 20.1155
v -0.66631 0.540194 20.1166
v -0.66004 0.538664 20.119
v -0.6565 0.53332 20.1214
v -0.657347 0.526662 20.1228
v -0.662184 0.521805 20.1225
v -0.668748 0.521022 20.1207
v -0.711384 0.579548 20.2795
v -0.712484 0.584813 20.2773
v -0.709675 0.589697 20.2757
v -0.704272 0.591917 20.2756
v -0.698803 0.590433 20.2771
v -0.695826 0.585939 20.2793
v -0.696736 0.580539 20.2813
v -0.701105 0.576759 20.2822
v -0.70689 0.576368 20.2815
v -0.719679 0.652292 20.4358
v -0.720623 0.656675 20.4342
v -0.718369 0.660751 20.4331
v -0.713972 0.662614 20.4332
v -0.70949 0.661391 20.4343
v -0.707019 0.657655 20.4359
v -0.707716 0.653154 20.4374
v -0.711255 0.649994 20.4379
v -0.715979 0.649653 20.4373
v -0.770438 0.722185 20.6937
v -0.770832 0.724007 20.693
v -0.769897 0.725723 20.6926
v -0.768069 0.726529 20.6927
v -0.766205 0.726049 20.6932
v -0.765176 0.724506 20.6939
v -0.765464 0.722624 20.6946
v -0.766934 0.721282 20.6947
v -0.768899 0.721109 20.6944
v -0.783543 0.762105 20.7802
v 0.0665244 -0.404357 16.3261
v 0.0468298 -0.431931 16.3126
v 0.0125429 -0.439589 16.3027
v -0.0202931 -0.423747 16.3011
v -0.0363138 -0.391818 16.3086
v -0.028023 -0.358742 16.3216
v 0.000699981 -0.339995 16.334
v 0.0364153 -0.34435 16.3401
v 0.0624114 -0.369768 16.337
v -0.0064262 -0.466394 16.5549
v -0.0227364 -0.489092 16.5438
v -0.05104 -0.495335 16.5356
v -0.0780935 -0.4822 16.5344
v -0.0912383 -0.455835 16.5405
v -0.0843237 -0.428575 16.5513
v -0.0605852 -0.413175 16.5615
v -0.0311303 -0.416842 16.5665
v -0.00974121 -0.43786 16.5639
v -0.0483016 -0.55448 16.7815
v -0.0609188 -0.572115 16.772
v -0.083079 -0.576952 16.7652
v -0.104413 -0.566726 16.7643
v -0.114939 -0.546223 16.7697
v -0.10973 -0.525036 16.7789
v -0.0912258 -0.513079 16.7876
v -0.0680831 -0.515947 16.7917
v -0.051131 -0.532297 16.7893
v -0.122874 -0.63628 17.011
v -0.133768 -0.651582 17.0029
v -0.152854 -0.655707 16.9968
v -0.171202 -0.646725 16.9955
v -0.180226 -0.628839 16.9997
v -0.175703 -0.610417 17.0074
v -0.159751 -0.60008 17.015
v -0.139833 -0.602664 17.0189
v -0.125269 -0.616961 17.0173
v -0.171499 -0.720857 17.2453
v -0.181153 -0.73437 17.238
v -0.198051 -0.737954 17.2324
v -0.214284 -0.729933 17.2312
v -0.222258 -0.714059 17.2349
v -0.218242 -0.697761 17.2418
v -0.204114 -0.688663 17.2487
v -0.186485 -0.691024 17.2523
v -0.173604 -0.703738 17.2509
v -0.227091 -0.777431 17.3956
v -0.236186 -0.790308 17.389
v -0.252006 -0.793676 17.3834
v -0.26715 -0.78596 17.3816
v -0.274532 -0.770769 17.3842
v -0.270696 -0.755211 17.3902
v -0.257439 -0.746567 17.3967
v -0.240963 -0.748881 17.4006
v -0.228977 -0.76107 17.4002
v -0.262961 -0.818575 17.5527
v -0.272177 -0.831454 17.5485
v -0.287826 -0.835223 17.5454
v -0.302587 -0.828118 17.5449
v -0.309552 -0.813464 17.5472
v -0.305463 -0.798118 17.5513
v -0.292232 -0.78926 17.5552
v -0.276051 -0.791035 17.5571
v -0.264491 -0.802612 17.5561
v -0.276368 -0.8514 17.7175
v -0.285193 -0.863728 17.7127
v -0.300341 -0.867341 17.7094
v -0.314722 -0.860548 17.7093
v -0.321609 -0.846528 17.7123
v -0.317778 -0.831841 17.717
v -0.305023 -0.82336 17.7213
v -0.289311 -0.825052 17.7231
v -0.277994 -0.836126 17.7216
v -0.325799 -0.937499 17.9618
v -0.334304 -0.949408 17.9572
v -0.348895 -0.952873 17.9539
v -0.362745 -0.946273 17.9535
v -0.369373 -0.932695 17.9562
v -0.365678 -0.918494 17.9607
v -0.353389 -0.910314 17.9649
v -0.338256 -0.911982 17.9668
v -0.32736 -0.922719 17.9656
v -0.358925 -0.991872 18.2167
v -0.367031 -1.00318 18.2121
v -0.380996 -1.00652 18.2092
v -0.394284 -1.00034 18.2093
v -0.400678 -0.987517 18.2123
v -0.397187 -0.974059 18.217
v -0.385443 -0.966262 18.221
v -0.370942 -0.967775 18.2225
v -0.360469 -0.977889 18.2208
v -0.384668 -1.06447 18.3726
v -0.392332 -1.07488 18.3673
v -0.405555 -1.07772 18.3638
v -0.41815 -1.07166 18.3637
v -0.424224 -1.05954 18.3671
v -0.420934 -1.04702 18.3723
v -0.40982 -1.03996 18.377
v -0.396083 -1.04168 18.379
v -0.38615 -1.05136 18.3772
v -0.421294 -1.11004 18.5375
v -0.428793 -1.12045 18.534
v -0.44137 -1.12332 18.5307
v -0.453139 -1.11729 18.5292
v -0.458594 -1.1052 18.5302
v -0.455182 -1.09269 18.5332
v -0.444499 -1.08563 18.5368
v -0.431545 -1.08731 18.5394
v -0.422381 -1.09696 18.5396
v -0.458914 -1.12498 18.7042
v -0.46614 -1.13516 18.702
v -0.478313 -1.13824 18.7004
v -0.489736 -1.13279 18.7
v -0.495065 -1.12135 18.7011
v -0.491806 -1.10928 18.7031
v -0.481484 -1.10223 18.7051
v -0.468929 -1.10349 18.7062
v -0.460015 -1.11247 18.7058
v -0.46485 -1.16919 18.9643
v -0.471247 -1.17841 18.961
v -0.482319 -1.18118 18.9584
v -0.492888 -1.17619 18.9578
v -0.498006 -1.16579 18.9594
v -0.49528 -1.15484 18.9625
v -0.485985 -1.14846 18.9656
v -0.47447 -1.14964 18.9673
v -0.466123 -1.15783 18.9668
v -0.548467 -1.24289 19.2039
v -0.554341 -1.2511 19.2004
v -0.564388 -1.25335 19.1975
v -0.573907 -1.24856 19.1966
v -0.578444 -1.23899 19.1981
v -0.575876 -1.22911 19.2013
v -0.567405 -1.22354 19.2047
v -0.556994 -1.2249 19.2067
v -0.549515 -1.23254 19.2064
v -0.582409 -1.3001 19.4718
v -0.587647 -1.30743 19.4688
v -0.596661 -1.30954 19.4667
v -0.605234 -1.30544 19.4664
v -0.609355 -1.29705 19.4681
v -0.607095 -1.28831 19.4711
v -0.599512 -1.28328 19.4738
v -0.590154 -1.28434 19.4751
v -0.583399 -1.29098 19.4743
v -0.640398 -1.39338 19.727
v -0.644895 -1.39964 19.7245
v -0.652531 -1.40136 19.7224
v -0.659733 -1.39772 19.7217
v -0.66313 -1.39043 19.7227
v -0.661134 -1.38291 19.7249
v -0.654678 -1.37866 19.7274
v -0.646783 -1.37969 19.7289
v -0.641143 -1.3855 19.7287
v -0.699106 -1.42181 19.9885
v -0.702682 -1.42674 19.9863
v -0.708782 -1.42806 19.9846
v -0.714551 -1.42516 19.9842
v -0.717291 -1.41939 19.9852
v -0.715719 -1.41345 19.9873
v -0.710571 -1.41013 19.9893
v -0.704255 -1.41097 19.9905
v -0.699727 -1.41558 19.9902
v -0.753672 -1.53494 20.227
v -0.756022 -1.53824 20.225
v -0.760211 -1.53909 20.2234
v -0.764278 -1.53708 20.2231
v -0.76632 -1.53316 20.2242
v -0.765382 -1.52916 20.2261
v -0.761902 -1.52696 20.228
v -0.75751 -1.52757 20.229
v -0.754259 -1.53073 20.2286
v -0.817957 -1.58768 20.389
v -0.819199 -1.58945 20.3881
v -0.821359 -1.58992 20.3873
v -0.823427 -1.58886 20.387
v -0.824436 -1.58678 20.3874
v -0.823912 -1.58464 20.3882
v -0.822102 -1.58345 20.389
v -0.819852 -1.58376 20.3896
v -0.818215 -1.58543 20.3896
v -0.84114 -1.614 20.493
v 0.146443 -0.274992 15.3719
v 0.188121 -0.272721 15.3656
v 0.22177 -0.298011 15.3624
v 0.231643 -0.339027 15.3638
v 0.213122 -0.376579 15.3692
v 0.174872 -0.393094 15.376
v 0.134792 -0.380846 15.381
v 0.111634 -0.345566 15.3819
v 0.116235 -0.303761 15.3783
v 0.202916 -0.252987 15.6199
v 0.238704 -0.251093 15.6145
v 0.267561 -0.27285 15.6118
v 0.275985 -0.308079 15.6131
v 0.260034 -0.340295 15.6177
v 0.227171 -0.354424 15.6235
v 0.192774 -0.343855 15.6278
v 0.172937 -0.313533 15.6286
v 0.176942 -0.277647 15.6255
v 0.228256 -0.258349 15.8737
v 0.256464 -0.2567 15.8707
v 0.279259 -0.27362 15.8697
v 0.285974 -0.301192 15.871
v 0.273468 -0.326515 15.874
v 0.247591 -0.33774 15.8774
v 0.220453 -0.329615 15.8795
v 0.204751 -0.305941 15.8794
v 0.207833 -0.277796 15.8771
v 0.2607 -0.232109 16.1305
v 0.284819 -0.230815 16.1259
v 0.304269 -0.245586 16.123
v 0.30995 -0.269512 16.1232
v 0.299203 -0.291398 16.1264
v 0.277057 -0.301002 16.1311
v 0.253875 -0.293831 16.1351
v 0.240503 -0.27324 16.1365
v 0.243198 -0.248865 16.1347
v 0.328735 -0.238856 16.3828
v 0.3504 -0.237704 16.3792
v 0.367628 -0.250925 16.3758
v 0.372355 -0.272331 16.374
v 0.362371 -0.291908 16.3749
v 0.342347 -0.300494 16.3778
v 0.321653 -0.294073 16.3816
v 0.309971 -0.275648 16.3844
v 0.312768 -0.253842 16.3848
v 0.350868 -0.26008 16.6405
v 0.370707 -0.259144 16.6377
v 0.386554 -0.271298 16.6359
v 0.390996 -0.290857 16.6359
v 0.381953 -0.308667 16.6377
v 0.363657 -0.316396 16.6405
v 0.344669 -0.310427 16.6429
v 0.333873 -0.293553 16.6439
v 0.336322 -0.273669 16.643
v 0.402873 -0.22818 16.8944
v 0.421482 -0.227197 16.8912
v 0.436494 -0.238548 16.8895
v 0.440885 -0.256922 16.89
v 0.4326 -0.273721 16.8925
v 0.415516 -0.281085 16.8959
v 0.397627 -0.275568 16.8985
v 0.387302 -0.259752 16.8991
v 0.389374 -0.241037 16.8975
v 0.440162 -0.22687 17.1635
v 0.458157 -0.225907 17.1611
v 0.472663 -0.236809 17.1601
v 0.476892 -0.254475 17.1608
v 0.468865 -0.270639 17.1629
v 0.452338 -0.277738 17.1656
v 0.435045 -0.272449 17.1674
v 0.425076 -0.257248 17.1676
v 0.427097 -0.239248 17.1661
v 0.475047 -0.191543 17.4327
v 0.492323 -0.190623 17.4295
v 0.506192 -0.201215 17.4271
v 0.510166 -0.218363 17.4268
v 0.502384 -0.234044 17.4287
v 0.486488 -0.24092 17.4319
v 0.469916 -0.235773 17.4348
v 0.460422 -0.221013 17.4362
v 0.462448 -0.203545 17.4354
v 0.540525 -0.213426 17.6921
v 0.557135 -0.21237 17.6896
v 0.570593 -0.222353 17.688
v 0.574601 -0.238702 17.688
v 0.567286 -0.253769 17.6897
v 0.552068 -0.260503 17.6922
v 0.53607 -0.255753 17.6944
v 0.526776 -0.241742 17.6953
v 0.528535 -0.225025 17.6944
v 0.55547 -0.173817 17.9546
v 0.571067 -0.173014 17.9525
v 0.583735 -0.182376 17.9525
v 0.587545 -0.197523 17.9546
v 0.580715 -0.211367 17.9577
v 0.566441 -0.21743 17.9604
v 0.551402 -0.212876 17.9615
v 0.542634 -0.199835 17.9605
v 0.544241 -0.184409 17.9577
v 0.595379 -0.142838 18.1308
v 0.610195 -0.142208 18.1281
v 0.622116 -0.151344 18.1271
v 0.625566 -0.165969 18.128
v 0.618928 -0.179242 18.1306
v 0.60531 -0.184951 18.1335
v 0.591084 -0.180426 18.1355
v 0.582905 -0.167783 18.1356
v 0.584601 -0.152938 18.1337
v 0.616634 -0.139005 18.3129
v 0.630984 -0.138252 18.3123
v 0.642444 -0.146903 18.3114
v 0.645652 -0.160911 18.3107
v 0.639107 -0.17372 18.3106
v 0.62587 -0.179338 18.311
v 0.612137 -0.175135 18.3118
v 0.604332 -0.163079 18.3127
v 0.606108 -0.14881 18.3131
v 0.614594 -0.157018 18.4917
v 0.628283 -0.156145 18.4918
v 0.639327 -0.164265 18.4923
v 0.642558 -0.177577 18.493
v 0.636464 -0.189853 18.4936
v 0.623897 -0.195349 18.4937
v 0.610737 -0.191493 18.4934
v 0.603141 -0.18009 18.4927
v 0.604665 -0.166474 18.4921
v 0.612762 -0.117449 18.7653
v 0.625288 -0.116663 18.7635
v 0.635462 -0.124168 18.7627
v 0.638525 -0.13645 18.7632
v 0.633042 -0.147763 18.7648
v 0.62158 -0.152814 18.7667
v 0.609501 -0.149239 18.768
v 0.602458 -0.138711 18.7682
v 0.603746 -0.126156 18.7671
v 0.687686 -0.12129 19.0323
v 0.699017 -0.120693 19.0303
v 0.708088 -0.12763 19.0287
v 0.710655 -0.138856 19.0284
v 0.705517 -0.149118 19.0294
v 0.695078 -0.153613 19.0313
v 0.684222 -0.15024 19.0332
v 0.67803 -0.140575 19.0342
v 0.679398 -0.129142 19.0338
v 0.70934 -0.115069 19.3194
v 0.719358 -0.114524 19.3179
v 0.727414 -0.120615 19.317
v 0.729739 -0.13049 19.317
v 0.725244 -0.13953 19.318
v 0.716033 -0.143504 19.3195
v 0.706416 -0.140553 19.3208
v 0.700893 -0.132057 19.3213
v 0.702048 -0.121993 19.3208
v 0.773246 -0.104204 19.6011
v 0.781698 -0.103754 19.6001
v 0.788462 -0.108878 19.5993
v 0.790373 -0.117178 19.5991
v 0.786537 -0.124772 19.5996
v 0.778748 -0.128105 19.6005
v 0.770652 -0.125619 19.6014
v 0.766036 -0.118475 19.6019
v 0.76706 -0.110018 19.6018
v 0.776634 -0.117895 19.8823
v 0.783323 -0.117576 19.8815
v 0.788679 -0.121655 19.8811
v 0.790195 -0.128226 19.8812
v 0.787162 -0.134212 19.8819
v 0.781 -0.136814 19.8828
v 0.77459 -0.134813 19.8834
v 0.770934 -0.129146 19.8835
v 0.771741 -0.122465 19.8831
v 0.840719 -0.0797881 20.1543
v 0.844891 -0.0795834 20.1533
v 0.848259 -0.0821829 20.1526
v 0.849249 -0.0863701 20.1527
v 0.847398 -0.090186 20.1534
v 0.84357 -0.0918449 20.1545
v 0.839559 -0.0905706 20.1554
v 0.837239 -0.0869595 20.1557
v 0.837698 -0.0827011 20.1553
v 0.903547 -0.0878835 20.3892
v 0.177657 -0.378995 14.5401
v 0.148203 -0.346387 14.5244
v 0.146941 -0.300541 14.5157
v 0.17446 -0.262911 14.5181
v 0.217885 -0.251103 14.5305
v 0.256895 -0.270643 14.5471
v 0.273238 -0.312387 14.5601
v 0.259267 -0.356804 14.5635
v 0.221519 -0.383109 14.5556
v 0.108127 -0.345144 14.7905
v 0.0821975 -0.316613 14.7767
v 0.0809766 -0.276394 14.769
v 0.105036 -0.243305 14.7711
v 0.143118 -0.23283 14.782
v 0.177403 -0.249869 14.7965
v 0.19185 -0.28645 14.808
v 0.179698 -0.325457 14.8109
v 0.146633 -0.348637 14.8041
v 0.0223731 -0.270823 15.0322
v 0.00265091 -0.248771 15.0198
v 0.00260277 -0.217826 15.0113
v 0.0222513 -0.19247 15.0108
v 0.0524026 -0.184566 15.0184
v 0.0789487 -0.197812 15.0306
v 0.0894683 -0.226011 15.0417
v 0.0790391 -0.255968 15.0465
v 0.0525412 -0.273665 15.0428
v -0.0411278 -0.194765 15.2766
v -0.0583221 -0.175539 15.2663
v -0.0587273 -0.148465 15.2602
v -0.0421539 -0.126212 15.2611
v -0.0163567 -0.119193 15.2685
v 0.00659344 -0.130691 15.2791
v 0.0159579 -0.155326 15.2878
v 0.00735501 -0.181572 15.2906
v -0.0151899 -0.197148 15.2862
v -0.143884 -0.153095 15.5162
v -0.158934 -0.136003 15.506
v -0.159253 -0.111668 15.5005
v -0.144692 -0.0914773 15.5023
v -0.122065 -0.0848782 15.5105
v -0.101958 -0.0949585 15.5213
v -0.0937807 -0.117002 15.5296
v -0.101358 -0.140693 15.5316
v -0.121146 -0.154948 15.5264
v -0.213286 -0.0976626 15.6795
v -0.228377 -0.0809611 15.6735
v -0.228829 -0.0581176 15.6689
v -0.214429 -0.039821 15.6679
v -0.191917 -0.0346324 15.671
v -0.171824 -0.0449796 15.6767
v -0.163554 -0.066021 15.6823
v -0.170976 -0.0879112 15.6853
v -0.190616 -0.100407 15.6842
v -0.207558 -0.0793592 15.8588
v -0.221707 -0.0631343 15.8538
v -0.222031 -0.0412204 15.8511
v -0.208376 -0.0238712 15.8518
v -0.187134 -0.0192046 15.8556
v -0.168242 -0.0294042 15.8608
v -0.160541 -0.0496975 15.8649
v -0.167635 -0.070589 15.866
v -0.186203 -0.0823033 15.8636
v -0.283684 -0.0522431 16.0229
v -0.296552 -0.0376825 16.0144
v -0.296734 -0.0170474 16.0094
v -0.284146 6.70857e-006 16.0104
v -0.264676 0.00550002 16.0168
v -0.247436 -0.00313784 16.0256
v -0.240492 -0.0218651 16.0328
v -0.247093 -0.0419191 16.0349
v -0.264151 -0.0539163 16.031
v -0.370293 0.0206378 16.2699
v -0.383578 0.0349815 16.2642
v -0.384483 0.0551032 16.2613
v -0.372585 0.0715878 16.2624
v -0.353451 0.0767218 16.2671
v -0.336034 0.0681031 16.2732
v -0.328484 0.0497644 16.2778
v -0.334333 0.0302867 16.2788
v -0.350845 0.0187837 16.2757
v -0.432393 0.0230027 16.5348
v -0.445282 0.0371132 16.5298
v -0.446118 0.0567195 16.5274
v -0.434512 0.0726475 16.5289
v -0.415893 0.0774443 16.5335
v -0.398974 0.0688656 16.539
v -0.391672 0.0509252 16.5429
v -0.397402 0.0320178 16.5434
v -0.413484 0.0209904 16.5402
v -0.518655 0.0824212 16.8016
v -0.530972 0.0959567 16.7962
v -0.531533 0.114749 16.7929
v -0.520075 0.130005 16.7933
v -0.50196 0.134586 16.7972
v -0.485664 0.126348 16.8027
v -0.478813 0.109147 16.8073
v -0.484611 0.0910308 16.8089
v -0.500346 0.0804759 16.8066
v -0.572793 0.117292 17.0778
v -0.58441 0.130123 17.0727
v -0.585056 0.147972 17.0702
v -0.57443 0.162486 17.0715
v -0.557504 0.166875 17.0759
v -0.542197 0.159085 17.0814
v -0.535672 0.14276 17.0854
v -0.540982 0.12554 17.0861
v -0.555642 0.115482 17.083
v -0.674349 0.154524 17.3372
v -0.68531 0.166746 17.3331
v -0.685765 0.183493 17.3308
v -0.675501 0.196927 17.3313
v -0.65932 0.200763 17.3344
v -0.644794 0.193206 17.3386
v -0.638719 0.177792 17.342
v -0.643939 0.161734 17.343
v -0.65801 0.152544 17.3411
v -0.690721 0.191579 17.614
v -0.70143 0.203092 17.612
v -0.702231 0.218896 17.611
v -0.692747 0.231597 17.6114
v -0.677418 0.235251 17.6132
v -0.663415 0.228149 17.6154
v -0.657291 0.213614 17.6171
v -0.661912 0.198447 17.6174
v -0.675114 0.189745 17.6162
v -0.730966 0.183756 17.7969
v -0.741122 0.194595 17.7939
v -0.742088 0.209694 17.7931
v -0.733412 0.221989 17.7949
v -0.719153 0.225726 17.7984
v -0.705983 0.219157 17.802
v -0.700065 0.205355 17.804
v -0.704167 0.190779 17.8035
v -0.716371 0.182249 17.8007
v -0.783349 0.20836 17.9803
v -0.792375 0.218441 17.9753
v -0.792529 0.232488 17.972
v -0.783737 0.243929 17.972
v -0.770114 0.247411 17.9752
v -0.758034 0.241304 17.9802
v -0.75315 0.228465 17.9847
v -0.757746 0.214903 17.9864
v -0.769673 0.206963 17.9847
v -0.834933 0.266165 18.153
v -0.843693 0.275854 18.1489
v -0.843963 0.289246 18.1462
v -0.835616 0.300076 18.146
v -0.822558 0.303276 18.1485
v -0.8109 0.297349 18.1525
v -0.806096 0.285068 18.1561
v -0.810393 0.272179 18.1577
v -0.821782 0.264714 18.1564
v -0.891264 0.301498 18.441
v -0.899229 0.310278 18.4374
v -0.899565 0.322462 18.4352
v -0.892114 0.332351 18.4355
v -0.880363 0.335316 18.438
v -0.86981 0.32997 18.4417
v -0.865393 0.318815 18.4447
v -0.869179 0.307071 18.4458
v -0.879396 0.300232 18.4443
v -0.977924 0.365827 18.7172
v -0.984995 0.373617 18.7144
v -0.985282 0.38435 18.7125
v -0.978652 0.393003 18.7124
v -0.968207 0.395528 18.7143
v -0.958833 0.390744 18.7171
v -0.954918 0.380888 18.7196
v -0.958292 0.370573 18.7207
v -0.967378 0.364625 18.7197
v -1.00985 0.400646 19.003
v -1.01577 0.407238 19.0005
v -1.01602 0.416333 18.9991
v -1.0105 0.423674 18.9995
v -1.00177 0.425828 19.0015
v -0.993932 0.421786 19.0041
v -0.990646 0.413439 19.0061
v -0.993451 0.404693 19.0066
v -1.00103 0.399641 19.0054
v -1.11803 0.44764 19.2683
v -1.12253 0.452706 19.2655
v -1.1226 0.459844 19.2638
v -1.11821 0.465715 19.2641
v -1.11141 0.467571 19.2661
v -1.10539 0.464544 19.269
v -1.10296 0.458051 19.2714
v -1.10526 0.451129 19.2722
v -1.11122 0.447018 19.271
v -1.19958 0.529895 19.538
v -1.2026 0.533185 19.5365
v -1.20277 0.537814 19.5357
v -1.2 0.541616 19.5359
v -1.1956 0.542813 19.537
v -1.19162 0.540844 19.5386
v -1.18993 0.536631 19.5398
v -1.19131 0.532144 19.5402
v -1.19512 0.529484 19.5394
v -1.27188 0.546723 19.7865
v 0.323631 -0.377388 13.7071
v 0.316751 -0.424342 13.6883
v 0.279078 -0.457197 13.678
v 0.22824 -0.46058 13.681
v 0.188025 -0.432909 13.6959
v 0.17725 -0.387131 13.7157
v 0.200956 -0.344666 13.7312
v 0.248052 -0.325384 13.7351
v 0.2965 -0.338307 13.7256
v 0.31727 -0.486903 13.9531
v 0.311162 -0.528701 13.9363
v 0.277639 -0.557959 13.9271
v 0.232385 -0.560987 13.9298
v 0.196576 -0.536369 13.9431
v 0.186966 -0.495623 13.9607
v 0.208054 -0.457815 13.9745
v 0.24997 -0.440636 13.978
v 0.293103 -0.452124 13.9695
v 0.34402 -0.585209 14.1981
v 0.339038 -0.617333 14.1836
v 0.312793 -0.640368 14.1767
v 0.277563 -0.643536 14.1807
v 0.249835 -0.625354 14.1936
v 0.242581 -0.59433 14.2095
v 0.259197 -0.564981 14.2209
v 0.291907 -0.551039 14.2224
v 0.325407 -0.559028 14.2134
v 0.360986 -0.685487 14.3594
v 0.356122 -0.714529 14.3467
v 0.332027 -0.733798 14.338
v 0.299975 -0.734277 14.3373
v 0.274964 -0.715742 14.3449
v 0.268696 -0.686866 14.3574
v 0.284105 -0.661161 14.3688
v 0.31398 -0.650653 14.3738
v 0.344343 -0.66026 14.3701
v 0.331458 -0.734339 14.532
v 0.326775 -0.76175 14.5218
v 0.304395 -0.780125 14.5155
v 0.27479 -0.780868 14.5162
v 0.251812 -0.763629 14.5234
v 0.246214 -0.736476 14.5339
v 0.260614 -0.712113 14.5426
v 0.288275 -0.701941 14.5456
v 0.316253 -0.710718 14.5414
v 0.364799 -0.812616 14.692
v 0.36085 -0.837231 14.68
v 0.340303 -0.854609 14.6735
v 0.312775 -0.856619 14.6756
v 0.291144 -0.84232 14.6853
v 0.285533 -0.818403 14.6981
v 0.298567 -0.796059 14.7079
v 0.324148 -0.785742 14.7102
v 0.350305 -0.792281 14.704
v 0.370954 -0.941956 14.9371
v 0.367643 -0.965438 14.9287
v 0.34909 -0.981641 14.9236
v 0.323976 -0.982983 14.9241
v 0.304053 -0.968836 14.9301
v 0.298643 -0.94582 14.9387
v 0.310277 -0.924703 14.9459
v 0.333511 -0.915368 14.9483
v 0.357475 -0.922181 14.9448
v 0.380957 -1.00648 15.2032
v 0.377873 -1.02878 15.1964
v 0.360569 -1.04431 15.1929
v 0.337143 -1.04579 15.1943
v 0.318555 -1.03254 15.1999
v 0.313503 -1.01075 15.2072
v 0.324351 -0.990628 15.2127
v 0.346023 -0.981576 15.2138
v 0.368378 -0.987836 15.2101
v 0.410231 -1.11624 15.4662
v 0.407239 -1.13746 15.4594
v 0.390671 -1.1522 15.4558
v 0.368279 -1.15357 15.4571
v 0.35054 -1.14092 15.4626
v 0.345755 -1.12018 15.4697
v 0.356163 -1.10105 15.4753
v 0.376893 -1.09247 15.4765
v 0.398246 -1.09847 15.4729
v 0.421006 -1.19104 15.7412
v 0.41817 -1.21174 15.7351
v 0.402187 -1.22627 15.7323
v 0.380536 -1.22782 15.7341
v 0.363347 -1.21566 15.7397
v 0.358664 -1.1955 15.7464
v 0.368677 -1.17675 15.7512
v 0.388702 -1.1682 15.7518
v 0.409368 -1.17384 15.7478
v 0.456022 -1.26011 15.9137
v 0.452955 -1.28008 15.9067
v 0.437089 -1.29402 15.9034
v 0.41585 -1.2954 15.9054
v 0.399174 -1.28357 15.9116
v 0.394865 -1.26407 15.9192
v 0.404938 -1.24603 15.9246
v 0.424681 -1.23788 15.9254
v 0.444856 -1.24344 15.921
v 0.459821 -1.32264 16.0965
v 0.457054 -1.34249 16.0906
v 0.441644 -1.35579 16.0859
v 0.420802 -1.35633 16.0847
v 0.404279 -1.34384 16.0874
v 0.399808 -1.32418 16.0928
v 0.40948 -1.30654 16.0985
v 0.428769 -1.29917 16.1016
v 0.448651 -1.30553 16.1008
v 0.436375 -1.36708 16.2767
v 0.433757 -1.38688 16.2734
v 0.418851 -1.40036 16.271
v 0.398631 -1.40121 16.2706
v 0.382559 -1.38905 16.2724
v 0.378154 -1.36955 16.2756
v 0.387479 -1.35185 16.2787
v 0.406169 -1.34422 16.2802
v 0.42548 -1.35024 16.2794
v 0.452329 -1.40017 16.5609
v 0.450055 -1.41843 16.556
v 0.436173 -1.43111 16.553
v 0.41718 -1.43227 16.5534
v 0.401962 -1.42138 16.5568
v 0.39764 -1.40353 16.5618
v 0.406236 -1.38707 16.566
v 0.423729 -1.3797 16.5674
v 0.441932 -1.38488 16.5654
v 0.451643 -1.51651 16.8244
v 0.449315 -1.53336 16.8189
v 0.436126 -1.5449 16.8152
v 0.418246 -1.54575 16.8153
v 0.404042 -1.53549 16.819
v 0.40016 -1.51894 16.8246
v 0.408417 -1.50383 16.8295
v 0.424949 -1.49724 16.8314
v 0.44202 -1.50225 16.8294
v 0.459091 -1.58494 17.1157
v 0.456899 -1.60086 17.111
v 0.444566 -1.61189 17.1084
v 0.427862 -1.61287 17.1091
v 0.414604 -1.60335 17.1129
v 0.410995 -1.58778 17.1179
v 0.418724 -1.57345 17.1218
v 0.434174 -1.56705 17.1228
v 0.450117 -1.57159 17.1204
v 0.484521 -1.69192 17.3968
v 0.482488 -1.70661 17.3921
v 0.471006 -1.71664 17.3889
v 0.455448 -1.71731 17.3888
v 0.443094 -1.7083 17.3917
v 0.439723 -1.69384 17.3964
v 0.446914 -1.68068 17.4006
v 0.461302 -1.675 17.4024
v 0.476154 -1.67943 17.4009
v 0.459575 -1.73695 17.5873
v 0.457564 -1.75103 17.5833
v 0.446637 -1.76044 17.5802
v 0.431908 -1.76078 17.5793
v 0.420268 -1.75188 17.5811
v 0.417164 -1.73792 17.5848
v 0.424048 -1.72542 17.5885
v 0.437699 -1.72023 17.5907
v 0.45173 -1.72479 17.5902
v 0.463231 -1.79423 17.7722
v 0.461375 -1.80719 17.7676
v 0.451146 -1.8163 17.7652
v 0.437332 -1.81728 17.7663
v 0.426395 -1.80968 17.7702
v 0.423453 -1.79705 17.7752
v 0.429883 -1.78531 17.7789
v 0.442677 -1.77994 17.7796
v 0.455847 -1.78347 17.7769
v 0.493302 -1.87056 17.9512
v 0.491556 -1.88236 17.9462
v 0.481991 -1.89058 17.9433
v 0.469082 -1.89138 17.9438
v 0.458869 -1.88438 17.9476
v 0.456131 -1.87286 17.9529
v 0.462149 -1.8622 17.9571
v 0.474108 -1.8574 17.9583
v 0.486411 -1.8607 17.956
v 0.490948 -1.99077 18.2236
v 0.489569 -2.00152 18.2203
v 0.481288 -2.00901 18.2184
v 0.469981 -2.00973 18.2187
v 0.460937 -2.00334 18.2211
v 0.458388 -1.99283 18.2245
v 0.463528 -1.98313 18.2273
v 0.473951 -1.97876 18.2282
v 0.48478 -1.98178 18.2267
v 0.514197 -2.0443 18.5141
v 0.513033 -2.05336 18.5117
v 0.506159 -2.05979 18.5108
v 0.496791 -2.06057 18.5118
v 0.489313 -2.05534 18.5143
v 0.487223 -2.04655 18.517
v 0.4915 -2.0383 18.5188
v 0.500142 -2.03447 18.5188
v 0.509106 -2.03683 18.5169
v 0.560451 -2.15132 18.7926
v 0.559419 -2.15822 18.7901
v 0.55392 -2.16298 18.7887
v 0.546526 -2.16337 18.789
v 0.540696 -2.1592 18.7909
v 0.53916 -2.15244 18.7935
v 0.542635 -2.14623 18.7956
v 0.549495 -2.14349 18.7962
v 0.556531 -2.1455 18.795
v 0.540279 -2.25158 19.0766
v 0.539722 -2.25553 19.0752
v 0.536606 -2.25823 19.0743
v 0.532388 -2.2584 19.0743
v 0.529042 -2.25598 19.0751
v 0.528134 -2.25209 19.0765
v 0.530088 -2.24855 19.0777
v 0.533991 -2.24702 19.0782
v 0.538015 -2.24821 19.0778
v 0.54731 -2.31891 19.2723
v 0.168785 -0.299377 12.7868
v 0.208349 -0.275713 12.7555
v 0.25973 -0.286116 12.7366
v 0.298886 -0.325717 12.7389
v 0.307494 -0.375987 12.7614
v 0.281528 -0.413404 12.7935
v 0.233137 -0.42046 12.8203
v 0.184963 -0.393853 12.8291
v 0.159549 -0.346034 12.8159
v 0.276609 -0.167591 13.0012
v 0.312489 -0.146296 12.9729
v 0.358975 -0.155835 12.9558
v 0.394317 -0.191745 12.958
v 0.401976 -0.237222 12.9784
v 0.37837 -0.270988 13.0075
v 0.334544 -0.277243 13.0316
v 0.291004 -0.253061 13.0395
v 0.268124 -0.209756 13.0275
v 0.399863 -0.0776787 13.2317
v 0.427909 -0.0609257 13.2094
v 0.464146 -0.0685542 13.1955
v 0.491617 -0.0969947 13.1965
v 0.497469 -0.13294 13.2119
v 0.478963 -0.15957 13.2346
v 0.444758 -0.164425 13.2538
v 0.41086 -0.145233 13.2607
v 0.39313 -0.110974 13.252
v 0.518242 0.049407 13.453
v 0.54207 0.0634045 13.433
v 0.573058 0.0564545 13.4204
v 0.596709 0.0318091 13.4211
v 0.601954 0.00100013 13.435
v 0.586341 -0.0215566 13.4553
v 0.557174 -0.0253065 13.4727
v 0.528101 -0.00849495 13.479
v 0.512726 0.0210117 13.4712
v 0.647633 0.157258 13.6772
v 0.669954 0.170823 13.6608
v 0.698545 0.165259 13.6507
v 0.720027 0.14317 13.6516
v 0.724348 0.114892 13.6631
v 0.709488 0.093655 13.6798
v 0.682398 0.0893976 13.6939
v 0.655755 0.104111 13.6987
v 0.642026 0.130911 13.6921
v 0.701322 0.232172 13.8386
v 0.72262 0.24552 13.8244
v 0.749896 0.240976 13.8161
v 0.770386 0.220666 13.8175
v 0.774504 0.194093 13.828
v 0.760322 0.173692 13.8428
v 0.734477 0.169007 13.8548
v 0.709061 0.182232 13.8585
v 0.695968 0.207178 13.8521
v 0.778039 0.303962 13.9997
v 0.797482 0.315763 13.9846
v 0.82204 0.310187 13.9741
v 0.840221 0.289842 13.973
v 0.843518 0.264248 13.9819
v 0.830389 0.24538 13.9967
v 0.806977 0.242068 14.0103
v 0.784236 0.255861 14.0165
v 0.772807 0.280305 14.0123
v 0.870932 0.363518 14.1519
v 0.890294 0.375427 14.139
v 0.914147 0.3704 14.1296
v 0.931328 0.35079 14.1281
v 0.933799 0.325772 14.1352
v 0.920403 0.307052 14.1476
v 0.897409 0.303391 14.1594
v 0.875575 0.3165 14.1652
v 0.865119 0.340246 14.1622
v 0.970761 0.437367 14.4042
v 0.989427 0.448704 14.3922
v 1.01291 0.444469 14.3852
v 1.03022 0.426645 14.3864
v 1.03326 0.403571 14.3951
v 1.02061 0.386043 14.4074
v 0.998184 0.382264 14.4175
v 0.976477 0.394001 14.4207
v 0.965647 0.415763 14.4154
v 1.06252 0.576031 14.6364
v 1.08031 0.586941 14.6244
v 1.1029 0.582826 14.6171
v 1.1197 0.565609 14.618
v 1.12288 0.543348 14.6266
v 1.11092 0.526459 14.6389
v 1.08944 0.522843 14.6491
v 1.06848 0.534194 14.6525
v 1.05785 0.555199 14.6475
v 1.17798 0.661016 14.8982
v 1.19563 0.671976 14.8874
v 1.21766 0.668041 14.8805
v 1.23378 0.651053 14.8808
v 1.23643 0.62896 14.8881
v 1.22438 0.612101 14.899
v 1.20326 0.608363 14.9084
v 1.18296 0.619496 14.9119
v 1.17297 0.64029 14.9079
v 1.26782 0.775569 15.1591
v 1.28475 0.786073 15.1484
v 1.3058 0.782068 15.1411
v 1.32112 0.76543 15.1408
v 1.32354 0.743942 15.1474
v 1.31194 0.72766 15.158
v 1.29173 0.724202 15.1675
v 1.27237 0.735186 15.1716
v 1.26293 0.755472 15.1683
v 1.39439 0.8457 15.4127
v 1.41089 0.856183 15.4039
v 1.43136 0.852932 15.3984
v 1.44621 0.837468 15.3987
v 1.44851 0.817027 15.4048
v 1.43716 0.801173 15.4137
v 1.41749 0.797324 15.4214
v 1.3987 0.807283 15.4241
v 1.38957 0.826387 15.4207
v 1.44004 0.947585 15.6797
v 1.45565 0.957362 15.6714
v 1.47538 0.954807 15.6677
v 1.49001 0.941115 15.6705
v 1.49268 0.922692 15.6784
v 1.48214 0.90816 15.6878
v 1.46334 0.904317 15.6941
v 1.44505 0.912962 15.6946
v 1.43585 0.93005 15.6889
v 1.50153 1.04434 15.8437
v 1.51614 1.05299 15.8342
v 1.53463 1.04973 15.8292
v 1.54836 1.03608 15.831
v 1.5509 1.01842 15.8387
v 1.54106 1.00502 15.8488
v 1.52345 1.00215 15.8565
v 1.5063 1.01115 15.8582
v 1.49764 1.02781 15.8532
v 1.56382 1.11145 16.0219
v 1.57841 1.12063 16.0147
v 1.59622 1.11769 16.0099
v 1.60893 1.10401 16.0098
v 1.61058 1.08599 16.0144
v 1.60041 1.07205 16.0215
v 1.58317 1.06873 16.0279
v 1.56693 1.07758 16.0305
v 1.55929 1.09445 16.0281
v 1.61764 1.14702 16.2085
v 1.63149 1.15573 16.2013
v 1.64859 1.15298 16.1968
v 1.66095 1.14004 16.1972
v 1.66278 1.12297 16.2022
v 1.65323 1.10976 16.2096
v 1.63676 1.10659 16.2159
v 1.62108 1.11494 16.218
v 1.61353 1.13091 16.2151
v 1.71052 1.26207 16.4806
v 1.72313 1.26983 16.473
v 1.7388 1.26697 16.4681
v 1.75019 1.25483 16.4683
v 1.75198 1.2391 16.4735
v 1.74333 1.22714 16.4811
v 1.72828 1.22453 16.4878
v 1.71389 1.23251 16.4902
v 1.70687 1.24734 16.4874
v 1.82414 1.34376 16.7553
v 1.83587 1.3511 16.7488
v 1.85049 1.34877 16.745
v 1.86117 1.33787 16.7457
v 1.86292 1.32349 16.7506
v 1.85491 1.31237 16.7573
v 1.84089 1.3097 16.7628
v 1.82743 1.31674 16.7644
v 1.82081 1.33019 16.7615
v 1.88621 1.46256 17.0285
v 1.89665 1.46906 17.0223
v 1.90973 1.46684 17.0185
v 1.91931 1.45695 17.019
v 1.92093 1.44402 17.0235
v 1.91381 1.4341 17.0299
v 1.9013 1.43182 17.0352
v 1.88925 1.43826 17.0369
v 1.88329 1.4504 17.0343
v 2.01543 1.54665 17.2927
v 2.02453 1.5522 17.2871
v 2.03571 1.54996 17.2832
v 2.04372 1.54097 17.2828
v 2.04483 1.52943 17.2861
v 2.03851 1.52076 17.2916
v 2.02772 1.51899 17.2967
v 2.01751 1.52497 17.299
v 2.01266 1.53589 17.2974
v 2.11312 1.6333 17.5701
v 2.12057 1.63778 17.565
v 2.13 1.63601 17.562
v 2.13698 1.6288 17.5625
v 2.13826 1.61954 17.5662
v 2.13324 1.61256 17.5713
v 2.12426 1.61111 17.5756
v 2.11553 1.61589 17.577
v 2.11113 1.62465 17.5748
v 2.22871 1.77721 17.8168
v 2.23429 1.7805 17.8123
v 2.24148 1.77893 17.8095
v 2.2469 1.77323 17.8097
v 2.24803 1.76607 17.8128
v 2.24433 1.7608 17.8173
v 2.23753 1.75989 17.8211
v 2.23082 1.76376 17.8225
v 2.22734 1.7706 17.8208
v 2.36905 1.88149 18.0751
v 2.37226 1.88344 18.0728
v 2.37632 1.88265 18.0714
v 2.37933 1.87948 18.0715
v 2.37989 1.87542 18.073
v 2.37773 1.87236 18.0753
v 2.37386 1.87174 18.0772
v 2.3701 1.87385 18.0779
v 2.3682 1.8777 18.0771
v 2.43455 1.9571 18.2552
v 0.0918764 -0.499989 11.8752
v 0.0437808 -0.483211 11.8429
v 0.0160958 -0.433125 11.8239
v 0.0217754 -0.373167 11.827
v 0.0581622 -0.331391 11.8509
v 0.10823 -0.327345 11.8842
v 0.148552 -0.362923 11.9115
v 0.160261 -0.421476 11.92
v 0.137878 -0.475607 11.9057
v -0.0447823 -0.491828 12.1164
v -0.0892538 -0.476351 12.0865
v -0.114872 -0.430066 12.0689
v -0.109651 -0.374631 12.0718
v -0.0760329 -0.335984 12.0938
v -0.0297481 -0.332208 12.1247
v 0.00754609 -0.36507 12.1499
v 0.0183993 -0.419194 12.1577
v -0.00226682 -0.469255 12.1445
v -0.218726 -0.47084 12.3375
v -0.251807 -0.458803 12.3113
v -0.269822 -0.422524 12.2944
v -0.264343 -0.378977 12.2947
v -0.237933 -0.348539 12.3121
v -0.20295 -0.345452 12.3384
v -0.175762 -0.371161 12.3614
v -0.169092 -0.413635 12.3702
v -0.18606 -0.453001 12.3608
v -0.383377 -0.426789 12.5589
v -0.412951 -0.416377 12.5375
v -0.429675 -0.38493 12.5243
v -0.425725 -0.347161 12.5255
v -0.402949 -0.320743 12.5405
v -0.372003 -0.318037 12.5624
v -0.347369 -0.340309 12.5808
v -0.340571 -0.377139 12.5872
v -0.354792 -0.411292 12.5786
v -0.542776 -0.437313 12.7881
v -0.570089 -0.427736 12.7696
v -0.585732 -0.399207 12.7586
v -0.582387 -0.365077 12.7603
v -0.561619 -0.341313 12.7738
v -0.533144 -0.339037 12.7929
v -0.510288 -0.359312 12.8086
v -0.503744 -0.392652 12.8135
v -0.516574 -0.423457 12.8054
v -0.704564 -0.40841 13.0285
v -0.730262 -0.399618 13.0129
v -0.74467 -0.373575 13.0031
v -0.741048 -0.342468 13.0038
v -0.72109 -0.320851 13.0145
v -0.694134 -0.318839 13.0304
v -0.672794 -0.337374 13.0439
v -0.667055 -0.367783 13.0487
v -0.679602 -0.395837 13.0427
v -0.843318 -0.404672 13.2814
v -0.866973 -0.396506 13.2667
v -0.880522 -0.372361 13.258
v -0.877624 -0.343535 13.2595
v -0.859636 -0.323515 13.2703
v -0.834974 -0.32167 13.2854
v -0.815178 -0.338862 13.2978
v -0.809511 -0.367048 13.3017
v -0.820624 -0.393038 13.2952
v -0.962506 -0.39804 13.4329
v -0.984975 -0.390252 13.4183
v -0.997812 -0.367059 13.4095
v -0.995009 -0.339313 13.4108
v -0.977879 -0.319996 13.4214
v -0.954437 -0.318148 13.4364
v -0.935652 -0.334632 13.4489
v -0.930312 -0.361736 13.4529
v -0.940918 -0.386778 13.4466
v -1.05372 -0.395016 13.6006
v -1.07765 -0.387388 13.5904
v -1.09156 -0.364833 13.5848
v -1.08894 -0.337905 13.5863
v -1.07101 -0.319204 13.5942
v -1.04617 -0.31748 13.6049
v -1.02604 -0.33354 13.6133
v -1.02004 -0.35987 13.6156
v -1.03097 -0.384148 13.6105
v -1.11681 -0.400297 13.7799
v -1.1403 -0.392931 13.7702
v -1.15445 -0.370987 13.7658
v -1.15263 -0.344735 13.7687
v -1.1357 -0.326457 13.7777
v -1.11157 -0.324706 13.7885
v -1.09154 -0.340301 13.796
v -1.08498 -0.365946 13.7968
v -1.09496 -0.38964 13.7904
v -1.25339 -0.429531 14.0425
v -1.27548 -0.422195 14.0315
v -1.28786 -0.400708 14.0244
v -1.28474 -0.375124 14.0247
v -1.26758 -0.357413 14.0322
v -1.24441 -0.355864 14.0434
v -1.22607 -0.3712 14.0531
v -1.22115 -0.396246 14.0566
v -1.23194 -0.419283 14.0525
v -1.37897 -0.375086 14.303
v -1.40099 -0.368007 14.2932
v -1.41319 -0.34714 14.2864
v -1.40986 -0.322248 14.2857
v -1.39255 -0.304979 14.2915
v -1.36938 -0.303413 14.301
v -1.35117 -0.318282 14.3099
v -1.34645 -0.34263 14.3139
v -1.35743 -0.365064 14.3112
v -1.48591 -0.382194 14.5881
v -1.50734 -0.375444 14.5791
v -1.51958 -0.355325 14.5734
v -1.51688 -0.331251 14.5737
v -1.50051 -0.314488 14.5798
v -1.47813 -0.312878 14.589
v -1.46022 -0.327175 14.5968
v -1.45515 -0.35069 14.5997
v -1.46529 -0.372418 14.5963
v -1.61271 -0.353207 14.8652
v -1.63332 -0.346735 14.8575
v -1.6451 -0.327631 14.8527
v -1.64252 -0.304833 14.8531
v -1.6268 -0.289008 14.8585
v -1.6053 -0.287561 14.8663
v -1.58806 -0.30117 14.873
v -1.58317 -0.323466 14.8753
v -1.5929 -0.344017 14.8723
v -1.69587 -0.363997 15.1537
v -1.71492 -0.358033 15.1452
v -1.72598 -0.340041 15.1401
v -1.72385 -0.318439 15.1409
v -1.70954 -0.303336 15.1471
v -1.68975 -0.301797 15.1559
v -1.67373 -0.314544 15.1632
v -1.66898 -0.335611 15.1655
v -1.67772 -0.355142 15.1617
v -1.85637 -0.344496 15.4117
v -1.8736 -0.338906 15.402
v -1.88288 -0.322016 15.3949
v -1.87987 -0.301729 15.3937
v -1.86597 -0.287537 15.399
v -1.8477 -0.286081 15.4082
v -1.8336 -0.298042 15.4172
v -1.83026 -0.317823 15.4216
v -1.83926 -0.336169 15.4195
v -1.97108 -0.287942 15.6859
v -1.9879 -0.282508 15.678
v -1.99735 -0.266414 15.6728
v -1.99502 -0.24719 15.6728
v -1.982 -0.233831 15.678
v -1.96437 -0.232588 15.6859
v -1.95039 -0.244044 15.6929
v -1.9466 -0.262836 15.6956
v -1.95477 -0.280173 15.6929
v -2.10172 -0.312361 15.9571
v -2.11714 -0.307241 15.949
v -2.12629 -0.292142 15.9448
v -2.12487 -0.27413 15.9465
v -2.11356 -0.261631 15.9532
v -2.09765 -0.260495 15.9618
v -2.08457 -0.271253 15.9683
v -2.08046 -0.288871 15.9697
v -2.08723 -0.305106 15.9652
v -2.20936 -0.307485 16.1341
v -2.22395 -0.302681 16.1262
v -2.23227 -0.288342 16.1213
v -2.23042 -0.271177 16.1218
v -2.21927 -0.259218 16.1274
v -2.20404 -0.258061 16.1354
v -2.19185 -0.268246 16.1422
v -2.18841 -0.285009 16.1445
v -2.19532 -0.300505 16.1413
v -2.29213 -0.298938 16.3217
v -2.30679 -0.294343 16.3162
v -2.31515 -0.280747 16.3127
v -2.3133 -0.264512 16.3129
v -2.3021 -0.253235 16.3167
v -2.28679 -0.252191 16.3223
v -2.27454 -0.261871 16.3271
v -2.27108 -0.277743 16.3289
v -2.27802 -0.292382 16.3267
v -2.35055 -0.293069 16.5181
v -2.36398 -0.288791 16.512
v -2.37175 -0.276044 16.5085
v -2.37021 -0.260792 16.5091
v -2.3601 -0.250172 16.5136
v -2.34614 -0.249154 16.5199
v -2.33486 -0.258213 16.525
v -2.33154 -0.27311 16.5266
v -2.33773 -0.286876 16.5238
v -2.50427 -0.293355 16.7952
v -2.51581 -0.289536 16.789
v -2.52238 -0.278205 16.7853
v -2.52093 -0.264663 16.7857
v -2.51212 -0.255248 16.7901
v -2.50008 -0.254364 16.7965
v -2.49045 -0.262425 16.8017
v -2.48772 -0.275659 16.8035
v -2.49318 -0.287874 16.8009
v -2.64154 -0.273802 17.0797
v -2.65143 -0.270561 17.0744
v -2.65712 -0.260886 17.0713
v -2.65593 -0.249302 17.0717
v -2.64844 -0.24123 17.0755
v -2.63814 -0.240447 17.0809
v -2.62985 -0.24732 17.0853
v -2.62746 -0.258632 17.0868
v -2.63207 -0.26909 17.0845
v -2.79425 -0.278221 17.3564
v -2.80227 -0.275539 17.352
v -2.80675 -0.267597 17.3491
v -2.8056 -0.258112 17.3492
v -2.79935 -0.251521 17.3522
v -2.79093 -0.250909 17.3567
v -2.78427 -0.256562 17.3606
v -2.7825 -0.265835 17.362
v -2.78644 -0.274389 17.3604
v -2.93547 -0.234933 17.6361
v -2.94127 -0.233026 17.6331
v -2.94448 -0.227382 17.631
v -2.9436 -0.22064 17.631
v -2.93905 -0.215955 17.6328
v -2.93295 -0.21552 17.6358
v -2.92816 -0.219538 17.6385
v -2.92691 -0.226128 17.6396
v -2.9298 -0.232208 17.6386
v -3.07155 -0.223248 17.925
v -3.07282 -0.222827 17.9243
v -3.07355 -0.221567 17.9238
v -3.0734 -0.220058 17.9239
v -3.07243 -0.219006 17.9244
v -3.0711 -0.218904 17.9251
v -3.07003 -0.219799 17.9257
v -3.06973 -0.221272 17.9259
v -3.07033 -0.222634 17.9256
v -3.10618 -0.219248 17.9805
v 0.165983 -0.370373 11.1724
v 0.177335 -0.415633 11.1291
v 0.151126 -0.469011 11.1062
v 0.0996196 -0.505529 11.1146
v 0.0469162 -0.5081 11.1503
v 0.0176762 -0.475522 11.1966
v 0.0255813 -0.423038 11.2318
v 0.0669327 -0.375206 11.2394
v 0.122381 -0.354407 11.216
v 0.290436 -0.540054 11.3553
v 0.301217 -0.582461 11.3146
v 0.276734 -0.632572 11.2931
v 0.228443 -0.666939 11.3008
v 0.17894 -0.669482 11.3342
v 0.151388 -0.639011 11.3777
v 0.158678 -0.589783 11.4108
v 0.197401 -0.544833 11.4181
v 0.249436 -0.525194 11.3962
v 0.419292 -0.681871 11.5519
v 0.427421 -0.715135 11.5193
v 0.40862 -0.755399 11.5032
v 0.371686 -0.783821 11.5111
v 0.333901 -0.787104 11.5393
v 0.312944 -0.763711 11.5746
v 0.318623 -0.724588 11.6006
v 0.348279 -0.688041 11.6049
v 0.388036 -0.671171 11.5857
v 0.573172 -0.849228 11.7271
v 0.579566 -0.877631 11.6982
v 0.561755 -0.911049 11.6826
v 0.528072 -0.933846 11.6875
v 0.494279 -0.935354 11.7106
v 0.476187 -0.914868 11.7411
v 0.482262 -0.881974 11.7648
v 0.509661 -0.852062 11.7705
v 0.545565 -0.83913 11.7556
v 0.682369 -1.01519 11.9287
v 0.689365 -1.04196 11.9041
v 0.673878 -1.07268 11.8904
v 0.643155 -1.09298 11.8941
v 0.61157 -1.09336 11.9134
v 0.593904 -1.07364 11.9393
v 0.598421 -1.04305 11.9596
v 0.623009 -1.0159 11.9649
v 0.656163 -1.0049 11.9527
v 0.821595 -1.16802 12.133
v 0.828406 -1.19298 12.1111
v 0.81445 -1.22141 12.0989
v 0.786259 -1.24001 12.1022
v 0.757022 -1.24007 12.1194
v 0.74042 -1.22157 12.1425
v 0.744222 -1.19317 12.1607
v 0.766648 -1.16815 12.1654
v 0.797205 -1.15822 12.1545
v 0.930484 -1.32955 12.3462
v 0.937814 -1.35372 12.3276
v 0.925988 -1.38115 12.3181
v 0.900541 -1.39899 12.3221
v 0.873379 -1.39891 12.3378
v 0.857211 -1.38094 12.3577
v 0.859604 -1.35349 12.3727
v 0.879436 -1.3294 12.3756
v 0.907429 -1.31994 12.3651
v 1.07644 -1.44232 12.5709
v 1.08341 -1.46483 12.553
v 1.07219 -1.49045 12.5434
v 1.04803 -1.5072 12.5466
v 1.02224 -1.50723 12.5611
v 1.00688 -1.49053 12.58
v 1.00914 -1.46492 12.5946
v 1.02797 -1.44238 12.598
v 1.05455 -1.43346 12.5886
v 1.18412 -1.61404 12.7856
v 1.19081 -1.63586 12.7687
v 1.17912 -1.65934 12.7579
v 1.15452 -1.67349 12.7581
v 1.12852 -1.6717 12.7694
v 1.11329 -1.6548 12.7863
v 1.11594 -1.6307 12.8011
v 1.13525 -1.61068 12.8067
v 1.16217 -1.6041 12.8006
v 1.23129 -1.70535 12.9506
v 1.23839 -1.72774 12.9357
v 1.22746 -1.75165 12.9266
v 1.2036 -1.7659 12.9277
v 1.17798 -1.76382 12.9383
v 1.1626 -1.74639 12.9535
v 1.16464 -1.72176 12.9663
v 1.18316 -1.70145 12.9706
v 1.20948 -1.69497 12.9644
v 1.30466 -1.79447 13.1044
v 1.31097 -1.81551 13.0882
v 1.30055 -1.83936 13.0798
v 1.27828 -1.85485 13.0832
v 1.25458 -1.85475 13.0968
v 1.24054 -1.83909 13.1143
v 1.24272 -1.81521 13.1274
v 1.26011 -1.79427 13.1301
v 1.28457 -1.78608 13.121
v 1.40317 -1.88881 13.2478
v 1.40995 -1.9101 13.2328
v 1.39969 -1.93353 13.2244
v 1.37718 -1.94814 13.2265
v 1.35295 -1.94708 13.2382
v 1.33834 -1.93086 13.254
v 1.34019 -1.90706 13.2664
v 1.35763 -1.88683 13.2697
v 1.3825 -1.87962 13.2624
v 1.49003 -2.02465 13.5093
v 1.49721 -2.04619 13.4962
v 1.48757 -2.06948 13.4891
v 1.46563 -2.0836 13.4912
v 1.44164 -2.08196 13.5016
v 1.42684 -2.06533 13.5154
v 1.42814 -2.04148 13.5261
v 1.44495 -2.02157 13.5288
v 1.46939 -2.01493 13.5221
v 1.61272 -2.14061 13.7675
v 1.61927 -2.16075 13.754
v 1.60969 -2.18263 13.7462
v 1.58848 -2.19602 13.7477
v 1.56555 -2.19464 13.7579
v 1.55164 -2.17915 13.772
v 1.55325 -2.15678 13.7833
v 1.56963 -2.13802 13.7867
v 1.59312 -2.13163 13.7804
v 1.69646 -2.29731 14.01
v 1.70311 -2.31671 13.9978
v 1.69462 -2.33803 13.9914
v 1.67494 -2.35132 13.9937
v 1.6533 -2.35034 14.0036
v 1.63981 -2.33556 14.0166
v 1.64079 -2.3139 14.0265
v 1.65578 -2.29548 14.0287
v 1.67776 -2.28893 14.0222
v 1.82892 -2.38156 14.2648
v 1.83495 -2.39999 14.2531
v 1.82716 -2.42064 14.248
v 1.80919 -2.43384 14.2519
v 1.78946 -2.43343 14.263
v 1.77719 -2.41959 14.2761
v 1.77813 -2.3988 14.285
v 1.79184 -2.38079 14.2856
v 1.8119 -2.37398 14.2776
v 1.96646 -2.5237 14.5031
v 1.97201 -2.54117 14.4919
v 1.9638 -2.55999 14.4857
v 1.94566 -2.57136 14.4873
v 1.92609 -2.56996 14.496
v 1.91424 -2.55644 14.5077
v 1.91565 -2.53713 14.5169
v 1.92967 -2.52106 14.5194
v 1.94973 -2.51576 14.5139
v 2.03342 -2.64246 14.776
v 2.03954 -2.6597 14.7672
v 2.03246 -2.67814 14.7626
v 2.0155 -2.68914 14.7642
v 1.99659 -2.68756 14.7714
v 1.98458 -2.67413 14.7807
v 1.98509 -2.65515 14.7878
v 1.99788 -2.63948 14.7894
v 2.01697 -2.63447 14.7847
v 2.15027 -2.7325 15.0479
v 2.15554 -2.74799 15.0382
v 2.14867 -2.76496 15.033
v 2.13289 -2.77548 15.0347
v 2.11557 -2.77461 15.0425
v 2.10482 -2.76277 15.0529
v 2.10567 -2.74549 15.0609
v 2.11772 -2.73087 15.0627
v 2.13534 -2.72573 15.0576
v 2.25098 -2.89318 15.2955
v 2.25537 -2.90717 15.2856
v 2.2483 -2.92221 15.2794
v 2.23309 -2.93127 15.28
v 2.21685 -2.93011 15.287
v 2.20718 -2.91927 15.2971
v 2.20861 -2.90382 15.3057
v 2.22047 -2.891 15.3086
v 2.2372 -2.8868 15.3046
v 2.34171 -3.03204 15.5588
v 2.34566 -3.04486 15.5497
v 2.33947 -3.05906 15.5449
v 2.32603 -3.06798 15.5466
v 2.31162 -3.06746 15.554
v 2.30299 -3.05774 15.5637
v 2.30418 -3.04337 15.5712
v 2.31463 -3.03107 15.5728
v 2.32945 -3.02659 15.568
v 2.49228 -3.17039 15.7958
v 2.49545 -3.1814 15.7868
v 2.48972 -3.1939 15.7821
v 2.47777 -3.20204 15.7837
v 2.46519 -3.20202 15.791
v 2.45787 -3.19384 15.8006
v 2.45923 -3.18133 15.8079
v 2.46863 -3.17035 15.8096
v 2.48169 -3.16603 15.8048
v 2.6105 -3.33996 16.0374
v 2.61354 -3.34975 16.0301
v 2.60864 -3.36062 16.0259
v 2.59809 -3.36748 16.0269
v 2.58683 -3.36712 16.0326
v 2.58012 -3.35971 16.0403
v 2.58111 -3.34872 16.0464
v 2.58933 -3.33929 16.0481
v 2.60094 -3.33583 16.0446
v 2.72868 -3.47147 16.2999
v 2.73128 -3.47976 16.2939
v 2.72732 -3.48902 16.2908
v 2.71865 -3.49491 16.2919
v 2.70933 -3.49468 16.2969
v 2.70372 -3.48844 16.3033
v 2.70445 -3.4791 16.3081
v 2.71117 -3.47104 16.3092
v 2.72074 -3.46803 16.3059
v 2.86475 -3.62618 16.5487
v 2.86661 -3.63236 16.5439
v 2.86353 -3.63931 16.5414
v 2.85694 -3.64377 16.5423
v 2.84992 -3.64367 16.5461
v 2.84577 -3.63904 16.5512
v 2.84642 -3.63206 16.5551
v 2.85157 -3.62598 16.5559
v 2.85881 -3.62366 16.5534
v 2.99074 -3.77825 16.8042
v 2.99159 -3.78114 16.8019
v 2.9901 -3.78441 16.8007
v 2.98698 -3.78654 16.8011
v 2.98368 -3.78653 16.803
v 2.98176 -3.78438 16.8055
v 2.9821 -3.78111 16.8074
v 2.98455 -3.77823 16.8078
v 2.98796 -3.7771 16.8066
v 3.06336 -3.86613 16.9272
v -0.123951 -0.288365 10.3158
v -0.101646 -0.24394 10.2694
v -0.0442368 -0.22631 10.2376
v 0.0214136 -0.243724 10.2352
v 0.0645867 -0.288033 10.2634
v 0.0650814 -0.338505 10.3089
v 0.0226662 -0.371523 10.3505
v -0.0428123 -0.371638 10.3687
v -0.100716 -0.338797 10.355
v -0.0827036 -0.0992725 10.5158
v -0.0614108 -0.0570872 10.4717
v -0.00679375 -0.0404023 10.4415
v 0.0555916 -0.0570248 10.4393
v 0.0965544 -0.0991769 10.4661
v 0.0969277 -0.147135 10.5094
v 0.056537 -0.178459 10.5489
v -0.00571865 -0.178493 10.5662
v -0.060709 -0.147219 10.5531
v 0.0121995 0.0758843 10.7182
v 0.0293633 0.110121 10.6839
v 0.072561 0.122756 10.6592
v 0.12158 0.107879 10.6555
v 0.153483 0.0724496 10.6746
v 0.153344 0.0330464 10.7076
v 0.121226 0.00810634 10.7389
v 0.0721585 0.0092992 10.7541
v 0.0291006 0.0360668 10.7458
v 0.0834444 0.246372 10.93
v 0.0976726 0.274402 10.8984
v 0.134932 0.28483 10.8763
v 0.177788 0.272775 10.8739
v 0.206188 0.243878 10.8925
v 0.206843 0.211661 10.9233
v 0.179447 0.191198 10.9519
v 0.136819 0.192064 10.965
v 0.0989045 0.213854 10.9563
v 0.156432 0.453992 11.1085
v 0.169361 0.479523 11.0802
v 0.202941 0.488752 11.06
v 0.241461 0.47736 11.0574
v 0.266896 0.450677 11.0736
v 0.267346 0.421188 11.101
v 0.242599 0.402693 11.1268
v 0.204235 0.403844 11.1389
v 0.170205 0.424103 11.1317
v 0.234481 0.625014 11.3296
v 0.247048 0.650123 11.3055
v 0.278424 0.659753 11.2883
v 0.313929 0.649397 11.2861
v 0.33695 0.6239 11.3
v 0.336714 0.595194 11.3234
v 0.313332 0.576709 11.3454
v 0.277746 0.577096 11.3557
v 0.246605 0.596173 11.3495
v 0.298193 0.815157 11.5421
v 0.309867 0.838729 11.5202
v 0.338765 0.847579 11.5042
v 0.371364 0.837568 11.5015
v 0.392412 0.813379 11.5134
v 0.39206 0.78633 11.5344
v 0.370473 0.769079 11.5545
v 0.337751 0.769697 11.5645
v 0.309205 0.787894 11.5596
v 0.384883 0.972814 11.7654
v 0.396393 0.995708 11.7459
v 0.4242 1.0053 11.7329
v 0.455292 0.997093 11.7324
v 0.475122 0.974935 11.7447
v 0.474411 0.949192 11.764
v 0.453491 0.931909 11.7812
v 0.422151 0.931172 11.7884
v 0.395056 0.947327 11.7821
v 0.402418 1.15695 11.9861
v 0.413173 1.17803 11.9664
v 0.439774 1.1874 11.9542
v 0.469773 1.18067 11.955
v 0.489134 1.161 11.9686
v 0.488798 1.13759 11.9885
v 0.468921 1.12139 12.0055
v 0.438805 1.11998 12.0116
v 0.412541 1.13403 12.0039
v 0.449664 1.29224 12.1263
v 0.4599 1.31304 12.1072
v 0.485434 1.32127 12.0936
v 0.514318 1.31307 12.0919
v 0.533036 1.29228 12.1029
v 0.532832 1.26863 12.1215
v 0.513799 1.25318 12.1389
v 0.484844 1.25317 12.147
v 0.459515 1.2686 12.1421
v 0.48998 1.39668 12.2849
v 0.501143 1.42003 12.2707
v 0.527003 1.43016 12.2606
v 0.555458 1.42234 12.2595
v 0.573194 1.40022 12.2677
v 0.571913 1.37415 12.2816
v 0.552214 1.35634 12.2945
v 0.523314 1.35511 12.3004
v 0.498736 1.37104 12.2966
v 0.515292 1.47336 12.4625
v 0.526261 1.49628 12.4483
v 0.551794 1.50648 12.4389
v 0.579943 1.49919 12.4385
v 0.597539 1.47782 12.4474
v 0.596346 1.45237 12.4614
v 0.576924 1.43474 12.474
v 0.54836 1.43319 12.4792
v 0.524019 1.44844 12.4747
v 0.56009 1.63835 12.7197
v 0.570863 1.6608 12.706
v 0.595762 1.67055 12.6964
v 0.623136 1.66305 12.6954
v 0.640176 1.6418 12.7035
v 0.63891 1.61674 12.7168
v 0.61993 1.59961 12.7292
v 0.592117 1.59841 12.7348
v 0.568484 1.61371 12.731
v 0.61541 1.75901 12.9947
v 0.625861 1.78091 12.9816
v 0.650169 1.79101 12.9734
v 0.676959 1.78458 12.974
v 0.693696 1.76464 12.983
v 0.692549 1.74051 12.9963
v 0.674054 1.72348 13.0076
v 0.646866 1.72153 13.0116
v 0.623706 1.73556 13.0065
v 0.622811 1.92838 13.2468
v 0.633042 1.94903 13.234
v 0.656326 1.95801 13.2255
v 0.681769 1.95112 13.2253
v 0.697465 1.93158 13.2335
v 0.69607 1.90854 13.2462
v 0.678237 1.89277 13.2575
v 0.65231 1.89166 13.2622
v 0.630421 1.90572 13.2579
v 0.700344 2.04484 13.5173
v 0.710174 2.06549 13.507
v 0.732256 2.07435 13.499
v 0.756257 2.06729 13.4971
v 0.770947 2.04759 13.5022
v 0.769451 2.02449 13.5119
v 0.752471 2.00879 13.5216
v 0.727951 2.00783 13.5269
v 0.707364 2.02207 13.5252
v 0.735959 2.15297 13.8008
v 0.744777 2.17178 13.7891
v 0.765546 2.17995 13.7806
v 0.788549 2.17368 13.7794
v 0.803022 2.15589 13.786
v 0.802193 2.1349 13.7974
v 0.78645 2.12055 13.8082
v 0.763159 2.11954 13.8133
v 0.743219 2.13234 13.8104
v 0.808329 2.32609 14.0459
v 0.816489 2.34323 14.0335
v 0.835868 2.35001 14.0238
v 0.857397 2.34326 14.0215
v 0.871004 2.32613 14.0275
v 0.87032 2.30665 14.0391
v 0.855667 2.29392 14.0508
v 0.8339 2.29391 14.0572
v 0.815205 2.30661 14.0553
v 0.889496 2.45148 14.3139
v 0.897669 2.46849 14.3036
v 0.916529 2.47593 14.2965
v 0.937251 2.47032 14.2959
v 0.950138 2.45427 14.3021
v 0.949162 2.43531 14.3121
v 0.934778 2.4223 14.3213
v 0.913717 2.42133 14.3254
v 0.895834 2.43286 14.3225
v 0.901824 2.60223 14.5821
v 0.909284 2.61757 14.5712
v 0.927008 2.62462 14.5645
v 0.946703 2.62008 14.5651
v 0.959153 2.60608 14.5727
v 0.958533 2.58917 14.5838
v 0.945133 2.57726 14.5931
v 0.925223 2.57592 14.5964
v 0.908119 2.58578 14.592
v 0.954415 2.78466 14.8337
v 0.961332 2.79906 14.8237
v 0.977742 2.80532 14.8169
v 0.995966 2.80052 14.8164
v 1.00748 2.7869 14.8225
v 1.00689 2.77083 14.8323
v 0.994475 2.75984 14.8413
v 0.976047 2.75906 14.8452
v 0.960226 2.76886 14.8422
v 1.00293 2.91738 15.1129
v 1.00942 2.9311 15.1045
v 1.02463 2.93725 15.0988
v 1.04144 2.93296 15.0986
v 1.05199 2.92024 15.1039
v 1.05133 2.90504 15.1122
v 1.03979 2.89447 15.1197
v 1.02275 2.89348 15.1228
v 1.00819 2.90252 15.1201
v 1.04104 3.07777 15.3856
v 1.04673 3.08954 15.377
v 1.06027 3.09445 15.3709
v 1.07531 3.09021 15.3701
v 1.08482 3.07879 15.375
v 1.08435 3.06555 15.3834
v 1.07412 3.05668 15.3912
v 1.05891 3.05632 15.3949
v 1.04585 3.06465 15.3927
v 1.12789 3.24124 15.6447
v 1.13289 3.25152 15.6371
v 1.14469 3.25564 15.6314
v 1.15778 3.25166 15.6303
v 1.16603 3.24145 15.6343
v 1.16558 3.22978 15.6415
v 1.15664 3.22211 15.6486
v 1.1434 3.22204 15.6522
v 1.13204 3.22959 15.6506
v 1.18786 3.3957 15.9193
v 1.19207 3.40434 15.9128
v 1.20213 3.40803 15.9083
v 1.21333 3.40505 15.908
v 1.22044 3.39678 15.912
v 1.22013 3.3871 15.9183
v 1.21254 3.38053 15.9242
v 1.20122 3.38016 15.9267
v 1.19148 3.38615 15.9248
v 1.24026 3.5828 16.1759
v 1.24351 3.58941 16.1704
v 1.25145 3.59218 16.1666
v 1.26035 3.58982 16.1663
v 1.26606 3.58342 16.1697
v 1.2659 3.57598 16.1751
v 1.25994 3.57099 16.1801
v 1.25098 3.57077 16.1823
v 1.24321 3.57543 16.1806
v 1.31054 3.76666 16.4374
v 1.31247 3.77058 16.4341
v 1.31718 3.77219 16.4318
v 1.32248 3.77075 16.4316
v 1.32588 3.76693 16.4335
v 1.32579 3.76251 16.4368
v 1.32226 3.75956 16.4398
v 1.31693 3.75947 16.4411
v 1.3123 3.76227 16.4402
v 1.36466 3.92047 16.6448
v -0.145337 -0.451492 9.34508
v -0.202579 -0.455854 9.30069
v -0.259108 -0.415969 9.27879
v -0.288471 -0.350498 9.28962
v -0.276931 -0.290076 9.32812
v -0.229886 -0.262975 9.37627
v -0.16935 -0.281877 9.41154
v -0.123648 -0.337936 9.41743
v -0.114165 -0.404922 9.39118
v -0.292336 -0.536737 9.56507
v -0.347268 -0.540792 9.52253
v -0.401437 -0.502438 9.50161
v -0.429498 -0.43962 9.51209
v -0.41832 -0.381732 9.54906
v -0.373134 -0.35586 9.59524
v -0.315082 -0.374111 9.62901
v -0.271329 -0.427944 9.63456
v -0.262346 -0.49217 9.60931
v -0.46565 -0.637076 9.76242
v -0.506699 -0.638716 9.72494
v -0.547672 -0.606712 9.70521
v -0.569395 -0.556039 9.71246
v -0.561706 -0.510408 9.7433
v -0.528201 -0.49117 9.78329
v -0.484558 -0.507326 9.81373
v -0.451198 -0.551318 9.82037
v -0.443731 -0.60256 9.80011
v -0.655195 -0.714539 9.9558
v -0.692184 -0.717067 9.92478
v -0.728826 -0.690025 9.90856
v -0.747974 -0.646067 9.91473
v -0.740669 -0.605761 9.9404
v -0.71033 -0.587966 9.97356
v -0.671152 -0.60101 9.9987
v -0.641467 -0.638788 10.0041
v -0.635165 -0.683624 9.98711
v -0.802481 -0.821867 10.1678
v -0.83699 -0.824528 10.1412
v -0.87092 -0.800492 10.128
v -0.888393 -0.761007 10.1343
v -0.881235 -0.724548 10.1571
v -0.852794 -0.708175 10.1859
v -0.816378 -0.719549 10.2071
v -0.789027 -0.753347 10.2108
v -0.783539 -0.793756 10.1953
v -0.978711 -0.913342 10.3826
v -1.01119 -0.9162 10.359
v -1.04236 -0.893966 10.3467
v -1.05762 -0.857043 10.3513
v -1.04985 -0.822709 10.3708
v -1.02267 -0.807028 10.3959
v -0.988804 -0.817338 10.415
v -0.964099 -0.848814 10.4191
v -0.960112 -0.886729 10.4063
v -1.12325 -1.00189 10.6154
v -1.15345 -1.00459 10.5938
v -1.18293 -0.984413 10.5834
v -1.19788 -0.950813 10.589
v -1.19131 -0.919507 10.608
v -1.1663 -0.905144 10.6315
v -1.13455 -0.914444 10.6485
v -1.11091 -0.943056 10.6511
v -1.10645 -0.977592 10.638
v -1.23646 -1.08328 10.7481
v -1.26488 -1.08538 10.7268
v -1.29285 -1.06587 10.7167
v -1.30729 -1.03386 10.7225
v -1.30144 -1.00435 10.7415
v -1.27804 -0.991138 10.7648
v -1.24803 -1.0004 10.7815
v -1.22547 -1.02782 10.7838
v -1.2209 -1.06055 10.7707
v -1.33544 -1.14602 10.9039
v -1.36522 -1.1498 10.8873
v -1.39307 -1.13166 10.8789
v -1.40596 -1.1001 10.8826
v -1.39786 -1.06988 10.8966
v -1.37256 -1.05514 10.9144
v -1.3419 -1.06278 10.9277
v -1.32022 -1.08923 10.9303
v -1.31767 -1.1221 10.9209
v -1.41075 -1.18986 11.0728
v -1.44036 -1.1942 11.0583
v -1.46841 -1.17741 11.052
v -1.48177 -1.14734 11.057
v -1.47419 -1.11806 11.0709
v -1.44922 -1.10328 11.0872
v -1.41854 -1.1099 11.0983
v -1.39651 -1.13484 11.0989
v -1.39344 -1.16641 11.0889
v -1.52598 -1.29848 11.3248
v -1.55332 -1.30196 11.3082
v -1.57898 -1.28483 11.2992
v -1.59097 -1.25513 11.3019
v -1.58367 -1.22674 11.3151
v -1.5605 -1.21295 11.3326
v -1.5323 -1.22022 11.3462
v -1.51227 -1.24513 11.3496
v -1.50977 -1.27604 11.3411
v -1.69654 -1.35082 11.5604
v -1.7237 -1.35438 11.5452
v -1.74856 -1.33754 11.5362
v -1.75948 -1.3082 11.5376
v -1.75136 -1.28007 11.5488
v -1.72798 -1.26632 11.5645
v -1.7003 -1.27339 11.5774
v -1.68126 -1.29796 11.5814
v -1.67977 -1.32854 11.5747
v -1.80419 -1.42704 11.8349
v -1.83144 -1.43102 11.8215
v -1.85665 -1.41511 11.8143
v -1.86801 -1.38675 11.8168
v -1.86022 -1.35922 11.8278
v -1.83692 -1.34539 11.8422
v -1.80901 -1.35174 11.8531
v -1.78955 -1.37529 11.8556
v -1.78765 -1.40503 11.8484
v -1.9475 -1.49837 12.0977
v -1.9745 -1.50241 12.0855
v -1.99915 -1.48688 12.0788
v -2.00991 -1.45905 12.0807
v -2.00175 -1.43195 12.0903
v -1.97848 -1.41824 12.1031
v -1.95099 -1.42436 12.1132
v -1.93215 -1.44743 12.1157
v -1.93077 -1.47666 12.1096
v -2.03773 -1.55247 12.3787
v -2.06339 -1.55607 12.3659
v -2.08722 -1.54105 12.3595
v -2.09807 -1.51445 12.3625
v -2.09087 -1.48871 12.3734
v -2.06898 -1.47587 12.3872
v -2.04264 -1.48195 12.3974
v -2.02419 -1.50409 12.3992
v -2.02225 -1.53194 12.3918
v -2.19023 -1.65264 12.6226
v -2.21335 -1.6555 12.6078
v -2.23479 -1.64056 12.5991
v -2.2445 -1.6148 12.6004
v -2.23795 -1.59028 12.6111
v -2.2182 -1.57847 12.6263
v -2.1945 -1.58489 12.6388
v -2.17793 -1.60655 12.6427
v -2.17624 -1.6333 12.6364
v -2.34364 -1.68905 12.8822
v -2.36689 -1.69254 12.8705
v -2.38838 -1.67892 12.864
v -2.39806 -1.65454 12.8656
v -2.39139 -1.63082 12.8748
v -2.3715 -1.61886 12.8871
v -2.34769 -1.62425 12.8968
v -2.3311 -1.64448 12.8994
v -2.32951 -1.67007 12.8937
v -2.43902 -1.78394 13.1516
v -2.46135 -1.78712 13.1407
v -2.48252 -1.77447 13.1363
v -2.49262 -1.75192 13.1404
v -2.48693 -1.73001 13.1511
v -2.46811 -1.719 13.1634
v -2.44496 -1.72404 13.1716
v -2.42832 -1.74277 13.1718
v -2.42598 -1.76642 13.1639
v -2.57535 -1.88583 13.4126
v -2.59671 -1.88882 13.4024
v -2.61637 -1.87638 13.3973
v -2.62512 -1.85433 13.3995
v -2.61887 -1.83298 13.408
v -2.60054 -1.82233 13.4189
v -2.57872 -1.82736 13.4271
v -2.5636 -1.84572 13.4286
v -2.56227 -1.86881 13.4229
v -2.67761 -1.92921 13.7003
v -2.6983 -1.93249 13.6919
v -2.71732 -1.92104 13.6878
v -2.72577 -1.9002 13.6899
v -2.71969 -1.87974 13.6973
v -2.70193 -1.86922 13.7064
v -2.6808 -1.87357 13.7131
v -2.66618 -1.89075 13.7142
v -2.66492 -1.91272 13.7091
v -2.78249 -2.02296 13.9796
v -2.80107 -2.02549 13.9696
v -2.81845 -2.01438 13.9645
v -2.82649 -1.99482 13.9666
v -2.82144 -1.97597 13.975
v -2.80565 -1.96665 13.9858
v -2.78652 -1.97121 13.9939
v -2.77299 -1.98753 13.9955
v -2.7714 -2.00797 13.9898
v -2.94419 -2.09245 14.2398
v -2.96125 -2.09461 14.2299
v -2.97699 -2.08395 14.2243
v -2.98406 -2.06545 14.2255
v -2.97914 -2.04778 14.2331
v -2.96454 -2.0392 14.2434
v -2.94708 -2.04372 14.2517
v -2.93494 -2.05923 14.254
v -2.9338 -2.07848 14.2493
v -3.07482 -2.16558 14.521
v -3.09063 -2.16763 14.5122
v -3.1053 -2.15794 14.5074
v -3.11198 -2.14103 14.5088
v -3.10754 -2.12482 14.5159
v -3.09405 -2.11689 14.5253
v -3.07783 -2.12096 14.5326
v -3.06647 -2.13511 14.5344
v -3.06528 -2.15274 14.5298
v -3.22869 -2.2466 14.7887
v -3.24293 -2.24843 14.7807
v -3.25618 -2.23968 14.7764
v -3.26223 -2.22445 14.7778
v -3.25826 -2.20986 14.7842
v -3.24612 -2.20273 14.7927
v -3.23149 -2.20641 14.7993
v -3.22122 -2.21917 14.8009
v -3.22011 -2.23504 14.7967
v -3.36108 -2.32287 15.0701
v -3.37351 -2.32444 15.0629
v -3.38522 -2.31682 15.0593
v -3.39072 -2.30358 15.0609
v -3.38744 -2.29091 15.067
v -3.37691 -2.28475 15.0747
v -3.36406 -2.28797 15.0804
v -3.35491 -2.29907 15.0815
v -3.35373 -2.31286 15.0774
v -3.51593 -2.42453 15.3322
v -3.52613 -2.42564 15.3255
v -3.53584 -2.41903 15.322
v -3.54051 -2.40778 15.3233
v -3.53796 -2.39715 15.3289
v -3.52938 -2.39213 15.336
v -3.51879 -2.39505 15.3415
v -3.51114 -2.40456 15.3426
v -3.51001 -2.4162 15.339
v -3.6842 -2.51152 15.597
v -3.69234 -2.51244 15.5917
v -3.70008 -2.50719 15.589
v -3.7038 -2.49824 15.59
v -3.70176 -2.48976 15.5944
v -3.69491 -2.48573 15.6
v -3.68647 -2.48803 15.6043
v -3.68037 -2.49559 15.6053
v -3.67948 -2.50487 15.6024
v -3.84037 -2.61037 15.8647
v -3.84536 -2.61094 15.8615
v -3.85011 -2.60776 15.8599
v -3.85241 -2.60232 15.8606
v -3.85118 -2.59716 15.8633
v -3.84699 -2.5947 15.8667
v -3.84181 -2.5961 15.8693
v -3.83805 -2.60068 15.8698
v -3.83749 -2.60632 15.868
v -3.98366 -2.6861 16.0937
v -0.143535 -0.204817 8.37972
v -0.107787 -0.240613 8.32204
v -0.105151 -0.309415 8.2882
v -0.136861 -0.379032 8.29403
v -0.188079 -0.416888 8.33681
v -0.23484 -0.405271 8.39651
v -0.255264 -0.349615 8.44521
v -0.239794 -0.275964 8.46011
v -0.195669 -0.218779 8.43425
v 0.0643007 -0.297394 8.53732
v 0.0988855 -0.3318 8.48161
v 0.101543 -0.39815 8.44883
v 0.0710289 -0.465397 8.45433
v 0.021622 -0.502077 8.49552
v -0.0235601 -0.491026 8.55314
v -0.0433762 -0.437415 8.60023
v -0.028554 -0.36633 8.61474
v 0.0139709 -0.311031 8.5899
v 0.247587 -0.381972 8.72062
v 0.276072 -0.40991 8.67658
v 0.279959 -0.463813 8.65185
v 0.257429 -0.518461 8.65802
v 0.219025 -0.548282 8.69219
v 0.182715 -0.539323 8.73838
v 0.16549 -0.495776 8.77497
v 0.175409 -0.438018 8.78485
v 0.207832 -0.393073 8.76338
v 0.468145 -0.459523 8.88548
v 0.490657 -0.483267 8.8454
v 0.490731 -0.529128 8.82144
v 0.468334 -0.575648 8.82482
v 0.433944 -0.601058 8.85396
v 0.403654 -0.59347 8.89521
v 0.391636 -0.556434 8.92929
v 0.403514 -0.507279 8.94023
v 0.43373 -0.469006 8.92293
v 0.660913 -0.576462 9.05844
v 0.684214 -0.599056 9.02487
v 0.684917 -0.640599 9.00357
v 0.662695 -0.681651 9.0045
v 0.627944 -0.703004 9.02723
v 0.596925 -0.694667 9.06112
v 0.584153 -0.660541 9.09031
v 0.595603 -0.616593 9.10115
v 0.625918 -0.583388 9.08856
v 0.77085 -0.628646 9.19923
v 0.790811 -0.649403 9.16574
v 0.792396 -0.689255 9.14676
v 0.774865 -0.729557 9.15117
v 0.74642 -0.751449 9.17691
v 0.720371 -0.744689 9.21194
v 0.708907 -0.712439 9.23986
v 0.717392 -0.66979 9.24761
v 0.741855 -0.636698 9.23156
v 0.941486 -0.680781 9.28263
v 0.959469 -0.70086 9.25041
v 0.958713 -0.738294 9.23136
v 0.93957 -0.775567 9.23439
v 0.910998 -0.795238 9.25809
v 0.886367 -0.788105 9.29136
v 0.8772 -0.757503 9.31865
v 0.887789 -0.717752 9.32717
v 0.913177 -0.687453 9.31295
v 1.04443 -0.757201 9.42498
v 1.0675 -0.777602 9.39958
v 1.07106 -0.81427 9.38421
v 1.05345 -0.850048 9.38606
v 1.02291 -0.868194 9.40427
v 0.99373 -0.860219 9.43032
v 0.979563 -0.829853 9.45201
v 0.987037 -0.791305 9.45921
v 1.01266 -0.762613 9.44853
v 1.22709 -0.810427 9.63981
v 1.24715 -0.828499 9.61394
v 1.25012 -0.862451 9.59856
v 1.23461 -0.896395 9.60086
v 1.20787 -0.914449 9.61976
v 1.18242 -0.908165 9.64642
v 1.17016 -0.880483 9.66837
v 1.17684 -0.844357 9.67533
v 1.19932 -0.816689 9.66405
v 1.43471 -0.914257 9.82088
v 1.45315 -0.931283 9.79566
v 1.45373 -0.962597 9.77878
v 1.43619 -0.993546 9.77814
v 1.40873 -1.00965 9.79403
v 1.3842 -1.00337 9.81903
v 1.37408 -0.977649 9.84143
v 1.3831 -0.94452 9.85076
v 1.40705 -0.919484 9.84264
v 1.59128 -1.02893 10.0333
v 1.61063 -1.0465 10.011
v 1.61322 -1.07795 9.99761
v 1.59785 -1.10856 9.99923
v 1.5717 -1.12402 10.0152
v 1.54702 -1.11709 10.0379
v 1.53535 -1.09101 10.0569
v 1.54215 -1.05798 10.0632
v 1.56424 -1.03347 10.0539
v 1.79147 -1.07572 10.238
v 1.81107 -1.09303 10.2173
v 1.81459 -1.124 10.2053
v 1.8004 -1.15413 10.2077
v 1.77513 -1.16933 10.2234
v 1.75061 -1.16248 10.245
v 1.73831 -1.13679 10.2624
v 1.74398 -1.10428 10.2675
v 1.76498 -1.08016 10.2579
v 1.95826 -1.16919 10.4776
v 1.9788 -1.18675 10.4593
v 1.98274 -1.21727 10.4484
v 1.96821 -1.24648 10.4499
v 1.94203 -1.26071 10.4633
v 1.91644 -1.2533 10.4822
v 1.90341 -1.22771 10.4978
v 1.90905 -1.19593 10.5027
v 1.93071 -1.17282 10.4948
v 2.12557 -1.21745 10.7291
v 2.14494 -1.23431 10.7101
v 2.14833 -1.26396 10.6987
v 2.13416 -1.29253 10.7003
v 2.10905 -1.30666 10.7141
v 2.08475 -1.29973 10.7336
v 2.07264 -1.27498 10.7497
v 2.07838 -1.244 10.755
v 2.09928 -1.22128 10.7468
v 2.30283 -1.31526 10.9488
v 2.32279 -1.33173 10.9316
v 2.32723 -1.36079 10.9217
v 2.3141 -1.38885 10.9236
v 2.28952 -1.40277 10.9364
v 2.265 -1.39605 10.9543
v 2.25202 -1.37182 10.9687
v 2.25664 -1.34143 10.973
v 2.27671 -1.31909 10.9651
v 2.44535 -1.33852 11.2066
v 2.46542 -1.35492 11.1919
v 2.47109 -1.38336 11.1852
v 2.45972 -1.41055 11.1895
v 2.43663 -1.42375 11.2029
v 2.41262 -1.41679 11.2191
v 2.39892 -1.39293 11.2305
v 2.40195 -1.36334 11.2318
v 2.42029 -1.34185 11.2223
v 2.57255 -1.36468 11.366
v 2.59044 -1.38039 11.3497
v 2.5942 -1.40764 11.3409
v 2.58207 -1.43368 11.3438
v 2.55973 -1.44633 11.357
v 2.53764 -1.43967 11.3744
v 2.52612 -1.41681 11.3877
v 2.53057 -1.38846 11.3909
v 2.54891 -1.36787 11.3823
v 2.68043 -1.41589 11.5365
v 2.69848 -1.4312 11.5215
v 2.70127 -1.45711 11.5113
v 2.68751 -1.48149 11.5105
v 2.66363 -1.49292 11.5196
v 2.6408 -1.48607 11.5344
v 2.62971 -1.46414 11.5478
v 2.63555 -1.43738 11.5536
v 2.65558 -1.41833 11.5492
v 2.75908 -1.48162 11.7083
v 2.77777 -1.49696 11.6959
v 2.78172 -1.52267 11.6881
v 2.76909 -1.54671 11.6885
v 2.74579 -1.55784 11.6969
v 2.72272 -1.55085 11.7094
v 2.71067 -1.529 11.7201
v 2.71528 -1.50253 11.7241
v 2.7344 -1.48382 11.7194
v 2.889 -1.52091 11.9826
v 2.90595 -1.53496 11.9689
v 2.90963 -1.55931 11.9609
v 2.89831 -1.58258 11.9622
v 2.8773 -1.59386 11.9723
v 2.85642 -1.58789 11.9865
v 2.84545 -1.56746 11.998
v 2.84951 -1.54212 12.0016
v 2.86671 -1.52374 11.9954
v 3.06757 -1.60604 12.2194
v 3.08274 -1.61917 12.2051
v 3.08538 -1.64207 12.1964
v 3.07424 -1.66404 12.1973
v 3.05454 -1.67479 12.2075
v 3.0355 -1.6693 12.2222
v 3.02602 -1.65013 12.2344
v 3.03054 -1.62626 12.2385
v 3.04695 -1.60884 12.2326
v 3.2257 -1.67415 12.4827
v 3.24022 -1.68665 12.4694
v 3.24305 -1.70847 12.4617
v 3.23288 -1.72941 12.4632
v 3.21446 -1.73966 12.4732
v 3.19641 -1.73442 12.487
v 3.18718 -1.71616 12.4982
v 3.19109 -1.69341 12.5015
v 3.2063 -1.67682 12.4954
v 3.41299 -1.74271 12.729
v 3.42647 -1.75438 12.7163
v 3.42874 -1.77472 12.7084
v 3.41874 -1.79421 12.7091
v 3.40116 -1.80373 12.7181
v 3.38421 -1.79883 12.7311
v 3.37584 -1.7818 12.7421
v 3.37995 -1.76061 12.7459
v 3.39462 -1.74517 12.7407
v 3.56335 -1.83303 12.9905
v 3.57579 -1.84387 12.9785
v 3.57787 -1.8628 12.9712
v 3.56864 -1.88097 12.972
v 3.55241 -1.88987 12.9806
v 3.53677 -1.88535 12.9929
v 3.52905 -1.8695 13.0031
v 3.53285 -1.84976 13.0066
v 3.54639 -1.83536 13.0016
v 3.75484 -1.89859 13.2306
v 3.7657 -1.90828 13.2188
v 3.76755 -1.92561 13.2119
v 3.75953 -1.94247 13.2132
v 3.74539 -1.95098 13.2221
v 3.73174 -1.94715 13.2343
v 3.72497 -1.93278 13.2442
v 3.72826 -1.91458 13.2472
v 3.74005 -1.90108 13.2418
v 3.94492 -1.98342 13.4726
v 3.95502 -1.99223 13.4624
v 3.95688 -2.00786 13.4565
v 3.94963 -2.023 13.4576
v 3.93667 -2.03058 13.4652
v 3.92405 -2.02703 13.4757
v 3.91768 -2.01403 13.4843
v 3.92055 -1.99766 13.4869
v 3.93131 -1.98557 13.4823
v 4.12241 -2.04603 13.7297
v 4.13117 -2.0537 13.7207
v 4.13288 -2.06738 13.7157
v 4.12676 -2.08068 13.7169
v 4.11566 -2.08736 13.7238
v 4.10478 -2.08431 13.7332
v 4.09921 -2.07294 13.7407
v 4.10155 -2.05859 13.7427
v 4.11072 -2.04796 13.7384
v 4.32719 -2.12156 13.9699
v 4.33414 -2.1279 13.9618
v 4.33514 -2.13933 13.9569
v 4.32972 -2.1505 13.9577
v 4.32041 -2.15618 13.9637
v 4.31158 -2.15372 13.9721
v 4.30734 -2.14426 13.979
v 4.3097 -2.13224 13.9811
v 4.31754 -2.12327 13.9775
v 4.52331 -2.21644 14.21
v 4.52876 -2.22139 14.2037
v 4.52947 -2.23027 14.1999
v 4.52511 -2.23893 14.2003
v 4.51772 -2.24331 14.2048
v 4.51075 -2.24138 14.2113
v 4.50747 -2.23402 14.2167
v 4.50941 -2.22469 14.2185
v 4.51567 -2.21775 14.2159
v 4.72068 -2.30736 14.4568
v 4.72368 -2.3101 14.4532
v 4.72408 -2.31505 14.4511
v 4.72168 -2.31989 14.4513
v 4.71761 -2.32236 14.4539
v 4.71378 -2.3213 14.4576
v 4.71197 -2.31721 14.4606
v 4.71304 -2.312 14.4616
v 4.71648 -2.30811 14.4601
v 4.8662 -2.3787 14.6248
v -0.41975 -0.245619 7.54802
v -0.417156 -0.187388 7.49382
v -0.365306 -0.136239 7.46171
v -0.28846 -0.116105 7.46672
v -0.222577 -0.136407 7.50651
v -0.198483 -0.187646 7.56245
v -0.227452 -0.245846 7.60838
v -0.295929 -0.283774 7.6228
v -0.371874 -0.283685 7.59896
v -0.494634 -0.0705153 7.7471
v -0.492207 -0.0141187 7.69456
v -0.442041 0.0354636 7.6634
v -0.367609 0.0550316 7.6682
v -0.303739 0.0354291 7.7067
v -0.280315 -0.0141716 7.76089
v -0.3083 -0.0705618 7.80542
v -0.374597 -0.107356 7.81945
v -0.448186 -0.107338 7.79642
v -0.519112 0.136484 7.94063
v -0.516906 0.181579 7.89804
v -0.475812 0.219271 7.87079
v -0.415057 0.231925 7.87163
v -0.36307 0.213619 7.90016
v -0.344176 0.172919 7.94304
v -0.367216 0.128869 7.9802
v -0.421409 0.10208 7.99425
v -0.481398 0.105088 7.97862
v -0.548332 0.322308 8.14307
v -0.546032 0.360407 8.10475
v -0.51027 0.393616 8.08143
v -0.457781 0.406398 8.08403
v -0.413124 0.39277 8.11133
v -0.397195 0.359111 8.15056
v -0.417447 0.321169 8.18335
v -0.464404 0.296697 8.19437
v -0.516095 0.297147 8.17846
v -0.614675 0.532685 8.31815
v -0.612165 0.56474 8.28144
v -0.579477 0.592707 8.2584
v -0.531905 0.603498 8.25981
v -0.491709 0.592066 8.28501
v -0.477698 0.563758 8.32221
v -0.496427 0.531822 8.354
v -0.539132 0.511199 8.36551
v -0.585832 0.51154 8.35135
v -0.626052 0.677858 8.43974
v -0.625853 0.714703 8.41192
v -0.596422 0.745736 8.39454
v -0.551529 0.756438 8.39573
v -0.512181 0.7418 8.41493
v -0.496788 0.708672 8.44316
v -0.512554 0.672554 8.46721
v -0.552101 0.650347 8.47582
v -0.596925 0.652442 8.46497
v -0.667264 0.754759 8.60666
v -0.667755 0.78947 8.57973
v -0.640616 0.820207 8.56393
v -0.598544 0.832588 8.56667
v -0.561226 0.820818 8.58666
v -0.546123 0.790407 8.61455
v -0.560303 0.755582 8.63729
v -0.597129 0.73264 8.64424
v -0.639372 0.732315 8.63214
v -0.706257 0.908177 8.72958
v -0.704728 0.937328 8.69966
v -0.676973 0.961683 8.68008
v -0.63598 0.969846 8.67999
v -0.60093 0.957997 8.69943
v -0.588222 0.93168 8.72932
v -0.603804 0.90321 8.75566
v -0.640384 0.885908 8.76613
v -0.680846 0.88787 8.75583
v -0.729406 1.1023 8.93173
v -0.728693 1.13295 8.90743
v -0.703566 1.15936 8.89323
v -0.665781 1.16917 8.89578
v -0.63302 1.15779 8.91389
v -0.62061 1.13055 8.93907
v -0.634359 1.10019 8.95956
v -0.667834 1.08091 8.96575
v -0.705371 1.08175 8.95476
v -0.819484 1.26127 9.15136
v -0.818854 1.29088 9.12888
v -0.795088 1.3165 9.11619
v -0.759306 1.32614 9.11921
v -0.728251 1.31529 9.13654
v -0.716454 1.28902 9.16006
v -0.729435 1.25963 9.17877
v -0.76112 1.24087 9.18392
v -0.796684 1.24152 9.17309
v -0.857861 1.4591 9.37685
v -0.857528 1.48823 9.35611
v -0.834593 1.51254 9.3434
v -0.799789 1.52066 9.34465
v -0.769401 1.50878 9.35929
v -0.757647 1.48247 9.38046
v -0.770028 1.45403 9.39826
v -0.80075 1.43678 9.40436
v -0.835438 1.43878 9.39591
v -0.915863 1.61627 9.62414
v -0.915446 1.64477 9.60423
v -0.893135 1.66865 9.59238
v -0.859369 1.67675 9.59413
v -0.829948 1.66527 9.60867
v -0.818639 1.63959 9.62919
v -0.830732 1.61171 9.64609
v -0.86057 1.59469 9.65146
v -0.894191 1.59649 9.64279
v -0.963243 1.8026 9.84798
v -0.963543 1.83229 9.83137
v -0.942139 1.85676 9.82134
v -0.909047 1.86456 9.82259
v -0.879751 1.85205 9.83454
v -0.867958 1.82507 9.85159
v -0.879187 1.79626 9.86577
v -0.908184 1.77908 9.87044
v -0.94138 1.78159 9.86341
v -1.00037 1.90377 10.1174
v -1.00122 1.93432 10.1041
v -0.980977 1.96009 10.098
v -0.949115 1.96902 10.1019
v -0.92054 1.95694 10.1141
v -0.908622 1.92949 10.1288
v -0.918938 1.89952 10.1391
v -0.946661 1.88106 10.1402
v -0.978819 1.88274 10.1316
v -1.09258 2.03569 10.3742
v -1.09264 2.06418 10.3586
v -1.07209 2.08769 10.3496
v -1.04054 2.0952 10.3515
v -1.01275 2.08322 10.3633
v -1.00174 2.05734 10.3796
v -1.01264 2.02967 10.3927
v -1.04036 2.01317 10.3964
v -1.07193 2.01554 10.3892
v -1.0981 2.19244 10.6351
v -1.09834 2.22045 10.6211
v -1.0784 2.24234 10.6109
v -1.04762 2.24788 10.6093
v -1.02039 2.23446 10.617
v -1.00947 2.20838 10.6304
v -1.01994 2.18182 10.6433
v -1.04693 2.16723 10.6496
v -1.07779 2.17142 10.6464
v -1.10706 2.26303 10.8207
v -1.10747 2.29068 10.8081
v -1.08835 2.31285 10.8
v -1.05863 2.31915 10.8001
v -1.03223 2.30665 10.8085
v -1.0215 2.28119 10.8211
v -1.03145 2.25468 10.8321
v -1.05744 2.23953 10.8363
v -1.0873 2.24283 10.8318
v -1.13289 2.35823 10.9959
v -1.1328 2.38304 10.98
v -1.11403 2.40365 10.9704
v -1.08537 2.41042 10.9717
v -1.06022 2.40018 10.9831
v -1.05035 2.37772 10.9995
v -1.06039 2.35356 11.0131
v -1.08562 2.33899 11.0175
v -1.11426 2.34083 11.0107
v -1.16935 2.47794 11.155
v -1.16949 2.50274 11.1407
v -1.15137 2.52299 11.1318
v -1.12346 2.52924 11.1324
v -1.09882 2.51855 11.1423
v -1.08898 2.49592 11.1568
v -1.09855 2.47195 11.1691
v -1.12305 2.45785 11.1735
v -1.15101 2.46022 11.168
v -1.19554 2.61112 11.4357
v -1.19581 2.63545 11.4233
v -1.17865 2.65538 11.416
v -1.15209 2.66157 11.4171
v -1.12855 2.65113 11.4262
v -1.11906 2.62894 11.439
v -1.12805 2.6054 11.4495
v -1.15131 2.5915 11.4527
v -1.17797 2.59376 11.4473
v -1.25441 2.75786 11.707
v -1.25457 2.78053 11.6943
v -1.2381 2.799 11.6863
v -1.21273 2.80464 11.6868
v -1.19031 2.7948 11.6956
v -1.18135 2.77409 11.7085
v -1.19002 2.7522 11.7195
v -1.21229 2.73938 11.7235
v -1.23771 2.74161 11.7186
v -1.26977 2.91216 11.9743
v -1.26991 2.93358 11.9621
v -1.25434 2.95132 11.9548
v -1.23036 2.95707 11.9559
v -1.20918 2.94814 11.965
v -1.20071 2.92872 11.9776
v -1.20892 2.90788 11.988
v -1.22996 2.89539 11.9913
v -1.25399 2.89707 11.9859
v -1.34772 3.05759 12.2351
v -1.34767 3.07735 12.2227
v -1.33296 3.09411 12.2159
v -1.31049 3.10002 12.2178
v -1.29076 3.09231 12.2276
v -1.28301 3.0746 12.2406
v -1.29087 3.05517 12.2508
v -1.31065 3.04311 12.2535
v -1.33311 3.04407 12.2472
v -1.39397 3.23426 12.4929
v -1.39404 3.25299 12.4817
v -1.3802 3.26834 12.4747
v -1.35891 3.27313 12.4752
v -1.34014 3.26511 12.4829
v -1.33267 3.24804 12.4943
v -1.34 3.22991 12.504
v -1.35869 3.21919 12.5075
v -1.38001 3.22091 12.5031
v -1.4259 3.37335 12.7709
v -1.42611 3.39112 12.7613
v -1.41347 3.40586 12.7557
v -1.39389 3.41068 12.7568
v -1.37653 3.40333 12.7641
v -1.36952 3.38724 12.7741
v -1.37613 3.36994 12.7821
v -1.39327 3.35953 12.7845
v -1.41293 3.36088 12.7801
v -1.49142 3.52631 13.0422
v -1.49142 3.54194 13.0325
v -1.47979 3.55497 13.0269
v -1.46197 3.5593 13.0278
v -1.44629 3.55291 13.0349
v -1.4401 3.53878 13.0449
v -1.44629 3.52353 13.0531
v -1.46196 3.5143 13.0556
v -1.47978 3.51539 13.0513
v -1.52706 3.7007 13.3071
v -1.52697 3.71432 13.2981
v -1.51651 3.7255 13.2925
v -1.50058 3.729 13.2928
v -1.48663 3.72319 13.2989
v -1.48119 3.71079 13.308
v -1.4868 3.69759 13.3158
v -1.50084 3.68978 13.3187
v -1.51674 3.69101 13.3152
v -1.57205 3.87434 13.5746
v -1.57191 3.88582 13.5665
v -1.56291 3.89543 13.5616
v -1.54928 3.89869 13.5623
v -1.53738 3.89406 13.5681
v -1.53279 3.88372 13.5764
v -1.53765 3.8725 13.5833
v -1.54969 3.86565 13.5855
v -1.56328 3.86638 13.5821
v -1.6313 4.06546 13.8277
v -1.63114 4.07481 13.8208
v -1.62365 4.08266 13.8167
v -1.61234 4.08533 13.8171
v -1.6025 4.08156 13.8221
v -1.59874 4.07313 13.8291
v -1.60281 4.06398 13.835
v -1.61281 4.05839 13.837
v -1.62406 4.05897 13.8341
v -1.67482 4.25532 14.0914
v -1.67473 4.26199 14.0866
v -1.66947 4.26754 14.0837
v -1.66149 4.26938 14.084
v -1.65453 4.26664 14.0873
v -1.65185 4.26061 14.0922
v -1.6547 4.2541 14.0962
v -1.66174 4.25017 14.0976
v -1.66969 4.25065 14.0957
v -1.72226 4.44323 14.3554
v -1.72223 4.44492 14.3542
v -1.7209 4.44635 14.3534
v -1.71887 4.44684 14.3535
v -1.71711 4.44617 14.3544
v -1.71643 4.44465 14.3557
v -1.71715 4.44299 14.3567
v -1.71894 4.44197 14.3571
v -1.72096 4.44206 14.3565
v -1.73548 4.49299 14.4215
v -0.204391 -0.325538 6.72773
v -0.247315 -0.35529 6.66415
v -0.319467 -0.34431 6.62615
v -0.387086 -0.297734 6.63152
v -0.418532 -0.237357 6.67773
v -0.399091 -0.191429 6.74318
v -0.337861 -0.181441 6.79723
v -0.26349 -0.212066 6.81459
v -0.210779 -0.268974 6.78715
v -0.334257 -0.495813 6.90133
v -0.376075 -0.524547 6.83966
v -0.446152 -0.51373 6.80292
v -0.511696 -0.468424 6.8083
v -0.54204 -0.409829 6.85328
v -0.522984 -0.365361 6.91682
v -0.463446 -0.355828 6.96918
v -0.391284 -0.38569 6.98587
v -0.340263 -0.440974 6.95907
v -0.458437 -0.686715 7.05665
v -0.489794 -0.706436 7.00399
v -0.544939 -0.695752 6.97253
v -0.598069 -0.659662 6.97698
v -0.624324 -0.615052 7.01527
v -0.611419 -0.582797 7.06947
v -0.565393 -0.577989 7.11423
v -0.507781 -0.602877 7.12861
v -0.465541 -0.645816 7.10587
v -0.611039 -0.878365 7.19598
v -0.639138 -0.897357 7.15125
v -0.687293 -0.888529 7.12379
v -0.73297 -0.856012 7.12645
v -0.754797 -0.815021 7.15798
v -0.742561 -0.784736 7.20363
v -0.701987 -0.779328 7.24204
v -0.652061 -0.801327 7.25524
v -0.616142 -0.84044 7.23705
v -0.725884 -1.05356 7.37023
v -0.753199 -1.07348 7.33252
v -0.798853 -1.06892 7.31108
v -0.841484 -1.04201 7.31594
v -0.861145 -1.00535 7.34482
v -0.848635 -0.97609 7.38422
v -0.80981 -0.967919 7.41569
v -0.762834 -0.984662 7.42452
v -0.729689 -1.01848 7.40657
v -0.796219 -1.20203 7.48961
v -0.820336 -1.21782 7.45134
v -0.860214 -1.20824 7.42658
v -0.897192 -1.17778 7.4269
v -0.913969 -1.14069 7.45217
v -0.902694 -1.11433 7.49055
v -0.868643 -1.11103 7.52409
v -0.827749 -1.13233 7.53709
v -0.799146 -1.16827 7.52347
v -0.929665 -1.29456 7.5932
v -0.95415 -1.31231 7.55905
v -0.993039 -1.30488 7.5364
v -1.02813 -1.27575 7.53584
v -1.04302 -1.23855 7.55764
v -1.03072 -1.21068 7.5916
v -0.997 -1.20519 7.62182
v -0.957633 -1.22464 7.63417
v -0.93104 -1.25994 7.62287
v -0.980797 -1.40714 7.72116
v -1.00502 -1.42497 7.68985
v -1.04502 -1.42231 7.67315
v -1.08206 -1.4004 7.67889
v -1.09882 -1.36949 7.70436
v -1.08746 -1.34405 7.73766
v -1.05329 -1.33598 7.76321
v -1.0123 -1.34906 7.76904
v -0.983671 -1.37716 7.75244
v -1.08426 -1.62251 7.88995
v -1.10735 -1.63949 7.86117
v -1.14403 -1.63532 7.84421
v -1.17713 -1.61194 7.84701
v -1.19117 -1.58029 7.86827
v -1.17957 -1.55519 7.89803
v -1.14777 -1.54838 7.92237
v -1.11064 -1.56305 7.9299
v -1.08556 -1.59232 7.9171
v -1.21166 -1.77151 8.10188
v -1.23425 -1.78927 8.07612
v -1.26923 -1.78589 8.06019
v -1.30023 -1.76297 8.06154
v -1.31276 -1.73122 8.07953
v -1.30095 -1.7055 8.10576
v -1.27032 -1.69785 8.12794
v -1.23521 -1.71185 8.13571
v -1.21204 -1.74094 8.12541
v -1.31984 -1.95962 8.30828
v -1.34151 -1.97668 8.28349
v -1.37507 -1.97337 8.26805
v -1.4048 -1.95124 8.26919
v -1.4168 -1.92065 8.28638
v -1.40546 -1.8959 8.31156
v -1.37607 -1.88859 8.33296
v -1.34239 -1.90213 8.34057
v -1.32018 -1.93018 8.33082
v -1.45231 -2.11303 8.52518
v -1.47472 -2.13183 8.50413
v -1.50849 -2.13048 8.49162
v -1.53781 -2.10963 8.4935
v -1.54898 -2.07902 8.5089
v -1.53676 -2.05298 8.5306
v -1.50687 -2.0437 8.54846
v -1.4733 -2.05551 8.55412
v -1.45175 -2.08289 8.54492
v -1.51443 -2.26934 8.76937
v -1.53602 -2.28803 8.7487
v -1.56874 -2.28671 8.73563
v -1.59727 -2.266 8.73627
v -1.60826 -2.2356 8.75033
v -1.59657 -2.20971 8.77122
v -1.56766 -2.20047 8.78917
v -1.53508 -2.21219 8.79578
v -1.51405 -2.23939 8.78796
v -1.65757 -2.4097 8.99257
v -1.67904 -2.42781 8.97246
v -1.71032 -2.42519 8.95803
v -1.73678 -2.40306 8.95602
v -1.74603 -2.37177 8.96739
v -1.73374 -2.34597 8.98681
v -1.70568 -2.33772 9.00519
v -1.67496 -2.3509 9.01393
v -1.65596 -2.37932 9.00895
v -1.76179 -2.51936 9.24305
v -1.78309 -2.53703 9.2238
v -1.81477 -2.53564 9.21234
v -1.84201 -2.51584 9.21405
v -1.85206 -2.48689 9.22812
v -1.84022 -2.46234 9.24797
v -1.81202 -2.45368 9.26431
v -1.78067 -2.46495 9.26949
v -1.76083 -2.49089 9.2611
v -1.84592 -2.70453 9.46211
v -1.86517 -2.72001 9.44086
v -1.8951 -2.71788 9.42814
v -1.9217 -2.69914 9.42992
v -1.93252 -2.67256 9.44535
v -1.92251 -2.65058 9.46722
v -1.89634 -2.64348 9.4853
v -1.86626 -2.65458 9.49112
v -1.84635 -2.6787 9.48196
v -1.94264 -2.80678 9.61225
v -1.96144 -2.82275 9.59247
v -1.98993 -2.82042 9.57894
v -2.01477 -2.80087 9.57798
v -2.02434 -2.77325 9.59006
v -2.01416 -2.75049 9.60951
v -1.989 -2.74323 9.62724
v -1.96062 -2.75488 9.63495
v -1.94231 -2.77997 9.62903
v -2.01157 -2.8961 9.77297
v -2.03154 -2.9136 9.75755
v -2.06087 -2.9134 9.74849
v -2.08583 -2.89561 9.75002
v -2.09476 -2.86855 9.76144
v -2.08347 -2.84488 9.77739
v -2.05724 -2.83567 9.79041
v -2.02835 -2.84524 9.79442
v -2.01031 -2.86911 9.78753
v -2.05164 -2.98359 9.94978
v -2.07077 -3.00013 9.934
v -2.09913 -2.99974 9.92485
v -2.12346 -2.98262 9.92663
v -2.13237 -2.95677 9.93849
v -2.12169 -2.9343 9.95489
v -2.09643 -2.92571 9.96815
v -2.06839 -2.93502 9.97208
v -2.05071 -2.95788 9.96482
v -2.15674 -3.14042 10.2008
v -2.17488 -3.15601 10.1854
v -2.20171 -3.15524 10.1759
v -2.22468 -3.13847 10.1769
v -2.23304 -3.11354 10.1878
v -2.22288 -3.09213 10.2035
v -2.19895 -3.08425 10.2168
v -2.17245 -3.09359 10.2213
v -2.15578 -3.11577 10.215
v -2.24546 -3.27183 10.469
v -2.2625 -3.28626 10.4536
v -2.28808 -3.28552 10.4446
v -2.31025 -3.26997 10.4463
v -2.31863 -3.24687 10.4578
v -2.30929 -3.22704 10.4738
v -2.28661 -3.21976 10.4868
v -2.2612 -3.22842 10.4907
v -2.24495 -3.24899 10.4837
v -2.34357 -3.45239 10.7019
v -2.35971 -3.46574 10.6868
v -2.38383 -3.46454 10.6777
v -2.40464 -3.44935 10.6789
v -2.41242 -3.42727 10.6897
v -2.40351 -3.40864 10.7052
v -2.38209 -3.40217 10.718
v -2.35818 -3.4109 10.7222
v -2.34297 -3.43073 10.7159
v -2.44835 -3.58013 10.964
v -2.46398 -3.59357 10.9509
v -2.487 -3.59289 10.9429
v -2.50664 -3.5784 10.9435
v -2.5137 -3.55689 10.9526
v -2.50489 -3.53842 10.9659
v -2.48432 -3.53163 10.9772
v -2.46162 -3.5397 10.9811
v -2.44742 -3.55885 10.9759
v -2.53656 -3.73083 11.2251
v -2.55062 -3.7426 11.2114
v -2.57178 -3.74134 11.2027
v -2.59014 -3.72764 11.2031
v -2.59712 -3.70792 11.2124
v -2.58944 -3.6914 11.2263
v -2.57071 -3.68581 11.2383
v -2.54967 -3.69377 11.2427
v -2.53619 -3.71155 11.2375
v -2.6726 -3.8877 11.4617
v -2.68545 -3.89824 11.4484
v -2.70476 -3.89654 11.4396
v -2.7215 -3.88341 11.4395
v -2.72784 -3.86497 11.448
v -2.72081 -3.84987 11.4613
v -2.70371 -3.84517 11.473
v -2.68452 -3.85307 11.4778
v -2.67224 -3.86986 11.4733
v -2.78741 -4.0362 11.7155
v -2.79926 -4.04594 11.7036
v -2.8173 -4.04488 11.6963
v -2.83307 -4.03352 11.6972
v -2.8392 -4.01717 11.7058
v -2.83283 -4.00348 11.7181
v -2.81693 -3.99886 11.7283
v -2.79894 -4.00547 11.7317
v -2.78729 -4.02022 11.7266
v -2.89065 -4.21898 11.9536
v -2.90086 -4.22712 11.9421
v -2.9168 -4.2259 11.9352
v -2.93102 -4.21588 11.9361
v -2.93686 -4.20176 11.9445
v -2.93159 -4.19014 11.9563
v -2.91768 -4.18646 11.9662
v -2.90163 -4.19244 11.9693
v -2.89096 -4.20529 11.9644
v -3.02138 -4.4011 12.1859
v -3.03017 -4.40813 12.1758
v -3.0439 -4.40693 12.1696
v -3.05613 -4.39808 12.1701
v -3.06114 -4.38571 12.1772
v -3.0566 -4.37561 12.1875
v -3.04462 -4.3725 12.1962
v -3.0308 -4.37785 12.1992
v -3.02163 -4.38914 12.1951
v -3.13838 -4.57963 12.4269
v -3.14586 -4.58562 12.4185
v -3.15749 -4.58469 12.4134
v -3.16784 -4.57727 12.4139
v -3.17206 -4.56682 12.4199
v -3.16818 -4.55825 12.4285
v -3.15801 -4.55555 12.4357
v -3.14631 -4.56 12.4381
v -3.13856 -4.56951 12.4347
v -3.26591 -4.7636 12.6661
v -3.27147 -4.768 12.6596
v -3.28014 -4.76714 12.6555
v -3.28787 -4.76143 12.6558
v -3.29103 -4.75352 12.6603
v -3.28816 -4.74713 12.6668
v -3.28058 -4.74525 12.6724
v -3.27185 -4.74874 12.6745
v -3.26606 -4.75599 12.6719
v -3.40488 -4.94194 12.9027
v -3.4075 -4.944 12.8996
v -3.41161 -4.94358 12.8977
v -3.41529 -4.94089 12.8978
v -3.41681 -4.93717 12.9
v -3.41547 -4.93418 12.9032
v -3.41189 -4.93331 12.9059
v -3.40775 -4.93496 12.9068
v -3.40498 -4.93837 12.9056
v -3.4789 -5.04551 13.0302
v -0.138343 -0.0256413 5.66004
v -0.0758619 -0.0388903 5.60157
v -0.030541 -0.103791 5.56647
v -0.0235868 -0.189976 5.57116
v -0.0582533 -0.257119 5.61345
v -0.11832 -0.273801 5.67355
v -0.17568 -0.232219 5.72334
v -0.203495 -0.151827 5.73952
v -0.18875 -0.0702436 5.71452
v 0.0669802 0.0014639 5.84304
v 0.127611 -0.0114097 5.78629
v 0.171582 -0.0744039 5.75224
v 0.17832 -0.158043 5.7568
v 0.144671 -0.223191 5.79785
v 0.0863812 -0.239365 5.85618
v 0.0307237 -0.198997 5.9045
v 0.0037418 -0.120975 5.92019
v 0.0180606 -0.0418068 5.89592
v 0.246009 -0.000656923 6.05119
v 0.296611 -0.0106715 6.00728
v 0.333941 -0.0611023 5.98175
v 0.340533 -0.128352 5.98654
v 0.313302 -0.180954 6.01941
v 0.26499 -0.194295 6.06498
v 0.218203 -0.162133 6.10193
v 0.194832 -0.099516 6.11297
v 0.205814 -0.0357443 6.09293
v 0.445067 0.0313699 6.25249
v 0.486012 0.0220996 6.21095
v 0.515186 -0.0223929 6.18531
v 0.518936 -0.0812891 6.18757
v 0.495509 -0.127031 6.21667
v 0.455867 -0.138215 6.259
v 0.418558 -0.109608 6.29474
v 0.401039 -0.0545963 6.30718
v 0.411509 0.00108038 6.29049
v 0.659474 0.0198371 6.44301
v 0.698075 0.0115858 6.40722
v 0.72326 -0.0285654 6.38287
v 0.723243 -0.0818293 6.38136
v 0.698033 -0.123283 6.40339
v 0.659426 -0.13353 6.43866
v 0.625487 -0.107776 6.47066
v 0.612095 -0.0580705 6.48442
v 0.625518 -0.00767225 6.4735
v 0.76504 0.00896667 6.58947
v 0.802181 0.000179154 6.55654
v 0.829514 -0.0381315 6.53848
v 0.834249 -0.0880392 6.54374
v 0.81417 -0.126192 6.56986
v 0.778673 -0.134737 6.60462
v 0.744367 -0.109677 6.63174
v 0.727304 -0.0627366 6.63855
v 0.735469 -0.0158807 6.62186
v 0.911976 0.0647448 6.70609
v 0.94571 0.0557063 6.67317
v 0.969502 0.0186286 6.65414
v 0.972221 -0.0291391 6.65789
v 0.952594 -0.0652459 6.68268
v 0.919805 -0.072797 6.7169
v 0.889196 -0.0482591 6.74454
v 0.875089 -0.00311378 6.75267
v 0.884086 0.0415149 6.73749
v 1.03808 0.0387397 6.85598
v 1.07459 0.03203 6.82935
v 1.09906 -0.0021542 6.81149
v 1.10006 -0.0478177 6.81075
v 1.07711 -0.0835942 6.82749
v 1.04095 -0.0927433 6.85386
v 1.0085 -0.0709841 6.87753
v 0.994947 -0.028498 6.88743
v 1.00663 0.0148353 6.87891
v 1.19554 0.0568736 7.09038
v 1.22851 0.0507596 7.06388
v 1.25223 0.0189913 7.04791
v 1.2556 -0.0235665 7.04995
v 1.23704 -0.0570005 7.06904
v 1.20524 -0.0656666 7.09625
v 1.17508 -0.0455099 7.11884
v 1.16067 -0.00596178 7.12625
v 1.16875 0.0344726 7.11501
v 1.40662 0.0819758 7.28784
v 1.43752 0.0760958 7.26217
v 1.45914 0.0458063 7.24595
v 1.46137 0.00528012 7.24677
v 1.44317 -0.0265201 7.26424
v 1.41305 -0.0347146 7.2902
v 1.38511 -0.0154692 7.31249
v 1.37242 0.0222111 7.32068
v 1.38091 0.0606951 7.31095
v 1.58197 0.0819083 7.531
v 1.61318 0.0762996 7.50826
v 1.63489 0.0472123 7.49394
v 1.63695 0.00825664 7.49475
v 1.61839 -0.0223395 7.51031
v 1.5879 -0.03026 7.53333
v 1.55974 -0.0117986 7.55304
v 1.54709 0.0244063 7.56023
v 1.55587 0.0614141 7.55152
v 1.77354 0.107116 7.76379
v 1.80477 0.101789 7.74296
v 1.82578 0.0735789 7.72882
v 1.82675 0.035685 7.72797
v 1.80721 0.00583832 7.74081
v 1.77631 -0.00199546 7.76135
v 1.74851 0.0158491 7.77996
v 1.73682 0.0510224 7.78794
v 1.7467 0.0870664 7.78155
v 1.91991 0.0782694 8.01519
v 1.95166 0.0726515 7.99683
v 1.97352 0.0448136 7.98572
v 1.97526 0.00778125 7.98705
v 1.95608 -0.0211177 8.00021
v 1.92494 -0.0283611 8.01902
v 1.89641 -0.0105596 8.0347
v 1.88385 0.0239571 8.03991
v 1.89313 0.0590385 8.0322
v 2.07434 0.135356 8.25716
v 2.10406 0.129856 8.23696
v 2.12569 0.102754 8.22604
v 2.12911 0.0667307 8.22953
v 2.11272 0.0386424 8.24578
v 2.0842 0.0316316 8.26719
v 2.05688 0.0489789 8.28375
v 2.04354 0.0825672 8.2877
v 2.05044 0.11668 8.2772
v 2.26492 0.155105 8.49017
v 2.2956 0.150336 8.473
v 2.3173 0.124155 8.4629
v 2.31987 0.0888129 8.46459
v 2.30212 0.060846 8.47728
v 2.27233 0.0533405 8.49503
v 2.24446 0.0698084 8.50954
v 2.23154 0.102544 8.51402
v 2.23962 0.13623 8.50637
v 2.37273 0.17857 8.76493
v 2.40407 0.17423 8.75174
v 2.42663 0.149235 8.74534
v 2.42987 0.115281 8.74874
v 2.41227 0.0882555 8.76035
v 2.38206 0.0808038 8.77473
v 2.35338 0.0964129 8.78516
v 2.33965 0.127779 8.78675
v 2.34729 0.160226 8.77876
v 2.46718 0.216355 8.94144
v 2.49627 0.211642 8.926
v 2.51708 0.187013 8.91781
v 2.51988 0.153991 8.92071
v 2.50336 0.128029 8.93335
v 2.47525 0.121273 8.94981
v 2.4487 0.136886 8.96239
v 2.43614 0.167561 8.9652
v 2.44344 0.198946 8.95693
v 2.57261 0.222472 9.12301
v 2.60021 0.217939 9.10687
v 2.61837 0.193937 9.09518
v 2.6186 0.161697 9.09341
v 2.60079 0.136304 9.10239
v 2.57328 0.129641 9.11792
v 2.54893 0.144824 9.13273
v 2.53914 0.17475 9.13989
v 2.54849 0.205416 9.13605
v 2.67148 0.197261 9.29439
v 2.69915 0.192912 9.28031
v 2.71796 0.169627 9.27101
v 2.71911 0.138302 9.27083
v 2.70206 0.113593 9.27986
v 2.67479 0.107063 9.29387
v 2.65006 0.121767 9.30631
v 2.63944 0.150824 9.31136
v 2.6479 0.180639 9.30665
v 2.80351 0.226157 9.57506
v 2.82989 0.222075 9.5615
v 2.84829 0.199923 9.55335
v 2.85011 0.170067 9.55441
v 2.8345 0.146477 9.56419
v 2.80876 0.14019 9.57812
v 2.78494 0.154149 9.58967
v 2.77418 0.181822 9.59344
v 2.78151 0.21026 9.58767
v 2.96097 0.230417 9.84656
v 2.98618 0.22648 9.83379
v 3.0037 0.205327 9.82606
v 3.00533 0.176856 9.827
v 2.99032 0.154388 9.83616
v 2.96568 0.148438 9.84925
v 2.94294 0.161788 9.86016
v 2.93275 0.188192 9.86378
v 2.93987 0.215296 9.8584
v 3.08844 0.256194 10.1285
v 3.11173 0.252425 10.1151
v 3.12809 0.232312 10.1071
v 3.12987 0.205266 10.1083
v 3.11624 0.183942 10.118
v 3.09357 0.178319 10.1318
v 3.07248 0.191027 10.1432
v 3.06282 0.216119 10.1468
v 3.06913 0.241856 10.141
v 3.27378 0.269448 10.381
v 3.29497 0.265796 10.367
v 3.30929 0.246668 10.3576
v 3.31005 0.221014 10.3573
v 3.29689 0.200838 10.3662
v 3.27597 0.19558 10.3801
v 3.25708 0.207701 10.3925
v 3.24906 0.23153 10.3977
v 3.25565 0.255915 10.3932
v 3.43163 0.255163 10.6511
v 3.4521 0.251755 10.6389
v 3.46623 0.233829 10.6312
v 3.4674 0.209773 10.6316
v 3.45507 0.190844 10.64
v 3.435 0.185898 10.6524
v 3.41659 0.19725 10.663
v 3.40846 0.219588 10.6668
v 3.4144 0.24246 10.6622
v 3.59351 0.290148 10.9164
v 3.61217 0.286935 10.9045
v 3.62551 0.270318 10.8977
v 3.6273 0.248072 10.8992
v 3.6167 0.230607 10.9083
v 3.59866 0.226093 10.9207
v 3.58163 0.236645 10.9307
v 3.57358 0.257323 10.9335
v 3.57827 0.278453 10.9278
v 3.77464 0.312918 11.1787
v 3.79184 0.310019 11.168
v 3.80396 0.294826 11.1616
v 3.80531 0.274449 11.1626
v 3.79527 0.258422 11.1703
v 3.77854 0.254244 11.1813
v 3.76294 0.26387 11.1904
v 3.75578 0.282796 11.1933
v 3.7604 0.302166 11.1886
v 3.93046 0.330463 11.456
v 3.94588 0.32788 11.4465
v 3.9568 0.314303 11.4409
v 3.95811 0.296084 11.4419
v 3.94919 0.281749 11.4489
v 3.93423 0.278004 11.4587
v 3.92021 0.286603 11.4667
v 3.91371 0.303521 11.4692
v 3.91776 0.320843 11.4649
v 4.11347 0.358879 11.7218
v 4.12626 0.356543 11.7128
v 4.13525 0.344698 11.7072
v 4.13623 0.328887 11.7079
v 4.12874 0.316507 11.7144
v 4.11629 0.313353 11.7237
v 4.10471 0.320898 11.7314
v 4.09941 0.335614 11.734
v 4.10287 0.350614 11.7302
v 4.30716 0.367387 11.9815
v 4.31789 0.365426 11.9738
v 4.3253 0.355436 11.969
v 4.32593 0.342092 11.9692
v 4.31948 0.331637 11.9744
v 4.30896 0.328964 11.9822
v 4.2993 0.335323 11.9889
v 4.29503 0.347739 11.9914
v 4.29813 0.360402 11.9885
v 4.49469 0.377918 12.2508
v 4.50275 0.376446 12.245
v 4.50836 0.368951 12.2414
v 4.5089 0.358938 12.2417
v 4.50412 0.351094 12.2457
v 4.49626 0.349088 12.2516
v 4.48899 0.353859 12.2566
v 4.48571 0.363175 12.2584
v 4.48796 0.372676 12.2561
v 4.69319 0.39055 12.5121
v 4.69684 0.389867 12.5094
v 4.69943 0.386417 12.5077
v 4.69972 0.381815 12.5079
v 4.6976 0.378213 12.5099
v 4.69405 0.377297 12.5127
v 4.69072 0.379496 12.515
v 4.68919 0.383781 12.5158
v 4.69017 0.388146 12.5147
v 4.79866 0.398163 12.6492
v -0.200023 -0.174123 4.5563
v -0.219393 -0.113293 4.48881
v -0.189522 -0.031773 4.45575
v -0.124386 0.0322925 4.47259
v -0.0544623 0.0489268 4.53146
v -0.01247 0.0103466 4.6048
v -0.0180574 -0.0653961 4.6583
v -0.06861 -0.14286 4.66693
v -0.140474 -0.1858 4.62665
v -0.375008 -0.0557474 4.73661
v -0.393927 0.00295124 4.67124
v -0.365202 0.0818039 4.63908
v -0.302274 0.143915 4.65518
v -0.234588 0.160221 4.71201
v -0.193814 0.123093 4.78298
v -0.199032 0.0499036 4.83487
v -0.247799 -0.0251015 4.84341
v -0.317298 -0.0668263 4.80461
v -0.534842 0.118956 4.902
v -0.548115 0.164807 4.84776
v -0.521555 0.225429 4.81877
v -0.467588 0.272455 4.8286
v -0.411468 0.283882 4.87265
v -0.379452 0.254363 4.93031
v -0.386522 0.19771 4.97459
v -0.429369 0.140432 4.98478
v -0.487945 0.10933 4.95611
v -0.678391 0.280327 5.07653
v -0.689896 0.32036 5.02934
v -0.667983 0.374313 5.00546
v -0.622904 0.41694 5.01606
v -0.575752 0.428297 5.05617
v -0.548591 0.403069 5.10704
v -0.554129 0.35306 5.14485
v -0.589775 0.301671 5.15192
v -0.63885 0.272946 5.12494
v -0.86732 0.421867 5.22819
v -0.878164 0.458275 5.18597
v -0.858801 0.507247 5.1647
v -0.818291 0.545866 5.17434
v -0.77559 0.556064 5.21037
v -0.750677 0.533068 5.25593
v -0.755209 0.487639 5.2897
v -0.787067 0.441033 5.29589
v -0.831343 0.415057 5.2716
v -1.02545 0.58199 5.41435
v -1.03733 0.61725 5.37746
v -1.02013 0.663037 5.35868
v -0.981894 0.697928 5.36679
v -0.940517 0.705596 5.39801
v -0.915359 0.682453 5.43771
v -0.918191 0.639328 5.46733
v -0.947688 0.5964 5.47301
v -0.990048 0.573756 5.45208
v -1.20133 0.716795 5.60235
v -1.21204 0.749161 5.5677
v -1.19584 0.791401 5.54991
v -1.16033 0.82375 5.55731
v -1.1221 0.831072 5.58644
v -1.09906 0.809942 5.62365
v -1.10198 0.770245 5.65155
v -1.12949 0.730557 5.65708
v -1.16873 0.709448 5.63765
v -1.3076 0.831163 5.7188
v -1.31815 0.862092 5.68581
v -1.30252 0.902164 5.66831
v -1.26802 0.93263 5.6745
v -1.23081 0.939233 5.70147
v -1.20828 0.918885 5.73661
v -1.21099 0.881106 5.76348
v -1.23766 0.843574 5.7695
v -1.27581 0.82385 5.75185
v -1.41316 0.914437 5.84564
v -1.42677 0.947138 5.81841
v -1.41565 0.988803 5.80674
v -1.385 1.01994 5.81608
v -1.34916 1.02597 5.84206
v -1.3249 1.00409 5.87253
v -1.32358 0.964517 5.89323
v -1.3458 0.925781 5.89447
v -1.38118 0.906002 5.87568
v -1.52794 0.972745 5.9875
v -1.53996 1.00376 5.95982
v -1.52893 1.04398 5.94828
v -1.50002 1.07459 5.95829
v -1.46676 1.08126 5.98515
v -1.44471 1.06087 6.0163
v -1.44418 1.02297 6.03717
v -1.46543 0.98528 6.03798
v -1.49851 0.965446 6.01837
v -1.72205 1.1026 6.17842
v -1.73395 1.1331 6.15263
v -1.72128 1.17058 6.1395
v -1.68997 1.19749 6.14519
v -1.65467 1.20125 6.16703
v -1.63189 1.18009 6.19479
v -1.63231 1.14392 6.2155
v -1.65571 1.10967 6.21946
v -1.69115 1.09335 6.20481
v -1.83301 1.23587 6.4164
v -1.84682 1.26683 6.39415
v -1.83576 1.30406 6.38247
v -1.805 1.33013 6.38682
v -1.76894 1.33285 6.40518
v -1.74445 1.31094 6.42895
v -1.74299 1.27466 6.447
v -1.76524 1.24098 6.4509
v -1.80079 1.22566 6.43882
v -1.99175 1.34031 6.65625
v -2.00559 1.37074 6.63491
v -1.9952 1.40744 6.62404
v -1.96544 1.43323 6.62872
v -1.93024 1.43605 6.64676
v -1.90606 1.41458 6.66972
v -1.90422 1.37887 6.68685
v -1.92558 1.34562 6.69015
v -1.96015 1.33039 6.67806
v -2.11058 1.46653 6.90688
v -2.12515 1.49704 6.88782
v -2.11605 1.53374 6.87908
v -2.08755 1.55946 6.88474
v -2.05298 1.56217 6.90216
v -2.02851 1.54059 6.92318
v -2.02559 1.50483 6.93797
v -2.0456 1.47162 6.93961
v -2.07916 1.45649 6.92733
v -2.26373 1.53465 7.15929
v -2.27731 1.56362 7.1392
v -2.26792 1.59882 7.12918
v -2.23995 1.62378 7.13393
v -2.20649 1.62682 7.15123
v -2.1832 1.60651 7.17298
v -2.18097 1.57236 7.189
v -2.20085 1.54035 7.1918
v -2.23354 1.52546 7.18007
v -2.3863 1.685 7.39923
v -2.39907 1.71287 7.3797
v -2.38854 1.74545 7.36748
v -2.35964 1.76748 7.36827
v -2.32589 1.76867 7.38172
v -2.30308 1.74844 7.40152
v -2.30189 1.71628 7.41842
v -2.32286 1.68723 7.4245
v -2.3562 1.67487 7.41692
v -2.47371 1.79776 7.6641
v -2.48588 1.82463 7.64579
v -2.47652 1.85663 7.63611
v -2.45001 1.87879 7.63957
v -2.41875 1.88073 7.65457
v -2.39738 1.86155 7.67409
v -2.39588 1.83022 7.68899
v -2.41497 1.8014 7.6923
v -2.44571 1.78858 7.68247
v -2.6358 1.91275 7.89497
v -2.64643 1.93729 7.87532
v -2.63716 1.96744 7.86502
v -2.61231 1.98909 7.86888
v -2.58352 1.99211 7.88509
v -2.56425 1.9751 7.90607
v -2.56352 1.946 7.92201
v -2.58168 1.91843 7.92544
v -2.61022 1.9053 7.91476
v -2.76339 2.05269 8.13821
v -2.77522 2.07727 8.12211
v -2.76751 2.10688 8.1139
v -2.74386 2.12766 8.11743
v -2.71535 2.1299 8.13105
v -2.69531 2.11254 8.14839
v -2.69312 2.08371 8.16133
v -2.7098 2.05689 8.16381
v -2.73756 2.04464 8.15468
v -2.8916 2.12401 8.4056
v -2.90299 2.14767 8.39073
v -2.89645 2.17651 8.38468
v -2.87503 2.19702 8.39029
v -2.84876 2.19962 8.40492
v -2.82993 2.18308 8.42173
v -2.82735 2.15514 8.43287
v -2.84223 2.12889 8.4331
v -2.8676 2.11659 8.42234
v -3.06106 2.23067 8.65017
v -3.07073 2.25256 8.63446
v -3.06307 2.27902 8.62666
v -3.04166 2.29766 8.6304
v -3.01653 2.29976 8.64393
v -2.99942 2.28433 8.66094
v -2.99835 2.25861 8.67345
v -3.01381 2.23461 8.67561
v -3.03858 2.22357 8.66642
v -3.17687 2.35877 8.91276
v -3.18628 2.37944 8.89816
v -3.17899 2.40422 8.89029
v -3.15841 2.42151 8.89283
v -3.13416 2.42322 8.90459
v -3.1176 2.40855 8.92008
v -3.11648 2.38437 8.93203
v -3.13131 2.36199 8.93487
v -3.15516 2.35188 8.92726
v -3.32325 2.47519 9.17103
v -3.33168 2.49418 9.15675
v -3.32475 2.51722 9.14921
v -3.30572 2.53352 9.15194
v -3.28349 2.53547 9.16367
v -3.26846 2.52215 9.1789
v -3.26766 2.49978 9.19051
v -3.28147 2.47885 9.19307
v -3.30343 2.46914 9.18538
v -3.45959 2.61335 9.42396
v -3.46741 2.63091 9.41088
v -3.46121 2.6523 9.40424
v -3.44388 2.66753 9.40714
v -3.42354 2.66945 9.41822
v -3.4097 2.65718 9.4323
v -3.40884 2.63646 9.44279
v -3.42136 2.61698 9.44478
v -3.4414 2.60785 9.43734
v -3.61505 2.7213 9.6824
v -3.62191 2.73701 9.67018
v -3.61627 2.75636 9.66412
v -3.60078 2.7703 9.66704
v -3.58267 2.7723 9.67759
v -3.57043 2.76144 9.69082
v -3.56978 2.74278 9.70054
v -3.58102 2.72507 9.70221
v -3.5989 2.71659 9.69505
v -3.76915 2.86477 9.92624
v -3.77473 2.87828 9.91477
v -3.76924 2.89495 9.90868
v -3.75525 2.90699 9.91082
v -3.7393 2.90875 9.92018
v -3.72886 2.89943 9.9324
v -3.72881 2.88337 9.94174
v -3.73918 2.8681 9.94384
v -3.75511 2.86075 9.93772
v -3.92424 3.0069 10.174
v -3.92889 3.01834 10.164
v -3.92428 3.03267 10.1589
v -3.91256 3.04317 10.1611
v -3.89922 3.04494 10.1696
v -3.8905 3.03714 10.1803
v -3.89048 3.02343 10.1883
v -3.89917 3.01022 10.1899
v -3.91251 3.00369 10.1842
v -4.10043 3.14786 10.4086
v -4.1041 3.15707 10.4003
v -4.10029 3.16868 10.3961
v -4.0908 3.17726 10.3979
v -4.08007 3.17879 10.405
v -4.07311 3.17256 10.4139
v -4.07318 3.16148 10.4206
v -4.08026 3.15074 10.4218
v -4.09102 3.14536 10.4171
v -4.26552 3.29982 10.6521
v -4.26797 3.3059 10.6467
v -4.26546 3.31351 10.6439
v -4.25915 3.31909 10.645
v -4.25201 3.32003 10.6495
v -4.24737 3.31588 10.6553
v -4.2474 3.30859 10.6597
v -4.25209 3.30157 10.6606
v -4.25925 3.29811 10.6576
v -4.42872 3.45083 10.8971
v -4.42883 3.4511 10.8969
v -4.42872 3.45144 10.8968
v -4.42844 3.45169 10.8968
v -4.42813 3.45174 10.897
v -4.42792 3.45155 10.8973
v -4.42792 3.45123 10.8975
v -4.42813 3.45091 10.8975
v -4.42844 3.45075 10.8974
v -4.43585 3.45713 10.907
v 0.141032 -0.116181 3.74884
v 0.11436 -0.173243 3.67105
v 0.0319637 -0.204802 3.62379
v -0.067603 -0.196089 3.62917
v -0.137752 -0.151182 3.68468
v -0.145659 -0.0910939 3.76434
v -0.0876256 -0.0439397 3.83087
v 0.00919485 -0.0317839 3.85315
v 0.0994986 -0.0603142 3.82076
v 0.104558 -0.337683 3.91601
v 0.078806 -0.3926 3.84113
v -0.000564753 -0.422939 3.79568
v -0.0964161 -0.414506 3.80092
v -0.163898 -0.371245 3.85441
v -0.171435 -0.3134 3.93111
v -0.115501 -0.268036 3.99514
v -0.0222669 -0.25638 4.01653
v 0.0646409 -0.283886 3.98528
v 0.0868167 -0.560278 4.07852
v 0.0663393 -0.60067 4.016
v 0.00281111 -0.624086 3.97892
v -0.0740423 -0.61957 3.98462
v -0.12826 -0.589234 4.03044
v -0.134474 -0.547273 4.09494
v -0.0897754 -0.513321 4.14794
v -0.0150799 -0.503264 4.16463
v 0.0546618 -0.521809 4.13722
v 0.0569107 -0.811018 4.21965
v 0.0391516 -0.847247 4.16595
v -0.0159993 -0.866263 4.13266
v -0.0827364 -0.859168 4.13536
v -0.129833 -0.829283 4.17278
v -0.135251 -0.79059 4.22741
v -0.0964566 -0.761195 4.2737
v -0.0316013 -0.754852 4.28998
v 0.0289682 -0.774528 4.26863
v 0.0265332 -1.02577 4.40046
v 0.0103026 -1.0614 4.35418
v -0.0396035 -1.08049 4.32556
v -0.0998336 -1.0741 4.32797
v -0.142205 -1.04522 4.3603
v -0.146892 -1.00737 4.40741
v -0.111702 -0.978257 4.44727
v -0.0530994 -0.971504 4.46122
v 0.0014938 -0.99027 4.44273
v 0.00706547 -1.26277 4.572
v -0.00800239 -1.29642 4.52998
v -0.0540468 -1.31402 4.50361
v -0.109523 -1.30733 4.50524
v -0.148473 -1.27948 4.53409
v -0.152672 -1.24351 4.57667
v -0.120155 -1.21625 4.61306
v -0.0661369 -1.21044 4.62623
v -0.0158936 -1.22881 4.61001
v -0.0293838 -1.4738 4.76306
v -0.0433906 -1.50692 4.72583
v -0.0861526 -1.52617 4.70391
v -0.137661 -1.52255 4.70757
v -0.173815 -1.49774 4.73508
v -0.177697 -1.46336 4.77359
v -0.147491 -1.43549 4.80506
v -0.0973302 -1.42718 4.81478
v -0.0506862 -1.44231 4.79819
v -0.00772153 -1.70009 4.94762
v -0.0209316 -1.73175 4.91332
v -0.0610363 -1.74939 4.89248
v -0.10927 -1.74475 4.89486
v -0.143064 -1.72 4.91934
v -0.146605 -1.68673 4.95446
v -0.118237 -1.66049 4.9838
v -0.0712333 -1.65358 4.99362
v -0.0275872 -1.66921 4.97933
v -0.0578366 -1.90667 5.15367
v -0.0705608 -1.93988 5.12418
v -0.108667 -1.95696 5.10441
v -0.154324 -1.94993 5.10361
v -0.18617 -1.92207 5.12217
v -0.189302 -1.88642 5.15139
v -0.162256 -1.85966 5.17761
v -0.117687 -1.85431 5.18855
v -0.076448 -1.87288 5.1791
v -0.0793753 -2.08257 5.38672
v -0.0912993 -2.11346 5.35687
v -0.127972 -2.1302 5.33785
v -0.172235 -2.12497 5.33855
v -0.203375 -2.10021 5.35866
v -0.206824 -2.0675 5.38875
v -0.180966 -2.04216 5.41476
v -0.137901 -2.03604 5.4245
v -0.0977796 -2.052 5.41343
v -0.103264 -2.31418 5.57521
v -0.114488 -2.34266 5.5444
v -0.1498 -2.35682 5.52346
v -0.192677 -2.35004 5.52219
v -0.223056 -2.32549 5.54117
v -0.226723 -2.29466 5.57153
v -0.201962 -2.27197 5.59907
v -0.160358 -2.26804 5.61089
v -0.121379 -2.28471 5.60146
v -0.147553 -2.43942 5.72374
v -0.159383 -2.47108 5.69747
v -0.194624 -2.48707 5.67919
v -0.236786 -2.47991 5.67745
v -0.26614 -2.45296 5.69305
v -0.268952 -2.41882 5.71871
v -0.243906 -2.39346 5.74242
v -0.202721 -2.38876 5.75307
v -0.164668 -2.40691 5.7457
v -0.157995 -2.55045 5.87604
v -0.169855 -2.58383 5.8531
v -0.204954 -2.60374 5.84073
v -0.246869 -2.60085 5.84471
v -0.275988 -2.57652 5.86319
v -0.278685 -2.54214 5.88751
v -0.253699 -2.51379 5.9063
v -0.21272 -2.50474 5.91076
v -0.174924 -2.51922 5.89881
v -0.135022 -2.66608 6.03979
v -0.146663 -2.69774 6.01551
v -0.181226 -2.71613 6.00156
v -0.222539 -2.71265 6.00447
v -0.251271 -2.68892 6.02288
v -0.253978 -2.65606 6.04818
v -0.229394 -2.62943 6.06852
v -0.18902 -2.62149 6.07439
v -0.15175 -2.63597 6.06305
v -0.159921 -2.86603 6.28089
v -0.171087 -2.89713 6.25784
v -0.204516 -2.91481 6.24395
v -0.244566 -2.91081 6.24572
v -0.272496 -2.88699 6.26233
v -0.275238 -2.8545 6.286
v -0.251509 -2.82855 6.30565
v -0.212412 -2.82127 6.3121
v -0.176241 -2.83607 6.30232
v -0.154428 -3.03897 6.5417
v -0.165171 -3.06781 6.51855
v -0.19716 -3.08402 6.50452
v -0.235425 -3.08001 6.50616
v -0.262063 -3.05766 6.5227
v -0.264609 -3.02743 6.54642
v -0.241871 -3.00345 6.5662
v -0.20449 -2.99696 6.5728
v -0.169956 -3.01099 6.56312
v -0.183813 -3.24922 6.76568
v -0.19391 -3.27762 6.74466
v -0.224313 -3.29329 6.73121
v -0.260797 -3.28889 6.73164
v -0.286289 -3.26648 6.74573
v -0.288863 -3.23655 6.7669
v -0.267313 -3.2131 6.78523
v -0.231723 -3.20711 6.79216
v -0.198747 -3.22137 6.78444
v -0.19629 -3.39049 7.03268
v -0.206091 -3.41943 7.01545
v -0.235238 -3.43649 7.00599
v -0.270094 -3.43371 7.00874
v -0.294349 -3.41237 7.0224
v -0.296654 -3.38246 7.04058
v -0.27593 -3.35799 7.05478
v -0.241875 -3.35039 7.05835
v -0.210423 -3.36322 7.04962
v -0.172548 -3.56705 7.29091
v -0.181981 -3.59327 7.27246
v -0.2098 -3.60796 7.26119
v -0.242989 -3.60424 7.26237
v -0.266018 -3.58386 7.27545
v -0.268112 -3.55636 7.29431
v -0.248291 -3.53459 7.31012
v -0.215829 -3.52875 7.31549
v -0.185916 -3.54157 7.3079
v -0.222661 -3.74244 7.54652
v -0.231699 -3.76737 7.52907
v -0.258078 -3.78051 7.51727
v -0.289455 -3.77572 7.51664
v -0.311148 -3.75523 7.52748
v -0.313008 -3.72863 7.54472
v -0.294163 -3.70837 7.56028
v -0.263432 -3.70393 7.5669
v -0.235194 -3.71738 7.56146
v -0.239822 -3.90534 7.81163
v -0.248236 -3.92789 7.79374
v -0.273177 -3.94053 7.78288
v -0.302976 -3.93734 7.78414
v -0.323688 -3.91982 7.79694
v -0.325623 -3.89617 7.81528
v -0.307875 -3.87744 7.83058
v -0.278749 -3.87241 7.83568
v -0.251872 -3.88343 7.8282
v -0.247697 -4.12301 8.04118
v -0.255403 -4.14276 8.02269
v -0.278642 -4.15332 8.01087
v -0.30654 -4.14975 8.01125
v -0.326044 -4.13372 8.02366
v -0.328026 -4.11273 8.04228
v -0.311561 -4.0966 8.0584
v -0.284351 -4.09289 8.06449
v -0.259129 -4.10332 8.05768
v -0.292719 -4.32252 8.28491
v -0.299875 -4.34172 8.26879
v -0.321434 -4.35219 8.25853
v -0.347308 -4.34903 8.25894
v -0.365391 -4.33373 8.26982
v -0.367221 -4.31344 8.28608
v -0.351942 -4.29765 8.30012
v -0.326703 -4.29376 8.30536
v -0.303314 -4.30358 8.29935
v -0.293773 -4.51517 8.53563
v -0.30035 -4.53256 8.52081
v -0.320082 -4.54266 8.51217
v -0.343736 -4.54073 8.51377
v -0.360246 -4.52768 8.52486
v -0.361885 -4.50961 8.54025
v -0.347887 -4.49498 8.55273
v -0.324801 -4.49063 8.55647
v -0.30343 -4.49861 8.54972
v -0.300222 -4.73289 8.77553
v -0.306099 -4.74818 8.76208
v -0.32368 -4.75673 8.7539
v -0.344739 -4.75454 8.75481
v -0.359421 -4.74264 8.7644
v -0.360858 -4.72659 8.77816
v -0.348376 -4.71391 8.78967
v -0.327816 -4.71053 8.79354
v -0.308799 -4.71802 8.78795
v -0.324247 -4.93235 9.02881
v -0.329296 -4.94551 9.01716
v -0.344448 -4.95281 9.00999
v -0.362613 -4.95084 9.01065
v -0.375292 -4.94051 9.01883
v -0.376551 -4.92667 9.03071
v -0.365802 -4.91578 9.04072
v -0.348074 -4.91295 9.04418
v -0.331663 -4.91949 9.03948
v -0.33687 -5.15313 9.2709
v -0.341044 -5.16346 9.26049
v -0.353652 -5.16913 9.25407
v -0.368796 -5.16749 9.25464
v -0.379389 -5.15932 9.26194
v -0.380475 -5.14843 9.27255
v -0.371545 -5.13992 9.28151
v -0.356779 -5.13777 9.28462
v -0.343084 -5.14299 9.28043
v -0.366268 -5.38705 9.4994
v -0.369302 -5.39447 9.49168
v -0.378492 -5.39842 9.48679
v -0.389538 -5.39706 9.48703
v -0.397273 -5.39101 9.49228
v -0.398076 -5.38311 9.50008
v -0.391572 -5.37706 9.50679
v -0.380804 -5.37568 9.50927
v -0.370811 -5.37963 9.50635
v -0.400722 -5.61535 9.7394
v -0.401788 -5.61797 9.73671
v -0.405017 -5.61939 9.73502
v -0.408897 -5.61893 9.73512
v -0.411613 -5.61682 9.73697
v -0.411895 -5.61403 9.7397
v -0.409609 -5.61188 9.74203
v -0.405827 -5.61137 9.74288
v -0.402317 -5.61274 9.74184
v -0.412937 -5.70121 9.82424
v -0.0562938 0.124366 2.7604
v 0.015476 0.14194 2.67584
v 0.103739 0.0932159 2.62639
v 0.167196 0.000991852 2.63519
v 0.176155 -0.0915794 2.69812
v 0.126424 -0.141183 2.78573
v 0.0412721 -0.124608 2.85703
v -0.0394566 -0.049611 2.87866
v -0.0779884 0.0487166 2.8405
v 0.122235 0.270436 2.92131
v 0.19091 0.286997 2.84058
v 0.275209 0.240253 2.79351
v 0.335687 0.152074 2.80212
v 0.344048 0.0637218 2.86237
v 0.296377 0.0165362 2.94609
v 0.214982 0.0325961 3.01409
v 0.137948 0.104387 3.03456
v 0.101319 0.198317 2.99792
v 0.314334 0.365535 3.10734
v 0.371858 0.381223 3.04605
v 0.440785 0.345493 3.0102
v 0.488864 0.275064 3.01658
v 0.493598 0.20289 3.0622
v 0.452772 0.162743 3.12571
v 0.385488 0.173407 3.1774
v 0.32323 0.229893 3.19308
v 0.295129 0.305771 3.16541
v 0.429267 0.456229 3.23718
v 0.47316 0.46468 3.17398
v 0.530246 0.428578 3.13618
v 0.573815 0.364816 3.14145
v 0.58348 0.303229 3.18733
v 0.554718 0.272634 3.25236
v 0.500988 0.287347 3.3061
v 0.447431 0.340484 3.32341
v 0.419106 0.40718 3.29619
v 0.588454 0.544981 3.3155
v 0.629321 0.55402 3.25765
v 0.680712 0.520429 3.22119
v 0.718579 0.459926 3.22319
v 0.725206 0.400821 3.2627
v 0.69749 0.370769 3.32124
v 0.648401 0.383833 3.37142
v 0.600908 0.4339 3.38976
v 0.577233 0.497542 3.36768
v 0.698295 0.613279 3.44279
v 0.744448 0.626545 3.39618
v 0.799681 0.599672 3.36961
v 0.838151 0.545232 3.37552
v 0.841857 0.488699 3.41115
v 0.809065 0.456526 3.45981
v 0.755119 0.463766 3.49874
v 0.705261 0.507032 3.50973
v 0.682819 0.566079 3.48763
v 0.863844 0.758359 3.63886
v 0.904696 0.769438 3.5939
v 0.95317 0.742827 3.56642
v 0.986586 0.690977 3.56928
v 0.989307 0.638149 3.60114
v 0.960061 0.609063 3.64709
v 0.912531 0.617327 3.68564
v 0.868959 0.659076 3.69874
v 0.84973 0.714773 3.68027
v 1.06737 0.856896 3.82162
v 1.10625 0.867722 3.78118
v 1.15139 0.843198 3.75618
v 1.18168 0.794799 3.75832
v 1.18293 0.745171 3.7866
v 1.15457 0.717536 3.82778
v 1.10986 0.724825 3.8626
v 1.06973 0.763626 3.87476
v 1.05295 0.815785 3.85858
v 1.22718 0.990893 4.031
v 1.26472 1.00209 3.99446
v 1.30881 0.980528 3.97299
v 1.33882 0.936305 3.97664
v 1.3407 0.89011 4.00369
v 1.31358 0.863557 4.0415
v 1.27015 0.869072 4.07236
v 1.23072 0.904074 4.08184
v 1.21375 0.952185 4.06551
v 1.4124 1.11664 4.23448
v 1.45006 1.12859 4.20206
v 1.49249 1.10823 4.18212
v 1.51983 1.06509 4.18399
v 1.5193 1.01935 4.2068
v 1.49113 0.992425 4.23987
v 1.44852 0.996903 4.26773
v 1.4114 1.03069 4.27735
v 1.39713 1.07798 4.26421
v 1.50533 1.17834 4.39747
v 1.54357 1.19107 4.36799
v 1.58602 1.17189 4.34997
v 1.6128 1.12978 4.35184
v 1.61139 1.08445 4.37274
v 1.58244 1.0571 4.40287
v 1.53951 1.06053 4.42815
v 1.50268 1.09314 4.43674
v 1.48918 1.13967 4.42462
v 1.61457 1.25599 4.5453
v 1.64863 1.26603 4.51151
v 1.68815 1.2457 4.49083
v 1.71463 1.2045 4.49293
v 1.71568 1.16172 4.51683
v 1.69082 1.13737 4.55134
v 1.65167 1.14284 4.58033
v 1.61655 1.17558 4.59022
v 1.6019 1.22027 4.57638
v 1.74227 1.34224 4.67879
v 1.77648 1.35301 4.6465
v 1.81435 1.33265 4.62459
v 1.83816 1.2907 4.62329
v 1.83677 1.24677 4.64323
v 1.81082 1.22143 4.67506
v 1.77247 1.22653 4.7039
v 1.73965 1.25968 4.71625
v 1.72772 1.30538 4.70633
v 1.91456 1.41161 4.90696
v 1.95166 1.42411 4.8806
v 1.99244 1.40633 4.86481
v 2.01781 1.36658 4.86699
v 2.0159 1.32346 4.88611
v 1.9876 1.29715 4.91323
v 1.94616 1.29996 4.93566
v 1.91097 1.33057 4.9429
v 1.89849 1.37467 4.93157
v 2.02252 1.54235 5.15146
v 2.05876 1.5546 5.12594
v 2.09936 1.53798 5.11214
v 2.12532 1.50028 5.11653
v 2.1245 1.45913 5.13705
v 2.09727 1.43379 5.16409
v 2.05639 1.43612 5.18501
v 2.02097 1.46502 5.19002
v 2.00759 1.50697 5.17677
v 2.18863 1.65175 5.39859
v 2.22334 1.66361 5.37395
v 2.26188 1.64734 5.35971
v 2.28621 1.61056 5.36252
v 2.28494 1.57047 5.38107
v 2.25868 1.54583 5.40668
v 2.2197 1.54818 5.42738
v 2.18625 1.57641 5.43346
v 2.17398 1.61731 5.4221
v 2.31445 1.76783 5.66229
v 2.347 1.77857 5.63796
v 2.3834 1.76279 5.62405
v 2.4066 1.72786 5.62706
v 2.40575 1.69014 5.64559
v 2.38125 1.66727 5.67097
v 2.34456 1.66995 5.69131
v 2.31285 1.69693 5.69711
v 2.30096 1.73559 5.68565
v 2.43646 1.84683 5.81405
v 2.46673 1.85659 5.78866
v 2.50051 1.84041 5.77273
v 2.52198 1.80585 5.77371
v 2.52111 1.76908 5.79115
v 2.49829 1.74732 5.81688
v 2.46421 1.75073 5.83887
v 2.43481 1.77773 5.84683
v 2.42385 1.81568 5.83702
v 2.53584 1.90998 5.98058
v 2.56808 1.92137 5.961
v 2.60282 1.90706 5.94914
v 2.62382 1.87375 5.95056
v 2.62124 1.83702 5.96459
v 2.59629 1.81406 5.98466
v 2.56065 1.81561 6.00138
v 2.53099 1.84094 6.00694
v 2.52119 1.87821 5.99872
v 2.60768 1.96448 6.16062
v 2.63907 1.97591 6.14224
v 2.67376 1.96312 6.13296
v 2.69553 1.9321 6.13712
v 2.6942 1.89737 6.15279
v 2.67038 1.87518 6.17263
v 2.63522 1.8759 6.18735
v 2.60517 1.89921 6.19007
v 2.5943 1.93419 6.17951
v 2.72726 2.09855 6.42186
v 2.756 2.1083 6.40215
v 2.78754 2.09485 6.3906
v 2.80714 2.0645 6.39262
v 2.80561 2.03144 6.40726
v 2.78369 2.01115 6.42768
v 2.75161 2.01312 6.44432
v 2.7244 2.03643 6.44939
v 2.71479 2.07017 6.44052
v 2.89241 2.17535 6.68086
v 2.91958 2.18448 6.66223
v 2.94868 2.17124 6.65012
v 2.96609 2.14181 6.65019
v 2.96367 2.10998 6.66242
v 2.94254 2.09063 6.68107
v 2.9126 2.09282 6.69743
v 2.88785 2.11552 6.70384
v 2.87988 2.14812 6.69729
v 3.02777 2.27031 6.94769
v 3.05232 2.27825 6.9287
v 3.07977 2.26596 6.91763
v 3.09727 2.23919 6.91967
v 3.09663 2.21047 6.93387
v 3.07815 2.19323 6.95357
v 3.05048 2.19555 6.96957
v 3.02656 2.21633 6.97437
v 3.0176 2.24586 6.96573
v 3.19964 2.40605 7.17819
v 3.22164 2.41288 7.15941
v 3.24645 2.40104 7.14815
v 3.26248 2.37607 7.14967
v 3.26222 2.34965 7.16326
v 3.24579 2.33414 7.18256
v 3.22088 2.3368 7.19855
v 3.19915 2.35639 7.20373
v 3.19076 2.38374 7.19569
v 3.36632 2.50803 7.43674
v 3.38668 2.5145 7.42011
v 3.40939 2.5038 7.40998
v 3.42383 2.48092 7.4111
v 3.42324 2.45658 7.42294
v 3.40789 2.44216 7.43996
v 3.38498 2.44441 7.45419
v 3.36521 2.46228 7.45899
v 3.35784 2.4874 7.4521
v 3.53529 2.63275 7.68278
v 3.55316 2.63834 7.66761
v 3.57327 2.62873 7.65843
v 3.5862 2.60842 7.65953
v 3.5859 2.58691 7.6704
v 3.57251 2.57426 7.68595
v 3.5523 2.5764 7.6989
v 3.53472 2.59232 7.7032
v 3.528 2.61457 7.69684
v 3.71051 2.74261 7.93341
v 3.72589 2.74742 7.92037
v 3.74337 2.7393 7.91275
v 3.75477 2.72204 7.91411
v 3.75476 2.70373 7.92381
v 3.74335 2.69293 7.93733
v 3.72587 2.69469 7.94832
v 3.7105 2.70819 7.95165
v 3.70444 2.72712 7.94577
v 3.87322 2.88286 8.17727
v 3.88562 2.88657 8.16588
v 3.90004 2.87974 8.15937
v 3.90975 2.86556 8.16079
v 3.91019 2.85068 8.16948
v 3.90117 2.84205 8.18136
v 3.8869 2.84372 8.19089
v 3.87406 2.85489 8.1936
v 3.86866 2.87035 8.18822
v 4.06522 3.01828 8.41092
v 4.07404 3.02086 8.4025
v 4.08424 3.01576 8.3975
v 4.09107 3.00536 8.39825
v 4.09131 2.99453 8.40441
v 4.08486 2.98833 8.41309
v 4.07474 2.98968 8.42023
v 4.06568 2.99793 8.42249
v 4.06192 3.00922 8.41881
v 4.25298 3.14298 8.65289
v 4.25585 3.14384 8.65022
v 4.25914 3.14221 8.64863
v 4.26133 3.13885 8.64886
v 4.26138 3.13535 8.65081
v 4.25928 3.13334 8.65356
v 4.256 3.13375 8.65583
v 4.25308 3.1364 8.65655
v 4.25189 3.14005 8.65539
v 4.31617 3.18258 8.73023
v -0.0841408 -0.183072 1.79281
v -0.147164 -0.130935 1.69765
v -0.166377 -0.0185793 1.64517
v -0.13279 0.101424 1.65994
v -0.0621182 0.172923 1.73504
v 0.01257 0.162463 1.83533
v 0.0563272 0.0749384 1.91389
v 0.0486788 -0.0486973 1.93396
v -0.00679633 -0.150594 1.88614
v -0.293979 -0.140268 1.97838
v -0.353656 -0.0911278 1.8883
v -0.371943 0.0150677 1.83853
v -0.340282 0.128629 1.85234
v -0.273489 0.196419 1.92328
v -0.202816 0.186718 2.01816
v -0.161332 0.104066 2.09257
v -0.168448 -0.0128639 2.1117
v -0.220835 -0.109359 2.0666
v -0.524249 -0.0546319 2.13387
v -0.568553 -0.0161433 2.06025
v -0.579809 0.0674999 2.01851
v -0.552749 0.15716 2.02819
v -0.500035 0.210884 2.08475
v -0.446333 0.203534 2.16174
v -0.41677 0.138549 2.22312
v -0.42518 0.0463366 2.24018
v -0.467626 -0.0299567 2.20493
v -0.745912 0.0165869 2.3086
v -0.784552 0.0499744 2.24502
v -0.794538 0.122469 2.20903
v -0.771196 0.20015 2.21747
v -0.725449 0.246669 2.2664
v -0.678703 0.240259 2.33291
v -0.65283 0.183921 2.38589
v -0.659937 0.104014 2.40055
v -0.696698 0.0379289 2.37002
v -0.985704 0.078545 2.46858
v -1.02209 0.108994 2.4123
v -1.03043 0.174226 2.37924
v -1.00683 0.243718 2.38486
v -0.962323 0.284953 2.42653
v -0.917738 0.278638 2.48476
v -0.893937 0.227727 2.53229
v -0.902057 0.156042 2.54689
v -0.938299 0.0971255 2.52173
v -1.11967 0.136787 2.59953
v -1.15755 0.166956 2.5495
v -1.16658 0.229209 2.51963
v -1.14253 0.294418 2.52392
v -1.09666 0.332071 2.56035
v -1.05043 0.324549 2.61187
v -1.02547 0.275372 2.65439
v -1.03346 0.20755 2.668
v -1.07067 0.152819 2.64633
v -1.25488 0.17306 2.71919
v -1.28999 0.201151 2.67103
v -1.30165 0.260616 2.64517
v -1.28441 0.323629 2.6537
v -1.24633 0.360708 2.69264
v -1.20524 0.354501 2.74376
v -1.18035 0.307914 2.78315
v -1.18332 0.242745 2.79237
v -1.21276 0.189487 2.76711
v -1.41104 0.194484 2.83609
v -1.44495 0.22121 2.79071
v -1.45554 0.277613 2.76563
v -1.43788 0.3373 2.77257
v -1.40021 0.372344 2.8083
v -1.36018 0.366347 2.85609
v -1.3365 0.322115 2.89358
v -1.34026 0.260345 2.90323
v -1.3697 0.20994 2.88053
v -1.62775 0.257083 3.03572
v -1.66249 0.282869 2.99578
v -1.67435 0.336315 2.97412
v -1.6578 0.392414 2.98088
v -1.62058 0.424915 3.01288
v -1.5801 0.418612 3.05517
v -1.5553 0.376453 3.08794
v -1.55779 0.318165 3.09588
v -1.5864 0.271023 3.07525
v -1.84641 0.28148 3.2464
v -1.87927 0.306063 3.20778
v -1.88957 0.356996 3.18597
v -1.8725 0.410448 3.19119
v -1.83604 0.441408 3.22099
v -1.79725 0.435389 3.26143
v -1.77429 0.395207 3.29358
v -1.77789 0.339665 3.30241
v -1.80637 0.294751 3.28378
v -1.99134 0.342362 3.37907
v -2.02359 0.365939 3.34103
v -2.03212 0.415066 3.31743
v -2.01295 0.466756 3.31932
v -1.97504 0.496824 3.34582
v -1.93613 0.4912 3.38451
v -1.91443 0.452516 3.41731
v -1.92009 0.398872 3.42886
v -1.95046 0.355369 3.41376
v -2.11382 0.373696 3.51931
v -2.15074 0.398557 3.48836
v -2.16496 0.448464 3.47266
v -2.14982 0.500066 3.47956
v -2.11241 0.529218 3.50582
v -2.07023 0.522278 3.53917
v -2.04301 0.482494 3.56399
v -2.0435 0.428482 3.56867
v -2.07146 0.385514 3.55103
v -2.22925 0.374783 3.67678
v -2.26522 0.399375 3.64593
v -2.28026 0.44867 3.63197
v -2.26732 0.4996 3.64143
v -2.23246 0.528336 3.6699
v -2.19199 0.521431 3.70404
v -2.16485 0.482117 3.72788
v -2.16374 0.428788 3.73027
v -2.18917 0.386399 3.71009
v -2.4432 0.388662 3.90411
v -2.47901 0.413145 3.87523
v -2.49142 0.461189 3.8593
v -2.47461 0.510315 3.86377
v -2.43645 0.537536 3.88655
v -2.3948 0.530115 3.91699
v -2.36915 0.491524 3.94083
v -2.3715 0.43982 3.94693
v -2.40074 0.399197 3.93242
v -2.58333 0.453159 4.16694
v -2.61927 0.476671 4.14049
v -2.63208 0.523088 4.12549
v -2.61579 0.570691 4.12897
v -2.57801 0.597205 4.1493
v -2.53642 0.590225 4.17696
v -2.51048 0.553017 4.19902
v -2.51233 0.50299 4.20514
v -2.5411 0.463553 4.19247
v -2.77511 0.469371 4.41599
v -2.80806 0.491558 4.38907
v -2.82004 0.535714 4.37461
v -2.80546 0.581178 4.37939
v -2.77114 0.606676 4.40116
v -2.73313 0.600278 4.42975
v -2.70923 0.564978 4.45177
v -2.71061 0.517292 4.45692
v -2.73663 0.479534 4.44279
v -2.95309 0.525585 4.67168
v -2.98541 0.546709 4.64749
v -2.99758 0.588707 4.63469
v -2.9839 0.631928 4.63925
v -2.95078 0.656147 4.65905
v -2.9137 0.650033 4.68482
v -2.89003 0.616447 4.7045
v -2.89083 0.571103 4.70889
v -2.91573 0.535219 4.69592
v -3.1252 0.533441 4.93473
v -3.15479 0.553133 4.91002
v -3.16507 0.592693 4.89575
v -3.15122 0.633611 4.8986
v -3.11972 0.65674 4.91723
v -3.08532 0.651258 4.94293
v -3.0641 0.619731 4.96368
v -3.06601 0.576909 4.96975
v -3.09013 0.542831 4.95832
v -3.31273 0.619636 5.17527
v -3.34058 0.638469 5.15171
v -3.34884 0.67565 5.13639
v -3.33363 0.713783 5.13647
v -3.30208 0.735023 5.15192
v -3.26894 0.729433 5.1755
v -3.24973 0.699629 5.19619
v -3.25343 0.659555 5.2043
v -3.27831 0.627964 5.19603
v -3.46015 0.673377 5.442
v -3.48675 0.691428 5.42037
v -3.49617 0.727105 5.40857
v -3.484 0.763713 5.41212
v -3.45595 0.784124 5.42936
v -3.42513 0.778787 5.45221
v -3.40597 0.7502 5.47
v -3.40743 0.711738 5.47438
v -3.42883 0.681398 5.46333
v -3.66771 0.695951 5.67757
v -3.69028 0.712198 5.65424
v -3.69814 0.745322 5.64165
v -3.68761 0.779822 5.64568
v -3.66361 0.799557 5.66444
v -3.63738 0.795291 5.68917
v -3.62119 0.769021 5.70828
v -3.62262 0.733039 5.71284
v -3.64099 0.704181 5.70071
v -3.80982 0.741315 5.83338
v -3.83133 0.756514 5.81104
v -3.83819 0.787745 5.79799
v -3.82718 0.820395 5.80032
v -3.80345 0.839187 5.81696
v -3.77811 0.835328 5.8401
v -3.76301 0.810623 5.85893
v -3.76523 0.776632 5.86464
v -3.78371 0.749261 5.85454
v -3.94043 0.770609 5.99419
v -3.96254 0.785467 5.97529
v -3.97097 0.81546 5.96551
v -3.96178 0.846552 5.96941
v -3.93927 0.864197 5.98517
v -3.91398 0.860137 6.00542
v -3.89773 0.836272 6.02068
v -3.89813 0.803769 6.02381
v -3.915 0.777837 6.01335
v -4.06597 0.78222 6.16507
v -4.08614 0.796061 6.14664
v -4.09393 0.824165 6.13727
v -4.08568 0.85338 6.14134
v -4.06525 0.870038 6.15694
v -4.04221 0.866343 6.17678
v -4.02733 0.844024 6.19157
v -4.02758 0.813525 6.19439
v -4.04284 0.789117 6.18392
v -4.28389 0.819064 6.40583
v -4.30101 0.831317 6.38858
v -4.30654 0.856096 6.37876
v -4.29787 0.881806 6.38097
v -4.27908 0.896417 6.39417
v -4.25895 0.893094 6.41218
v -4.2469 0.87339 6.42659
v -4.24857 0.846525 6.43064
v -4.26318 0.825071 6.42244
v -4.47779 0.891192 6.6554
v -4.49258 0.901669 6.64069
v -4.49736 0.922898 6.63224
v -4.48991 0.944946 6.63403
v -4.47371 0.957496 6.6452
v -4.45634 0.954677 6.66053
v -4.44592 0.937807 6.67285
v -4.44734 0.91478 6.67639
v -4.45993 0.89637 6.6695
v -4.69337 0.930546 6.89965
v -4.70528 0.939126 6.8872
v -4.70936 0.95666 6.8804
v -4.70371 0.974944 6.88244
v -4.69098 0.985421 6.89235
v -4.67711 0.98319 6.90551
v -4.6686 0.969295 6.91575
v -4.66944 0.950237 6.91829
v -4.67922 0.934934 6.91193
v -4.91313 0.987605 7.13888
v -4.92134 0.993646 7.1298
v -4.92407 1.00605 7.1248
v -4.92003 1.01901 7.12621
v -4.91111 1.02647 7.13337
v -4.9015 1.02493 7.14293
v -4.89568 1.01511 7.15043
v -4.89638 1.00162 7.15234
v -4.90327 0.990752 7.14778
v -5.14125 1.04356 7.37555
v -5.14311 1.04497 7.37333
v -5.1437 1.04789 7.37209
v -5.14274 1.05095 7.37243
v -5.14069 1.05272 7.37417
v -5.13849 1.05237 7.3765
v -5.13718 1.05007 7.37834
v -5.13738 1.04689 7.37882
v -5.13898 1.04431 7.37772
v -5.19401 1.0609 7.42608
v 0.155062 0.0737697 1.17401
v 0.153755 -0.00452245 1.06492
v 0.0738577 -0.0924815 1.00239
v -0.0472448 -0.14895 1.01567
v -0.152887 -0.147507 1.09854
v -0.193639 -0.0888259 1.21224
v -0.150431 -0.00036548 1.30356
v -0.0434811 0.076483 1.32976
v 0.0771674 0.105761 1.2786
v 0.245344 -0.156596 1.31695
v 0.244315 -0.230044 1.21444
v 0.169431 -0.312675 1.15555
v 0.0557294 -0.365824 1.16784
v -0.0435864 -0.364623 1.24554
v -0.0820457 -0.309633 1.35232
v -0.041653 -0.226585 1.4382
v 0.0586914 -0.154338 1.463
v 0.172035 -0.126697 1.41511
v 0.341403 -0.374055 1.47196
v 0.339713 -0.430842 1.38998
v 0.280157 -0.495765 1.34322
v 0.190602 -0.538447 1.35356
v 0.112951 -0.538916 1.41616
v 0.0835393 -0.496952 1.50173
v 0.116128 -0.432192 1.57024
v 0.195468 -0.374937 1.58962
v 0.284436 -0.351977 1.55081
v 0.436244 -0.620726 1.6099
v 0.434392 -0.668773 1.53821
v 0.381858 -0.722876 1.49621
v 0.303223 -0.757719 1.50354
v 0.235282 -0.756999 1.55678
v 0.209825 -0.721053 1.63102
v 0.238763 -0.6667 1.69151
v 0.308557 -0.619373 1.70996
v 0.386548 -0.601216 1.67773
v 0.541946 -0.842141 1.76424
v 0.540531 -0.886422 1.70012
v 0.49357 -0.936409 1.66312
v 0.423038 -0.968714 1.67054
v 0.361936 -0.968219 1.71891
v 0.338855 -0.935158 1.7856
v 0.364595 -0.884999 1.8394
v 0.427112 -0.841212 1.85515
v 0.497153 -0.824286 1.82546
v 0.616988 -1.00167 1.8539
v 0.615828 -1.04388 1.79355
v 0.571074 -1.09041 1.75809
v 0.503666 -1.11948 1.76411
v 0.445146 -1.11749 1.80879
v 0.422894 -1.08537 1.87122
v 0.447324 -1.03815 1.9222
v 0.507004 -0.99793 1.93787
v 0.57401 -0.983522 1.91089
v 0.679208 -1.1485 1.96666
v 0.681669 -1.1956 1.91552
v 0.641284 -1.24338 1.88507
v 0.576948 -1.26948 1.88958
v 0.518766 -1.26169 1.92692
v 0.49396 -1.22365 1.97963
v 0.514139 -1.17316 2.02304
v 0.56986 -1.13385 2.03684
v 0.63505 -1.12411 2.01458
v 0.731366 -1.27103 2.09528
v 0.735359 -1.31798 2.04879
v 0.699634 -1.36781 2.02384
v 0.640907 -1.3972 2.03212
v 0.586657 -1.39241 2.06974
v 0.562268 -1.35567 2.1191
v 0.579152 -1.30418 2.15711
v 0.629409 -1.26203 2.16598
v 0.689523 -1.24894 2.14156
v 0.869948 -1.45992 2.28606
v 0.872876 -1.50225 2.24029
v 0.837799 -1.54661 2.21387
v 0.78113 -1.57222 2.21916
v 0.729385 -1.56712 2.25369
v 0.706776 -1.53368 2.30129
v 0.723882 -1.48756 2.3397
v 0.772699 -1.45033 2.35095
v 0.830385 -1.43941 2.32976
v 0.947248 -1.68574 2.47112
v 0.950599 -1.72763 2.42843
v 0.916472 -1.76934 2.4023
v 0.860835 -1.79136 2.40495
v 0.809722 -1.78339 2.43514
v 0.787049 -1.74915 2.47874
v 0.803424 -1.70467 2.51536
v 0.851187 -1.67076 2.52785
v 0.907987 -1.66328 2.51038
v 1.0501 -1.87777 2.68811
v 1.05411 -1.9196 2.64794
v 1.02172 -1.96135 2.62374
v 0.968064 -1.98349 2.62682
v 0.918261 -1.97567 2.65575
v 0.895611 -1.94154 2.69699
v 0.910712 -1.89707 2.73124
v 0.956499 -1.86307 2.74248
v 1.01155 -1.85545 2.72544
v 1.13666 -2.09363 2.89408
v 1.14182 -2.13722 2.85815
v 1.1107 -2.17912 2.8359
v 1.05787 -2.1997 2.83774
v 1.00805 -2.18935 2.86281
v 0.984542 -2.15291 2.89938
v 0.998353 -2.10742 2.93034
v 1.04302 -2.07417 2.9412
v 1.09764 -2.06873 2.92688
v 1.18146 -2.18897 3.06414
v 1.18802 -2.23465 3.03283
v 1.1587 -2.27833 3.01433
v 1.10722 -2.29958 3.01731
v 1.05768 -2.28845 3.04036
v 1.03324 -2.25015 3.0727
v 1.04535 -2.2026 3.0992
v 1.08834 -2.16805 3.10746
v 1.1421 -2.16266 3.09362
v 1.24101 -2.30766 3.22035
v 1.24502 -2.34754 3.18327
v 1.21485 -2.38735 3.16122
v 1.16461 -2.40848 3.16453
v 1.1178 -2.40103 3.19165
v 1.09633 -2.36849 3.22989
v 1.11025 -2.32608 3.26135
v 1.15304 -2.29366 3.27132
v 1.20468 -2.28638 3.25513
v 1.30702 -2.45154 3.35752
v 1.31081 -2.48935 3.32043
v 1.28073 -2.5259 3.29638
v 1.23084 -2.54408 3.29661
v 1.18449 -2.53538 3.32101
v 1.16337 -2.50388 3.35817
v 1.17736 -2.46431 3.3907
v 1.21991 -2.4352 3.40338
v 1.27112 -2.43015 3.39028
v 1.36069 -2.65084 3.57801
v 1.36557 -2.68966 3.54625
v 1.33868 -2.72811 3.52787
v 1.29261 -2.7482 3.53146
v 1.2489 -2.74054 3.55535
v 1.22802 -2.70869 3.58836
v 1.23973 -2.66758 3.61504
v 1.27856 -2.63643 3.62291
v 1.32633 -2.62982 3.60829
v 1.48848 -2.80467 3.81084
v 1.49286 -2.84148 3.78059
v 1.46744 -2.87842 3.76388
v 1.42412 -2.8982 3.76853
v 1.38316 -2.89156 3.79237
v 1.36373 -2.86162 3.82424
v 1.37492 -2.82237 3.84923
v 1.4115 -2.79219 3.85564
v 1.45635 -2.7852 3.84048
v 1.56786 -3.015 4.04675
v 1.57201 -3.04949 4.01766
v 1.54734 -3.08312 3.99995
v 1.50541 -3.10016 4.00193
v 1.46582 -3.09264 4.02265
v 1.44711 -3.06408 4.05243
v 1.45803 -3.02783 4.07733
v 1.49347 -3.00087 4.0857
v 1.53684 -2.9958 4.07362
v 1.66119 -3.19282 4.29536
v 1.66464 -3.22473 4.26709
v 1.64125 -3.25643 4.25046
v 1.60196 -3.27309 4.25323
v 1.56516 -3.26692 4.27413
v 1.54807 -3.24081 4.30336
v 1.55868 -3.20696 4.32725
v 1.59203 -3.18123 4.33462
v 1.63251 -3.17565 4.32203
v 1.75738 -3.40385 4.5114
v 1.76111 -3.43448 4.48571
v 1.73948 -3.46472 4.47056
v 1.70262 -3.48044 4.47304
v 1.66776 -3.47426 4.492
v 1.65123 -3.4491 4.51856
v 1.66076 -3.41671 4.54029
v 1.69188 -3.39225 4.54703
v 1.73004 -3.38718 4.53562
v 1.84195 -3.56351 4.7679
v 1.846 -3.59302 4.74537
v 1.82668 -3.62256 4.73317
v 1.79304 -3.63832 4.73701
v 1.76081 -3.63292 4.75509
v 1.74508 -3.60888 4.77896
v 1.7532 -3.57745 4.79744
v 1.78138 -3.55335 4.80188
v 1.81643 -3.54784 4.79022
v 1.92812 -3.68731 4.91997
v 1.93057 -3.71318 4.89608
v 1.9115 -3.73991 4.88313
v 1.87986 -3.75501 4.88718
v 1.85043 -3.75141 4.90634
v 1.837 -3.73078 4.93164
v 1.84584 -3.70279 4.95124
v 1.87282 -3.68053 4.95597
v 1.90532 -3.67442 4.94362
v 1.99869 -3.82918 5.07203
v 2.00057 -3.85246 5.04859
v 1.98167 -3.87543 5.03411
v 1.95083 -3.88736 5.03537
v 1.92248 -3.88266 5.05178
v 1.90989 -3.86353 5.07566
v 1.91895 -3.83893 5.09584
v 1.94541 -3.82035 5.10287
v 1.9769 -3.8165 5.09347
v 2.04637 -3.97716 5.21899
v 2.04818 -3.99883 5.19733
v 2.03074 -4.0203 5.18404
v 2.0022 -4.03152 5.18534
v 1.97593 -4.02724 5.20061
v 1.96421 -4.00947 5.22271
v 1.97253 -3.98651 5.2413
v 1.99699 -3.96912 5.24769
v 2.02616 -3.96542 5.23887
v 2.23639 -4.40757 5.66772
v 2.23746 -4.42278 5.65153
v 2.22474 -4.43818 5.64176
v 2.20419 -4.44658 5.64298
v 2.18541 -4.44403 5.65463
v 2.1772 -4.43174 5.67124
v 2.1834 -4.41545 5.68506
v 2.20111 -4.40279 5.68961
v 2.22204 -4.39968 5.68276
v 2.29967 -4.56199 5.81088
v 2.30056 -4.57486 5.79702
v 2.28976 -4.58802 5.78873
v 2.27232 -4.59531 5.78989
v 2.25641 -4.59333 5.79996
v 2.24946 -4.58299 5.81422
v 2.25474 -4.56914 5.82601
v 2.26976 -4.55825 5.8298
v 2.28751 -4.55543 5.82382
v 2.37015 -4.70992 5.9559
v 2.37093 -4.72001 5.94547
v 2.36287 -4.73055 5.93956
v 2.34975 -4.73663 5.94094
v 2.3377 -4.73539 5.94896
v 2.33236 -4.72742 5.95987
v 2.33623 -4.71644 5.96856
v 2.3475 -4.70759 5.97097
v 2.36089 -4.70502 5.96597
v 2.44828 -4.85554 6.10154
v 2.44859 -4.86094 6.09548
v 2.44397 -4.86661 6.09197
v 2.43658 -4.86991 6.09264
v 2.42988 -4.86929 6.09718
v 2.42701 -4.86503 6.10347
v 2.4293 -4.85914 6.10856
v 2.43569 -4.85437 6.11007
v 2.44318 -4.85294 6.1073
v 2.49958 -4.98347 6.20934
v -0.194455 0.10376 0.50828
v -0.124425 0.150351 0.391486
v 0.00525585 0.141201 0.329719
v 0.133907 0.0805912 0.351881
v 0.201333 -0.0031179 0.447602
v 0.175983 -0.0707582 0.572093
v 0.0697188 -0.0906801 0.667104
v -0.0677368 -0.0535618 0.688177
v -0.172067 0.0232285 0.625453
v -0.111542 0.341806 0.642251
v -0.0460361 0.385069 0.533495
v 0.0749075 0.376362 0.476158
v 0.194698 0.319761 0.497069
v 0.257284 0.241748 0.586443
v 0.23338 0.178828 0.702462
v 0.134172 0.160441 0.790839
v 0.00608053 0.195191 0.810221
v -0.0909597 0.266817 0.751539
v 0.0281291 0.551278 0.796693
v 0.0793747 0.584849 0.710418
v 0.174024 0.576289 0.663892
v 0.26779 0.529602 0.678885
v 0.316798 0.466634 0.748382
v 0.298117 0.416849 0.839864
v 0.220488 0.403541 0.910525
v 0.120234 0.432938 0.927304
v 0.0442658 0.491284 0.882348
v 0.132916 0.788252 0.9352
v 0.176546 0.815391 0.859475
v 0.257939 0.806737 0.818554
v 0.33901 0.766339 0.831582
v 0.381825 0.7131 0.892465
v 0.366351 0.671931 0.972715
v 0.299828 0.662096 1.03478
v 0.213382 0.688196 1.04962
v 0.147464 0.738019 1.0103
v 0.252247 1.01648 1.07504
v 0.293502 1.04593 1.00977
v 0.368155 1.04116 0.974663
v 0.441275 1.00442 0.986135
v 0.478648 0.952882 1.03882
v 0.462788 0.910672 1.10807
v 0.401114 0.897539 1.16148
v 0.322486 0.919627 1.17405
v 0.263694 0.966601 1.13992
v 0.30093 1.16041 1.19241
v 0.340869 1.19216 1.13342
v 0.412405 1.19124 1.10238
v 0.482065 1.15809 1.1138
v 0.517255 1.10822 1.16235
v 0.501509 1.06496 1.2253
v 0.442194 1.04856 1.2732
v 0.367065 1.06669 1.28364
v 0.311276 1.11087 1.25173
v 0.372077 1.31738 1.30612
v 0.408029 1.34239 1.24698
v 0.473072 1.33518 1.21332
v 0.536771 1.29912 1.22089
v 0.56932 1.25108 1.26615
v 0.55549 1.21354 1.32791
v 0.501752 1.20407 1.37729
v 0.43325 1.22709 1.39117
v 0.382037 1.27184 1.36306
v 0.45886 1.46517 1.40752
v 0.494544 1.4922 1.3536
v 0.556774 1.48611 1.32196
v 0.616432 1.44975 1.3274
v 0.645604 1.40013 1.36737
v 0.63064 1.36046 1.42317
v 0.578541 1.34932 1.46869
v 0.513685 1.37191 1.48264
v 0.46642 1.41766 1.45848
v 0.565318 1.65769 1.59194
v 0.600827 1.68595 1.54372
v 0.662164 1.68518 1.51878
v 0.720628 1.65574 1.52878
v 0.748864 1.61141 1.56905
v 0.733659 1.57292 1.62075
v 0.682129 1.55829 1.65968
v 0.618384 1.57436 1.66762
v 0.572252 1.61362 1.64087
v 0.624164 1.89728 1.75924
v 0.658118 1.92495 1.71301
v 0.71703 1.92453 1.68883
v 0.773335 1.89623 1.69801
v 0.800686 1.85328 1.73626
v 0.786287 1.81578 1.78567
v 0.736874 1.80128 1.82314
v 0.675569 1.81656 1.83112
v 0.631056 1.85447 1.80589
v 0.736033 2.10714 1.96446
v 0.770047 2.13649 1.92191
v 0.827447 2.1364 1.89879
v 0.881376 2.10689 1.90591
v 0.906599 2.06179 1.93995
v 0.891315 2.02219 1.98498
v 0.842675 2.00662 2.01993
v 0.783438 2.02237 2.02844
v 0.741322 2.06206 2.00654
v 0.806286 2.32412 2.17694
v 0.839503 2.35275 2.13547
v 0.895371 2.35233 2.11264
v 0.94775 2.32306 2.11914
v 0.972131 2.27863 2.15192
v 0.957105 2.23984 2.19565
v 0.909704 2.22484 2.22986
v 0.852106 2.24063 2.23855
v 0.811264 2.27984 2.21765
v 0.88944 2.45674 2.31507
v 0.922093 2.4858 2.27513
v 0.976425 2.48485 2.25163
v 1.02701 2.45434 2.25556
v 1.05018 2.40855 2.28508
v 1.0351 2.3689 2.32638
v 0.988817 2.35395 2.36013
v 0.932991 2.37069 2.37055
v 0.893744 2.41128 2.35275
v 0.938713 2.57329 2.46006
v 0.9728 2.60658 2.42743
v 1.02828 2.6116 2.41222
v 1.0792 2.586 2.42156
v 1.10172 2.54177 2.45107
v 1.08532 2.4996 2.48694
v 1.03766 2.47922 2.5124
v 0.981048 2.49017 2.51552
v 0.94197 2.52732 2.49485
v 0.957473 2.69189 2.61961
v 0.989777 2.72178 2.58524
v 1.04343 2.72692 2.57064
v 1.09333 2.70491 2.58264
v 1.11613 2.66604 2.61562
v 1.10115 2.6285 2.65416
v 1.05541 2.60986 2.68022
v 1.00031 2.61884 2.68161
v 0.961635 2.65124 2.65767
v 1.01339 2.92628 2.82911
v 1.0442 2.95356 2.79584
v 1.09436 2.95508 2.77906
v 1.14041 2.93011 2.78661
v 1.16079 2.89034 2.81496
v 1.14597 2.85438 2.85085
v 1.10288 2.83906 2.87748
v 1.05169 2.85154 2.88239
v 1.01634 2.88598 2.86329
v 1.10693 3.09062 3.07994
v 1.13603 3.11775 3.04938
v 1.18333 3.11934 3.03277
v 1.22671 3.09466 3.03786
v 1.24585 3.05525 3.06229
v 1.23182 3.01955 3.09461
v 1.19116 3.00427 3.11971
v 1.14292 3.01655 3.12584
v 1.10965 3.05065 3.11013
v 1.17754 3.2996 3.31482
v 1.20448 3.32371 3.28422
v 1.24884 3.32439 3.26764
v 1.28987 3.30131 3.27285
v 1.30837 3.26527 3.2974
v 1.29568 3.23315 3.3298
v 1.25775 3.21996 3.3549
v 1.21231 3.23188 3.36096
v 1.18063 3.26334 3.34512
v 1.28255 3.49057 3.54971
v 1.30819 3.5143 3.52213
v 1.35034 3.51622 3.50795
v 1.38926 3.49545 3.51379
v 1.40676 3.46169 3.53693
v 1.39463 3.43074 3.56654
v 1.35856 3.41709 3.58876
v 1.31542 3.42712 3.5932
v 1.2854 3.45614 3.57778
v 1.32659 3.69175 3.79292
v 1.35008 3.71307 3.76611
v 1.38916 3.71438 3.75211
v 1.42553 3.69508 3.75745
v 1.44219 3.66418 3.77965
v 1.43134 3.63615 3.80831
v 1.39805 3.62411 3.83002
v 1.3579 3.63369 3.83463
v 1.32968 3.6604 3.81998
v 1.44205 3.89667 4.01499
v 1.4634 3.91493 3.989
v 1.49865 3.91398 3.97411
v 1.5313 3.89426 3.9773
v 1.54607 3.86501 3.99706
v 1.53606 3.83991 4.02416
v 1.50595 3.8307 4.04592
v 1.46983 3.84169 4.05214
v 1.44459 3.86775 4.03993
v 1.53624 4.09091 4.24945
v 1.55536 4.10681 4.22542
v 1.58762 4.10683 4.21298
v 1.61794 4.09095 4.21794
v 1.63212 4.0666 4.23799
v 1.62353 4.04518 4.26374
v 1.59619 4.03671 4.28315
v 1.5629 4.04515 4.28713
v 1.53922 4.06656 4.27382
v 1.61469 4.33436 4.4458
v 1.63078 4.34667 4.42317
v 1.65876 4.34584 4.41137
v 1.68554 4.33224 4.41593
v 1.69859 4.31225 4.43472
v 1.6918 4.29521 4.45893
v 1.66835 4.2891 4.47725
v 1.63921 4.29678 4.4811
v 1.61802 4.31465 4.46868
v 1.69431 4.4881 4.58258
v 1.70872 4.49952 4.56255
v 1.73349 4.49828 4.5514
v 1.75702 4.48497 4.55433
v 1.76829 4.46581 4.56998
v 1.76205 4.44976 4.59103
v 1.7412 4.44434 4.60762
v 1.7155 4.45209 4.61199
v 1.69698 4.46937 4.60211
v 1.76153 4.63625 4.72467
v 1.7747 4.64734 4.70797
v 1.79704 4.64741 4.69926
v 1.8181 4.63645 4.70262
v 1.82803 4.61957 4.71646
v 1.82217 4.60467 4.73432
v 1.80327 4.59873 4.74784
v 1.78018 4.60453 4.75069
v 1.76369 4.61935 4.74154
v 1.81505 4.78558 4.8736
v 1.82615 4.79474 4.85914
v 1.84515 4.79477 4.85169
v 1.86315 4.78567 4.85474
v 1.87173 4.77168 4.86687
v 1.86689 4.75936 4.88239
v 1.85087 4.75447 4.89405
v 1.83119 4.7593 4.89639
v 1.81704 4.77158 4.88832
v 2.00129 5.21179 5.26058
v 0.979579 -0.156265 22.241
v 0.980228 -0.155744 22.24
v 0.981481 -0.156011 22.2399
v 0.982087 -0.1568 22.2407
v 0.981438 -0.157322 22.2417
v 0.980185 -0.157054 22.2419
v 1.03566 -0.0179771 22.3664
v 0.89517 -0.230647 21.8631
v 0.893152 -0.230509 21.8624
v 0.892169 -0.228602 21.8623
v 0.893205 -0.226832 21.863
v 0.895222 -0.226969 21.8637
v 0.896205 -0.228877 21.8638
v 0.696051 -0.299856 22.284
v 0.539877 -0.353216 22.0042
v 0.54096 -0.352427 22.0035
v 0.542376 -0.352926 22.0035
v 0.542708 -0.354214 22.0042
v 0.541625 -0.355003 22.0049
v 0.540209 -0.354504 22.0049
v 0.547758 -0.293837 22.0976
v 0.601114 -0.344391 21.5722
v 0.598198 -0.34352 21.5694
v 0.596352 -0.339825 21.5694
v 0.597423 -0.337001 21.5722
v 0.60034 -0.337872 21.575
v 0.602186 -0.341567 21.575
v 0.329959 -0.456995 21.8565
v 0.673399 -0.315518 21.1605
v 0.676272 -0.319643 21.1579
v 0.674005 -0.324788 21.1575
v 0.668865 -0.325809 21.1596
v 0.665993 -0.321685 21.1621
v 0.66826 -0.316539 21.1626
v 0.935807 -0.493077 21.6296
v 0.93655 -0.494171 21.6289
v 0.935929 -0.495564 21.6287
v 0.934564 -0.495864 21.6294
v 0.93382 -0.49477 21.6301
v 0.934442 -0.493377 21.6303
v 0.961936 -0.510241 21.7023
v 1.17746 -0.54416 21.3253
v 1.17466 -0.543312 21.3248
v 1.17381 -0.540505 21.3253
v 1.17577 -0.538547 21.3264
v 1.17857 -0.539396 21.327
v 1.17942 -0.542202 21.3264
v 1.132 -0.61085 21.4974
v 1.00583 -0.452235 20.9163
v 1.00627 -0.455565 20.9121
v 1.00399 -0.460477 20.9122
v 1.00127 -0.462059 20.9166
v 1.00082 -0.45873 20.9209
v 1.0031 -0.453818 20.9207
v 1.42369 -0.67011 21.1716
v 0.814687 -0.370155 20.5342
v 0.815517 -0.363796 20.5312
v 0.821917 -0.361705 20.5291
v 0.827486 -0.365973 20.5299
v 0.826656 -0.372331 20.5329
v 0.820256 -0.374422 20.535
v 0.908334 -0.0990964 21.0222
v 0.90866 -0.0964337 21.0207
v 0.911401 -0.0955861 21.0197
v 0.913815 -0.0974012 21.0201
v 0.913489 -0.100064 21.0216
v 0.910749 -0.100911 21.0226
v 0.950643 -0.0419477 21.1965
v 0.81946 0.401398 21.0804
v 0.818107 0.401296 21.08
v 0.817353 0.402456 21.0798
v 0.817953 0.403717 21.0799
v 0.819306 0.403818 21.0803
v 0.82006 0.402659 21.0805
v 0.773953 0.4093 21.2061
v 0.734585 0.225046 20.6655
v 0.736073 0.220808 20.6638
v 0.733907 0.216789 20.6652
v 0.730254 0.217008 20.6683
v 0.728766 0.221246 20.67
v 0.730932 0.225265 20.6685
v 1.01458 0.229692 20.9625
v 0.623888 0.0481955 20.2456
v 0.624738 0.0516658 20.2399
v 0.630924 0.053808 20.2381
v 0.63626 0.0524799 20.242
v 0.63541 0.0490097 20.2478
v 0.629224 0.0468675 20.2496
v 0.585603 0.512054 20.5596
v 0.585991 0.513334 20.5569
v 0.588726 0.514203 20.556
v 0.591073 0.513793 20.5578
v 0.590685 0.512513 20.5605
v 0.58795 0.511643 20.5614
v 0.528969 0.694539 20.61
v 0.542797 -0.140569 19.8451
v 0.535504 -0.144508 19.8437
v 0.528313 -0.140137 19.8435
v 0.528414 -0.131827 19.8449
v 0.535707 -0.127888 19.8463
v 0.542898 -0.132259 19.8465
v 0.44045 -0.259873 20.3886
v 0.43649 -0.262008 20.3877
v 0.432571 -0.259627 20.3876
v 0.432611 -0.255112 20.3884
v 0.436571 -0.252977 20.3893
v 0.440491 -0.255357 20.3894
v 0.435802 -0.275765 20.6748
v 0.434168 -0.276666 20.6741
v 0.43248 -0.275657 20.674
v 0.432427 -0.273746 20.6745
v 0.434061 -0.272846 20.6751
v 0.435748 -0.273855 20.6753
v 0.391334 -0.314956 20.7535
v -0.00929209 -0.984761 21.4173
v -0.0086691 -0.984213 21.417
v -0.00785196 -0.984494 21.4169
v -0.00765781 -0.985322 21.4171
v -0.00828081 -0.985869 21.4174
v -0.00909795 -0.985588 21.4175
v 0.0106679 -0.926265 21.5892
v 0.0215521 -0.886648 20.9448
v 0.0181487 -0.885173 20.9422
v 0.0164764 -0.881048 20.9429
v 0.0182077 -0.878398 20.9461
v 0.0216111 -0.879873 20.9486
v 0.0232833 -0.883998 20.948
v -0.2206 -1.0325 21.2594
v 0.0700856 -0.769727 20.4611
v 0.0732198 -0.774131 20.4576
v 0.0706083 -0.779916 20.4566
v 0.0648625 -0.781298 20.4591
v 0.0617283 -0.776894 20.4626
v 0.0643398 -0.771108 20.4636
v 0.322849 -1.00136 20.8947
v 0.324305 -1.00344 20.8928
v 0.323005 -1.00626 20.8923
v 0.320249 -1.007 20.8936
v 0.318793 -1.00492 20.8955
v 0.320093 -1.0021 20.896
v 0.438499 -1.06373 21.1217
v 0.0856757 -0.669306 20.0006
v 0.0886795 -0.662636 19.9975
v 0.0965499 -0.661486 19.9974
v 0.101416 -0.667008 20.0004
v 0.0984126 -0.673678 20.0035
v 0.0905423 -0.674827 20.0036
v -0.00337733 -0.431355 20.4954
v -0.00149231 -0.4272 20.4934
v 0.00342143 -0.42649 20.4934
v 0.00645015 -0.429936 20.4953
v 0.00456513 -0.434091 20.4972
v -0.000348614 -0.4348 20.4973
v 0.0425819 -0.301692 20.7414
v 0.0439491 -0.298687 20.7399
v 0.0475057 -0.298032 20.7401
v 0.0496951 -0.300383 20.7417
v 0.0483279 -0.303387 20.7432
v 0.0447714 -0.304042 20.743
v -0.0735501 -0.174375 20.9632
v -0.0733248 -0.173879 20.9629
v -0.0727483 -0.173743 20.963
v -0.0723972 -0.174102 20.9633
v -0.0726225 -0.174597 20.9636
v -0.0731989 -0.174734 20.9635
v -0.0739651 -0.153329 20.9957
v 0.132521 -0.585307 19.5409
v 0.1258 -0.585964 19.5349
v 0.11855 -0.580657 19.5356
v 0.118021 -0.574694 19.5424
v 0.124742 -0.574037 19.5484
v 0.131991 -0.579344 19.5476
v -0.114436 -0.928876 19.9091
v -0.119141 -0.929481 19.9052
v -0.124085 -0.925836 19.9057
v -0.124324 -0.921585 19.9102
v -0.11962 -0.920979 19.9141
v -0.114676 -0.924624 19.9136
v -0.237889 -1.15161 20.0356
v -0.241634 -1.15188 20.0326
v -0.24524 -1.14873 20.033
v -0.245102 -1.14531 20.0363
v -0.241357 -1.14503 20.0393
v -0.237751 -1.14818 20.039
v -0.368518 -1.25467 20.2661
v -0.371182 -1.2553 20.2645
v -0.373682 -1.25331 20.2646
v -0.373517 -1.25069 20.2665
v -0.370853 -1.25006 20.2681
v -0.368354 -1.25204 20.2679
v -0.42783 -1.40675 20.4496
v 0.174291 -0.454314 19.0877
v 0.183485 -0.458393 19.0817
v 0.184375 -0.469836 19.0794
v 0.176072 -0.4772 19.0831
v 0.166878 -0.473121 19.0891
v 0.165988 -0.461678 19.0914
v 0.49787 -0.536725 19.544
v 0.504657 -0.539691 19.5401
v 0.505376 -0.547913 19.5386
v 0.499308 -0.55317 19.541
v 0.492521 -0.550205 19.5449
v 0.491803 -0.541982 19.5464
v 0.586442 -0.567561 19.8151
v 0.591427 -0.569654 19.8112
v 0.59193 -0.576131 19.8096
v 0.587447 -0.580513 19.8119
v 0.582462 -0.57842 19.8159
v 0.58196 -0.571944 19.8175
v 0.8101 -0.624466 19.987
v 0.813252 -0.625888 19.9831
v 0.812945 -0.630659 19.9811
v 0.809485 -0.634009 19.983
v 0.806333 -0.632586 19.9869
v 0.806641 -0.627815 19.9888
v 0.961869 -0.750971 20.2007
v 0.963256 -0.751617 20.1995
v 0.963308 -0.753484 20.199
v 0.961974 -0.754706 20.1997
v 0.960587 -0.754061 20.2009
v 0.960535 -0.752193 20.2014
v 1.02671 -0.745853 20.2898
v 1.7431 -0.529347 20.8009
v 1.74359 -0.528546 20.8001
v 1.74468 -0.528754 20.7996
v 1.74528 -0.529763 20.7999
v 1.74479 -0.530564 20.8007
v 1.7437 -0.530356 20.8011
v 1.85866 -0.42618 20.9635
v 1.4726 -0.516429 20.3491
v 1.46753 -0.515478 20.349
v 1.46579 -0.510653 20.3496
v 1.46912 -0.506779 20.3503
v 1.4742 -0.50773 20.3504
v 1.47593 -0.512555 20.3498
v 1.43767 -0.629353 20.8113
v 1.24275 -0.481691 19.9124
v 1.24329 -0.486819 19.9073
v 1.24022 -0.493272 19.9084
v 1.23661 -0.494597 19.9145
v 1.23607 -0.489469 19.9195
v 1.23914 -0.483016 19.9185
v 1.67928 -0.642273 20.2022
v 1.67937 -0.644845 20.1995
v 1.67782 -0.648185 20.2
v 1.67619 -0.648954 20.2033
v 1.6761 -0.646383 20.206
v 1.67764 -0.643042 20.2054
v 1.92825 -0.757789 20.2426
v 1.92827 -0.758179 20.2422
v 1.92803 -0.758676 20.2423
v 1.92777 -0.758783 20.2428
v 1.92774 -0.758392 20.2432
v 1.92798 -0.757895 20.2431
v 1.94892 -0.765601 20.2618
v 0.993153 -0.460552 19.4896
v 0.993719 -0.452805 19.4855
v 1.00149 -0.449985 19.4825
v 1.0087 -0.454912 19.4836
v 1.00813 -0.46266 19.4877
v 1.00036 -0.46548 19.4907
v 1.11146 -0.171177 19.9447
v 1.11184 -0.166047 19.9421
v 1.11695 -0.164156 19.9402
v 1.12167 -0.167395 19.9409
v 1.12129 -0.172525 19.9435
v 1.11618 -0.174416 19.9454
v 1.14058 -0.0868083 20.2099
v 1.1406 -0.0831988 20.2074
v 1.14432 -0.081877 20.2054
v 1.14803 -0.0841647 20.206
v 1.14802 -0.0877742 20.2085
v 1.14429 -0.089096 20.2105
v 1.22943 0.123188 20.3728
v 1.22946 0.124864 20.3713
v 1.23129 0.125298 20.3702
v 1.2331 0.124056 20.3705
v 1.23307 0.122379 20.3719
v 1.23124 0.121945 20.3731
v 1.27169 0.184408 20.4908
v 0.768466 -0.453877 19.0436
v 0.75854 -0.455879 19.0418
v 0.751327 -0.448991 19.0443
v 0.75404 -0.4401 19.0488
v 0.763966 -0.438097 19.0506
v 0.771179 -0.444986 19.0481
v 0.762605 -0.729657 19.5265
v 0.755443 -0.731138 19.5252
v 0.750258 -0.726093 19.5269
v 0.752236 -0.719568 19.5298
v 0.759399 -0.718087 19.5311
v 0.764583 -0.723132 19.5294
v 0.698515 -0.793459 19.7931
v 0.692784 -0.794647 19.7921
v 0.688605 -0.790827 19.7938
v 0.690157 -0.785821 19.7966
v 0.695888 -0.784634 19.7976
v 0.700067 -0.788453 19.7958
v 0.73237 -0.980143 20
v 0.727893 -0.981091 19.9993
v 0.724613 -0.978372 20.0011
v 0.72581 -0.974704 20.0037
v 0.730287 -0.973756 20.0044
v 0.733567 -0.976476 20.0026
v 0.681945 -1.11276 20.28
v 0.680424 -1.11311 20.2797
v 0.679297 -1.11212 20.2802
v 0.679692 -1.11079 20.281
v 0.681212 -1.11044 20.2812
v 0.682339 -1.11143 20.2807
v 0.689301 -1.1641 20.3682
v 0.52897 -0.40829 18.6287
v 0.532578 -0.413161 18.619
v 0.533528 -0.424526 18.6183
v 0.530871 -0.43102 18.6274
v 0.527263 -0.426149 18.637
v 0.526312 -0.414784 18.6377
v 1.03986 -0.406942 18.8597
v 1.0431 -0.410596 18.8526
v 1.04386 -0.419138 18.8521
v 1.04137 -0.424025 18.8587
v 1.03812 -0.420371 18.8658
v 1.03737 -0.411829 18.8663
v 1.31437 -0.363979 18.9204
v 1.31706 -0.367256 18.9147
v 1.31707 -0.374305 18.9144
v 1.31439 -0.378077 18.9198
v 1.3117 -0.374799 18.9254
v 1.31169 -0.36775 18.9257
v 1.52752 -0.419561 19.0999
v 1.53067 -0.42202 19.0957
v 1.53088 -0.427798 19.0952
v 1.52794 -0.431116 19.0989
v 1.52479 -0.428657 19.1031
v 1.52458 -0.422879 19.1036
v 1.75493 -0.378366 19.2721
v 1.75638 -0.379979 19.2686
v 1.75647 -0.384021 19.2681
v 1.7551 -0.386451 19.2711
v 1.75365 -0.384838 19.2745
v 1.75356 -0.380796 19.275
v 2.03047 -0.441364 19.333
v 2.03055 -0.441507 19.3327
v 2.03053 -0.441844 19.3327
v 2.03043 -0.442036 19.3329
v 2.03034 -0.441893 19.3332
v 2.03036 -0.441556 19.3333
v 2.0514 -0.441199 19.3434
v 0.254246 -0.40274 18.2416
v 0.248616 -0.389652 18.237
v 0.257791 -0.378753 18.2324
v 0.272597 -0.380942 18.2324
v 0.278228 -0.39403 18.237
v 0.269052 -0.40493 18.2416
v 0.255846 -0.165405 18.7546
v 0.251489 -0.155199 18.7514
v 0.258561 -0.146671 18.7481
v 0.269992 -0.14835 18.748
v 0.27435 -0.158556 18.7512
v 0.267277 -0.167084 18.7545
v 0.300076 -0.109741 19.0326
v 0.296191 -0.101705 19.0287
v 0.301957 -0.0946033 19.0255
v 0.311607 -0.0955372 19.026
v 0.315492 -0.103573 19.0299
v 0.309726 -0.110675 19.0331
v 0.251982 0.0719036 19.2511
v 0.248819 0.0778294 19.2466
v 0.253689 0.0828642 19.2426
v 0.261723 0.0819732 19.243
v 0.264886 0.0760474 19.2475
v 0.260016 0.0710126 19.2516
v 0.314815 0.23712 19.4814
v 0.312441 0.242455 19.4788
v 0.316387 0.246867 19.4764
v 0.322708 0.245944 19.4766
v 0.325082 0.24061 19.4792
v 0.321136 0.236198 19.4816
v 0.274179 0.320924 19.756
v 0.272986 0.323527 19.7547
v 0.274879 0.325822 19.7538
v 0.277963 0.325515 19.7541
v 0.279156 0.322912 19.7553
v 0.277264 0.320616 19.7563
v 0.276127 0.401963 19.9083
v -0.711721 0.652332 20.4365
v -0.715347 0.652173 20.4341
v -0.717416 0.655861 20.433
v -0.715858 0.659708 20.4344
v -0.712231 0.659867 20.4368
v -0.710162 0.656179 20.4379
v -0.940849 0.659291 20.7362
v -0.603835 0.509061 19.9587
v -0.600352 0.503015 19.9575
v -0.60375 0.496824 19.958
v -0.610631 0.496677 19.9597
v -0.614114 0.502723 19.9608
v -0.610716 0.508915 19.9604
v -0.429545 0.506144 20.4733
v -0.428215 0.503795 20.4728
v -0.429531 0.501393 20.473
v -0.432176 0.50134 20.4737
v -0.433505 0.503688 20.4743
v -0.43219 0.50609 20.474
v -0.417126 0.480501 20.613
v -0.53421 0.364729 19.4789
v -0.530471 0.370157 19.4727
v -0.521777 0.372394 19.4734
v -0.516822 0.369203 19.4802
v -0.520561 0.363775 19.4863
v -0.529255 0.361538 19.4857
v -0.663668 0.761176 19.8338
v -0.661366 0.764439 19.83
v -0.656055 0.765812 19.8304
v -0.653045 0.763923 19.8346
v -0.655347 0.760661 19.8384
v -0.660658 0.759288 19.838
v -0.731082 1.01277 19.9287
v -0.729464 1.01514 19.9261
v -0.72568 1.01605 19.9263
v -0.723514 1.01459 19.9292
v -0.725133 1.01222 19.9319
v -0.728917 1.01131 19.9316
v -0.777954 1.17557 20.1481
v -0.777953 1.17557 20.1481
v -0.777951 1.17557 20.1481
v -0.77795 1.17557 20.1481
v -0.777951 1.17557 20.1481
v -0.777953 1.17556 20.1481
v -0.777982 1.17565 20.1482
v -0.430226 0.206281 18.992
v -0.438433 0.201335 18.9872
v -0.447409 0.206779 18.9849
v -0.448178 0.217169 18.9875
v -0.439971 0.222115 18.9924
v -0.430995 0.216672 18.9946
v -0.68385 0.0631327 19.4608
v -0.689825 0.0595188 19.4576
v -0.696298 0.0633643 19.4561
v -0.696797 0.0708238 19.4578
v -0.690822 0.0744377 19.461
v -0.684348 0.0705922 19.4625
v -0.736963 0.00725225 19.7297
v -0.741268 0.00440208 19.7264
v -0.746248 0.00744226 19.7246
v -0.746923 0.0133326 19.7261
v -0.742617 0.0161828 19.7293
v -0.737637 0.0131426 19.7311
v -0.93365 -0.0741099 19.912
v -0.936798 -0.0760401 19.9091
v -0.940251 -0.0734285 19.9073
v -0.940556 -0.0688866 19.9084
v -0.937408 -0.0669564 19.9113
v -0.933955 -0.0695681 19.9131
v -1.06311 -0.116155 20.1909
v -1.06392 -0.116643 20.1903
v -1.0648 -0.116042 20.19
v -1.06488 -0.114954 20.1902
v -1.06408 -0.114466 20.1909
v -1.06319 -0.115067 20.1912
v -1.10198 -0.138046 20.2428
v -0.343727 0.0910254 18.5218
v -0.334577 0.084089 18.518
v -0.334877 0.0721315 18.5199
v -0.344327 0.0671104 18.5255
v -0.353476 0.0740467 18.5293
v -0.353177 0.0860042 18.5275
v -0.0861161 0.21842 18.9976
v -0.0791068 0.213208 18.9948
v -0.0793983 0.20415 18.9961
v -0.0866991 0.200304 19
v -0.0937083 0.205515 19.0027
v -0.0934168 0.214573 19.0015
v 0.0276658 0.187505 19.2529
v 0.033469 0.183198 19.2507
v 0.0334981 0.175817 19.2523
v 0.027724 0.172744 19.2561
v 0.0219208 0.177051 19.2582
v 0.0218916 0.184432 19.2566
v 0.162787 0.316392 19.4622
v 0.167591 0.312846 19.4604
v 0.167923 0.306904 19.4623
v 0.163451 0.304508 19.4659
v 0.158647 0.308054 19.4677
v 0.158314 0.313996 19.4658
v 0.318736 0.338727 19.7335
v 0.322047 0.336327 19.7322
v 0.322129 0.332144 19.7331
v 0.318898 0.330361 19.7353
v 0.315587 0.332761 19.7366
v 0.315506 0.336944 19.7357
v 0.445906 0.42969 20.0014
v -0.275796 -0.0723899 18.0634
v -0.275476 -0.0640576 18.0527
v -0.266004 -0.0543462 18.0519
v -0.256852 -0.052967 18.0618
v -0.257172 -0.0612993 18.0726
v -0.266644 -0.0710108 18.0734
v -0.575548 0.283997 18.3754
v -0.575621 0.290862 18.3674
v -0.568269 0.298459 18.3668
v -0.560842 0.299192 18.3743
v -0.560768 0.292328 18.3824
v -0.568121 0.28473 18.3829
v -0.77748 0.4565 18.4775
v -0.777401 0.462652 18.4709
v -0.770646 0.468534 18.4704
v -0.76397 0.468263 18.4764
v -0.76405 0.462111 18.4829
v -0.770805 0.456229 18.4834
v -0.848263 0.630838 18.6907
v -0.848761 0.636212 18.6855
v -0.843165 0.641149 18.6847
v -0.837072 0.640712 18.689
v -0.836575 0.635338 18.6943
v -0.84217 0.630401 18.6951
v -1.03292 0.810396 18.8718
v -1.03295 0.814236 18.8673
v -1.02855 0.818156 18.8667
v -1.02412 0.818236 18.8706
v -1.02409 0.814396 18.8751
v -1.02849 0.810476 18.8757
v -1.15622 1.03632 19.0539
v -1.15629 1.0382 19.0517
v -1.15429 1.04022 19.0515
v -1.15222 1.04035 19.0535
v -1.15215 1.03847 19.0556
v -1.15415 1.03645 19.0558
v -1.276 1.12208 19.1519
v -0.151212 -0.232111 17.6228
v -0.15967 -0.246386 17.6165
v -0.177088 -0.245628 17.6131
v -0.186047 -0.230596 17.6161
v -0.177588 -0.216321 17.6224
v -0.16017 -0.217079 17.6258
v -0.275013 -0.445466 18.1313
v -0.281794 -0.456936 18.1267
v -0.295671 -0.45641 18.1242
v -0.302768 -0.444413 18.1264
v -0.295987 -0.432942 18.131
v -0.282109 -0.433469 18.1335
v -0.315686 -0.480027 18.4133
v -0.320997 -0.489551 18.4079
v -0.332831 -0.489147 18.4051
v -0.339355 -0.479221 18.4078
v -0.334045 -0.469698 18.4131
v -0.32221 -0.470101 18.4159
v -0.403089 -0.657058 18.6238
v -0.407084 -0.664232 18.6176
v -0.416478 -0.662951 18.6136
v -0.421878 -0.654495 18.6159
v -0.417884 -0.647321 18.622
v -0.408489 -0.648602 18.626
v -0.54291 -0.739805 18.8638
v -0.546913 -0.746446 18.8599
v -0.555274 -0.745796 18.8577
v -0.559632 -0.738503 18.8594
v -0.555629 -0.731862 18.8633
v -0.547268 -0.732512 18.8654
v -0.54654 -0.856488 19.129
v -0.549403 -0.861392 19.1262
v -0.555633 -0.861229 19.1251
v -0.559 -0.856163 19.1269
v -0.556136 -0.851259 19.1296
v -0.549907 -0.851421 19.1307
v -0.641653 -1.00906 19.4621
v -0.758264 -1.53677 20.2257
v -0.761336 -1.53559 20.2231
v -0.763023 -1.53182 20.2235
v -0.761638 -1.52922 20.2264
v -0.758565 -1.53039 20.229
v -0.756878 -1.53417 20.2286
v -0.975456 -1.68252 20.4953
v -0.649174 -1.38309 19.7269
v -0.644755 -1.38792 19.7234
v -0.647183 -1.39475 19.7219
v -0.654032 -1.39675 19.7239
v -0.658451 -1.39192 19.7273
v -0.656022 -1.3851 19.7288
v -0.476956 -1.60642 20.1867
v -0.475449 -1.60805 20.1853
v -0.476314 -1.61041 20.1847
v -0.478687 -1.61116 20.1854
v -0.480194 -1.60953 20.1868
v -0.479329 -1.60716 20.1874
v -0.430334 -1.62976 20.2885
v -0.572771 -1.24031 19.2007
v -0.569382 -1.23137 19.1986
v -0.559871 -1.22939 19.1997
v -0.553749 -1.23635 19.2028
v -0.557138 -1.24529 19.2048
v -0.566649 -1.24727 19.2038
v -0.712173 -1.0726 19.6977
v -0.710099 -1.06719 19.6964
v -0.704325 -1.06599 19.6971
v -0.700624 -1.07021 19.699
v -0.702698 -1.07562 19.7003
v -0.708472 -1.07682 19.6996
v -0.70385 -1.0118 19.9655
v -0.702223 -1.00811 19.9644
v -0.698208 -1.00731 19.9652
v -0.695821 -1.0102 19.967
v -0.697448 -1.01389 19.9681
v -0.701463 -1.01469 19.9673
v -0.829511 -0.889022 20.1612
v -0.467214 -1.12661 18.7032
v -0.475141 -1.12804 18.6949
v -0.484638 -1.12144 18.6948
v -0.486208 -1.11339 18.703
v -0.478281 -1.11195 18.7113
v -0.468784 -1.11856 18.7114
v -0.704357 -1.46029 19.0662
v -0.710277 -1.46161 19.0605
v -0.717128 -1.45685 19.0604
v -0.71806 -1.45077 19.066
v -0.712141 -1.44945 19.0718
v -0.705289 -1.45421 19.0719
v -0.852325 -1.66241 19.1846
v -0.857197 -1.66363 19.1802
v -0.862602 -1.65972 19.18
v -0.863135 -1.65459 19.1843
v -0.858264 -1.65337 19.1887
v -0.852859 -1.65728 19.1888
v -0.943381 -1.77068 19.4224
v -0.947374 -1.77193 19.4193
v -0.951678 -1.76899 19.4193
v -0.951991 -1.76479 19.4224
v -0.947999 -1.76354 19.4255
v -0.943694 -1.76648 19.4255
v -1.07668 -1.98089 19.6049
v -1.07795 -1.98116 19.6037
v -1.07938 -1.98011 19.6037
v -1.07954 -1.97877 19.6048
v -1.07826 -1.9785 19.606
v -1.07684 -1.97956 19.6061
v -1.12859 -2.03074 19.6759
v -0.381697 -0.973088 18.2176
v -0.370022 -0.977263 18.2126
v -0.367876 -0.990332 18.2106
v -0.377404 -0.999227 18.2137
v -0.389079 -0.995052 18.2187
v -0.391225 -0.981983 18.2207
v -0.141222 -1.05034 18.7077
v -0.132094 -1.05358 18.7041
v -0.130376 -1.06367 18.7027
v -0.137785 -1.07052 18.7049
v -0.146913 -1.06728 18.7085
v -0.148632 -1.05719 18.7099
v -0.0806203 -1.04225 18.9806
v -0.0732889 -1.04455 18.9766
v -0.0719018 -1.05286 18.9745
v -0.0778462 -1.05886 18.9765
v -0.0851776 -1.05656 18.9805
v -0.0865646 -1.04825 18.9826
v 0.0947224 -1.13175 19.1801
v 0.100464 -1.13379 19.1762
v 0.101 -1.1406 19.1738
v 0.0957942 -1.14537 19.1754
v 0.0900522 -1.14333 19.1792
v 0.0895163 -1.13652 19.1816
v 0.186445 -1.18693 19.471
v 0.191018 -1.18855 19.4684
v 0.19166 -1.19383 19.467
v 0.18773 -1.19748 19.4682
v 0.183157 -1.19585 19.4708
v 0.182515 -1.19057 19.4722
v 0.355962 -1.2439 19.7252
v 0.357449 -1.24444 19.7244
v 0.357612 -1.24615 19.7238
v 0.356289 -1.24732 19.7242
v 0.354802 -1.24678 19.725
v 0.354638 -1.24507 19.7255
v 0.386167 -1.27509 19.8239
v -0.30975 -0.854201 17.7135
v -0.310151 -0.840647 17.7082
v -0.299106 -0.831549 17.7108
v -0.287659 -0.836005 17.7185
v -0.287257 -0.849559 17.7238
v -0.298302 -0.858657 17.7212
v -0.604013 -0.719245 18.1648
v -0.604447 -0.708384 18.1609
v -0.595578 -0.70119 18.1627
v -0.586276 -0.704857 18.1686
v -0.585842 -0.715718 18.1725
v -0.594711 -0.722912 18.1707
v -0.671214 -0.601199 18.4107
v -0.671632 -0.591742 18.4074
v -0.664331 -0.585339 18.4098
v -0.656612 -0.588393 18.4154
v -0.656194 -0.597849 18.4186
v -0.663495 -0.604253 18.4162
v -0.868916 -0.575091 18.6073
v -0.869319 -0.567071 18.6047
v -0.863588 -0.561455 18.6073
v -0.857454 -0.563861 18.6126
v -0.857052 -0.571881 18.6153
v -0.862783 -0.577496 18.6126
v -1.00096 -0.463963 18.8693
v -1.00135 -0.457342 18.867
v -0.996294 -0.452777 18.8686
v -0.990848 -0.454833 18.8725
v -0.990461 -0.461454 18.8748
v -0.995519 -0.46602 18.8732
v -1.16923 -0.42002 19.1287
v -1.16925 -0.415594 19.1269
v -1.16586 -0.41245 19.1281
v -1.16245 -0.413732 19.1313
v -1.16243 -0.418158 19.1331
v -1.16582 -0.421302 19.1318
v -1.32985 -0.282809 19.329
v -1.32989 -0.282199 19.3287
v -1.32944 -0.28175 19.3289
v -1.32896 -0.281911 19.3293
v -1.32893 -0.282522 19.3296
v -1.32938 -0.282971 19.3294
v -1.35273 -0.280007 19.3645
v -0.180253 -0.714144 17.2441
v -0.187111 -0.721041 17.2307
v -0.203491 -0.720049 17.2283
v -0.213011 -0.712158 17.2393
v -0.206153 -0.705261 17.2528
v -0.189774 -0.706253 17.2551
v -0.282674 -1.15943 17.5682
v -0.288339 -1.16553 17.5576
v -0.301644 -1.16482 17.5558
v -0.309284 -1.15802 17.5645
v -0.303619 -1.15192 17.5751
v -0.290314 -1.15263 17.5769
v -0.289835 -1.42178 17.678
v -0.295297 -1.42746 17.6692
v -0.306869 -1.42589 17.6675
v -0.312979 -1.41865 17.6745
v -0.307517 -1.41298 17.6833
v -0.295945 -1.41455 17.6851
v -0.392789 -1.57863 17.8917
v -0.397259 -1.58436 17.8847
v -0.407091 -1.58312 17.8827
v -0.412453 -1.57616 17.8877
v -0.407982 -1.57043 17.8947
v -0.39815 -1.57167 17.8968
v -0.422458 -1.8227 18.0881
v -0.42612 -1.82689 18.0816
v -0.434486 -1.82586 18.08
v -0.439191 -1.82063 18.0849
v -0.435529 -1.81644 18.0914
v -0.427162 -1.81747 18.093
v -0.527361 -2.04789 18.2814
v -0.53021 -2.0513 18.2763
v -0.536834 -2.05085 18.2753
v -0.540607 -2.04699 18.2793
v -0.537758 -2.04358 18.2843
v -0.531134 -2.04403 18.2854
v -0.519993 -2.27729 18.4634
v -0.521432 -2.27878 18.4606
v -0.524888 -2.27843 18.46
v -0.526903 -2.27658 18.4622
v -0.525464 -2.27509 18.4651
v -0.522009 -2.27544 18.4657
v -0.604864 -2.44835 18.5546
v -0.0943555 -0.527649 16.78
v -0.0737867 -0.524851 16.7739
v -0.0607447 -0.541964 16.7717
v -0.0682715 -0.561874 16.7756
v -0.0888403 -0.564672 16.7816
v -0.101882 -0.547559 16.7839
v 0.105232 -0.465602 17.3051
v 0.122239 -0.46326 17.3004
v 0.133008 -0.477313 17.2987
v 0.126771 -0.49371 17.3017
v 0.109765 -0.496052 17.3063
v 0.098995 -0.481999 17.308
v 0.13622 -0.463323 17.5905
v 0.15065 -0.461077 17.5845
v 0.160219 -0.473422 17.5821
v 0.155358 -0.488014 17.5857
v 0.140928 -0.490261 17.5918
v 0.131359 -0.477915 17.5942
v 0.312814 -0.410032 17.8131
v 0.324265 -0.408385 17.8058
v 0.331304 -0.419349 17.8015
v 0.326891 -0.431961 17.8046
v 0.315439 -0.433608 17.8119
v 0.308401 -0.422644 17.8162
v 0.444197 -0.45621 18.0665
v 0.455192 -0.454885 18.0622
v 0.462016 -0.464427 18.0603
v 0.457843 -0.475293 18.0627
v 0.446848 -0.476618 18.067
v 0.440025 -0.467076 18.0689
v 0.510203 -0.373027 18.3358
v 0.519592 -0.371761 18.3322
v 0.525851 -0.379686 18.3315
v 0.522723 -0.388877 18.3344
v 0.513334 -0.390143 18.3379
v 0.507075 -0.382218 18.3386
v 0.749319 -0.306083 18.9198
v 0.750644 -0.305916 18.919
v 0.751516 -0.30714 18.9187
v 0.751063 -0.30853 18.9192
v 0.749738 -0.308697 18.9199
v 0.748866 -0.307473 18.9202
v 0.795933 -0.297226 18.98
v 0.844781 -0.0891602 20.1543
v 0.840987 -0.0887538 20.1534
v 0.839382 -0.0851698 20.1532
v 0.841571 -0.0819924 20.1539
v 0.845364 -0.0823988 20.1549
v 0.846969 -0.0859828 20.1551
v 0.723365 -0.142319 20.5234
v 0.781649 -0.108748 19.6003
v 0.784417 -0.114716 19.5961
v 0.780859 -0.121635 19.5964
v 0.774531 -0.122586 19.6008
v 0.771763 -0.116618 19.605
v 0.775322 -0.109699 19.6047
v 1.06143 -0.203804 20.0439
v 1.06236 -0.205988 20.0422
v 1.06104 -0.208557 20.0424
v 1.05879 -0.208943 20.0442
v 1.05786 -0.206759 20.0458
v 1.05918 -0.204189 20.0457
v 1.14715 -0.263664 20.1169
v 0.684195 -0.140065 19.0318
v 0.686527 -0.130969 19.027
v 0.69652 -0.127699 19.0265
v 0.704181 -0.133526 19.0308
v 0.701849 -0.142622 19.0355
v 0.691855 -0.145891 19.036
v 0.674133 0.141159 19.4909
v 0.675539 0.146652 19.4879
v 0.681606 0.148644 19.4876
v 0.686269 0.145145 19.4902
v 0.684863 0.139653 19.4932
v 0.678795 0.13766 19.4935
v 0.60023 0.254369 19.7272
v 0.601244 0.257929 19.7247
v 0.605539 0.259044 19.724
v 0.60882 0.256598 19.7258
v 0.607806 0.253037 19.7284
v 0.603511 0.251923 19.7291
v 0.670417 0.43377 19.9071
v 0.632464 -0.183125 18.493
v 0.621419 -0.187196 18.4887
v 0.611585 -0.179434 18.4884
v 0.612795 -0.167601 18.4923
v 0.62384 -0.163529 18.4966
v 0.633674 -0.171291 18.497
v 0.515709 -0.386887 18.9816
v 0.507611 -0.389927 18.9787
v 0.500457 -0.384276 18.9784
v 0.5014 -0.375585 18.981
v 0.509498 -0.372545 18.9839
v 0.516652 -0.378196 18.9842
v 0.427529 -0.403436 19.2406
v 0.421004 -0.405541 19.238
v 0.415282 -0.400959 19.2383
v 0.416086 -0.394272 19.2412
v 0.422611 -0.392167 19.2439
v 0.428332 -0.396749 19.2436
v 0.387973 -0.57336 19.4514
v 0.382961 -0.575077 19.449
v 0.378222 -0.57172 19.4494
v 0.378495 -0.566647 19.4523
v 0.383507 -0.564929 19.4547
v 0.388247 -0.568286 19.4543
v 0.280842 -0.651613 19.7285
v 0.27864 -0.652423 19.7276
v 0.276618 -0.650906 19.7276
v 0.276799 -0.648578 19.7286
v 0.279002 -0.647768 19.7295
v 0.281023 -0.649286 19.7295
v 0.259149 -0.708091 19.8489
v 0.563804 -0.180384 17.9566
v 0.572941 -0.187136 17.9478
v 0.573943 -0.201491 17.9481
v 0.565808 -0.209093 17.9572
v 0.55667 -0.202341 17.966
v 0.555668 -0.187986 17.9657
v 0.907972 -0.147595 18.3799
v 0.915433 -0.152869 18.3732
v 0.916211 -0.164134 18.3734
v 0.909528 -0.170125 18.3803
v 0.902068 -0.164851 18.3869
v 0.90129 -0.153586 18.3867
v 1.13822 -0.133694 18.5328
v 1.14507 -0.138175 18.5278
v 1.14557 -0.147797 18.5278
v 1.13922 -0.152937 18.5329
v 1.13237 -0.148455 18.538
v 1.13187 -0.138834 18.538
v 1.23256 -0.132629 18.7926
v 1.23884 -0.136309 18.789
v 1.23945 -0.144374 18.7892
v 1.23378 -0.148759 18.793
v 1.22749 -0.145079 18.7965
v 1.22688 -0.137014 18.7963
v 1.43632 -0.0993017 19.0219
v 1.44087 -0.102371 19.0184
v 1.44116 -0.10887 19.0184
v 1.43689 -0.1123 19.0219
v 1.43234 -0.109232 19.0254
v 1.43206 -0.102732 19.0254
v 1.60372 -0.11998 19.2799
v 1.60633 -0.12167 19.278
v 1.60674 -0.125298 19.2783
v 1.60453 -0.127237 19.2805
v 1.60192 -0.125547 19.2824
v 1.60151 -0.121919 19.2821
v 1.75315 -0.0587434 19.428
v 0.474096 -0.226974 17.4324
v 0.47029 -0.21298 17.4255
v 0.481237 -0.201233 17.4245
v 0.49599 -0.203479 17.4305
v 0.499796 -0.217472 17.4375
v 0.488849 -0.22922 17.4384
v 0.313342 0.0172082 17.8993
v 0.310145 0.0286917 17.894
v 0.318998 0.0382512 17.8933
v 0.331048 0.0363272 17.8979
v 0.334245 0.0248437 17.9032
v 0.325392 0.0152842 17.9039
v 0.230553 0.0658703 18.1621
v 0.227721 0.0752615 18.1561
v 0.235526 0.0834419 18.1543
v 0.246164 0.0822311 18.1584
v 0.248996 0.0728398 18.1643
v 0.24119 0.0646595 18.1661
v 0.16636 0.262728 18.3509
v 0.164434 0.270528 18.3453
v 0.171614 0.276805 18.343
v 0.18072 0.275282 18.3463
v 0.182646 0.267481 18.352
v 0.175465 0.261204 18.3543
v 0.114533 0.370332 18.6364
v 0.112725 0.377291 18.6322
v 0.118624 0.383017 18.6309
v 0.126332 0.381783 18.6338
v 0.128141 0.374824 18.638
v 0.122242 0.369099 18.6393
v 0.018133 0.537761 18.8798
v 0.0167803 0.543156 18.8764
v 0.0214863 0.547471 18.8752
v 0.0275449 0.546389 18.8773
v 0.0288976 0.540993 18.8807
v 0.0241916 0.536679 18.8819
v -0.00700848 0.653244 19.142
v -0.00764233 0.656034 19.1402
v -0.00520216 0.658377 19.1397
v -0.00212814 0.657929 19.1412
v -0.0014943 0.655138 19.143
v -0.00393447 0.652795 19.1435
v -0.107716 0.762315 19.2852
v 0.430774 -0.256684 16.894
v 0.419879 -0.267538 16.8862
v 0.4029 -0.264411 16.8864
v 0.396815 -0.250429 16.8945
v 0.40771 -0.239575 16.9024
v 0.42469 -0.242702 16.9021
v 0.443133 -0.559966 17.3586
v 0.434109 -0.569104 17.3524
v 0.420076 -0.566491 17.3525
v 0.415068 -0.554741 17.3589
v 0.424092 -0.545604 17.3652
v 0.438124 -0.548216 17.365
v 0.359895 -0.684784 17.5954
v 0.351745 -0.693079 17.5902
v 0.339188 -0.691269 17.5914
v 0.334781 -0.681162 17.5978
v 0.342931 -0.672867 17.603
v 0.355488 -0.674677 17.6018
v 0.438526 -0.849081 17.8077
v 0.43142 -0.856447 17.8033
v 0.42051 -0.855421 17.8052
v 0.416706 -0.847029 17.8114
v 0.423812 -0.839664 17.8158
v 0.434722 -0.84069 17.8139
v 0.400449 -1.01377 18.0721
v 0.394436 -1.02014 18.0683
v 0.385023 -1.01883 18.0691
v 0.381621 -1.01116 18.0736
v 0.387634 -1.00479 18.0774
v 0.397047 -1.0061 18.0766
v 0.43539 -1.15921 18.3461
v 0.43028 -1.16415 18.3424
v 0.422359 -1.16311 18.3432
v 0.419549 -1.15713 18.3478
v 0.42466 -1.1522 18.3515
v 0.43258 -1.15324 18.3507
v 0.40262 -1.3613 18.5522
v 0.398977 -1.36513 18.5496
v 0.393111 -1.36456 18.5502
v 0.390888 -1.36017 18.5535
v 0.394531 -1.35634 18.5561
v 0.400396 -1.3569 18.5555
v 0.4464 -1.4841 18.811
v 0.445143 -1.48551 18.8103
v 0.44316 -1.48545 18.8107
v 0.442434 -1.48398 18.8119
v 0.44369 -1.48256 18.8127
v 0.445673 -1.48262 18.8122
v 0.464822 -1.56955 18.9021
v 0.329226 -0.252082 16.3799
v 0.343804 -0.253683 16.3661
v 0.355492 -0.270021 16.3658
v 0.352603 -0.284759 16.3791
v 0.338024 -0.283157 16.3928
v 0.326336 -0.266819 16.3932
v 0.673434 -0.0496979 16.7725
v 0.685965 -0.0508283 16.7614
v 0.695765 -0.064489 16.7611
v 0.693034 -0.0770193 16.772
v 0.680503 -0.0758889 16.7831
v 0.670702 -0.0622282 16.7834
v 0.862109 0.109477 16.9144
v 0.873967 0.108183 16.9051
v 0.881748 0.0951784 16.9044
v 0.877671 0.0834685 16.9132
v 0.865813 0.0847628 16.9225
v 0.858032 0.0977671 16.9232
v 1.00926 0.129197 17.1569
v 1.02052 0.129081 17.1496
v 1.0276 0.117765 17.1484
v 1.02343 0.106566 17.1545
v 1.01217 0.106682 17.1618
v 1.00508 0.117997 17.163
v 1.17826 0.257512 17.3889
v 1.18744 0.257089 17.3819
v 1.19362 0.247347 17.381
v 1.1906 0.238027 17.3872
v 1.18141 0.23845 17.3942
v 1.17524 0.248192 17.3951
v 1.37337 0.31414 17.6287
v 1.38151 0.313956 17.6229
v 1.3873 0.305798 17.6226
v 1.38495 0.297824 17.6282
v 1.37681 0.298008 17.634
v 1.37102 0.306166 17.6343
v 1.50254 0.462881 17.8458
v 1.50868 0.462427 17.8405
v 1.51322 0.455711 17.8401
v 1.51162 0.44945 17.845
v 1.50549 0.449904 17.8503
v 1.50094 0.45662 17.8507
v 1.72544 0.521218 18.0292
v 1.72886 0.520715 18.0256
v 1.73129 0.516391 18.025
v 1.73029 0.51257 18.0281
v 1.72687 0.513073 18.0317
v 1.72444 0.517397 18.0322
v 1.92309 0.623358 18.2159
v 0.238265 -0.321408 15.8766
v 0.222001 -0.304481 15.8656
v 0.22863 -0.279459 15.8637
v 0.251523 -0.271363 15.8728
v 0.267788 -0.28829 15.8839
v 0.261159 -0.313312 15.8858
v -0.0352814 -0.194602 16.3545
v -0.0492301 -0.180221 16.3455
v -0.0436779 -0.159062 16.344
v -0.0241771 -0.152286 16.3514
v -0.0102283 -0.166667 16.3603
v -0.0157805 -0.187825 16.3618
v -0.111055 -0.165792 16.6301
v -0.122977 -0.153552 16.6198
v -0.117858 -0.134448 16.6173
v -0.100817 -0.127584 16.625
v -0.0888958 -0.139823 16.6353
v -0.0940148 -0.158927 16.6378
v -0.301943 -0.0567831 16.8187
v -0.311084 -0.0466677 16.8073
v -0.304796 -0.0307163 16.8025
v -0.289368 -0.0248804 16.8092
v -0.280227 -0.0349958 16.8207
v -0.286515 -0.0509471 16.8254
v -0.390307 0.0780983 17.0578
v -0.399601 0.0882467 17.0504
v -0.395073 0.103092 17.0485
v -0.38125 0.107788 17.0541
v -0.371956 0.0976395 17.0615
v -0.376484 0.0827947 17.0634
v -0.540566 0.0783597 17.3045
v -0.548998 0.0872643 17.2981
v -0.545819 0.10074 17.2977
v -0.534207 0.105312 17.3037
v -0.525774 0.096407 17.3101
v -0.528954 0.0829311 17.3105
v -0.841685 0.219747 17.8455
v -0.84617 0.224898 17.8403
v -0.843651 0.233029 17.839
v -0.836648 0.236009 17.843
v -0.832163 0.230858 17.8483
v -0.834682 0.222728 17.8495
v -1.02998 0.341162 18.0499
v -1.03168 0.343021 18.048
v -1.03079 0.346021 18.0475
v -1.0282 0.347161 18.0489
v -1.02649 0.345302 18.0508
v -1.02738 0.342302 18.0513
v -1.09482 0.371544 18.181
v -1.11014 0.46316 19.2682
v -1.10641 0.45765 19.2674
v -1.10933 0.451625 19.2672
v -1.11599 0.45111 19.2677
v -1.11973 0.456621 19.2684
v -1.11681 0.462646 19.2687
v -1.01481 0.420153 19.7844
v -1.01439 0.419545 19.7843
v -1.01472 0.418881 19.7843
v -1.01545 0.418824 19.7844
v -1.01586 0.419432 19.7845
v -1.01554 0.420096 19.7845
v -1.01776 0.416715 19.8109
v -0.980136 0.377773 18.7151
v -0.975849 0.384995 18.7098
v -0.966211 0.387129 18.7111
v -0.96086 0.38204 18.7178
v -0.965147 0.374817 18.7231
v -0.974785 0.372684 18.7218
v -1.13301 0.681866 19.1239
v -1.13063 0.685643 19.1209
v -1.12543 0.686824 19.1216
v -1.12262 0.684229 19.1254
v -1.125 0.680452 19.1284
v -1.1302 0.679271 19.1277
v -1.17045 0.909055 19.2636
v -1.16963 0.910638 19.2624
v -1.1676 0.911237 19.2627
v -1.16639 0.910254 19.2642
v -1.16721 0.908671 19.2653
v -1.16924 0.908072 19.2651
v -1.20144 0.942695 19.3326
v -0.815071 0.277317 18.1539
v -0.82446 0.272043 18.1476
v -0.834937 0.278496 18.1454
v -0.836025 0.290223 18.1496
v -0.826636 0.295497 18.1559
v -0.816159 0.289044 18.1581
v -1.07111 0.119404 18.5992
v -1.07772 0.11566 18.5951
v -1.08502 0.120077 18.5937
v -1.0857 0.128238 18.5964
v -1.07909 0.131982 18.6005
v -1.07179 0.127565 18.6019
v -1.12552 0.0131028 18.8437
v -1.13035 0.0103856 18.8398
v -1.13572 0.0140881 18.838
v -1.13625 0.0205078 18.84
v -1.13143 0.023225 18.8439
v -1.12606 0.0195225 18.8457
v -1.32525 -0.0330342 19.0244
v -1.32857 -0.0348092 19.0216
v -1.33167 -0.0319302 19.0195
v -1.33145 -0.0272761 19.0203
v -1.32813 -0.0255011 19.0231
v -1.32503 -0.0283801 19.0252
v -1.45232 -0.0327949 19.2586
v -0.680521 0.226741 17.6137
v -0.668333 0.219601 17.6105
v -0.668065 0.205124 17.611
v -0.679986 0.197786 17.6147
v -0.692174 0.204925 17.6179
v -0.692441 0.219403 17.6174
v -0.503856 0.296524 18.1206
v -0.494403 0.291021 18.1183
v -0.494222 0.279847 18.1186
v -0.503494 0.274177 18.1212
v -0.512948 0.279681 18.1235
v -0.513129 0.290854 18.1232
v -0.461594 0.254003 18.3875
v -0.453924 0.249052 18.3853
v -0.453911 0.239707 18.3863
v -0.461568 0.235313 18.3895
v -0.469238 0.240264 18.3917
v -0.469251 0.249608 18.3908
v -0.32816 0.344608 18.6079
v -0.322167 0.340541 18.6049
v -0.321722 0.332805 18.606
v -0.327268 0.329136 18.6102
v -0.33326 0.333203 18.6132
v -0.333706 0.340939 18.612
v -0.181111 0.334016 18.844
v -0.175865 0.331149 18.8425
v -0.175442 0.324994 18.8429
v -0.180266 0.321707 18.845
v -0.185513 0.324575 18.8465
v -0.185935 0.330729 18.8461
v -0.156101 0.389977 19.1143
v -0.153495 0.388532 19.1138
v -0.153299 0.385549 19.1142
v -0.155708 0.38401 19.1152
v -0.158314 0.385454 19.1157
v -0.15851 0.388437 19.1153
v -0.0949631 0.409466 19.2668
v -0.572848 0.129468 17.0773
v -0.572435 0.14182 17.0664
v -0.560552 0.153198 17.0673
v -0.549083 0.152224 17.0791
v -0.549495 0.139872 17.09
v -0.561378 0.128494 17.0891
v -0.859024 0.398092 17.4567
v -0.858946 0.408351 17.4482
v -0.849293 0.417556 17.4489
v -0.839718 0.4165 17.4581
v -0.839796 0.406241 17.4667
v -0.849449 0.397036 17.466
v -1.03056 0.575644 17.5813
v -1.03103 0.585207 17.5745
v -1.02239 0.59312 17.5749
v -1.01329 0.591469 17.5821
v -1.01283 0.581906 17.5889
v -1.02146 0.573993 17.5885
v -1.11494 0.661022 17.8297
v -1.11596 0.669736 17.8248
v -1.10875 0.676692 17.8254
v -1.10052 0.674935 17.8309
v -1.09951 0.666222 17.8358
v -1.10672 0.659265 17.8352
v -1.28924 0.806851 18.0381
v -1.28953 0.813805 18.0332
v -1.28322 0.819504 18.0335
v -1.27663 0.818248 18.0387
v -1.27634 0.811294 18.0436
v -1.28265 0.805596 18.0433
v -1.40125 0.958409 18.2812
v -1.40158 0.963847 18.2774
v -1.39704 0.968626 18.2781
v -1.39217 0.967966 18.2825
v -1.39184 0.962528 18.2863
v -1.39638 0.957749 18.2856
v -1.60365 1.06441 18.4508
v -1.6036 1.06712 18.4487
v -1.60113 1.06946 18.449
v -1.59872 1.06909 18.4514
v -1.59877 1.06639 18.4535
v -1.60124 1.06405 18.4532
v -1.67283 1.18947 18.5905
v -0.401761 0.0481721 16.5387
v -0.410072 0.0342225 16.5308
v -0.427836 0.0349088 16.5276
v -0.43729 0.0495448 16.5324
v -0.42898 0.0634945 16.5403
v -0.411215 0.0628081 16.5434
v -0.537212 -0.200922 17.0104
v -0.54417 -0.212661 17.0042
v -0.55895 -0.212172 17.0017
v -0.566773 -0.199943 17.0054
v -0.559816 -0.188203 17.0117
v -0.545035 -0.188692 17.0141
v -0.549629 -0.279453 17.2785
v -0.555083 -0.289549 17.2716
v -0.568018 -0.289016 17.268
v -0.575499 -0.278388 17.2714
v -0.570045 -0.268293 17.2784
v -0.55711 -0.268825 17.2819
v -0.677186 -0.445522 17.4647
v -0.682103 -0.453838 17.458
v -0.69309 -0.452438 17.454
v -0.699159 -0.442722 17.4567
v -0.694242 -0.434407 17.4635
v -0.683255 -0.435807 17.4675
v -0.753999 -0.535007 17.7504
v -0.758485 -0.542561 17.7454
v -0.768217 -0.541795 17.7428
v -0.773464 -0.533474 17.7451
v -0.768977 -0.525919 17.7501
v -0.759245 -0.526686 17.7528
v -0.843373 -0.698188 17.9993
v -0.847193 -0.704541 17.9949
v -0.855349 -0.703662 17.9922
v -0.859686 -0.69643 17.994
v -0.855866 -0.690077 17.9984
v -0.84771 -0.690956 18.001
v -0.941752 -0.7703 18.2593
v -0.944691 -0.77503 18.2557
v -0.951067 -0.774448 18.254
v -0.954504 -0.769134 18.256
v -0.951565 -0.764403 18.2595
v -0.945189 -0.764986 18.2612
v -0.989644 -0.958026 18.4716
v -0.990738 -0.959875 18.4695
v -0.993569 -0.959552 18.4685
v -0.995307 -0.957381 18.4697
v -0.994213 -0.955532 18.4718
v -0.991382 -0.955855 18.4727
v -1.07386 -1.05995 18.5943
v -0.278492 -0.00778595 16.0192
v -0.260315 -0.0102098 16.0129
v -0.251263 -0.0271243 16.0157
v -0.260389 -0.0416151 16.0248
v -0.278566 -0.0391912 16.0311
v -0.287618 -0.0222767 16.0283
v -0.113223 0.228118 16.4932
v -0.0978462 0.226145 16.4881
v -0.0902821 0.21185 16.4903
v -0.0980951 0.199527 16.4976
v -0.113472 0.2015 16.5027
v -0.121036 0.215795 16.5005
v 0.00535809 0.259726 16.7448
v 0.0194172 0.257969 16.7405
v 0.0266093 0.245429 16.7437
v 0.0197424 0.234647 16.7512
v 0.00568327 0.236405 16.7554
v -0.00150888 0.248944 16.7523
v 0.0592853 0.439032 16.9521
v 0.0718915 0.437607 16.9486
v 0.0786183 0.426946 16.9524
v 0.072739 0.417709 16.9597
v 0.0601328 0.419133 16.9632
v 0.0534059 0.429795 16.9594
v 0.178042 0.529358 17.2282
v 0.188983 0.528266 17.2252
v 0.194581 0.518601 17.2274
v 0.189237 0.510028 17.2327
v 0.178295 0.511121 17.2357
v 0.172698 0.520785 17.2334
v 0.232433 0.664663 17.5039
v 0.241738 0.663332 17.5006
v 0.246656 0.654991 17.5029
v 0.242269 0.647981 17.5084
v 0.232964 0.649312 17.5117
v 0.228046 0.657653 17.5094
v 0.378696 0.779529 17.7265
v 0.386583 0.778758 17.7239
v 0.390966 0.771956 17.7259
v 0.387463 0.765926 17.7305
v 0.379576 0.766697 17.733
v 0.375192 0.773498 17.731
v 0.406477 0.908674 17.9837
v 0.412166 0.908352 17.9824
v 0.415384 0.903966 17.9845
v 0.412912 0.899902 17.9879
v 0.407222 0.900224 17.9892
v 0.404005 0.90461 17.987
v 0.500462 1.08508 18.2026
v 0.501695 1.08487 18.2021
v 0.502347 1.08376 18.2025
v 0.501765 1.08286 18.2033
v 0.500532 1.08307 18.2037
v 0.49988 1.08418 18.2034
v 0.53553 1.10725 18.2743
v -0.133272 -0.14252 15.5175
v -0.140025 -0.13013 15.4996
v -0.134205 -0.108135 15.4981
v -0.121633 -0.0985296 15.5146
v -0.11488 -0.11092 15.5325
v -0.1207 -0.132915 15.534
v -0.562251 0.021966 15.8373
v -0.568481 0.0326709 15.8223
v -0.563584 0.0513895 15.8211
v -0.552456 0.0594032 15.8348
v -0.546226 0.0486983 15.8498
v -0.551124 0.0299797 15.851
v -0.823622 0.0743602 15.9374
v -0.829617 0.0849127 15.9245
v -0.823719 0.101579 15.9232
v -0.811825 0.107693 15.9349
v -0.80583 0.0971405 15.9478
v -0.811729 0.0804741 15.9491
v -0.967654 0.193432 16.1516
v -0.974869 0.202981 16.1411
v -0.969801 0.217954 16.1391
v -0.957517 0.223379 16.1477
v -0.950301 0.21383 16.1582
v -0.95537 0.198857 16.1602
v -1.20405 0.256782 16.3487
v -1.20962 0.264845 16.3388
v -1.20529 0.277973 16.3373
v -1.19539 0.283038 16.3457
v -1.18982 0.274976 16.3555
v -1.19415 0.261847 16.3571
v -1.40148 0.386712 16.5555
v -1.40675 0.393874 16.5471
v -1.40361 0.405681 16.5462
v -1.39519 0.410327 16.5538
v -1.38991 0.403164 16.5622
v -1.39306 0.391357 16.5631
v -1.62381 0.40507 16.7457
v -1.62758 0.411027 16.7377
v -1.62456 0.421195 16.7368
v -1.61777 0.425407 16.7438
v -1.61401 0.41945 16.7518
v -1.61703 0.409282 16.7527
v -1.83306 0.551055 16.8927
v -1.83523 0.555474 16.8859
v -1.83213 0.56318 16.8848
v -1.82685 0.566467 16.8904
v -1.82468 0.562047 16.8972
v -1.82778 0.554341 16.8983
v -2.26302 0.739554 17.1752
v 0.0705244 -0.216812 15.0332
v 0.0696201 -0.244236 15.0228
v 0.0437933 -0.257191 15.0179
v 0.0188707 -0.242723 15.0233
v 0.019775 -0.2153 15.0336
v 0.0456018 -0.202345 15.0385
v 0.0764008 -0.462155 15.5418
v 0.0756488 -0.485793 15.5334
v 0.0535357 -0.496977 15.5293
v 0.0321745 -0.484522 15.5337
v 0.0329265 -0.460884 15.5421
v 0.0550396 -0.449701 15.5462
v 0.0630765 -0.51474 15.824
v 0.0628862 -0.535369 15.8136
v 0.0427773 -0.545613 15.8086
v 0.0228587 -0.535228 15.814
v 0.023049 -0.514599 15.8245
v 0.0431579 -0.504355 15.8294
v 0.0767015 -0.714746 16.0336
v 0.0764716 -0.731708 16.0214
v 0.0583351 -0.7389 16.0138
v 0.0404285 -0.72913 16.0185
v 0.0406583 -0.712168 16.0308
v 0.0587948 -0.704976 16.0383
v -0.000651723 -0.849837 16.2755
v -0.00149461 -0.866889 16.268
v -0.0180446 -0.874629 16.2643
v -0.0337517 -0.865317 16.2681
v -0.0329089 -0.848265 16.2756
v -0.0163588 -0.840525 16.2793
v 0.0627178 -0.940292 16.542
v 0.0621773 -0.955633 16.5357
v 0.0475822 -0.963385 16.5339
v 0.0335276 -0.955795 16.5385
v 0.0340681 -0.940455 16.5449
v 0.0486633 -0.932703 16.5466
v 0.0748853 -1.20484 17.1197
v 0.0744753 -1.21515 17.1132
v 0.0637321 -1.2201 17.1103
v 0.0533991 -1.21475 17.1139
v 0.0538092 -1.20444 17.1204
v 0.0645523 -1.19949 17.1233
v 0.0718762 -1.40284 17.3492
v 0.0717456 -1.41011 17.3447
v 0.064282 -1.41364 17.3425
v 0.0569491 -1.40991 17.3448
v 0.0570797 -1.40264 17.3493
v 0.0645432 -1.39911 17.3515
v 0.0656073 -1.51305 17.6302
v 0.0655479 -1.51517 17.6292
v 0.0634904 -1.51624 17.6288
v 0.0614924 -1.5152 17.6295
v 0.0615518 -1.51309 17.6305
v 0.0636093 -1.51201 17.6309
v 0.0795385 -1.56649 17.7238
v 0.535664 -2.24932 19.0769
v 0.53757 -2.25174 19.0746
v 0.536158 -2.25526 19.0739
v 0.53284 -2.25636 19.0755
v 0.530934 -2.25395 19.0778
v 0.532346 -2.25043 19.0785
v 0.716508 -2.43848 19.411
v 0.492447 -2.04981 18.5151
v 0.494826 -2.04154 18.5143
v 0.503208 -2.03945 18.5141
v 0.509212 -2.04564 18.5147
v 0.506833 -2.05391 18.5155
v 0.49845 -2.056 18.5157
v 0.458613 -1.96119 19.0321
v 0.459637 -1.95766 19.0317
v 0.463229 -1.95677 19.0317
v 0.465797 -1.95942 19.032
v 0.464773 -1.96295 19.0324
v 0.461181 -1.96384 19.0324
v 0.484802 -1.9655 19.2024
v 0.484148 -1.88185 17.9492
v 0.47436 -1.8834 17.9427
v 0.465057 -1.87626 17.9443
v 0.465541 -1.86758 17.9523
v 0.475329 -1.86603 17.9587
v 0.484632 -1.87317 17.9572
v 0.345786 -2.1973 18.3534
v 0.339756 -2.19821 18.3494
v 0.334011 -2.19381 18.3503
v 0.334298 -2.18849 18.3553
v 0.340328 -2.18758 18.3593
v 0.346072 -2.19198 18.3584
v 0.197832 -2.36828 18.4983
v 0.193542 -2.3693 18.4954
v 0.189203 -2.3664 18.4961
v 0.189155 -2.36247 18.4996
v 0.193446 -2.36145 18.5024
v 0.197784 -2.36435 18.5018
v 0.181394 -2.51071 18.7245
v 0.181011 -2.51081 18.7243
v 0.180646 -2.51058 18.7244
v 0.180663 -2.51025 18.7247
v 0.181045 -2.51015 18.7249
v 0.18141 -2.51038 18.7248
v 0.174445 -2.52341 18.7359
v 0.460257 -1.6828 17.398
v 0.47181 -1.68707 17.3909
v 0.473848 -1.70091 17.3883
v 0.464333 -1.71048 17.3928
v 0.452779 -1.7062 17.3999
v 0.450741 -1.69236 17.4025
v 0.739554 -1.78308 17.8449
v 0.748281 -1.78628 17.84
v 0.749879 -1.7965 17.8383
v 0.74275 -1.80352 17.8414
v 0.734022 -1.80032 17.8463
v 0.732424 -1.7901 17.848
v 0.851323 -1.75883 18.0915
v 0.85796 -1.76124 18.0868
v 0.858778 -1.76937 18.0844
v 0.852959 -1.77508 18.0868
v 0.846322 -1.77267 18.0915
v 0.845504 -1.76455 18.0939
v 1.00978 -1.88417 18.2754
v 1.01498 -1.88617 18.2714
v 1.01475 -1.89228 18.2683
v 1.00933 -1.89638 18.2692
v 1.00413 -1.89437 18.2732
v 1.00436 -1.88826 18.2763
v 1.08565 -1.98529 18.5183
v 1.08883 -1.98658 18.5159
v 1.08902 -1.99056 18.5147
v 1.08605 -1.99324 18.5158
v 1.08287 -1.99194 18.5182
v 1.08268 -1.98796 18.5194
v 1.23551 -2.0023 18.6654
v 0.413751 -1.53272 16.8223
v 0.411136 -1.51695 16.8189
v 0.423487 -1.50626 16.8196
v 0.438453 -1.51134 16.8238
v 0.441068 -1.52711 16.8273
v 0.428717 -1.5378 16.8265
v 0.245243 -1.44879 17.3293
v 0.243125 -1.43617 17.3267
v 0.253006 -1.42766 17.3272
v 0.265007 -1.43176 17.3303
v 0.267125 -1.44439 17.3329
v 0.257244 -1.4529 17.3323
v 0.249115 -1.39207 17.5964
v 0.247797 -1.38113 17.5939
v 0.256412 -1.37394 17.5952
v 0.266345 -1.37769 17.5991
v 0.267663 -1.38863 17.6016
v 0.259048 -1.39582 17.6003
v 0.0928405 -1.35102 17.816
v 0.0919743 -1.34215 17.8125
v 0.098883 -1.3357 17.814
v 0.106658 -1.33812 17.819
v 0.107524 -1.347 17.8225
v 0.100615 -1.35345 17.821
v 0.00614728 -1.23593 18.0539
v 0.00461969 -1.22818 18.052
v 0.010472 -1.22258 18.0527
v 0.0178519 -1.22474 18.0554
v 0.0193795 -1.23249 18.0573
v 0.0135272 -1.23809 18.0565
v -0.0535539 -1.25959 18.323
v -0.0546936 -1.25363 18.3221
v -0.0503066 -1.24947 18.3231
v -0.0447799 -1.25126 18.3251
v -0.0436403 -1.25722 18.326
v -0.0480273 -1.26139 18.325
v -0.186214 -1.18547 18.6936
v 0.425855 -1.37541 16.2744
v 0.414991 -1.38383 16.262
v 0.396631 -1.3818 16.2629
v 0.389135 -1.37136 16.2762
v 0.399999 -1.36294 16.2886
v 0.41836 -1.36496 16.2877
v 0.401329 -1.77063 16.6495
v 0.392315 -1.77796 16.6395
v 0.377129 -1.77626 16.6403
v 0.370957 -1.76723 16.651
v 0.379971 -1.75989 16.6609
v 0.395157 -1.76159 16.6602
v 0.374587 -2.01772 16.7702
v 0.366429 -2.02519 16.7622
v 0.35289 -2.0234 16.7627
v 0.34751 -2.01413 16.7712
v 0.355669 -2.00666 16.7792
v 0.369208 -2.00845 16.7787
v 0.361934 -2.14004 17.0169
v 0.354788 -2.14763 17.0111
v 0.342941 -2.14636 17.0117
v 0.338239 -2.13752 17.0182
v 0.345385 -2.12993 17.024
v 0.357232 -2.1312 17.0234
v 0.361015 -2.36694 17.2255
v 0.354846 -2.37263 17.2196
v 0.344721 -2.37121 17.22
v 0.340764 -2.3641 17.2262
v 0.346933 -2.3584 17.232
v 0.357058 -2.35983 17.2317
v 0.315949 -2.54726 17.47
v 0.310813 -2.55219 17.4652
v 0.302243 -2.55163 17.466
v 0.298811 -2.54615 17.4717
v 0.303948 -2.54122 17.4766
v 0.312517 -2.54177 17.4757
v 0.364805 -2.76834 17.6424
v 0.360861 -2.77156 17.6385
v 0.354522 -2.77083 17.6391
v 0.352128 -2.76688 17.6435
v 0.356072 -2.76366 17.6474
v 0.362411 -2.76439 17.6469
v 0.291111 -2.95738 17.8438
v 0.2897 -2.95858 17.8424
v 0.287432 -2.95814 17.8424
v 0.286576 -2.95648 17.8438
v 0.287987 -2.95528 17.8452
v 0.290255 -2.95573 17.8452
v 0.285608 -3.04214 17.9442
v 0.378078 -1.1831 15.7459
v 0.395788 -1.1801 15.7373
v 0.407782 -1.19553 15.7336
v 0.402068 -1.21397 15.7384
v 0.384358 -1.21697 15.747
v 0.372364 -1.20154 15.7507
v 0.653779 -1.13657 16.2194
v 0.668853 -1.13399 16.2125
v 0.679045 -1.14697 16.2095
v 0.674164 -1.16252 16.2134
v 0.659091 -1.16511 16.2203
v 0.648899 -1.15213 16.2233
v 0.721433 -1.10064 16.4883
v 0.734169 -1.0979 16.4804
v 0.743112 -1.10945 16.4762
v 0.739318 -1.12373 16.4798
v 0.726582 -1.12647 16.4876
v 0.71764 -1.11493 16.4919
v 0.930459 -1.09507 16.6746
v 0.941484 -1.09313 16.667
v 0.948399 -1.10376 16.6623
v 0.944288 -1.11633 16.6652
v 0.933264 -1.11827 16.6728
v 0.926349 -1.10764 16.6775
v 1.04572 -1.10181 16.9609
v 1.05585 -1.10007 16.9552
v 1.06245 -1.10924 16.9521
v 1.05892 -1.12014 16.9546
v 1.04879 -1.12188 16.9602
v 1.04219 -1.11271 16.9634
v 1.22469 -1.07019 17.2126
v 1.23349 -1.06873 17.2076
v 1.23897 -1.07677 17.2044
v 1.23564 -1.08628 17.2063
v 1.22684 -1.08774 17.2113
v 1.22137 -1.0797 17.2145
v 1.3379 -1.10433 17.4739
v 1.34515 -1.10323 17.4694
v 1.34993 -1.11003 17.4672
v 1.34745 -1.11794 17.4695
v 1.34019 -1.11905 17.474
v 1.33541 -1.11224 17.4762
v 1.50801 -1.02445 17.6914
v 1.51236 -1.02366 17.6873
v 1.51556 -1.02843 17.6853
v 1.5144 -1.03399 17.6874
v 1.51005 -1.03478 17.6916
v 1.50685 -1.03001 17.6936
v 1.71992 -1.02755 17.895
v 1.72112 -1.0273 17.8941
v 1.72195 -1.02847 17.8935
v 1.72158 -1.0299 17.8939
v 1.72038 -1.03016 17.8949
v 1.71955 -1.02898 17.8954
v 1.76018 -1.017 17.9761
v 0.339476 -1.03393 15.1999
v 0.328615 -1.01659 15.1934
v 0.336622 -0.996958 15.1969
v 0.355491 -0.994665 15.2069
v 0.366351 -1.01201 15.2134
v 0.358344 -1.03164 15.21
v 0.0552619 -1.06761 15.6746
v 0.0459171 -1.05282 15.6692
v 0.052828 -1.0361 15.672
v 0.0690838 -1.03416 15.6802
v 0.0784286 -1.04895 15.6856
v 0.0715177 -1.06568 15.6829
v -0.0440204 -1.00175 15.9277
v -0.052683 -0.988135 15.9231
v -0.0469585 -0.972849 15.927
v -0.0325714 -0.971181 15.9354
v -0.0239087 -0.984799 15.94
v -0.0296333 -1.00009 15.9361
v -0.215925 -1.07877 16.1335
v -0.223937 -1.06652 16.1297
v -0.219432 -1.05284 16.1343
v -0.206915 -1.0514 16.1427
v -0.198903 -1.06365 16.1464
v -0.203408 -1.07733 16.1419
v -0.359733 -1.05003 16.411
v -0.366913 -1.03938 16.4079
v -0.362406 -1.02727 16.4107
v -0.350719 -1.0258 16.4167
v -0.343539 -1.03645 16.4199
v -0.348046 -1.04856 16.4171
v -0.495172 -1.09997 16.6873
v -0.501012 -1.09051 16.6838
v -0.497134 -1.07988 16.6866
v -0.487416 -1.0787 16.6929
v -0.481576 -1.08816 16.6965
v -0.485454 -1.0988 16.6937
v -0.673098 -1.06559 16.9135
v -0.678621 -1.05749 16.9106
v -0.675603 -1.04808 16.9132
v -0.66706 -1.04677 16.9186
v -0.661537 -1.05487 16.9215
v -0.664556 -1.06428 16.9189
v -0.784723 -1.13278 17.171
v -0.789539 -1.1263 17.1695
v -0.787639 -1.11893 17.1726
v -0.780924 -1.11805 17.1773
v -0.776108 -1.12452 17.1788
v -0.778008 -1.13189 17.1757
v -0.976625 -1.17963 17.3926
v -0.978963 -1.17561 17.391
v -0.977342 -1.17118 17.3923
v -0.973382 -1.17077 17.3952
v -0.971044 -1.17479 17.3967
v -0.972666 -1.17922 17.3954
v -1.1118 -1.14063 17.6494
v 0.348258 -0.811131 14.6936
v 0.342341 -0.825051 14.6734
v 0.319463 -0.835684 14.6716
v 0.302503 -0.832397 14.69
v 0.30842 -0.818478 14.7103
v 0.331298 -0.807844 14.7121
v 0.499475 -1.25557 14.9979
v 0.494581 -1.26803 14.9808
v 0.474952 -1.27722 14.9793
v 0.460216 -1.27395 14.9949
v 0.465109 -1.26149 15.012
v 0.484739 -1.25231 15.0135
v 0.627785 -1.49315 15.0885
v 0.622812 -1.50545 15.0735
v 0.604054 -1.51237 15.072
v 0.59027 -1.50698 15.0855
v 0.595244 -1.49468 15.1005
v 0.614001 -1.48776 15.102
v 0.631023 -1.68775 15.2955
v 0.627818 -1.70067 15.2831
v 0.610945 -1.70713 15.2808
v 0.597275 -1.70067 15.291
v 0.60048 -1.68774 15.3034
v 0.617354 -1.68128 15.3057
v 0.735809 -1.91604 15.484
v 0.732733 -1.92673 15.4723
v 0.717849 -1.9326 15.4705
v 0.70604 -1.92777 15.4803
v 0.709116 -1.91709 15.492
v 0.724 -1.91122 15.4938
v 0.763333 -2.15508 15.6854
v 0.760861 -2.16499 15.6754
v 0.747981 -2.17098 15.6744
v 0.737574 -2.16706 15.6833
v 0.740047 -2.15715 15.6932
v 0.752926 -2.15116 15.6942
v 0.892228 -2.34007 15.8726
v 0.889661 -2.34796 15.863
v 0.878047 -2.35296 15.8618
v 0.869 -2.35006 15.8702
v 0.871566 -2.34217 15.8798
v 0.88318 -2.33717 15.881
v 0.914539 -2.59581 16.0169
v 0.911973 -2.60148 16.0081
v 0.901809 -2.60475 16.0065
v 0.89421 -2.60234 16.0138
v 0.896777 -2.59666 16.0226
v 0.906941 -2.5934 16.0241
v 1.05852 -3.09135 16.319
v 1.05776 -3.09272 16.3164
v 1.05498 -3.09363 16.316
v 1.05295 -3.09317 16.3182
v 1.05371 -3.09181 16.3207
v 1.0565 -3.0909 16.3211
v 1.08135 -3.23722 16.3769
v 0.264214 -0.58537 14.206
v 0.28808 -0.566245 14.1949
v 0.317459 -0.578784 14.1888
v 0.322972 -0.610447 14.1938
v 0.299107 -0.629572 14.2048
v 0.269728 -0.617034 14.2109
v 0.452531 -0.438856 14.7177
v 0.473245 -0.422231 14.7086
v 0.498695 -0.433 14.7035
v 0.503431 -0.460394 14.7076
v 0.482717 -0.477018 14.7167
v 0.457267 -0.466249 14.7218
v 0.503953 -0.423241 15.0001
v 0.521816 -0.408114 14.9886
v 0.545217 -0.417901 14.9825
v 0.550756 -0.442817 14.9879
v 0.532893 -0.457945 14.9994
v 0.509491 -0.448157 15.0055
v 0.650564 -0.289746 15.2124
v 0.665416 -0.277137 15.1986
v 0.684921 -0.287455 15.1895
v 0.689575 -0.310382 15.1942
v 0.674723 -0.32299 15.208
v 0.655218 -0.312673 15.2171
v 0.805615 -0.268526 15.4529
v 0.821291 -0.256381 15.4446
v 0.840406 -0.265121 15.44
v 0.843844 -0.286007 15.4438
v 0.828168 -0.298152 15.4521
v 0.809054 -0.289412 15.4566
v 0.834101 -0.169404 15.7218
v 0.848122 -0.158234 15.7148
v 0.86587 -0.165327 15.7126
v 0.869597 -0.18359 15.7174
v 0.855576 -0.19476 15.7244
v 0.837828 -0.187666 15.7266
v 1.02675 -0.00757762 16.3056
v 1.03683 0.000461356 16.298
v 1.05001 -0.00562371 16.2943
v 1.05311 -0.0197478 16.2982
v 1.04303 -0.0277867 16.3059
v 1.02985 -0.0217017 16.3096
v 1.17857 0.109224 16.5404
v 1.18655 0.115863 16.5344
v 1.1971 0.111116 16.5312
v 1.19968 0.0997294 16.534
v 1.1917 0.0930903 16.5401
v 1.18115 0.0978375 16.5433
v 1.2645 0.165431 16.8238
v 1.26968 0.169622 16.8208
v 1.27635 0.1669 16.8196
v 1.27785 0.159987 16.8215
v 1.27268 0.155796 16.8244
v 1.266 0.158518 16.8256
v 1.35568 0.283861 17.0956
v 1.35588 0.284015 17.0955
v 1.35614 0.283893 17.0954
v 1.35619 0.283616 17.0955
v 1.35599 0.283462 17.0956
v 1.35574 0.283584 17.0957
v 1.36305 0.286499 17.1069
v 2.23125 1.76801 17.8182
v 2.23176 1.77309 17.8132
v 2.23822 1.77519 17.8108
v 2.24418 1.77221 17.8135
v 2.24367 1.76713 17.8186
v 2.23721 1.76502 17.8209
v 2.30784 2.13203 18.1801
v 2.30795 2.13321 18.1787
v 2.30955 2.1337 18.1781
v 2.31105 2.133 18.1788
v 2.31095 2.13182 18.1801
v 2.30934 2.13133 18.1808
v 2.29873 2.18024 18.2221
v 2.03791 1.52912 17.2907
v 2.02789 1.5246 17.2914
v 2.01894 1.53101 17.2914
v 2.02001 1.54195 17.2907
v 2.03002 1.54647 17.2901
v 2.03897 1.54006 17.2901
v 2.05011 1.50655 17.8147
v 2.04456 1.50404 17.815
v 2.03961 1.5076 17.815
v 2.0402 1.51366 17.8147
v 2.04575 1.51616 17.8143
v 2.0507 1.51261 17.8143
v 2.06314 1.57449 18.0709
v 2.06032 1.57333 18.0708
v 2.05791 1.57519 18.0709
v 2.05831 1.5782 18.071
v 2.06113 1.57936 18.0711
v 2.06354 1.5775 18.071
v 2.05156 1.53569 18.1763
v 1.84118 1.34399 16.7513
v 1.84917 1.33549 16.7437
v 1.85006 1.32194 16.7469
v 1.84296 1.31689 16.7578
v 1.83497 1.3254 16.7655
v 1.83408 1.33895 16.7622
v 2.21259 1.48251 17.1038
v 2.21841 1.47666 17.0986
v 2.21892 1.46719 17.1007
v 2.21361 1.46356 17.108
v 2.2078 1.46941 17.1132
v 2.20729 1.47888 17.1111
v 2.44551 1.49122 17.236
v 2.45053 1.48703 17.232
v 2.45141 1.4796 17.2336
v 2.44729 1.47635 17.2392
v 2.44227 1.48053 17.2432
v 2.44138 1.48796 17.2416
v 2.57222 1.59295 17.4481
v 2.57614 1.58991 17.4458
v 2.57697 1.58475 17.4475
v 2.57388 1.58263 17.4515
v 2.56997 1.58568 17.4538
v 2.56914 1.59084 17.4522
v 2.80014 1.65597 17.6098
v 1.62846 1.1194 16.2125
v 1.6225 1.13179 16.2036
v 1.6325 1.14361 16.1983
v 1.64845 1.14303 16.2019
v 1.6544 1.13064 16.2108
v 1.6444 1.11883 16.216
v 1.56763 1.43852 16.6385
v 1.5629 1.44845 16.632
v 1.57064 1.45785 16.6282
v 1.58312 1.45732 16.6308
v 1.58785 1.44738 16.6373
v 1.5801 1.43798 16.6411
v 1.50016 1.53067 16.8851
v 1.49617 1.5385 16.8788
v 1.50284 1.54582 16.8744
v 1.5135 1.5453 16.8763
v 1.51749 1.53746 16.8827
v 1.51081 1.53015 16.8871
v 1.50862 1.74819 17.0506
v 1.50545 1.75469 17.0451
v 1.51119 1.75941 17.0399
v 1.5201 1.75765 17.0402
v 1.52327 1.75115 17.0457
v 1.51753 1.74643 17.0509
v 1.56145 1.88999 17.2779
v 1.55894 1.89539 17.2735
v 1.56372 1.90008 17.2703
v 1.571 1.89936 17.2715
v 1.57351 1.89396 17.2759
v 1.56873 1.88927 17.2791
v 1.47167 2.066 17.4677
v 1.47005 2.06905 17.4647
v 1.47287 2.07211 17.4628
v 1.47731 2.07214 17.4639
v 1.47893 2.06909 17.4669
v 1.47611 2.06602 17.4688
v 1.44722 2.21618 17.6499
v 1.48251 0.927918 15.679
v 1.47049 0.913934 15.6778
v 1.45244 0.917022 15.6802
v 1.44641 0.934093 15.6839
v 1.45843 0.948077 15.6852
v 1.47648 0.944989 15.6827
v 1.5805 0.79662 16.1938
v 1.57061 0.78513 16.1929
v 1.55577 0.787715 16.1948
v 1.55081 0.80179 16.1976
v 1.56069 0.813281 16.1985
v 1.57554 0.810696 16.1966
v 1.56179 0.788296 16.4657
v 1.55257 0.778527 16.4645
v 1.5396 0.781106 16.4672
v 1.53586 0.793454 16.4711
v 1.54508 0.803223 16.4723
v 1.55804 0.800644 16.4696
v 1.65223 0.662188 16.6893
v 1.64425 0.654081 16.6866
v 1.63302 0.65573 16.6894
v 1.62977 0.665485 16.695
v 1.63775 0.673592 16.6978
v 1.64898 0.671944 16.6949
v 1.64321 0.54574 16.9416
v 1.63686 0.537884 16.9406
v 1.62695 0.539135 16.9424
v 1.6234 0.54824 16.9451
v 1.62975 0.556095 16.9461
v 1.63966 0.554845 16.9443
v 1.72715 0.543815 17.2047
v 1.7217 0.537111 17.2047
v 1.71344 0.538263 17.2069
v 1.71062 0.54612 17.2092
v 1.71607 0.552824 17.2091
v 1.72433 0.551672 17.2069
v 1.82595 0.393462 17.7389
v 1.82463 0.391923 17.7387
v 1.82268 0.392187 17.7392
v 1.82206 0.393989 17.7399
v 1.82338 0.395529 17.7401
v 1.82532 0.395265 17.7396
v 1.85249 0.362452 17.8428
v 1.28185 0.772038 15.1543
v 1.29527 0.767386 15.1393
v 1.30697 0.750415 15.1408
v 1.30526 0.738096 15.1573
v 1.29184 0.742748 15.1723
v 1.28014 0.759719 15.1708
v 1.637 1.04452 15.4651
v 1.64867 1.04087 15.4527
v 1.6585 1.02654 15.454
v 1.65666 1.01586 15.4676
v 1.64499 1.01951 15.48
v 1.63516 1.03384 15.4788
v 1.85396 1.19443 15.547
v 1.86554 1.1918 15.5366
v 1.87416 1.17859 15.5375
v 1.87121 1.16801 15.5489
v 1.85962 1.17063 15.5593
v 1.851 1.18385 15.5584
v 1.98188 1.28804 15.7721
v 1.99342 1.2867 15.7642
v 2.0014 1.27516 15.7653
v 1.99785 1.26496 15.7743
v 1.98631 1.2663 15.7822
v 1.97833 1.27784 15.7812
v 2.17468 1.45169 15.948
v 2.18393 1.44983 15.9403
v 2.19048 1.43958 15.941
v 2.18779 1.43119 15.9494
v 2.17854 1.43305 15.9572
v 2.17199 1.4433 15.9564
v 2.36236 1.55387 16.1681
v 2.37054 1.55243 16.1614
v 2.37695 1.54402 16.1626
v 2.37519 1.53705 16.1705
v 2.36702 1.53849 16.1771
v 2.36061 1.5469 16.1759
v 2.51299 1.74805 16.3114
v 2.51946 1.74624 16.3055
v 2.52448 1.73889 16.3065
v 2.52303 1.73336 16.3134
v 2.51656 1.73517 16.3193
v 2.51154 1.74251 16.3183
v 2.72168 1.83217 16.4875
v 2.72632 1.83098 16.4833
v 2.72942 1.82544 16.4835
v 2.72788 1.82109 16.4879
v 2.72324 1.82229 16.4921
v 2.72014 1.82783 16.4919
v 2.89208 1.96363 16.6811
v 2.89316 1.96325 16.6799
v 2.89407 1.96187 16.68
v 2.89391 1.96088 16.6814
v 2.89282 1.96126 16.6826
v 2.89191 1.96264 16.6824
v 2.96868 2.01207 16.709
v 1.08714 0.53419 14.6413
v 1.07061 0.54576 14.6325
v 1.07403 0.566398 14.6257
v 1.09398 0.575466 14.6277
v 1.1105 0.563896 14.6365
v 1.10708 0.543258 14.6433
v 0.929284 0.761136 15.1162
v 0.915057 0.771117 15.109
v 0.917887 0.788848 15.1035
v 0.934944 0.796598 15.105
v 0.949171 0.786617 15.1122
v 0.946341 0.768886 15.1178
v 0.889259 0.816371 15.3874
v 0.876379 0.824263 15.379
v 0.878821 0.839964 15.3722
v 0.894142 0.847772 15.3739
v 0.907022 0.83988 15.3822
v 0.90458 0.82418 15.389
v 0.767341 0.988112 15.572
v 0.75627 0.995307 15.5637
v 0.759429 1.0088 15.5565
v 0.773658 1.01511 15.5577
v 0.784729 1.00791 15.566
v 0.78157 0.994414 15.5731
v 0.727689 1.10578 15.8541
v 0.717574 1.11271 15.848
v 0.719947 1.12518 15.8429
v 0.732434 1.13073 15.8439
v 0.742549 1.1238 15.85
v 0.740177 1.11133 15.8551
v 0.614694 1.24178 16.1094
v 0.605814 1.24792 16.1039
v 0.608112 1.25866 16.0989
v 0.619291 1.26326 16.0993
v 0.628171 1.25712 16.1047
v 0.625872 1.24638 16.1098
v 0.597586 1.37219 16.364
v 0.589919 1.37758 16.3589
v 0.591931 1.38729 16.3549
v 0.601609 1.39162 16.3561
v 0.609275 1.38624 16.3612
v 0.607264 1.37653 16.3651
v 0.454821 1.4676 16.5947
v 0.449045 1.47103 16.5891
v 0.450758 1.4787 16.5851
v 0.458246 1.48293 16.5869
v 0.464021 1.4795 16.5925
v 0.462309 1.47183 16.5964
v 0.346029 1.64818 16.7989
v 0.34191 1.65064 16.7957
v 0.342919 1.65564 16.7931
v 0.348048 1.65818 16.7936
v 0.352168 1.65573 16.7967
v 0.351159 1.65072 16.7994
v 0.272985 1.75121 17.0623
v 0.272377 1.75161 17.0619
v 0.272531 1.75236 17.0616
v 0.273293 1.75272 17.0616
v 0.273901 1.75232 17.0621
v 0.273747 1.75157 17.0624
v 0.257605 1.77742 17.1033
v 0.921581 0.345595 14.1388
v 0.913614 0.32343 14.135
v 0.891922 0.317067 14.1426
v 0.878198 0.33287 14.1541
v 0.886165 0.355036 14.1579
v 0.907857 0.361398 14.1503
v 1.19274 0.199157 14.5993
v 1.1859 0.180031 14.5961
v 1.16709 0.174645 14.6025
v 1.15513 0.188384 14.612
v 1.16198 0.20751 14.6152
v 1.18078 0.212896 14.6089
v 1.23956 0.107579 14.8591
v 1.23326 0.0898001 14.8565
v 1.21647 0.0844649 14.8637
v 1.20599 0.0969084 14.8736
v 1.21229 0.114687 14.8763
v 1.22907 0.120022 14.869
v 1.43397 0.0427414 15.0482
v 1.42841 0.0264185 15.0461
v 1.41376 0.0211847 15.0538
v 1.40466 0.0322738 15.0636
v 1.41022 0.0485967 15.0657
v 1.42487 0.0538305 15.0579
v 1.53742 -0.0601501 15.3262
v 1.53271 -0.0747505 15.3246
v 1.51896 -0.0790885 15.3301
v 1.50991 -0.0688262 15.3372
v 1.51462 -0.0542258 15.3389
v 1.52837 -0.0498878 15.3334
v 1.69404 -0.105649 15.5916
v 1.68938 -0.118305 15.5894
v 1.67736 -0.122167 15.5946
v 1.67 -0.113372 15.6021
v 1.67466 -0.100716 15.6043
v 1.68668 -0.0968548 15.599
v 1.80698 -0.239711 15.822
v 1.80337 -0.25131 15.8204
v 1.79283 -0.255205 15.8253
v 1.7859 -0.247499 15.8318
v 1.7895 -0.2359 15.8335
v 1.80004 -0.232005 15.8286
v 1.96032 -0.252811 16.0655
v 1.95771 -0.263091 16.0651
v 1.94945 -0.266675 16.0708
v 1.94379 -0.259979 16.0767
v 1.9464 -0.249699 16.0771
v 1.95466 -0.246115 16.0715
v 2.14762 -0.342758 16.2778
v 2.14474 -0.350335 16.2765
v 2.13771 -0.352663 16.2801
v 2.13356 -0.347414 16.2848
v 2.13644 -0.339837 16.286
v 2.14347 -0.337509 16.2825
v 2.24202 -0.43847 16.5424
v 2.2406 -0.442369 16.5418
v 2.23694 -0.443576 16.5435
v 2.2347 -0.440883 16.5458
v 2.23611 -0.436984 16.5464
v 2.23977 -0.435777 16.5447
v 2.36726 -0.510949 16.7353
v 0.658222 0.141879 13.6786
v 0.670657 0.144075 13.6534
v 0.695788 0.132137 13.649
v 0.708484 0.118005 13.6698
v 0.696048 0.115809 13.695
v 0.670918 0.127746 13.6994
v 0.93489 0.578477 13.892
v 0.945986 0.580923 13.8703
v 0.96783 0.570676 13.8666
v 0.978578 0.557983 13.8845
v 0.967482 0.555538 13.9061
v 0.945638 0.565784 13.9098
v 1.04046 0.839512 13.935
v 1.05194 0.842098 13.9155
v 1.07147 0.830891 13.9123
v 1.07952 0.817099 13.9285
v 1.06804 0.814513 13.948
v 1.04851 0.825719 13.9512
v 1.21298 0.993465 14.1
v 1.22427 0.99853 14.0832
v 1.24211 0.988433 14.0791
v 1.24866 0.973272 14.0919
v 1.23737 0.968207 14.1088
v 1.21953 0.978304 14.1128
v 1.33993 1.24313 14.2416
v 1.34962 1.24706 14.226
v 1.36578 1.23824 14.2226
v 1.37225 1.2255 14.2347
v 1.36257 1.22157 14.2502
v 1.34641 1.23038 14.2537
v 1.52637 1.44061 14.3982
v 1.5353 1.4448 14.3848
v 1.55023 1.43789 14.3823
v 1.55623 1.4268 14.3931
v 1.5473 1.42261 14.4065
v 1.53237 1.42952 14.4091
v 1.60392 1.67678 14.5535
v 1.61131 1.67944 14.5407
v 1.62452 1.67274 14.5381
v 1.63035 1.66337 14.5483
v 1.62295 1.66071 14.5612
v 1.60974 1.66741 14.5638
v 1.79906 1.87339 14.6538
v 1.80487 1.87448 14.6418
v 1.81583 1.86737 14.6391
v 1.82098 1.85917 14.6483
v 1.81517 1.85808 14.6602
v 1.80422 1.86519 14.663
v 2.11455 2.332 14.8718
v 2.11747 2.33208 14.8649
v 2.12369 2.32802 14.8633
v 2.12698 2.3239 14.8687
v 2.12406 2.32383 14.8757
v 2.11784 2.32788 14.8773
v 2.31366 2.55789 14.9315
v 2.31439 2.55797 14.9298
v 2.31597 2.55704 14.9294
v 2.31682 2.55603 14.9307
v 2.31609 2.55595 14.9324
v 2.31451 2.55688 14.9328
v 2.35657 2.63926 14.9679
v 0.457439 -0.145832 13.2366
v 0.422518 -0.140964 13.2287
v 0.410491 -0.108165 13.2194
v 0.433386 -0.0802338 13.2181
v 0.468308 -0.0851014 13.226
v 0.480335 -0.1179 13.2353
v 0.300278 -0.0339883 13.7671
v 0.269805 -0.0297337 13.7605
v 0.259245 -0.00113416 13.7526
v 0.279158 0.0232108 13.7514
v 0.30963 0.0189563 13.7581
v 0.32019 -0.00964333 13.7659
v 0.294619 0.0290249 14.0476
v 0.2669 0.0316583 14.0378
v 0.256789 0.057937 14.029
v 0.274397 0.0815824 14.03
v 0.302116 0.078949 14.0397
v 0.312227 0.0526703 14.0485
v 0.127899 0.07855 14.2808
v 0.104023 0.0801689 14.2678
v 0.0967345 0.103373 14.2556
v 0.113322 0.124959 14.2563
v 0.137197 0.12334 14.2693
v 0.144486 0.100136 14.2816
v 0.0415285 0.208706 14.5205
v 0.017955 0.21214 14.5135
v 0.0101602 0.234725 14.5068
v 0.025939 0.253876 14.5071
v 0.0495125 0.250442 14.514
v 0.0573072 0.227857 14.5207
v -0.0150354 0.194243 14.802
v -0.0365075 0.197183 14.7965
v -0.0443756 0.217796 14.7927
v -0.0307717 0.235469 14.7946
v -0.00929969 0.232529 14.8001
v -0.00143155 0.211916 14.8039
v -0.181575 0.295805 15.4075
v -0.198119 0.297704 15.4006
v -0.203769 0.313902 15.395
v -0.192875 0.328201 15.3964
v -0.176332 0.326303 15.4033
v -0.170681 0.310105 15.4089
v -0.329789 0.362337 15.6633
v -0.344174 0.363761 15.6575
v -0.349173 0.377574 15.6524
v -0.339786 0.389964 15.653
v -0.325401 0.388539 15.6588
v -0.320402 0.374726 15.6639
v -0.379879 0.424994 15.9533
v -0.391387 0.426505 15.9501
v -0.395492 0.437506 15.9474
v -0.388088 0.446996 15.9479
v -0.376579 0.445484 15.9512
v -0.372474 0.434483 15.9539
v -0.479868 0.453297 16.2463
v -0.4856 0.454022 16.244
v -0.487427 0.459589 16.2419
v -0.483522 0.464431 16.2421
v -0.47779 0.463706 16.2444
v -0.475963 0.458139 16.2465
v -0.571133 0.559943 16.4718
v -2.94151 -0.226284 17.6332
v -2.93858 -0.221197 17.6312
v -2.93281 -0.219949 17.6331
v -2.92997 -0.223789 17.6371
v -2.9329 -0.228877 17.6391
v -2.93867 -0.230124 17.6372
v -3.17613 -0.00530285 18.0275
v -3.17554 -0.00432751 18.0271
v -3.17443 -0.00407026 18.0275
v -3.17392 -0.00478835 18.0283
v -3.17451 -0.00576369 18.0287
v -3.17562 -0.00602094 18.0283
v -3.18458 0.0277168 18.0608
v -2.63376 -0.262167 17.082
v -2.64043 -0.266439 17.0748
v -2.64911 -0.261081 17.0718
v -2.65112 -0.251449 17.0758
v -2.64445 -0.247176 17.083
v -2.63578 -0.252535 17.086
v -2.94239 -0.432985 17.4616
v -2.9458 -0.435201 17.4575
v -2.9504 -0.432284 17.4557
v -2.9516 -0.427151 17.458
v -2.94819 -0.424935 17.462
v -2.94359 -0.427852 17.4638
v -3.05306 -0.584828 17.6427
v -3.05429 -0.585505 17.641
v -3.05582 -0.584207 17.6402
v -3.05614 -0.58223 17.6411
v -3.05491 -0.581553 17.6427
v -3.05337 -0.582852 17.6435
v -3.11775 -0.592222 17.6837
v -2.35292 -0.256713 16.5174
v -2.34029 -0.262796 16.5176
v -2.33925 -0.276774 16.5176
v -2.35083 -0.284669 16.5174
v -2.36345 -0.278586 16.5172
v -2.3645 -0.264608 16.5172
v -2.31619 -0.229216 17.0394
v -2.30759 -0.23337 17.0396
v -2.30688 -0.242903 17.0396
v -2.31478 -0.248281 17.0394
v -2.32339 -0.244126 17.0392
v -2.32409 -0.234594 17.0393
v -2.36508 -0.261642 17.2977
v -2.35851 -0.265108 17.2972
v -2.3582 -0.272543 17.2974
v -2.36446 -0.276513 17.2981
v -2.37103 -0.273047 17.2986
v -2.37133 -0.265612 17.2984
v -2.26645 -0.219062 17.5394
v -2.2621 -0.22121 17.5386
v -2.26172 -0.226111 17.5387
v -2.2657 -0.228863 17.5396
v -2.27005 -0.226714 17.5404
v -2.27042 -0.221814 17.5403
v -2.26665 -0.248497 17.7632
v -2.11554 -0.297094 15.9541
v -2.11445 -0.28335 15.9449
v -2.10263 -0.27217 15.9481
v -2.0919 -0.274735 15.9605
v -2.093 -0.28848 15.9697
v -2.10482 -0.299659 15.9665
v -2.44034 -0.102018 16.3248
v -2.43978 -0.0912099 16.318
v -2.43054 -0.0826455 16.3203
v -2.42187 -0.0848892 16.3294
v -2.42243 -0.0956971 16.3362
v -2.43167 -0.104262 16.3339
v -2.58959 0.0702349 16.4652
v -2.5901 0.0795884 16.4598
v -2.58274 0.0872436 16.4617
v -2.57487 0.0855452 16.4689
v -2.57437 0.0761917 16.4742
v -2.58173 0.0685365 16.4723
v -2.73118 0.0949417 16.6899
v -2.73185 0.103195 16.6864
v -2.72602 0.109596 16.6888
v -2.71951 0.107743 16.6947
v -2.71884 0.0994894 16.6982
v -2.72467 0.0930888 16.6958
v -2.92161 0.226481 16.8827
v -2.92158 0.232515 16.8794
v -2.91678 0.237206 16.8809
v -2.91202 0.235864 16.8857
v -2.91205 0.229831 16.889
v -2.91685 0.225139 16.8875
v -3.07408 0.325278 17.1221
v -3.07406 0.327376 17.1209
v -3.07256 0.329115 17.1216
v -3.07107 0.328756 17.1234
v -3.07109 0.326659 17.1246
v -3.07259 0.324919 17.1239
v -3.1633 0.367599 17.1748
v -1.83859 -0.314938 15.4128
v -1.84565 -0.32929 15.403
v -1.86368 -0.329108 15.3977
v -1.87464 -0.314573 15.4023
v -1.86757 -0.300221 15.4121
v -1.84954 -0.300403 15.4174
v -2.02529 -0.564182 15.8482
v -2.03121 -0.576164 15.8405
v -2.04607 -0.576147 15.8365
v -2.05501 -0.564148 15.8401
v -2.0491 -0.552167 15.8478
v -2.03424 -0.552183 15.8518
v -2.04373 -0.67623 16.0953
v -2.04846 -0.686399 16.0875
v -2.06112 -0.685787 16.0824
v -2.06905 -0.675007 16.0852
v -2.06432 -0.664838 16.093
v -2.05166 -0.665449 16.098
v -2.21055 -0.807693 16.2679
v -2.2148 -0.816368 16.2611
v -2.22464 -0.814627 16.2548
v -2.23021 -0.804212 16.2553
v -2.22596 -0.795537 16.2621
v -2.21613 -0.797277 16.2684
v -2.34123 -0.853015 16.5023
v -2.34516 -0.860557 16.4966
v -2.35461 -0.859669 16.4928
v -2.36013 -0.85124 16.4946
v -2.3562 -0.843699 16.5003
v -2.34675 -0.844586 16.5042
v -2.40638 -1.03009 16.7006
v -2.40924 -1.03625 16.6951
v -2.41735 -1.0359 16.6921
v -2.42261 -1.02939 16.6944
v -2.41975 -1.02323 16.6998
v -2.41164 -1.02358 16.7029
v -2.62703 -1.31181 17.1863
v -2.62729 -1.3124 17.1858
v -2.62804 -1.3123 17.1853
v -2.62853 -1.31162 17.1855
v -2.62827 -1.31103 17.1861
v -2.62752 -1.31113 17.1865
v -2.65555 -1.33502 17.2157
v -1.62502 -0.3018 14.8614
v -1.60417 -0.302036 14.8592
v -1.59358 -0.319972 14.8616
v -1.60384 -0.337673 14.8662
v -1.62469 -0.337437 14.8683
v -1.63528 -0.3195 14.866
v -1.56801 -0.142929 15.3742
v -1.55037 -0.143132 15.3724
v -1.54146 -0.158329 15.3743
v -1.55017 -0.173322 15.378
v -1.5678 -0.173119 15.3797
v -1.57672 -0.157922 15.3778
v -1.53945 -0.151407 15.6448
v -1.52349 -0.15233 15.6427
v -1.51576 -0.16617 15.6457
v -1.524 -0.179088 15.6507
v -1.53996 -0.178165 15.6528
v -1.54769 -0.164325 15.6498
v -1.49322 -0.000732309 15.8664
v -1.47938 -0.00180321 15.8626
v -1.47193 -0.0137069 15.8658
v -1.47831 -0.0245396 15.8728
v -1.49215 -0.0234687 15.8766
v -1.4996 -0.011565 15.8734
v -1.39009 0.0655262 16.1158
v -1.37752 0.0657834 16.1144
v -1.3707 0.0552954 16.1163
v -1.37646 0.0445502 16.1197
v -1.38903 0.0442929 16.1212
v -1.39584 0.054781 16.1193
v -1.4359 0.127885 16.3806
v -1.42467 0.128074 16.3803
v -1.41884 0.118841 16.383
v -1.42423 0.10942 16.3858
v -1.43546 0.109231 16.3861
v -1.44129 0.118464 16.3835
v -1.37232 0.293624 16.915
v -1.36489 0.29355 16.9141
v -1.36098 0.287427 16.9159
v -1.36451 0.281379 16.9185
v -1.37194 0.281453 16.9194
v -1.37585 0.287576 16.9176
v -1.34622 0.400799 17.1984
v -1.34301 0.40071 17.1979
v -1.34133 0.397998 17.1985
v -1.34286 0.395375 17.1997
v -1.34607 0.395465 17.2002
v -1.34775 0.398177 17.1996
v -1.30151 0.445805 17.369
v -1.38617 -0.3606 14.298
v -1.39239 -0.345818 14.2816
v -1.38622 -0.323757 14.2831
v -1.37383 -0.316478 14.301
v -1.36761 -0.331259 14.3174
v -1.37378 -0.35332 14.3159
v -1.81092 -0.263872 14.6252
v -1.81665 -0.251084 14.6113
v -1.81132 -0.232142 14.6126
v -1.80025 -0.225989 14.6277
v -1.79452 -0.238777 14.6416
v -1.79985 -0.257718 14.6403
v -2.06257 -0.193901 14.7147
v -2.06911 -0.181745 14.7028
v -2.0638 -0.164364 14.7037
v -2.05195 -0.159139 14.7165
v -2.04541 -0.171294 14.7284
v -2.05072 -0.188675 14.7275
v -2.21082 -0.15585 14.9433
v -2.21861 -0.144439 14.9343
v -2.21421 -0.128545 14.9354
v -2.20201 -0.124062 14.9456
v -2.19421 -0.135473 14.9547
v -2.19862 -0.151367 14.9536
v -2.45439 -0.113367 15.1272
v -2.46028 -0.103391 15.1183
v -2.45587 -0.0894789 15.1189
v -2.44557 -0.0855425 15.1285
v -2.43968 -0.0955182 15.1374
v -2.44409 -0.10943 15.1368
v -2.64118 -0.03608 15.3575
v -2.64673 -0.0272919 15.3499
v -2.64382 -0.0147799 15.3512
v -2.63535 -0.0110559 15.3602
v -2.6298 -0.0198439 15.3679
v -2.63272 -0.032356 15.3666
v -2.87689 -0.0467298 15.5166
v -2.88102 -0.0387969 15.5094
v -2.87784 -0.0277764 15.5105
v -2.87053 -0.024689 15.5188
v -2.86641 -0.0326219 15.5261
v -2.86959 -0.0436424 15.525
v -3.06205 0.0570082 15.7081
v -3.0657 0.06372 15.7019
v -3.0622 0.0728675 15.7021
v -3.05506 0.0753032 15.7083
v -3.05141 0.0685915 15.7144
v -3.05491 0.059444 15.7143
v -3.25761 0.0997412 15.9167
v -3.25969 0.104437 15.9117
v -3.25762 0.111304 15.9121
v -3.25346 0.113475 15.9175
v -3.25138 0.108779 15.9226
v -3.25346 0.101912 15.9221
v -3.51521 0.183184 16.021
v -3.5158 0.18493 16.019
v -3.51495 0.187533 16.0191
v -3.51351 0.188392 16.0213
v -3.51292 0.186647 16.0233
v -3.51377 0.184043 16.0232
v -3.63611 0.221159 16.1148
v -1.10026 -0.350242 13.7886
v -1.09871 -0.372267 13.7787
v -1.11877 -0.383803 13.7717
v -1.14039 -0.373314 13.7745
v -1.14194 -0.351289 13.7844
v -1.12188 -0.339753 13.7914
v -1.16116 -0.620923 14.2627
v -1.15982 -0.640134 14.2544
v -1.1772 -0.650247 14.2485
v -1.19594 -0.641148 14.2509
v -1.19729 -0.621937 14.2592
v -1.1799 -0.611824 14.2651
v -1.17118 -0.690313 14.5335
v -1.169 -0.70709 14.5238
v -1.18461 -0.716191 14.5164
v -1.20241 -0.708516 14.5187
v -1.2046 -0.691739 14.5285
v -1.18898 -0.682637 14.5359
v -1.22103 -0.896298 14.7167
v -1.21952 -0.911241 14.707
v -1.23396 -0.918232 14.699
v -1.24992 -0.91028 14.7008
v -1.25143 -0.895337 14.7106
v -1.23698 -0.888346 14.7185
v -1.27951 -1.00498 14.9987
v -1.27842 -1.01926 14.9915
v -1.29161 -1.02642 14.9858
v -1.3059 -1.0193 14.9874
v -1.30699 -1.00502 14.9946
v -1.2938 -0.997863 15.0003
v -1.30493 -1.1794 15.2542
v -1.30403 -1.19211 15.2478
v -1.31568 -1.19812 15.2423
v -1.32823 -1.19143 15.2431
v -1.32913 -1.17872 15.2495
v -1.31748 -1.17271 15.255
v -1.38617 -1.27427 15.5117
v -1.38549 -1.28559 15.5056
v -1.39622 -1.29124 15.5013
v -1.40764 -1.28557 15.5031
v -1.40832 -1.27425 15.5092
v -1.39758 -1.2686 15.5135
v -1.35968 -1.44272 15.7434
v -1.35861 -1.45143 15.7361
v -1.36789 -1.45614 15.7315
v -1.37824 -1.45214 15.7341
v -1.37932 -1.44343 15.7414
v -1.37004 -1.43872 15.746
v -1.42029 -1.63896 15.9527
v -1.41927 -1.64673 15.9475
v -1.42676 -1.65073 15.9435
v -1.43527 -1.64694 15.9447
v -1.43629 -1.63917 15.9498
v -1.4288 -1.63517 15.9538
v -1.44074 -1.75796 16.2186
v -1.44024 -1.7634 16.2154
v -1.44541 -1.76614 16.213
v -1.45108 -1.76344 16.2138
v -1.45158 -1.758 16.217
v -1.44641 -1.75526 16.2194
v -1.50559 -1.97155 16.5307
v -0.866436 -0.348327 13.2717
v -0.841978 -0.339191 13.2671
v -0.820915 -0.35322 13.275
v -0.82431 -0.376385 13.2874
v -0.848769 -0.385521 13.292
v -0.869832 -0.371493 13.2841
v -0.920092 -0.0541542 13.7379
v -0.898775 -0.0461713 13.734
v -0.880435 -0.0585225 13.7407
v -0.883413 -0.0788566 13.7512
v -0.90473 -0.0868395 13.7551
v -0.923069 -0.0744883 13.7484
v -0.875617 0.03733 13.9977
v -0.855598 0.044896 13.9945
v -0.838532 0.034118 14.0023
v -0.841486 0.015774 14.0134
v -0.861506 0.00820805 14.0167
v -0.878571 0.0189861 14.0089
v -0.947806 0.225674 14.1898
v -0.929347 0.232908 14.1871
v -0.913721 0.2238 14.1957
v -0.916555 0.207458 14.2068
v -0.935014 0.200224 14.2095
v -0.95064 0.209332 14.2009
v -0.931033 0.368598 14.4692
v -0.914435 0.375432 14.4671
v -0.900076 0.366262 14.4731
v -0.902314 0.350257 14.4812
v -0.918911 0.343423 14.4833
v -0.93327 0.352593 14.4773
v -0.992814 0.512388 14.7384
v -0.977882 0.517879 14.7357
v -0.965145 0.509791 14.7414
v -0.967341 0.496212 14.7499
v -0.982274 0.490721 14.7526
v -0.99501 0.498809 14.7468
v -0.958876 0.678483 14.9729
v -0.945532 0.684176 14.971
v -0.933773 0.677333 14.9764
v -0.935358 0.664797 14.9838
v -0.948702 0.659104 14.9858
v -0.960461 0.665947 14.9803
v -1.04352 0.795252 15.2218
v -1.03164 0.801019 15.2213
v -1.02148 0.795732 15.2279
v -1.0232 0.784677 15.235
v -1.03507 0.77891 15.2354
v -1.04523 0.784197 15.2288
v -1.09175 0.987906 15.4431
v -1.08113 0.99169 15.4414
v -1.07227 0.986086 15.4458
v -1.07403 0.976699 15.4521
v -1.08465 0.972915 15.4538
v -1.09351 0.978519 15.4493
v -1.07543 1.11131 15.7123
v -1.06724 1.11437 15.7109
v -1.06026 1.10995 15.7141
v -1.06147 1.10248 15.7187
v -1.06967 1.09943 15.7201
v -1.07665 1.10384 15.7169
v -1.1266 1.42925 16.1805
v -0.537336 -0.417307 12.79
v -0.548674 -0.40787 12.7623
v -0.556488 -0.377797 12.758
v -0.552964 -0.35716 12.7813
v -0.541627 -0.366597 12.809
v -0.533813 -0.396671 12.8133
v -1.04523 -0.487156 13.0132
v -1.0557 -0.479 12.9892
v -1.06263 -0.452704 12.9854
v -1.05909 -0.434565 13.0057
v -1.04863 -0.442721 13.0297
v -1.0417 -0.469016 13.0335
v -1.31289 -0.573911 13.0591
v -1.32376 -0.565433 13.0372
v -1.32822 -0.540158 13.0339
v -1.32181 -0.523362 13.0525
v -1.31093 -0.53184 13.0744
v -1.30647 -0.557115 13.0777
v -1.53959 -0.542261 13.2274
v -1.55255 -0.535712 13.2083
v -1.55677 -0.512445 13.204
v -1.54805 -0.495727 13.2189
v -1.53509 -0.502276 13.2381
v -1.53086 -0.525544 13.2423
v -1.81132 -0.606341 13.3705
v -1.82249 -0.600374 13.3527
v -1.82672 -0.579247 13.349
v -1.81978 -0.564087 13.3632
v -1.80861 -0.570053 13.381
v -1.80438 -0.59118 13.3847
v -2.07842 -0.590732 13.5334
v -2.08957 -0.585635 13.518
v -2.09468 -0.566841 13.5154
v -2.08863 -0.553142 13.5281
v -2.07747 -0.558238 13.5435
v -2.07237 -0.577033 13.5461
v -2.30345 -0.683316 13.6968
v -2.31224 -0.678508 13.682
v -2.3163 -0.661346 13.6793
v -2.31158 -0.648991 13.6913
v -2.30279 -0.653798 13.706
v -2.29873 -0.670961 13.7088
v -2.57427 -0.659745 13.811
v -2.58066 -0.655092 13.7968
v -2.58274 -0.639285 13.7936
v -2.57843 -0.628132 13.8046
v -2.57204 -0.632786 13.8188
v -2.56996 -0.648592 13.822
v -3.11455 -0.713317 14.0612
v -3.11816 -0.709795 14.0504
v -3.11965 -0.69818 14.0481
v -3.11755 -0.690087 14.0566
v -3.11395 -0.693609 14.0674
v -3.11245 -0.705224 14.0697
v -3.41146 -0.707471 14.1369
v -3.41413 -0.705191 14.1295
v -3.41553 -0.697282 14.1279
v -3.41426 -0.691653 14.1337
v -3.41159 -0.693934 14.1411
v -3.41019 -0.701843 14.1427
v -3.68366 -0.767546 14.2619
v -3.68442 -0.766869 14.2598
v -3.68508 -0.764623 14.2594
v -3.68497 -0.763053 14.2612
v -3.6842 -0.76373 14.2633
v -3.68354 -0.765977 14.2637
v -3.80215 -0.79513 14.281
v -0.200001 -0.373523 12.3414
v -0.179513 -0.406613 12.3317
v -0.199122 -0.440082 12.3215
v -0.23922 -0.440462 12.321
v -0.259708 -0.407372 12.3307
v -0.240099 -0.373903 12.3409
v -0.17224 -0.571931 12.8691
v -0.154218 -0.601041 12.8608
v -0.171402 -0.630512 12.8521
v -0.206609 -0.630873 12.8516
v -0.224631 -0.601763 12.8598
v -0.207447 -0.572291 12.8686
v -0.210245 -0.620227 13.1501
v -0.192703 -0.646029 13.1384
v -0.208396 -0.673713 13.1284
v -0.241632 -0.675595 13.1302
v -0.259175 -0.649793 13.142
v -0.243481 -0.622109 13.1519
v -0.135949 -0.783248 13.3802
v -0.120233 -0.805147 13.3647
v -0.135547 -0.828323 13.3508
v -0.166577 -0.829599 13.3523
v -0.182293 -0.8077 13.3678
v -0.166979 -0.784524 13.3818
v -0.175123 -0.935936 13.6179
v -0.160908 -0.959318 13.6093
v -0.175353 -0.982881 13.6017
v -0.204012 -0.983061 13.6026
v -0.218226 -0.959679 13.6112
v -0.203782 -0.936117 13.6188
v -0.12152 -0.972571 13.8974
v -0.108207 -0.994059 13.8905
v -0.120929 -1.01658 13.8864
v -0.146963 -1.01761 13.8891
v -0.160276 -0.996118 13.8959
v -0.147554 -0.973601 13.9001
v -0.0798683 -1.16746 14.5018
v -0.0691417 -1.1841 14.4934
v -0.0797961 -1.20169 14.4871
v -0.101177 -1.20264 14.4892
v -0.111904 -1.186 14.4976
v -0.101249 -1.16841 14.5039
v -0.0300517 -1.32222 14.7574
v -0.0200696 -1.33718 14.7502
v -0.0294224 -1.35306 14.7441
v -0.0487573 -1.35399 14.7453
v -0.0587394 -1.33903 14.7526
v -0.0493866 -1.32315 14.7587
v -0.0389769 -1.39755 15.0481
v -0.0304377 -1.41118 15.0435
v -0.0385739 -1.42538 15.0401
v -0.0552492 -1.42595 15.0412
v -0.0637883 -1.41232 15.0458
v -0.0556522 -1.39812 15.0493
v 0.0116732 -1.48876 15.3418
v 0.018021 -1.49885 15.3369
v 0.0115048 -1.50919 15.3328
v -0.00135929 -1.50943 15.3336
v -0.00770714 -1.49934 15.3385
v -0.0011909 -1.489 15.3426
v -0.00782173 -1.64866 15.6087
v -0.00446093 -1.65403 15.6062
v -0.00790757 -1.65928 15.6036
v -0.014715 -1.65917 15.6034
v -0.0180758 -1.6538 15.6059
v -0.0146292 -1.64855 15.6086
v -0.0105945 -1.75412 15.8731
v 2.98344 -3.7831 16.8051
v 2.98422 -3.77973 16.8054
v 2.98739 -3.77859 16.8045
v 2.98977 -3.78083 16.8034
v 2.98899 -3.7842 16.8031
v 2.98582 -3.78534 16.8039
v 3.12702 -3.80993 17.2712
v 2.72383 -3.48731 16.2956
v 2.71447 -3.48843 16.2935
v 2.7079 -3.48295 16.298
v 2.71069 -3.47635 16.3044
v 2.72005 -3.47523 16.3064
v 2.72662 -3.48071 16.302
v 2.74862 -3.84159 16.6599
v 2.74391 -3.84208 16.6589
v 2.74062 -3.83947 16.6613
v 2.74205 -3.83636 16.6647
v 2.74676 -3.83587 16.6657
v 2.75005 -3.83848 16.6633
v 2.66581 -4.00724 16.8396
v 2.66566 -4.00727 16.8396
v 2.66554 -4.0072 16.8397
v 2.66558 -4.0071 16.8398
v 2.66573 -4.00707 16.8398
v 2.66584 -4.00714 16.8397
v 2.66755 -4.0116 16.8429
v 2.4753 -3.17231 15.8008
v 2.48345 -3.1746 15.7905
v 2.48457 -3.18689 15.7856
v 2.47755 -3.19687 15.7908
v 2.4694 -3.19457 15.8011
v 2.46828 -3.18229 15.8061
v 2.84896 -3.32986 16.1227
v 2.85431 -3.33136 16.1162
v 2.85508 -3.33929 16.113
v 2.85052 -3.34572 16.1164
v 2.84517 -3.34422 16.1229
v 2.8444 -3.33629 16.1261
v 3.04947 -3.32751 16.2909
v 3.05295 -3.32877 16.2856
v 3.05265 -3.33462 16.2829
v 3.04888 -3.33919 16.2854
v 3.04539 -3.33792 16.2907
v 3.04569 -3.33208 16.2935
v 3.21935 -3.48751 16.4116
v 3.22079 -3.48793 16.4095
v 3.2205 -3.49016 16.4081
v 3.21877 -3.49196 16.4089
v 3.21733 -3.49154 16.4111
v 3.21761 -3.48931 16.4124
v 3.28888 -3.51269 16.4749
v 2.21916 -2.92056 15.2944
v 2.21556 -2.90489 15.2962
v 2.22729 -2.89375 15.2956
v 2.24263 -2.89829 15.2931
v 2.24623 -2.91396 15.2913
v 2.2345 -2.92509 15.2919
v 2.23847 -2.94716 15.8172
v 2.23576 -2.93538 15.8185
v 2.24459 -2.92702 15.8181
v 2.25611 -2.93045 15.8162
v 2.25882 -2.94223 15.8149
v 2.24999 -2.95058 15.8153
v 2.32365 -2.98161 16.0653
v 2.32168 -2.97181 16.0655
v 2.32918 -2.9652 16.0653
v 2.33865 -2.96839 16.065
v 2.34062 -2.97819 16.0649
v 2.33313 -2.9848 16.065
v 2.25504 -2.9486 16.3186
v 2.25313 -2.94062 16.318
v 2.25911 -2.93497 16.3179
v 2.26698 -2.9373 16.3183
v 2.26888 -2.94528 16.3188
v 2.26291 -2.95093 16.319
v 2.31651 -2.94691 16.6103
v 2.31532 -2.94164 16.6106
v 2.31928 -2.93797 16.6105
v 2.32442 -2.93955 16.61
v 2.32561 -2.94482 16.6097
v 2.32166 -2.9485 16.6099
v 2.30574 -2.96185 16.8728
v 2.02875 -2.66452 14.7701
v 2.01472 -2.67232 14.7608
v 1.9973 -2.67005 14.7668
v 1.99392 -2.65998 14.7819
v 2.00795 -2.65218 14.7912
v 2.02537 -2.65444 14.7853
v 2.12049 -3.06736 15.102
v 2.10918 -3.07399 15.0947
v 2.09503 -3.07194 15.0993
v 2.0922 -3.06327 15.1112
v 2.10352 -3.05664 15.1185
v 2.11767 -3.05868 15.1139
v 2.09272 -3.30221 15.2271
v 2.08331 -3.30933 15.2213
v 2.07078 -3.30815 15.2251
v 2.06765 -3.29985 15.2349
v 2.07706 -3.29273 15.2408
v 2.08959 -3.29391 15.2369
v 2.18613 -3.44236 15.4335
v 2.17798 -3.4492 15.4298
v 2.1676 -3.44853 15.4342
v 2.16536 -3.44102 15.4423
v 2.1735 -3.43417 15.446
v 2.18388 -3.43484 15.4417
v 2.22239 -3.68195 15.6127
v 2.21525 -3.68695 15.6088
v 2.20633 -3.68584 15.612
v 2.20455 -3.67974 15.6191
v 2.21169 -3.67474 15.623
v 2.22061 -3.67585 15.6198
v 2.27024 -3.87119 15.8401
v 2.2647 -3.87502 15.837
v 2.25794 -3.87483 15.84
v 2.25672 -3.87081 15.8461
v 2.26225 -3.86698 15.8492
v 2.26901 -3.86717 15.8462
v 2.34291 -4.11296 15.9498
v 2.34001 -4.11474 15.9483
v 2.33662 -4.11446 15.9498
v 2.33612 -4.1124 15.9529
v 2.33903 -4.11062 15.9545
v 2.34242 -4.1109 15.9529
v 2.35644 -4.23675 16.0911
v 1.79379 -2.38981 14.2756
v 1.80958 -2.38488 14.2632
v 1.82121 -2.3998 14.2548
v 1.81704 -2.41966 14.2589
v 1.80125 -2.42459 14.2713
v 1.78962 -2.40967 14.2797
v 2.15383 -2.40791 14.671
v 2.16742 -2.40373 14.661
v 2.17744 -2.41628 14.6542
v 2.17386 -2.43301 14.6575
v 2.16027 -2.43718 14.6676
v 2.15026 -2.42464 14.6743
v 2.28083 -2.36876 14.9084
v 2.29226 -2.36478 14.8983
v 2.30029 -2.37602 14.8906
v 2.29687 -2.39125 14.8931
v 2.28544 -2.39523 14.9032
v 2.27742 -2.38399 14.9109
v 2.50701 -2.42451 15.0524
v 2.51734 -2.42121 15.0435
v 2.52242 -2.43095 15.0347
v 2.51717 -2.44399 15.0349
v 2.50684 -2.44729 15.0438
v 2.50176 -2.43755 15.0526
v 2.64704 -2.51188 15.2681
v 2.65638 -2.50924 15.2605
v 2.66235 -2.51832 15.2547
v 2.65897 -2.53004 15.2565
v 2.64963 -2.53268 15.2641
v 2.64367 -2.5236 15.2699
v 2.84202 -2.4615 15.4532
v 2.84965 -2.45885 15.4459
v 2.85543 -2.46667 15.4409
v 2.85356 -2.47714 15.4433
v 2.84593 -2.47979 15.4506
v 2.84016 -2.47197 15.4556
v 3.23904 -2.48173 15.9079
v 3.24317 -2.48012 15.9033
v 3.24581 -2.48464 15.8997
v 3.24431 -2.49078 15.9006
v 3.24017 -2.49239 15.9052
v 3.23753 -2.48786 15.9088
v 3.47406 -2.53813 16.0583
v 3.47514 -2.53768 16.0571
v 3.47587 -2.53887 16.0562
v 3.47552 -2.54051 16.0564
v 3.47445 -2.54096 16.0576
v 3.47371 -2.53977 16.0586
v 3.53618 -2.53135 16.1289
v 1.57634 -2.18555 13.7628
v 1.5622 -2.16747 13.7636
v 1.57068 -2.14639 13.7669
v 1.59329 -2.14339 13.7695
v 1.60743 -2.16147 13.7688
v 1.59896 -2.18255 13.7655
v 1.47794 -2.28196 14.2847
v 1.46582 -2.26642 14.2854
v 1.47314 -2.24832 14.2881
v 1.49258 -2.24576 14.2902
v 1.50469 -2.2613 14.2896
v 1.49737 -2.2794 14.2869
v 1.49721 -2.27575 14.556
v 1.48668 -2.26093 14.556
v 1.49385 -2.24466 14.5598
v 1.51156 -2.24321 14.5637
v 1.52209 -2.25804 14.5637
v 1.51492 -2.27431 14.5599
v 1.37521 -2.35071 14.7871
v 1.36593 -2.33727 14.7846
v 1.37172 -2.32237 14.7887
v 1.38678 -2.3209 14.7954
v 1.39606 -2.33434 14.7978
v 1.39027 -2.34925 14.7937
v 1.28649 -2.32979 15.0497
v 1.27705 -2.31844 15.0499
v 1.28197 -2.3048 15.0527
v 1.29634 -2.3025 15.0552
v 1.30578 -2.31385 15.055
v 1.30086 -2.32749 15.0522
v 1.29627 -2.42389 15.3085
v 1.28796 -2.41377 15.31
v 1.29257 -2.40192 15.3134
v 1.30548 -2.40018 15.3154
v 1.31378 -2.4103 15.3139
v 1.30918 -2.42215 15.3105
v 1.19237 -2.51884 15.8535
v 1.18608 -2.51088 15.8539
v 1.18959 -2.50177 15.8566
v 1.19938 -2.50062 15.859
v 1.20567 -2.50857 15.8586
v 1.20216 -2.51768 15.8559
v 1.13042 -2.59128 16.1425
v 1.12583 -2.58531 16.1424
v 1.12849 -2.5785 16.1442
v 1.13576 -2.57764 16.146
v 1.14035 -2.58361 16.146
v 1.13769 -2.59043 16.1443
v 1.06527 -2.60747 16.4394
v 1.0634 -2.60514 16.4396
v 1.06445 -2.60244 16.4404
v 1.06736 -2.60208 16.441
v 1.06923 -2.60441 16.4408
v 1.06818 -2.6071 16.44
v 1.04879 -2.66296 16.5984
v 1.3958 -1.9049 13.2433
v 1.38521 -1.91826 13.2256
v 1.36292 -1.92803 13.2292
v 1.35123 -1.92444 13.2505
v 1.36182 -1.91108 13.2682
v 1.3841 -1.90131 13.2646
v 1.62287 -2.32607 13.5037
v 1.61387 -2.33802 13.4885
v 1.5945 -2.34643 13.4915
v 1.58412 -2.34289 13.5099
v 1.59312 -2.33094 13.5251
v 1.6125 -2.32253 13.522
v 1.73343 -2.57387 13.5549
v 1.72565 -2.58637 13.5415
v 1.70735 -2.59376 13.5442
v 1.69682 -2.58864 13.5603
v 1.70459 -2.57614 13.5737
v 1.7229 -2.56875 13.571
v 1.82371 -2.7359 13.7581
v 1.81774 -2.74945 13.7473
v 1.80112 -2.75666 13.75
v 1.79047 -2.75032 13.7635
v 1.79644 -2.73676 13.7743
v 1.81306 -2.72955 13.7716
v 1.96159 -2.97032 13.9031
v 1.95562 -2.98161 13.8927
v 1.9404 -2.98745 13.8948
v 1.93115 -2.98201 13.9073
v 1.93712 -2.97072 13.9176
v 1.95234 -2.96488 13.9155
v 2.04127 -3.18302 14.1085
v 2.0363 -3.19345 14.0996
v 2.02335 -3.19974 14.1021
v 2.01537 -3.19561 14.1137
v 2.02034 -3.18518 14.1226
v 2.03329 -3.17889 14.1201
v 2.21156 -3.37263 14.2352
v 2.20638 -3.3814 14.2268
v 2.19437 -3.38647 14.229
v 2.18754 -3.38277 14.2397
v 2.19271 -3.374 14.2482
v 2.20472 -3.36893 14.2459
v 2.2651 -3.59491 14.4068
v 2.26064 -3.60287 14.3993
v 2.24945 -3.60644 14.4005
v 2.24274 -3.60206 14.4092
v 2.2472 -3.59411 14.4167
v 2.25838 -3.59053 14.4155
v 2.37587 -3.78765 14.5913
v 2.37178 -3.79341 14.5844
v 2.36273 -3.79713 14.5858
v 2.35779 -3.79509 14.5941
v 2.36189 -3.78933 14.601
v 2.37093 -3.78561 14.5996
v 2.4831 -4.04705 14.6647
v 2.47989 -4.05063 14.6596
v 2.47339 -4.05316 14.6605
v 2.47008 -4.0521 14.6667
v 2.47328 -4.04852 14.6718
v 2.47979 -4.04599 14.6709
v 2.59453 -4.29152 14.8174
v 2.59363 -4.29268 14.8159
v 2.59175 -4.29351 14.8162
v 2.59077 -4.29317 14.818
v 2.59167 -4.292 14.8195
v 2.59355 -4.29118 14.8192
v 2.64995 -4.39399 14.8566
v 1.12952 -1.63194 12.7931
v 1.14509 -1.6143 12.7822
v 1.1671 -1.62177 12.7707
v 1.17354 -1.64688 12.7701
v 1.15797 -1.66452 12.781
v 1.13596 -1.65705 12.7925
v 1.43811 -1.55609 13.241
v 1.45182 -1.54062 13.2317
v 1.47119 -1.54707 13.222
v 1.47685 -1.56899 13.2214
v 1.46314 -1.58446 13.2307
v 1.44377 -1.57801 13.2405
v 1.53337 -1.54779 13.504
v 1.5444 -1.53305 13.4933
v 1.56172 -1.53865 13.4822
v 1.56799 -1.559 13.4819
v 1.55695 -1.57374 13.4926
v 1.53964 -1.56813 13.5036
v 1.74581 -1.4711 13.6698
v 1.75588 -1.45809 13.6589
v 1.77075 -1.46421 13.6475
v 1.77555 -1.48334 13.6469
v 1.76547 -1.49635 13.6578
v 1.7506 -1.49023 13.6692
v 1.90129 -1.47279 13.9349
v 1.91166 -1.46074 13.9267
v 1.92639 -1.46602 13.9181
v 1.93076 -1.48335 13.9176
v 1.9204 -1.49541 13.9258
v 1.90566 -1.49013 13.9345
v 2.08011 -1.40354 14.179
v 2.08952 -1.39278 14.1718
v 2.10234 -1.39764 14.1635
v 2.10575 -1.41326 14.1624
v 2.09634 -1.42402 14.1696
v 2.08352 -1.41916 14.1779
v 2.23316 -1.42934 14.4193
v 2.24166 -1.41976 14.4124
v 2.25373 -1.42427 14.4056
v 2.25731 -1.43838 14.4058
v 2.24882 -1.44797 14.4127
v 2.23674 -1.44345 14.4194
v 2.37027 -1.32436 14.6495
v 2.37624 -1.31599 14.6412
v 2.38662 -1.32001 14.6341
v 2.39103 -1.3324 14.6353
v 2.38506 -1.34077 14.6436
v 2.37468 -1.33675 14.6507
v 2.58189 -1.26669 14.8441
v 2.58773 -1.25887 14.8379
v 2.59676 -1.26217 14.8314
v 2.59995 -1.2733 14.8312
v 2.59411 -1.28113 14.8374
v 2.58508 -1.27782 14.8439
v 2.71637 -1.23633 15.1016
v 2.72151 -1.23009 15.0969
v 2.72895 -1.2329 15.092
v 2.73125 -1.24195 15.0918
v 2.72611 -1.24819 15.0965
v 2.71867 -1.24538 15.1014
v 3.11171 -1.15577 15.5779
v 3.11189 -1.15552 15.5777
v 3.11218 -1.15564 15.5775
v 3.11229 -1.15601 15.5775
v 3.11211 -1.15627 15.5777
v 3.11182 -1.15614 15.5779
v 3.12776 -1.1481 15.5947
v 0.897524 -1.38676 12.3352
v 0.873084 -1.37185 12.3356
v 0.872436 -1.34576 12.3474
v 0.896229 -1.33459 12.3588
v 0.920669 -1.34951 12.3584
v 0.921316 -1.37559 12.3466
v 0.769131 -1.66443 12.7969
v 0.747719 -1.65131 12.7972
v 0.747254 -1.62832 12.8073
v 0.7682 -1.61845 12.8171
v 0.789612 -1.63157 12.8167
v 0.790077 -1.65456 12.8066
v 0.708029 -1.71622 13.064
v 0.687766 -1.70386 13.0646
v 0.686956 -1.68295 13.0759
v 0.70641 -1.67441 13.0865
v 0.726673 -1.68677 13.0858
v 0.727483 -1.70768 13.0746
v 0.630558 -1.91022 13.248
v 0.61159 -1.89888 13.2489
v 0.610396 -1.88023 13.2607
v 0.62817 -1.87292 13.2717
v 0.647138 -1.88426 13.2708
v 0.648332 -1.90291 13.259
v 0.54529 -2.01579 13.5319
v 0.527831 -2.0057 13.5329
v 0.527183 -1.98754 13.5418
v 0.543995 -1.97947 13.5495
v 0.561454 -1.98957 13.5484
v 0.562102 -2.00773 13.5396
v 0.504423 -2.18016 13.7932
v 0.488998 -2.17045 13.7932
v 0.48846 -2.15419 13.8015
v 0.503348 -2.14766 13.8097
v 0.518773 -2.15737 13.8097
v 0.519311 -2.17363 13.8015
v 0.385329 -2.27799 14.0381
v 0.37086 -2.26993 14.0387
v 0.369842 -2.25534 14.0465
v 0.383293 -2.24881 14.0537
v 0.397762 -2.25687 14.053
v 0.39878 -2.27146 14.0452
v 0.380607 -2.4398 14.2754
v 0.367135 -2.43324 14.2776
v 0.366013 -2.42112 14.2867
v 0.378365 -2.41558 14.2935
v 0.391838 -2.42215 14.2912
v 0.392959 -2.43426 14.2822
v 0.292878 -2.61831 14.4967
v 0.281346 -2.61113 14.4972
v 0.280988 -2.5993 14.5039
v 0.292162 -2.59465 14.5101
v 0.303694 -2.60183 14.5096
v 0.304051 -2.61366 14.5029
v 0.230672 -2.70946 14.7718
v 0.220733 -2.70355 14.7723
v 0.220328 -2.69333 14.7777
v 0.229862 -2.68902 14.7827
v 0.2398 -2.69493 14.7822
v 0.240206 -2.70514 14.7768
v 0.0865927 -3.01747 15.2723
v 0.0831803 -3.01554 15.2726
v 0.0829256 -3.01231 15.2748
v 0.0860833 -3.01101 15.2767
v 0.0894957 -3.01294 15.2764
v 0.0897504 -3.01617 15.2742
v 0.0325574 -3.13839 15.4525
v 0.66189 -1.02396 11.932
v 0.656374 -1.03597 11.9009
v 0.635799 -1.06242 11.8963
v 0.62074 -1.07686 11.923
v 0.626256 -1.06485 11.9541
v 0.64683 -1.0384 11.9586
v 1.06657 -1.39421 12.0405
v 1.06215 -1.40514 12.0132
v 1.0441 -1.42848 12.0093
v 1.03048 -1.44088 12.0326
v 1.0349 -1.42995 12.06
v 1.05295 -1.40662 12.0639
v 1.30586 -1.54863 12.0242
v 1.30179 -1.56047 11.9989
v 1.2829 -1.58128 11.9959
v 1.26809 -1.59024 12.0183
v 1.27217 -1.5784 12.0436
v 1.29105 -1.55759 12.0466
v 1.45051 -1.76286 12.1424
v 1.44997 -1.77557 12.1192
v 1.43228 -1.79478 12.115
v 1.41512 -1.80127 12.1341
v 1.41567 -1.78856 12.1573
v 1.43336 -1.76935 12.1614
v 1.69166 -1.94739 12.2208
v 1.6908 -1.9586 12.1993
v 1.6749 -1.97657 12.1956
v 1.65986 -1.98334 12.2134
v 1.66072 -1.97213 12.235
v 1.67662 -1.95416 12.2387
v 1.87122 -2.181 12.3264
v 1.8718 -2.19226 12.3074
v 1.85859 -2.20969 12.3045
v 1.84481 -2.21586 12.3206
v 1.84422 -2.2046 12.3396
v 1.85743 -2.18717 12.3425
v 2.10715 -2.31289 12.4398
v 2.10655 -2.32207 12.422
v 2.09399 -2.33747 12.419
v 2.08203 -2.34369 12.4339
v 2.08263 -2.33451 12.4518
v 2.09519 -2.31911 12.4547
v 2.27357 -2.54785 12.5042
v 2.27158 -2.55503 12.4873
v 2.25868 -2.56783 12.4842
v 2.24776 -2.57343 12.498
v 2.24974 -2.56625 12.5148
v 2.26265 -2.55345 12.5179
v 2.68676 -2.95354 12.6526
v 2.68411 -2.95822 12.6389
v 2.67381 -2.96843 12.6365
v 2.66616 -2.97397 12.6478
v 2.66881 -2.96929 12.6614
v 2.67911 -2.95907 12.6639
v 2.87855 -3.19134 12.6728
v 2.87672 -3.19517 12.6618
v 2.86884 -3.20376 12.6597
v 2.86279 -3.20852 12.6687
v 2.86461 -3.20469 12.6797
v 2.87249 -3.1961 12.6818
v 3.11413 -3.37261 12.7413
v 3.1129 -3.37504 12.7343
v 3.10856 -3.38104 12.7331
v 3.10544 -3.38462 12.7389
v 3.10667 -3.38219 12.7459
v 3.11102 -3.37618 12.7471
v 3.36485 -3.56356 12.7268
v 3.36452 -3.5639 12.7256
v 3.36366 -3.56485 12.7254
v 3.36312 -3.56545 12.7264
v 3.36345 -3.56511 12.7276
v 3.36431 -3.56416 12.7278
v 3.4093 -3.61549 12.7315
v 0.331008 -0.738925 11.5712
v 0.342375 -0.69799 11.5634
v 0.381235 -0.689159 11.5468
v 0.408726 -0.721262 11.5379
v 0.397359 -0.762197 11.5456
v 0.358499 -0.771028 11.5623
v 0.550384 -0.649117 12.0833
v 0.560445 -0.612952 12.0767
v 0.594849 -0.605081 12.0622
v 0.619192 -0.633377 12.0545
v 0.609131 -0.669543 12.0611
v 0.574727 -0.677413 12.0756
v 0.656455 -0.677366 12.3493
v 0.663576 -0.643297 12.3389
v 0.695535 -0.635295 12.3236
v 0.720374 -0.661363 12.3187
v 0.713252 -0.695431 12.3291
v 0.681293 -0.703433 12.3444
v 0.769373 -0.540091 12.581
v 0.773906 -0.509696 12.5662
v 0.801437 -0.504082 12.5469
v 0.824436 -0.528865 12.5423
v 0.819904 -0.55926 12.5571
v 0.792372 -0.564873 12.5765
v 0.94606 -0.494497 12.7992
v 0.954053 -0.46483 12.7913
v 0.982649 -0.458837 12.779
v 1.00325 -0.482511 12.7745
v 0.995261 -0.512179 12.7824
v 0.966664 -0.518172 12.7947
v 0.980798 -0.45852 13.0812
v 0.988213 -0.430912 13.0751
v 1.01558 -0.424554 13.0671
v 1.03553 -0.445804 13.0651
v 1.02811 -0.473412 13.0712
v 1.00075 -0.47977 13.0792
v 1.18715 -0.360258 13.6756
v 1.19223 -0.337902 13.6678
v 1.21383 -0.333148 13.6579
v 1.23033 -0.350749 13.6558
v 1.22525 -0.373105 13.6636
v 1.20365 -0.377859 13.6735
v 1.31005 -0.250894 13.9301
v 1.31458 -0.230197 13.9235
v 1.33412 -0.225602 13.914
v 1.34912 -0.241704 13.9111
v 1.34459 -0.262401 13.9177
v 1.32505 -0.266996 13.9272
v 1.41638 -0.24409 14.2108
v 1.42152 -0.225274 14.2069
v 1.43983 -0.221127 14.2003
v 1.453 -0.235798 14.1976
v 1.44786 -0.254615 14.2015
v 1.42955 -0.258761 14.2081
v 1.50022 -0.185019 14.5058
v 1.50406 -0.169458 14.5007
v 1.51875 -0.166475 14.4932
v 1.52959 -0.179053 14.4906
v 1.52574 -0.194613 14.4956
v 1.51105 -0.197596 14.5032
v 1.67807 -0.133466 14.7568
v 1.68101 -0.121875 14.7532
v 1.69144 -0.119813 14.7467
v 1.69892 -0.129342 14.7437
v 1.69598 -0.140933 14.7473
v 1.68556 -0.142996 14.7538
v 1.82231 -0.102598 15.0389
v 1.8234 -0.0975756 15.0371
v 1.82809 -0.0965878 15.0345
v 1.83169 -0.100622 15.0337
v 1.8306 -0.105645 15.0356
v 1.82591 -0.106633 15.0382
v 1.92091 -0.0218349 15.2278
v 1.2608 3.57709 16.1751
v 1.25349 3.57305 16.1762
v 1.24621 3.57716 16.1752
v 1.24624 3.58531 16.1731
v 1.25354 3.58935 16.172
v 1.26082 3.58524 16.173
v 1.23216 3.66142 16.6675
v 1.22879 3.65957 16.668
v 1.22545 3.66145 16.6675
v 1.22547 3.66518 16.6664
v 1.22883 3.66703 16.6659
v 1.23218 3.66515 16.6664
v 1.24983 3.74676 16.8437
v 1.14644 3.24995 15.6366
v 1.15537 3.24225 15.6323
v 1.15636 3.23064 15.6369
v 1.14843 3.22672 15.6458
v 1.13951 3.23443 15.6501
v 1.13851 3.24604 15.6455
v 1.42818 3.47223 15.9973
v 1.43356 3.46753 15.9947
v 1.43419 3.46051 15.9976
v 1.42944 3.45821 16.0031
v 1.42406 3.46291 16.0057
v 1.42343 3.46993 16.0028
v 1.6179 3.50075 16.1684
v 1.62193 3.49781 16.1665
v 1.62296 3.49302 16.1686
v 1.61996 3.49117 16.1726
v 1.61593 3.49411 16.1745
v 1.6149 3.4989 16.1724
v 1.71859 3.66265 16.3214
v 1.01866 2.9036 15.1163
v 1.01305 2.91371 15.1054
v 1.02244 2.92504 15.0995
v 1.03744 2.92628 15.1045
v 1.04306 2.91617 15.1154
v 1.03366 2.90483 15.1212
v 0.919398 3.25461 15.4831
v 0.915184 3.26232 15.4757
v 0.921913 3.27077 15.4717
v 0.932857 3.27151 15.4752
v 0.937071 3.2638 15.4826
v 0.930342 3.25535 15.4866
v 0.803193 3.37804 15.6829
v 0.800306 3.38398 15.6764
v 0.806291 3.38985 15.6725
v 0.815161 3.38979 15.6751
v 0.818047 3.38385 15.6816
v 0.812063 3.37798 15.6854
v 0.823589 3.59048 15.836
v 0.821063 3.59507 15.8309
v 0.825718 3.59919 15.8271
v 0.832899 3.59871 15.8283
v 0.835426 3.59412 15.8334
v 0.830771 3.59 15.8372
v 0.764353 3.76371 16.0653
v 0.763332 3.76547 16.0632
v 0.765148 3.76727 16.0618
v 0.767984 3.76732 16.0625
v 0.769005 3.76556 16.0646
v 0.76719 3.76375 16.066
v 0.750818 3.85861 16.132
v 0.949602 2.59837 14.579
v 0.939202 2.58321 14.5808
v 0.92082 2.58469 14.5819
v 0.912838 2.60134 14.5812
v 0.923239 2.6165 14.5795
v 0.941621 2.61502 14.5784
v 1.00391 2.58548 15.0999
v 0.995616 2.57341 15.1013
v 0.980976 2.5746 15.1021
v 0.974633 2.58786 15.1015
v 0.982931 2.59992 15.1001
v 0.997571 2.59873 15.0993
v 0.994313 2.6515 15.3559
v 0.986715 2.64131 15.3558
v 0.974128 2.64275 15.3568
v 0.969138 2.65439 15.3579
v 0.976736 2.66458 15.358
v 0.989323 2.66314 15.357
v 1.03689 2.55603 15.5987
v 1.0307 2.54729 15.5976
v 1.02001 2.54814 15.5985
v 1.01551 2.55773 15.6004
v 1.0217 2.56647 15.6014
v 1.03239 2.56562 15.6005
v 1.02173 2.57298 15.8958
v 1.01661 2.5657 15.8961
v 1.00776 2.56649 15.8967
v 1.00403 2.57456 15.8971
v 1.00915 2.58185 15.8968
v 1.01799 2.58106 15.8962
v 1.07333 2.54579 16.1877
v 1.06989 2.54082 16.1874
v 1.06385 2.54131 16.1876
v 1.06127 2.54677 16.188
v 1.06472 2.55174 16.1883
v 1.07075 2.55125 16.1881
v 1.02905 2.5359 16.4568
v 1.0286 2.53523 16.4568
v 1.02779 2.53529 16.4569
v 1.02744 2.53602 16.457
v 1.0279 2.53669 16.457
v 1.0287 2.53663 16.4569
v 1.04187 2.53417 16.4933
v 0.828586 2.33754 14.0352
v 0.844652 2.33292 14.0229
v 0.85653 2.31647 14.0272
v 0.852343 2.30464 14.0437
v 0.836276 2.30926 14.0559
v 0.824398 2.32571 14.0517
v 1.09108 2.65103 14.3721
v 1.10474 2.64743 14.3621
v 1.11457 2.63359 14.3655
v 1.11074 2.62335 14.379
v 1.09708 2.62695 14.389
v 1.08725 2.6408 14.3856
v 1.29224 2.78233 14.4895
v 1.30534 2.78058 14.4812
v 1.31486 2.76855 14.4841
v 1.31127 2.75827 14.4953
v 1.29817 2.76002 14.5036
v 1.28866 2.77205 14.5007
v 1.34869 2.93103 14.703
v 1.36121 2.93002 14.6974
v 1.36967 2.91983 14.7012
v 1.3656 2.91066 14.7106
v 1.35308 2.91167 14.7163
v 1.34462 2.92186 14.7125
v 1.51168 3.10548 14.8874
v 1.52192 3.10382 14.8817
v 1.52872 3.09446 14.8842
v 1.52527 3.08675 14.8926
v 1.51502 3.08841 14.8983
v 1.50823 3.09777 14.8957
v 1.63175 3.24568 15.1232
v 1.64052 3.24421 15.1181
v 1.64691 3.2368 15.1211
v 1.64454 3.23086 15.129
v 1.63577 3.23233 15.1341
v 1.62938 3.23974 15.1311
v 1.76613 3.45153 15.2478
v 1.77306 3.4499 15.2437
v 1.77786 3.44369 15.2461
v 1.77572 3.4391 15.2526
v 1.76879 3.44073 15.2567
v 1.764 3.44695 15.2543
v 1.89994 3.56773 15.46
v 1.90392 3.56682 15.4575
v 1.90665 3.563 15.4585
v 1.90541 3.56009 15.4622
v 1.90142 3.561 15.4647
v 1.89869 3.56483 15.4637
v 2.04173 3.71832 15.6061
v 0.733502 2.01902 13.52
v 0.716604 2.02925 13.5084
v 0.719459 2.05054 13.5004
v 0.739213 2.06159 13.504
v 0.75611 2.05136 13.5156
v 0.753255 2.03008 13.5237
v 0.541061 2.26765 13.9531
v 0.526425 2.27655 13.9434
v 0.528745 2.2949 13.9368
v 0.545701 2.30436 13.9398
v 0.560337 2.29547 13.9495
v 0.558018 2.27711 13.9561
v 0.446354 2.31909 14.2032
v 0.433342 2.32643 14.193
v 0.436072 2.34243 14.185
v 0.451813 2.35108 14.1872
v 0.464825 2.34374 14.1974
v 0.462095 2.32775 14.2054
v 0.347455 2.51439 14.3684
v 0.335738 2.52139 14.3593
v 0.339391 2.53409 14.3496
v 0.35476 2.53979 14.349
v 0.366477 2.53278 14.3581
v 0.362824 2.52008 14.3678
v 0.335585 2.6615 14.5956
v 0.325142 2.66828 14.5879
v 0.327847 2.68129 14.5818
v 0.340995 2.68752 14.5834
v 0.351438 2.68074 14.5911
v 0.348733 2.66773 14.5972
v 0.183199 2.75649 14.8016
v 0.173997 2.76186 14.7941
v 0.175817 2.77376 14.789
v 0.18684 2.78028 14.7915
v 0.196042 2.77492 14.799
v 0.194221 2.76302 14.8041
v -0.0267664 3.02105 15.3029
v -0.033329 3.02464 15.2969
v -0.0314218 3.03263 15.2919
v -0.022952 3.03702 15.2929
v -0.0163893 3.03343 15.299
v -0.0182965 3.02544 15.3039
v -0.127667 3.21635 15.4831
v -0.13236 3.21878 15.4788
v -0.131111 3.22452 15.4752
v -0.12517 3.22784 15.4761
v -0.120477 3.22541 15.4804
v -0.121726 3.21966 15.484
v -0.247225 3.32068 15.7171
v -0.248677 3.32145 15.7157
v -0.248366 3.32339 15.7148
v -0.246601 3.32455 15.7153
v -0.245149 3.32378 15.7167
v -0.245461 3.32184 15.7176
v -0.31299 3.38274 15.7984
v 0.678476 1.76461 12.987
v 0.674209 1.7398 12.9866
v 0.651208 1.73088 12.9916
v 0.632473 1.74677 12.9971
v 0.63674 1.77158 12.9976
v 0.659741 1.7805 12.9926
v 0.85892 1.72226 13.494
v 0.855191 1.70074 13.4936
v 0.835182 1.69305 13.4978
v 0.818902 1.70687 13.5024
v 0.822631 1.72839 13.5028
v 0.84264 1.73609 13.4986
v 0.863896 1.71476 13.7657
v 0.859473 1.69489 13.7648
v 0.840949 1.68829 13.7701
v 0.826849 1.70157 13.7765
v 0.831272 1.72145 13.7775
v 0.849795 1.72804 13.7721
v 1.01928 1.6608 13.982
v 1.01482 1.64295 13.9785
v 0.998279 1.63614 13.9841
v 0.986204 1.64718 13.9932
v 0.990666 1.66503 13.9967
v 1.0072 1.67184 13.9912
v 1.08331 1.56553 14.2354
v 1.08093 1.54872 14.2349
v 1.06575 1.54217 14.2388
v 1.05295 1.55244 14.2432
v 1.05533 1.56926 14.2437
v 1.07051 1.57581 14.2397
v 1.16488 1.62213 14.4923
v 1.16275 1.60706 14.4933
v 1.14929 1.60155 14.498
v 1.13796 1.61113 14.5016
v 1.14008 1.6262 14.5005
v 1.15354 1.63171 14.4959
v 1.3427 1.58007 15.0245
v 1.34066 1.56786 15.0244
v 1.32981 1.56337 15.0284
v 1.32101 1.57108 15.0324
v 1.32305 1.58329 15.0325
v 1.33389 1.58778 15.0286
v 1.45949 1.5662 15.3053
v 1.4576 1.55599 15.3047
v 1.44836 1.55226 15.3077
v 1.44101 1.55873 15.3112
v 1.4429 1.56893 15.3117
v 1.45214 1.57267 15.3087
v 1.53959 1.51105 15.5934
v 1.53842 1.5037 15.5935
v 1.53188 1.501 15.5958
v 1.52651 1.50566 15.5981
v 1.52769 1.51302 15.598
v 1.53423 1.51571 15.5956
v 1.65346 1.53644 15.8621
v 1.65304 1.53379 15.8621
v 1.65071 1.53278 15.863
v 1.6488 1.53443 15.8639
v 1.64921 1.53708 15.8639
v 1.65154 1.53809 15.8631
v 1.70119 1.49902 16.0024
v 0.533073 1.47977 12.4573
v 0.549569 1.4824 12.4367
v 0.573882 1.47173 12.4377
v 0.581699 1.45842 12.4593
v 0.565204 1.45579 12.4799
v 0.54089 1.46647 12.479
v 0.713487 1.91566 12.7296
v 0.72806 1.91832 12.7117
v 0.749312 1.90897 12.7125
v 0.755991 1.89696 12.7312
v 0.741418 1.89431 12.7491
v 0.720166 1.90366 12.7483
v 0.824816 2.16223 12.7847
v 0.839225 2.16619 12.7687
v 0.859047 2.15694 12.7693
v 0.864459 2.14372 12.7859
v 0.85005 2.13975 12.8019
v 0.830228 2.14901 12.8013
v 0.900965 2.32756 12.9908
v 0.915276 2.33368 12.9778
v 0.933903 2.32564 12.9786
v 0.938219 2.31148 12.9925
v 0.923908 2.30536 13.0056
v 0.905281 2.3134 13.0047
v 0.991083 2.5811 13.1412
v 1.00381 2.58567 13.1287
v 1.02044 2.57769 13.1291
v 1.02433 2.56513 13.142
v 1.0116 2.56056 13.1545
v 0.994979 2.56854 13.1541
v 1.10921 2.7724 13.349
v 1.12076 2.77718 13.3381
v 1.13618 2.77126 13.3393
v 1.14005 2.76057 13.3513
v 1.12849 2.75579 13.3622
v 1.11307 2.76171 13.361
v 1.14176 3.01672 13.4915
v 1.15221 3.02007 13.4812
v 1.16591 3.01392 13.4821
v 1.16917 3.00442 13.4933
v 1.15872 3.00106 13.5036
v 1.14501 3.00721 13.5027
v 1.28201 3.19384 13.6671
v 1.29153 3.19715 13.6579
v 1.30346 3.19044 13.6576
v 1.30586 3.18041 13.6666
v 1.29635 3.1771 13.6759
v 1.28442 3.18382 13.6761
v 1.36358 3.38908 13.8636
v 1.37139 3.391 13.8546
v 1.38234 3.38585 13.8549
v 1.38547 3.37878 13.8642
v 1.37766 3.37686 13.8732
v 1.36671 3.38201 13.8729
v 1.48811 3.63655 13.9501
v 1.49419 3.63733 13.9423
v 1.50309 3.63287 13.9424
v 1.50589 3.62763 13.9504
v 1.49981 3.62685 13.9582
v 1.49091 3.63131 13.9581
v 1.60686 3.86914 14.1149
v 1.61098 3.86993 14.11
v 1.61687 3.86724 14.1102
v 1.61865 3.86376 14.1154
v 1.61453 3.86297 14.1203
v 1.60864 3.86566 14.1201
v 1.71504 4.13507 14.2289
v 1.7158 4.13515 14.2279
v 1.71693 4.1346 14.228
v 1.71729 4.13396 14.229
v 1.71653 4.13388 14.23
v 1.71541 4.13444 14.2299
v 1.75076 4.19363 14.2605
v 0.457848 1.12918 11.9924
v 0.431321 1.12973 11.9832
v 0.42051 1.15356 11.9729
v 0.436227 1.17683 11.9719
v 0.462755 1.17628 11.9812
v 0.473565 1.15245 11.9915
v 0.242187 1.2868 12.4723
v 0.218806 1.2873 12.4644
v 0.209197 1.30827 12.4556
v 0.222969 1.32874 12.4547
v 0.24635 1.32824 12.4627
v 0.25596 1.30727 12.4715
v 0.198069 1.33971 12.7438
v 0.176911 1.3386 12.7339
v 0.16791 1.35748 12.7234
v 0.180067 1.37746 12.7228
v 0.201225 1.37856 12.7328
v 0.210226 1.35969 12.7433
v 0.015983 1.43993 12.9321
v -0.00317564 1.43927 12.9217
v -0.0100354 1.45663 12.9103
v 0.0022635 1.47466 12.9095
v 0.0214221 1.47532 12.9199
v 0.0282819 1.45795 12.9313
v -0.0618825 1.54531 13.2099
v -0.0803735 1.54545 13.2023
v -0.0876318 1.56211 13.1939
v -0.0763993 1.57864 13.1932
v -0.0579084 1.5785 13.2008
v -0.05065 1.56184 13.2091
v -0.210485 1.62188 13.4713
v -0.22733 1.62217 13.4647
v -0.233621 1.63711 13.4566
v -0.223068 1.65175 13.4552
v -0.206223 1.65146 13.4618
v -0.199932 1.63653 13.4699
v -0.269638 1.74121 13.7242
v -0.284833 1.74164 13.7179
v -0.290725 1.75567 13.7115
v -0.281423 1.76927 13.7116
v -0.266229 1.76884 13.7179
v -0.260336 1.75481 13.7243
v -0.415819 1.76118 13.9714
v -0.428441 1.7605 13.9631
v -0.433635 1.7729 13.9562
v -0.426206 1.78597 13.9576
v -0.413584 1.78664 13.9659
v -0.40839 1.77425 13.9728
v -0.577324 1.86903 14.1909
v -0.589538 1.86853 14.1848
v -0.594435 1.87953 14.1784
v -0.587119 1.89105 14.1781
v -0.574906 1.89155 14.1842
v -0.570008 1.88054 14.1906
v -0.659339 1.93217 14.464
v -0.670176 1.9322 14.4593
v -0.67438 1.94199 14.4542
v -0.667746 1.95176 14.4538
v -0.656908 1.95174 14.4585
v -0.652704 1.94194 14.4636
v -0.92268 2.14039 14.9905
v -0.926739 2.1402 14.9881
v -0.92825 2.144 14.9857
v -0.925704 2.14799 14.9857
v -0.921646 2.14818 14.9882
v -0.920134 2.14438 14.9906
v -1.08359 2.20566 15.2068
v 0.365977 0.82742 11.5186
v 0.371257 0.796683 11.5166
v 0.351956 0.776531 11.5307
v 0.327376 0.787116 11.5468
v 0.322097 0.817853 11.5489
v 0.341397 0.838005 11.5348
v 0.712707 0.886705 11.9464
v 0.717343 0.859597 11.9446
v 0.700148 0.841845 11.9568
v 0.678316 0.851201 11.9708
v 0.673679 0.878309 11.9725
v 0.690875 0.896061 11.9603
v 0.823295 0.85938 12.2007
v 0.827803 0.833575 12.1994
v 0.812585 0.816879 12.2127
v 0.79286 0.825989 12.2274
v 0.788352 0.851795 12.2288
v 0.80357 0.86849 12.2154
v 1.04051 0.919231 12.3639
v 1.04503 0.895073 12.363
v 1.03194 0.879577 12.3769
v 1.01434 0.888239 12.3917
v 1.00981 0.912397 12.3926
v 1.0229 0.927893 12.3787
v 1.20831 0.909662 12.6303
v 1.21286 0.887478 12.6298
v 1.19923 0.872872 12.6404
v 1.18106 0.88045 12.6516
v 1.17651 0.902633 12.6522
v 1.19014 0.917239 12.6415
v 1.38661 0.974191 12.8775
v 1.38989 0.953861 12.876
v 1.37749 0.94066 12.8859
v 1.36181 0.947788 12.8973
v 1.35853 0.968118 12.8988
v 1.37093 0.981319 12.8889
v 1.56242 0.936758 13.1042
v 1.56646 0.918378 13.1035
v 1.55569 0.906016 13.1128
v 1.54088 0.912033 13.1227
v 1.53683 0.930413 13.1234
v 1.5476 0.942776 13.1141
v 1.70897 1.0274 13.3337
v 1.71371 1.01079 13.3348
v 1.70518 1.00006 13.3454
v 1.69191 1.00595 13.3548
v 1.68717 1.02255 13.3537
v 1.6957 1.03328 13.3431
v 1.92135 1.06741 13.5387
v 1.92392 1.05182 13.5381
v 1.9146 1.04194 13.5462
v 1.90271 1.04765 13.5549
v 1.90014 1.06324 13.5555
v 1.90946 1.07312 13.5474
v 2.05643 1.06438 13.8026
v 2.05897 1.05056 13.802
v 2.05059 1.04158 13.8089
v 2.03968 1.04643 13.8163
v 2.03715 1.06026 13.8169
v 2.04552 1.06923 13.81
v 2.43165 1.12802 14.2723
v 2.43329 1.11993 14.2721
v 2.42902 1.11477 14.277
v 2.42313 1.11769 14.2819
v 2.42149 1.12578 14.2821
v 2.42576 1.13095 14.2773
v 2.64081 1.16522 14.5113
v 2.6413 1.16255 14.5112
v 2.64 1.16087 14.5129
v 2.63821 1.16186 14.5147
v 2.63772 1.16453 14.5148
v 2.63902 1.16621 14.5131
v 2.75799 1.17741 14.609
v 0.178173 0.441774 11.1074
v 0.187012 0.448617 11.0723
v 0.222336 0.451524 11.0625
v 0.248821 0.447588 11.0877
v 0.239983 0.440746 11.1228
v 0.204659 0.437839 11.1326
v 0.205351 0.980217 11.2554
v 0.213161 0.986794 11.2245
v 0.244399 0.989519 11.2158
v 0.267828 0.985666 11.2381
v 0.260019 0.979088 11.269
v 0.228781 0.976364 11.2776
v 0.160946 1.26194 11.266
v 0.169603 1.26932 11.2371
v 0.199726 1.26952 11.2295
v 0.221191 1.26234 11.2508
v 0.212534 1.25496 11.2797
v 0.182411 1.25476 11.2873
v 0.241229 1.50389 11.3916
v 0.248391 1.51462 11.3653
v 0.276341 1.51482 11.3568
v 0.297129 1.50428 11.3744
v 0.289967 1.49354 11.4006
v 0.262017 1.49334 11.4092
v 0.228826 1.80024 11.4928
v 0.235295 1.80959 11.4682
v 0.261204 1.81046 11.4605
v 0.280644 1.80199 11.4773
v 0.274175 1.79263 11.5018
v 0.248265 1.79176 11.5096
v 0.29519 2.08273 11.6091
v 0.301089 2.09349 11.5875
v 0.324893 2.09625 11.5811
v 0.342798 2.08824 11.5963
v 0.336899 2.07748 11.6179
v 0.313094 2.07472 11.6242
v 0.249905 2.3355 11.7506
v 0.255128 2.34384 11.7301
v 0.276851 2.34561 11.7238
v 0.293351 2.33904 11.7379
v 0.288129 2.3307 11.7584
v 0.266405 2.32893 11.7647
v 0.320474 2.61091 11.8306
v 0.325265 2.61664 11.8111
v 0.345115 2.61609 11.8047
v 0.360173 2.60982 11.8177
v 0.355382 2.60409 11.8372
v 0.335533 2.60464 11.8437
v 0.366399 3.17268 12.0305
v 0.370227 3.17578 12.0138
v 0.386721 3.17508 12.0085
v 0.399388 3.17129 12.0197
v 0.395561 3.16819 12.0364
v 0.379067 3.16889 12.0418
v 0.422169 3.47026 12.0757
v 0.425267 3.47322 12.0614
v 0.439456 3.47319 12.0566
v 0.450546 3.4702 12.0662
v 0.447447 3.46725 12.0806
v 0.433259 3.46728 12.0853
v 0.416503 3.75745 12.1776
v 0.418994 3.75961 12.1664
v 0.430093 3.76079 12.1631
v 0.438703 3.75981 12.1709
v 0.436212 3.75765 12.182
v 0.425113 3.75647 12.1854
v 0.398932 4.07229 12.1992
v 0.400384 4.07276 12.193
v 0.40651 4.07265 12.1911
v 0.411183 4.07206 12.1954
v 0.409731 4.07159 12.2017
v 0.403605 4.0717 12.2036
v 0.455831 4.3797 12.2442
v 0.455839 4.3797 12.2442
v 0.455873 4.3797 12.2442
v 0.4559 4.37969 12.2442
v 0.455892 4.37969 12.2442
v 0.455858 4.3797 12.2442
v 0.456026 4.38162 12.2443
v 0.121362 0.0365931 10.7157
v 0.0784927 0.0180222 10.7113
v 0.0421321 0.0453855 10.6998
v 0.0486411 0.0913198 10.6927
v 0.0915108 0.109891 10.6971
v 0.127871 0.0825274 10.7086
v -0.0203912 0.106894 11.2575
v -0.0584097 0.0904077 11.2537
v -0.0907107 0.114666 11.2437
v -0.0849932 0.155411 11.2375
v -0.0469747 0.171897 11.2413
v -0.0146737 0.147638 11.2513
v -0.0325271 0.186096 11.5342
v -0.0674331 0.168811 11.5257
v -0.0984273 0.19109 11.5142
v -0.0945156 0.230653 11.5112
v -0.0596096 0.247938 11.5197
v -0.0286154 0.225659 11.5312
v -0.180846 0.167006 11.786
v -0.211563 0.150381 11.772
v -0.238076 0.171036 11.755
v -0.233873 0.208315 11.7521
v -0.203156 0.22494 11.7661
v -0.176642 0.204286 11.783
v -0.301847 0.256978 12.0265
v -0.333629 0.243127 12.0204
v -0.360424 0.263962 12.0111
v -0.355437 0.298649 12.0079
v -0.323655 0.3125 12.0139
v -0.29686 0.291664 12.0232
v -0.319309 0.241389 12.3115
v -0.348916 0.228295 12.3072
v -0.374785 0.247642 12.3024
v -0.371047 0.280084 12.3019
v -0.34144 0.293178 12.3062
v -0.315571 0.273831 12.311
v -0.45899 0.296373 12.9306
v -0.482971 0.285137 12.9239
v -0.503891 0.301036 12.9164
v -0.50083 0.328171 12.9156
v -0.476849 0.339407 12.9223
v -0.455928 0.323508 12.9298
v -0.588634 0.301181 13.2042
v -0.610821 0.290482 13.1988
v -0.630304 0.304802 13.1916
v -0.627599 0.32982 13.1898
v -0.605412 0.340518 13.1953
v -0.585929 0.326199 13.2025
v -0.623678 0.356257 13.4967
v -0.644707 0.34705 13.4944
v -0.662884 0.360677 13.4903
v -0.660034 0.383511 13.4886
v -0.639005 0.392718 13.491
v -0.620828 0.379091 13.495
v -0.679633 0.357845 13.8043
v -0.697866 0.349684 13.8001
v -0.713273 0.361639 13.7942
v -0.710447 0.381755 13.7923
v -0.692214 0.389917 13.7964
v -0.676807 0.377962 13.8024
v -0.793057 0.43757 14.0838
v -0.808187 0.430879 14.0807
v -0.820558 0.440507 14.0746
v -0.817799 0.456824 14.0715
v -0.802669 0.463515 14.0746
v -0.790298 0.453888 14.0807
v -0.861803 0.50059 14.3879
v -0.871948 0.495833 14.3852
v -0.880675 0.502494 14.3816
v -0.879257 0.513913 14.3808
v -0.869113 0.51867 14.3836
v -0.860386 0.512009 14.3871
v -0.991542 0.507412 14.68
v -0.994829 0.505811 14.6788
v -0.997664 0.508004 14.6775
v -0.997211 0.511798 14.6773
v -0.993924 0.513399 14.6784
v -0.991089 0.511206 14.6797
v -1.04875 0.531041 14.8252
v -3.8405 -2.60606 15.8657
v -3.84368 -2.60694 15.8614
v -3.84804 -2.60381 15.8605
v -3.84923 -2.5998 15.864
v -3.84604 -2.59892 15.8683
v -3.84168 -2.60205 15.8692
v -4.13315 -2.86383 16.1625
v -4.13409 -2.86404 16.161
v -4.13548 -2.86302 16.1607
v -4.13593 -2.86179 16.1619
v -4.13499 -2.86157 16.1633
v -4.1336 -2.86259 16.1636
v -4.17847 -2.93551 16.1913
v -3.52647 -2.3983 15.3349
v -3.51622 -2.40283 15.3351
v -3.51483 -2.41364 15.3325
v -3.52368 -2.41994 15.3298
v -3.53392 -2.41541 15.3296
v -3.53532 -2.40459 15.3321
v -3.53532 -2.52065 15.8203
v -3.52961 -2.52317 15.8203
v -3.52884 -2.52918 15.8188
v -3.53377 -2.53266 15.8172
v -3.53947 -2.53014 15.8172
v -3.54025 -2.52413 15.8187
v -3.61541 -2.58961 16.0496
v -3.61238 -2.59077 16.0493
v -3.61192 -2.59386 16.0483
v -3.61448 -2.5958 16.0478
v -3.61751 -2.59464 16.0481
v -3.61797 -2.59155 16.0491
v -3.57504 -2.62338 16.1538
v -3.25168 -2.23459 14.7831
v -3.25109 -2.22006 14.7793
v -3.24021 -2.21128 14.7848
v -3.22992 -2.21704 14.7941
v -3.23051 -2.23158 14.7979
v -3.24139 -2.24035 14.7924
v -3.56767 -2.17946 15.1788
v -3.56734 -2.16956 15.1762
v -3.55981 -2.16363 15.1798
v -3.55262 -2.1676 15.1859
v -3.55295 -2.17751 15.1884
v -3.56048 -2.18344 15.1848
v -3.67972 -2.06505 15.3797
v -3.68015 -2.05734 15.3778
v -3.67491 -2.0522 15.3808
v -3.66924 -2.05477 15.3858
v -3.66881 -2.06249 15.3877
v -3.67405 -2.06763 15.3846
v -3.85488 -2.10428 15.5608
v -3.85531 -2.09914 15.5602
v -3.8527 -2.09592 15.5633
v -3.84966 -2.09785 15.5671
v -3.84922 -2.10299 15.5677
v -3.85184 -2.1062 15.5646
v -4.02398 -2.06442 15.6836
v -2.94115 -2.06873 14.2442
v -2.94768 -2.07954 14.2312
v -2.96497 -2.07802 14.226
v -2.97573 -2.06568 14.2338
v -2.96921 -2.05487 14.2468
v -2.95192 -2.05639 14.252
v -3.13553 -2.39118 14.5994
v -3.14078 -2.39995 14.5898
v -3.15419 -2.39897 14.5861
v -3.16235 -2.38922 14.5919
v -3.15711 -2.38045 14.6014
v -3.14369 -2.38143 14.6051
v -3.15283 -2.57609 14.7847
v -3.1574 -2.58287 14.7763
v -3.16824 -2.58079 14.7723
v -3.17449 -2.57192 14.7768
v -3.16992 -2.56515 14.7852
v -3.15908 -2.56723 14.7891
v -3.32474 -2.69623 14.9434
v -3.3283 -2.70213 14.9364
v -3.33682 -2.70004 14.9322
v -3.34179 -2.69206 14.9348
v -3.33824 -2.68617 14.9417
v -3.32972 -2.68826 14.946
v -3.40809 -2.86206 15.1709
v -3.4106 -2.86637 15.1655
v -3.41726 -2.86515 15.1626
v -3.42141 -2.85962 15.1651
v -3.4189 -2.85531 15.1705
v -3.41224 -2.85653 15.1734
v -3.56432 -3.04546 15.3418
v -3.56511 -3.04678 15.3402
v -3.5671 -3.04642 15.3394
v -3.56829 -3.04475 15.3401
v -3.5675 -3.04343 15.3417
v -3.56552 -3.04378 15.3425
v -3.5898 -3.09084 15.4152
v -2.70578 -1.8836 13.7021
v -2.68517 -1.88278 13.7028
v -2.67412 -1.90017 13.7017
v -2.68367 -1.91838 13.7001
v -2.70428 -1.9192 13.6994
v -2.71533 -1.90181 13.7005
v -2.6923 -1.87723 14.2259
v -2.67538 -1.87656 14.2265
v -2.66631 -1.89085 14.2256
v -2.67416 -1.9058 14.2242
v -2.69108 -1.90646 14.2237
v -2.70015 -1.89218 14.2245
v -2.72254 -1.9451 14.4796
v -2.70754 -1.94497 14.4786
v -2.69991 -1.95793 14.4783
v -2.70729 -1.97102 14.4791
v -2.72229 -1.97114 14.4802
v -2.72992 -1.95818 14.4804
v -2.65631 -1.87234 14.7251
v -2.64344 -1.87183 14.7231
v -2.63644 -1.88283 14.7228
v -2.64232 -1.89434 14.7245
v -2.65519 -1.89485 14.7266
v -2.66219 -1.88385 14.7268
v -2.64167 -1.91777 15.0194
v -2.63055 -1.91739 15.019
v -2.62467 -1.92683 15.0186
v -2.6299 -1.93665 15.0187
v -2.64102 -1.93703 15.0191
v -2.6469 -1.92759 15.0195
v -2.63176 -1.88303 15.3153
v -2.62267 -1.88261 15.3142
v -2.61779 -1.89032 15.3135
v -2.622 -1.89845 15.3137
v -2.63109 -1.89887 15.3147
v -2.63598 -1.89116 15.3155
v -2.5796 -1.93301 15.5777
v -2.57335 -1.93269 15.5774
v -2.56995 -1.93794 15.5773
v -2.57279 -1.94351 15.5775
v -2.57903 -1.94383 15.5779
v -2.58244 -1.93858 15.5779
v -2.60438 -1.87721 15.8414
v -2.60346 -1.87717 15.8414
v -2.60296 -1.87794 15.8415
v -2.60338 -1.87875 15.8417
v -2.6043 -1.87878 15.8417
v -2.6048 -1.87801 15.8416
v -2.59338 -1.87105 15.885
v -2.46612 -1.77415 13.1485
v -2.47331 -1.75573 13.1369
v -2.46605 -1.73488 13.143
v -2.45162 -1.73245 13.1606
v -2.44443 -1.75086 13.1721
v -2.45168 -1.77171 13.1661
v -2.85145 -1.77804 13.5124
v -2.85782 -1.76238 13.5027
v -2.8515 -1.74466 13.5077
v -2.83881 -1.74261 13.5223
v -2.83243 -1.75828 13.5319
v -2.83875 -1.776 13.527
v -3.06861 -1.70356 13.6494
v -3.07624 -1.68959 13.6414
v -3.0713 -1.67306 13.6458
v -3.05874 -1.67051 13.6582
v -3.05111 -1.68448 13.6661
v -3.05604 -1.70101 13.6617
v -3.21061 -1.76275 13.8666
v -3.21854 -1.74981 13.8616
v -3.2144 -1.73531 13.8669
v -3.20233 -1.73375 13.8773
v -3.1944 -1.74669 13.8824
v -3.19854 -1.76119 13.877
v -3.4355 -1.74833 14.0676
v -3.44146 -1.73692 14.0622
v -3.43698 -1.72427 14.066
v -3.42653 -1.72301 14.0751
v -3.42057 -1.73442 14.0805
v -3.42506 -1.74707 14.0767
v -3.60082 -1.75344 14.317
v -3.60608 -1.74343 14.3122
v -3.60307 -1.73231 14.3165
v -3.59481 -1.73121 14.3255
v -3.58956 -1.74122 14.3303
v -3.59257 -1.75233 14.326
v -3.83485 -1.77801 14.4609
v -3.83892 -1.76908 14.4567
v -3.8358 -1.75956 14.4604
v -3.82861 -1.75897 14.4683
v -3.82454 -1.7679 14.4724
v -3.82766 -1.77742 14.4688
v -3.9881 -1.75949 14.6904
v -3.99132 -1.7526 14.6868
v -3.98862 -1.74499 14.6891
v -3.98269 -1.74427 14.6951
v -3.97947 -1.75116 14.6987
v -3.98218 -1.75877 14.6963
v -4.37969 -1.73987 15.0282
v -2.18852 -1.60685 12.629
v -2.18741 -1.62728 12.6143
v -2.20864 -1.63787 12.6059
v -2.23097 -1.62803 12.6121
v -2.23207 -1.6076 12.6268
v -2.21085 -1.59701 12.6352
v -2.24891 -1.94554 13.0391
v -2.24795 -1.96346 13.0267
v -2.26631 -1.9728 13.0196
v -2.28564 -1.96422 13.0249
v -2.2866 -1.94629 13.0372
v -2.26824 -1.93695 13.0443
v -2.21995 -2.07371 13.2781
v -2.21867 -2.08928 13.2652
v -2.23544 -2.09664 13.2565
v -2.25348 -2.08843 13.2607
v -2.25476 -2.07286 13.2736
v -2.23799 -2.0655 13.2823
v -2.30993 -2.28288 13.4317
v -2.30913 -2.29737 13.4202
v -2.32379 -2.30162 13.4096
v -2.33926 -2.29138 13.4106
v -2.34006 -2.27689 13.4222
v -2.3254 -2.27264 13.4328
v -2.40897 -2.39757 13.6557
v -2.40878 -2.41113 13.6458
v -2.42309 -2.41691 13.6392
v -2.43759 -2.40912 13.6425
v -2.43778 -2.39555 13.6524
v -2.42347 -2.38978 13.659
v -2.38387 -2.59146 13.8464
v -2.3832 -2.60304 13.8368
v -2.39588 -2.60904 13.8314
v -2.40922 -2.60346 13.8355
v -2.40989 -2.59189 13.8451
v -2.39721 -2.58589 13.8505
v -2.44185 -2.95161 14.3289
v -2.44116 -2.96016 14.3208
v -2.45087 -2.96368 14.3151
v -2.46126 -2.95866 14.3175
v -2.46195 -2.95012 14.3256
v -2.45225 -2.94659 14.3313
v -2.5257 -3.16144 14.5012
v -2.52497 -3.16828 14.4945
v -2.53285 -3.17133 14.4898
v -2.54147 -3.16755 14.4919
v -2.5422 -3.16071 14.4987
v -2.53432 -3.15765 14.5033
v -2.51992 -3.33652 14.723
v -2.51951 -3.34093 14.7184
v -2.52479 -3.34339 14.7159
v -2.53049 -3.34144 14.7179
v -2.53091 -3.33703 14.7225
v -2.52562 -3.33457 14.725
v -2.53022 -3.56686 14.9003
v -2.53015 -3.56764 14.8995
v -2.53108 -3.56796 14.899
v -2.53208 -3.5675 14.8992
v -2.53215 -3.56672 14.9
v -2.53122 -3.5664 14.9006
v -2.54917 -3.60667 14.9468
v -1.99245 -1.44612 12.0942
v -1.9682 -1.43358 12.0933
v -1.94522 -1.44805 12.0963
v -1.94649 -1.47507 12.1001
v -1.97074 -1.48761 12.101
v -1.99372 -1.47314 12.0981
v -2.03693 -1.31947 12.6171
v -2.01574 -1.30855 12.6163
v -1.99569 -1.32123 12.6188
v -1.99683 -1.34484 12.622
v -2.01802 -1.35576 12.6227
v -2.03807 -1.34308 12.6203
v -2.01857 -1.33268 12.8879
v -1.99825 -1.32331 12.8864
v -1.97992 -1.33561 12.8904
v -1.98192 -1.35728 12.8958
v -2.00224 -1.36664 12.8973
v -2.02057 -1.35434 12.8933
v -2.05665 -1.19359 13.118
v -2.03809 -1.18533 13.1137
v -2.02074 -1.19583 13.1182
v -2.02196 -1.21459 13.127
v -2.04053 -1.22285 13.1313
v -2.05787 -1.21236 13.1268
v -2.0056 -1.10424 13.3765
v -1.98901 -1.09498 13.3759
v -1.97275 -1.1044 13.3787
v -1.97308 -1.12307 13.3823
v -1.98967 -1.13232 13.3829
v -2.00593 -1.12291 13.3801
v -2.0868 -1.09285 13.6394
v -2.07172 -1.0846 13.6405
v -2.05739 -1.09333 13.6443
v -2.05813 -1.11031 13.6471
v -2.07321 -1.11855 13.646
v -2.08754 -1.10982 13.6422
v -2.13242 -0.968158 14.1865
v -2.11985 -0.961585 14.1863
v -2.10803 -0.968753 14.1895
v -2.10878 -0.982495 14.1929
v -2.12135 -0.989068 14.1932
v -2.13317 -0.981899 14.19
v -2.17532 -0.892174 14.4783
v -2.16425 -0.886553 14.4775
v -2.15383 -0.892971 14.4798
v -2.1545 -0.90501 14.4829
v -2.16558 -0.910631 14.4837
v -2.17599 -0.904213 14.4814
v -2.16202 -0.82267 14.774
v -2.15315 -0.817981 14.7741
v -2.14478 -0.8231 14.7762
v -2.14528 -0.832909 14.7783
v -2.15415 -0.837598 14.7782
v -2.16253 -0.832479 14.7761
v -2.23412 -0.773908 15.0539
v -2.22842 -0.770844 15.0538
v -2.22299 -0.77405 15.0552
v -2.22325 -0.780319 15.0568
v -2.22895 -0.783383 15.0569
v -2.23439 -0.780177 15.0555
v -2.21363 -0.685808 15.3338
v -2.21254 -0.685273 15.3337
v -2.21153 -0.685894 15.334
v -2.2116 -0.687051 15.3343
v -2.21269 -0.687586 15.3344
v -2.2137 -0.686964 15.3342
v -2.22041 -0.665574 15.4001
v -1.71273 -1.33849 11.5543
v -1.72687 -1.32377 11.5342
v -1.73291 -1.29608 11.5384
v -1.72482 -1.28311 11.5626
v -1.71068 -1.29784 11.5827
v -1.70463 -1.32553 11.5785
v -2.15328 -1.47768 11.843
v -2.16602 -1.46484 11.8255
v -2.17126 -1.44049 11.8291
v -2.16378 -1.42899 11.8502
v -2.15105 -1.44183 11.8677
v -2.1458 -1.46617 11.8641
v -2.4146 -1.5389 11.9084
v -2.42827 -1.52714 11.8928
v -2.43268 -1.50392 11.8959
v -2.42342 -1.49246 11.9147
v -2.40975 -1.50423 11.9303
v -2.40534 -1.52745 11.9271
v -2.58111 -1.5945 12.1201
v -2.59645 -1.58441 12.1075
v -2.60111 -1.56289 12.1107
v -2.59043 -1.55147 12.1266
v -2.57509 -1.56156 12.1392
v -2.57043 -1.58307 12.1359
v -2.83131 -1.68415 12.2766
v -2.84434 -1.67444 12.2643
v -2.84776 -1.65451 12.2668
v -2.83814 -1.64429 12.2816
v -2.82511 -1.65399 12.2939
v -2.82169 -1.67392 12.2914
v -3.04337 -1.71873 12.4945
v -3.05595 -1.71034 12.484
v -3.06041 -1.69273 12.4872
v -3.0523 -1.68352 12.5009
v -3.03972 -1.69191 12.5115
v -3.03526 -1.70952 12.5083
v -3.25146 -1.84695 12.6408
v -3.2621 -1.83873 12.6307
v -3.26531 -1.82247 12.6334
v -3.25786 -1.81443 12.6461
v -3.24722 -1.82265 12.6562
v -3.24402 -1.83891 12.6535
v -3.46353 -1.8522 12.8331
v -3.4736 -1.84486 12.8241
v -3.4753 -1.82962 12.8253
v -3.46693 -1.82171 12.8355
v -3.45685 -1.82905 12.8445
v -3.45516 -1.84429 12.8433
v -3.65291 -1.91822 13.0406
v -3.66083 -1.91138 13.0315
v -3.66337 -1.89783 13.0332
v -3.65798 -1.89111 13.0441
v -3.65006 -1.89794 13.0533
v -3.64752 -1.91149 13.0515
v -3.91777 -1.97234 13.1462
v -3.92371 -1.96615 13.1378
v -3.92568 -1.95436 13.1393
v -3.92172 -1.94877 13.1492
v -3.91579 -1.95496 13.1576
v -3.91381 -1.96675 13.1561
v -4.15975 -2.03155 13.3285
v -4.16476 -2.02687 13.3223
v -4.16663 -2.0179 13.3236
v -4.16349 -2.01361 13.3312
v -4.15848 -2.01829 13.3374
v -4.15661 -2.02726 13.3361
v -4.4266 -2.11629 13.4594
v -4.42892 -2.11378 13.456
v -4.42979 -2.10908 13.4566
v -4.42834 -2.10689 13.4606
v -4.42601 -2.1094 13.464
v -4.42514 -2.1141 13.4634
v -4.66438 -2.15282 13.5931
v -1.42265 -1.12535 11.0886
v -1.40669 -1.1473 11.0749
v -1.42105 -1.17098 11.0623
v -1.45139 -1.17271 11.0635
v -1.46735 -1.15077 11.0772
v -1.45299 -1.12709 11.0898
v -1.38044 -1.44152 11.5358
v -1.3663 -1.46099 11.5239
v -1.37892 -1.48202 11.5131
v -1.40568 -1.48357 11.514
v -1.41982 -1.4641 11.5259
v -1.4072 -1.44307 11.5368
v -1.37488 -1.53688 11.7993
v -1.36089 -1.55328 11.7856
v -1.37228 -1.57233 11.7729
v -1.39766 -1.57498 11.774
v -1.41166 -1.55858 11.7877
v -1.40027 -1.53953 11.8004
v -1.33099 -1.76085 11.9627
v -1.31866 -1.77587 11.9487
v -1.33026 -1.79207 11.9354
v -1.35419 -1.79325 11.9361
v -1.36652 -1.77822 11.9501
v -1.35491 -1.76202 11.9634
v -1.34775 -1.914 12.228
v -1.33625 -1.92946 12.2172
v -1.3468 -1.94602 12.2071
v -1.36885 -1.9471 12.2078
v -1.38035 -1.93164 12.2186
v -1.36979 -1.91509 12.2287
v -1.30135 -2.10312 12.4697
v -1.29092 -2.11752 12.4602
v -1.30062 -2.13228 12.4505
v -1.32076 -2.13263 12.4503
v -1.3312 -2.11823 12.4597
v -1.32149 -2.10347 12.4694
v -1.34362 -2.24444 12.7143
v -1.33436 -2.25756 12.7053
v -1.34342 -2.2716 12.6977
v -1.36174 -2.27253 12.6989
v -1.371 -2.25941 12.7079
v -1.36193 -2.24537 12.7156
v -1.25424 -2.394 12.9436
v -1.24586 -2.40395 12.9328
v -1.254 -2.41628 12.9246
v -1.27054 -2.41866 12.9271
v -1.27892 -2.40871 12.9379
v -1.27078 -2.39639 12.9461
v -1.22712 -2.60601 13.1442
v -1.21887 -2.61602 13.1357
v -1.22602 -2.62735 13.128
v -1.24141 -2.62867 13.1287
v -1.24966 -2.61865 13.1371
v -1.24252 -2.60732 13.1448
v -1.20701 -2.73244 13.4066
v -1.19984 -2.74196 13.3996
v -1.20644 -2.75226 13.3933
v -1.22021 -2.75304 13.3938
v -1.22738 -2.74353 13.4008
v -1.22077 -2.73323 13.4072
v -1.17064 -3.11296 13.9008
v -1.16658 -3.11773 13.8958
v -1.17047 -3.12326 13.8915
v -1.17841 -3.12403 13.8922
v -1.18247 -3.11926 13.8972
v -1.17858 -3.11372 13.9015
v -1.0985 -3.32165 14.1155
v -1.0971 -3.32332 14.1137
v -1.0985 -3.32521 14.1121
v -1.1013 -3.32544 14.1124
v -1.1027 -3.32378 14.1142
v -1.1013 -3.32188 14.1157
v -1.10245 -3.43014 14.2364
v -1.18331 -0.951022 10.6055
v -1.1607 -0.925664 10.6044
v -1.12929 -0.930358 10.6165
v -1.12048 -0.96041 10.6297
v -1.14308 -0.985768 10.6308
v -1.1745 -0.981074 10.6187
v -1.40362 -0.770989 11.0806
v -1.38359 -0.748574 11.0796
v -1.35573 -0.75284 11.0901
v -1.34791 -0.77952 11.1016
v -1.36794 -0.801934 11.1026
v -1.3958 -0.797668 11.0921
v -1.42765 -0.698966 11.3485
v -1.40853 -0.677496 11.3479
v -1.3827 -0.680914 11.3601
v -1.376 -0.705803 11.3729
v -1.39512 -0.727273 11.3734
v -1.42095 -0.723855 11.3613
v -1.59363 -0.586173 11.5408
v -1.57581 -0.565784 11.5406
v -1.55233 -0.568238 11.5539
v -1.54667 -0.59108 11.5673
v -1.56449 -0.611469 11.5674
v -1.58797 -0.609015 11.5542
v -1.66714 -0.479816 11.8282
v -1.65092 -0.460686 11.8285
v -1.62804 -0.463774 11.8383
v -1.62138 -0.485994 11.8478
v -1.63759 -0.505125 11.8476
v -1.66047 -0.502036 11.8378
v -1.80774 -0.407573 12.0968
v -1.79226 -0.390581 12.0957
v -1.77135 -0.39351 12.1049
v -1.76591 -0.41343 12.115
v -1.78139 -0.430422 12.116
v -1.8023 -0.427493 12.1069
v -1.86749 -0.272443 12.3456
v -1.85412 -0.256155 12.3456
v -1.835 -0.258221 12.3542
v -1.82927 -0.276574 12.3628
v -1.84265 -0.292862 12.3628
v -1.86176 -0.290796 12.3542
v -2.00919 -0.240598 12.5928
v -1.99767 -0.225144 12.595
v -1.98133 -0.226604 12.6054
v -1.97652 -0.243516 12.6136
v -1.98805 -0.258969 12.6114
v -2.00438 -0.25751 12.601
v -2.15254 -0.124631 12.8274
v -2.14052 -0.111412 12.8272
v -2.12446 -0.113856 12.8347
v -2.12042 -0.129517 12.8423
v -2.13244 -0.142736 12.8424
v -2.1485 -0.140292 12.835
v -2.20822 -0.0513632 13.1093
v -2.19755 -0.0391658 13.1093
v -2.18276 -0.0413046 13.1155
v -2.17863 -0.0556408 13.1219
v -2.1893 -0.0678382 13.1219
v -2.2041 -0.0656994 13.1157
v -2.44144 0.136924 13.6342
v -2.43426 0.145425 13.6344
v -2.42459 0.144379 13.6399
v -2.42211 0.134833 13.645
v -2.4293 0.126332 13.6448
v -2.43897 0.127377 13.6393
v -2.57395 0.240812 13.9058
v -2.56975 0.245643 13.9059
v -2.56434 0.245154 13.9093
v -2.56314 0.239833 13.9126
v -2.56734 0.235001 13.9126
v -2.57274 0.235491 13.9092
v -2.72134 0.382962 14.1513
v -2.72107 0.383264 14.1513
v -2.72072 0.383229 14.1515
v -2.72064 0.382892 14.1518
v -2.72091 0.38259 14.1518
v -2.72126 0.382625 14.1516
v -2.72967 0.390958 14.1714
v -0.809317 -0.797089 10.1734
v -0.824863 -0.788601 10.1377
v -0.851297 -0.758986 10.134
v -0.862185 -0.737859 10.166
v -0.846638 -0.746348 10.2017
v -0.820204 -0.775962 10.2054
v -1.2392 -1.12276 10.3213
v -1.25335 -1.11554 10.2897
v -1.27685 -1.08929 10.2864
v -1.28619 -1.07027 10.3147
v -1.27204 -1.0775 10.3463
v -1.24855 -1.10374 10.3496
v -1.43687 -1.32914 10.322
v -1.45205 -1.32191 10.2925
v -1.47249 -1.29494 10.2901
v -1.47776 -1.2752 10.3172
v -1.46257 -1.28243 10.3467
v -1.44213 -1.30939 10.3491
v -1.66566 -1.4294 10.458
v -1.68251 -1.42599 10.431
v -1.70158 -1.40053 10.4271
v -1.70379 -1.37847 10.4502
v -1.68694 -1.38188 10.4773
v -1.66788 -1.40734 10.4812
v -1.88696 -1.63033 10.5528
v -1.90199 -1.62681 10.5273
v -1.92016 -1.60344 10.5238
v -1.9233 -1.58359 10.5458
v -1.90828 -1.58711 10.5713
v -1.89011 -1.61048 10.5748
v -2.14289 -1.76056 10.6761
v -2.15869 -1.75899 10.6537
v -2.17706 -1.73871 10.6513
v -2.17964 -1.72001 10.6712
v -2.16384 -1.72158 10.6936
v -2.14547 -1.74185 10.6961
v -2.30801 -1.9642 10.8076
v -2.32128 -1.96197 10.7862
v -2.33755 -1.94284 10.7833
v -2.34056 -1.92594 10.8019
v -2.3273 -1.92818 10.8233
v -2.31103 -1.94731 10.8262
v -2.56379 -2.0796 10.9004
v -2.57444 -2.07627 10.88
v -2.58755 -2.05732 10.8766
v -2.59001 -2.04172 10.8937
v -2.57936 -2.04505 10.9142
v -2.56624 -2.06399 10.9175
v -3.02184 -2.39982 11.1123
v -3.02952 -2.39605 11.0945
v -3.04071 -2.38005 11.0918
v -3.04422 -2.36781 11.1069
v -3.03654 -2.37157 11.1247
v -3.02535 -2.38758 11.1274
v -3.28615 -2.54151 11.1724
v -3.29314 -2.53859 11.1566
v -3.30375 -2.52489 11.1541
v -3.30738 -2.51411 11.1674
v -3.30039 -2.51702 11.1832
v -3.28978 -2.53073 11.1857
v -3.49671 -2.73504 11.2767
v -3.50246 -2.73243 11.2635
v -3.51257 -2.72205 11.2619
v -3.51693 -2.71427 11.2734
v -3.51118 -2.71688 11.2866
v -3.50107 -2.72726 11.2882
v -3.73005 -2.94755 11.2996
v -3.73331 -2.94488 11.2901
v -3.7396 -2.93679 11.289
v -3.74263 -2.93137 11.2972
v -3.73937 -2.93405 11.3066
v -3.73307 -2.94214 11.3078
v -3.99911 -3.10294 11.3578
v -4.00021 -3.10184 11.3541
v -4.00242 -3.0986 11.3536
v -4.00354 -3.09646 11.3568
v -4.00245 -3.09755 11.3604
v -4.00024 -3.10079 11.3609
v -4.15739 -3.20897 11.3678
v -0.506671 -0.519612 9.78167
v -0.462707 -0.541977 9.76948
v -0.462571 -0.589179 9.75068
v -0.506398 -0.614016 9.74407
v -0.550362 -0.591651 9.75626
v -0.550498 -0.544449 9.77505
v -0.419846 -0.743151 10.2926
v -0.380701 -0.763077 10.282
v -0.380509 -0.805152 10.2655
v -0.419462 -0.827301 10.2596
v -0.458607 -0.807375 10.2703
v -0.458798 -0.7653 10.2867
v -0.446943 -0.837867 10.5634
v -0.409581 -0.854112 10.5483
v -0.408756 -0.893706 10.5305
v -0.445292 -0.917054 10.5277
v -0.482654 -0.900809 10.5428
v -0.483479 -0.861215 10.5607
v -0.315906 -0.972053 10.789
v -0.282341 -0.984607 10.7687
v -0.283694 -1.01878 10.7458
v -0.31861 -1.04041 10.7432
v -0.352175 -1.02785 10.7634
v -0.350822 -0.993675 10.7863
v -0.288657 -1.15098 11.0066
v -0.255783 -1.16758 10.9949
v -0.256347 -1.20335 10.9803
v -0.289784 -1.22252 10.9774
v -0.322658 -1.20592 10.9891
v -0.322094 -1.17015 11.0037
v -0.240167 -1.18891 11.2853
v -0.209075 -1.20456 11.276
v -0.208529 -1.23933 11.2665
v -0.239075 -1.25846 11.2664
v -0.270166 -1.24281 11.2758
v -0.270713 -1.20804 11.2852
v -0.143163 -1.40277 11.8779
v -0.117569 -1.41467 11.8667
v -0.117691 -1.44271 11.8551
v -0.143406 -1.45885 11.8546
v -0.168999 -1.44695 11.8658
v -0.168878 -1.41891 11.8775
v -0.042556 -1.53757 12.1299
v -0.0184808 -1.54849 12.1203
v -0.0182065 -1.57429 12.1091
v -0.0420074 -1.58918 12.1075
v -0.0660826 -1.57826 12.1171
v -0.0663569 -1.55246 12.1283
v -0.0377073 -1.63321 12.4136
v -0.0152274 -1.64463 12.4075
v -0.0149413 -1.66943 12.3998
v -0.0371351 -1.68281 12.3983
v -0.0596151 -1.67139 12.4045
v -0.0599012 -1.64659 12.4121
v 0.0244809 -1.71461 12.7096
v 0.0442828 -1.72425 12.7015
v 0.043843 -1.74559 12.6918
v 0.0236012 -1.75729 12.6902
v 0.00379926 -1.74765 12.6982
v 0.00423913 -1.72632 12.7079
v 0.0600245 -1.88742 12.9673
v 0.0771383 -1.89582 12.9606
v 0.0765507 -1.91348 12.9508
v 0.0588493 -1.92273 12.9477
v 0.0417355 -1.91433 12.9544
v 0.0423231 -1.89667 12.9642
v 0.0851122 -2.02021 13.2553
v 0.0983065 -2.02617 13.2491
v 0.0980727 -2.04028 13.2422
v 0.0846447 -2.04843 13.2414
v 0.0714505 -2.04247 13.2475
v 0.0716842 -2.02836 13.2545
v 0.192344 -2.16513 13.5196
v 0.199641 -2.16821 13.5156
v 0.199394 -2.17594 13.5112
v 0.191851 -2.1806 13.5109
v 0.184555 -2.17753 13.5149
v 0.184801 -2.16979 13.5192
v 0.266729 -2.34249 13.8082
v 4.51788 -2.22125 14.2113
v 4.52173 -2.2235 14.2036
v 4.52247 -2.23205 14.2013
v 4.51938 -2.23834 14.2068
v 4.51554 -2.23609 14.2144
v 4.51479 -2.22755 14.2167
v 4.93107 -2.29513 14.4657
v 4.93265 -2.29616 14.4618
v 4.93293 -2.30028 14.4607
v 4.93163 -2.30338 14.4633
v 4.93006 -2.30235 14.4672
v 4.92978 -2.29823 14.4684
v 5.14662 -2.2682 14.521
v 4.10774 -2.07662 13.732
v 4.10377 -2.06391 13.7336
v 4.11215 -2.05383 13.7307
v 4.12451 -2.05647 13.7262
v 4.12848 -2.06919 13.7246
v 4.1201 -2.07926 13.7275
v 4.24432 -2.04277 14.2129
v 4.24187 -2.03493 14.2139
v 4.24704 -2.02872 14.2121
v 4.25465 -2.03034 14.2093
v 4.2571 -2.03819 14.2083
v 4.25194 -2.0444 14.2101
v 4.36503 -2.07858 14.4322
v 4.36295 -2.073 14.4323
v 4.36651 -2.06848 14.4307
v 4.37216 -2.06954 14.4292
v 4.37424 -2.07513 14.4291
v 4.37067 -2.07964 14.4307
v 4.37938 -1.98815 14.6681
v 4.3792 -1.9877 14.668
v 4.37949 -1.98734 14.6679
v 4.37995 -1.98743 14.6677
v 4.38013 -1.98788 14.6678
v 4.37985 -1.98824 14.668
v 4.38756 -1.98689 14.6828
v 3.76158 -1.92681 13.2217
v 3.74834 -1.93681 13.2175
v 3.73321 -1.93462 13.2252
v 3.73132 -1.92242 13.237
v 3.74455 -1.91241 13.2412
v 3.75968 -1.91461 13.2335
v 3.95643 -2.23288 13.58
v 3.94688 -2.24027 13.5771
v 3.93575 -2.23841 13.5823
v 3.93418 -2.22916 13.5905
v 3.94373 -2.22177 13.5934
v 3.95485 -2.22363 13.5882
v 3.95625 -2.40552 13.7704
v 3.94915 -2.41216 13.7681
v 3.94024 -2.41167 13.7726
v 3.93844 -2.40455 13.7794
v 3.94555 -2.39791 13.7816
v 3.95446 -2.3984 13.7772
v 4.11278 -2.52147 13.9344
v 4.10725 -2.52706 13.9335
v 4.10129 -2.52758 13.9387
v 4.10086 -2.5225 13.9448
v 4.10639 -2.51691 13.9457
v 4.11235 -2.51639 13.9405
v 4.22427 -2.71848 14.0651
v 4.22118 -2.721 14.0645
v 4.2178 -2.72058 14.0667
v 4.21751 -2.71763 14.0694
v 4.22061 -2.71512 14.07
v 4.22399 -2.71554 14.0678
v 4.25893 -2.77817 14.1985
v 3.39152 -1.75809 12.7345
v 3.40411 -1.75434 12.7194
v 3.41512 -1.76916 12.7116
v 3.41353 -1.78772 12.719
v 3.40093 -1.79147 12.7341
v 3.38993 -1.77666 12.7419
v 3.78714 -1.71328 13.0654
v 3.7977 -1.71019 13.0538
v 3.80676 -1.72192 13.048
v 3.80526 -1.73674 13.0536
v 3.7947 -1.73983 13.0652
v 3.78564 -1.7281 13.0711
v 3.95048 -1.61498 13.2461
v 3.95932 -1.6128 13.2358
v 3.96573 -1.62345 13.2298
v 3.96328 -1.63628 13.2342
v 3.95444 -1.63846 13.2446
v 3.94803 -1.62782 13.2505
v 4.16511 -1.67344 13.387
v 4.1727 -1.67117 13.3785
v 4.17737 -1.67992 13.3724
v 4.17445 -1.69094 13.3748
v 4.16687 -1.69321 13.3833
v 4.1622 -1.68447 13.3895
v 4.35639 -1.64208 13.6077
v 4.36238 -1.64012 13.6004
v 4.36679 -1.64731 13.5957
v 4.36521 -1.65645 13.5983
v 4.35922 -1.65841 13.6056
v 4.35481 -1.65122 13.6103
v 4.60545 -1.64825 13.7659
v 4.6097 -1.64696 13.7611
v 4.6127 -1.65186 13.758
v 4.61145 -1.65805 13.7597
v 4.60721 -1.65934 13.7645
v 4.60421 -1.65444 13.7676
v 4.76962 -1.63343 13.9767
v 4.77009 -1.63325 13.976
v 4.77048 -1.63386 13.9756
v 4.7704 -1.63466 13.9758
v 4.76992 -1.63485 13.9765
v 4.76953 -1.63423 13.9769
v 4.80395 -1.62971 13.9898
v 3.04971 -1.66171 12.2171
v 3.0343 -1.64554 12.22
v 3.04053 -1.6239 12.2199
v 3.06218 -1.61843 12.217
v 3.07759 -1.6346 12.2141
v 3.07135 -1.65624 12.2142
v 3.07229 -1.69172 12.74
v 3.05941 -1.67818 12.7424
v 3.06464 -1.66008 12.7423
v 3.08275 -1.65552 12.7398
v 3.09564 -1.66906 12.7375
v 3.09041 -1.68716 12.7376
v 3.15977 -1.6861 12.9896
v 3.14843 -1.67345 12.9899
v 3.15372 -1.6573 12.9903
v 3.17035 -1.65381 12.9903
v 3.18169 -1.66646 12.99
v 3.1764 -1.6826 12.9896
v 3.07736 -1.70021 13.2406
v 3.067 -1.68937 13.2395
v 3.07118 -1.67495 13.2399
v 3.0857 -1.67136 13.2412
v 3.09605 -1.6822 13.2422
v 3.09188 -1.69662 13.2419
v 3.12045 -1.67738 13.5348
v 3.11158 -1.66798 13.5355
v 3.11528 -1.65559 13.5357
v 3.12786 -1.65259 13.5351
v 3.13673 -1.66198 13.5344
v 3.13302 -1.67438 13.5343
v 3.10676 -1.71258 13.8307
v 3.099 -1.70455 13.8305
v 3.10207 -1.69383 13.8301
v 3.1129 -1.69113 13.8298
v 3.12066 -1.69916 13.83
v 3.11759 -1.70988 13.8304
v 3.12745 -1.65955 14.0966
v 3.12116 -1.65308 14.0971
v 3.12362 -1.64439 14.0975
v 3.13238 -1.64217 14.0974
v 3.13868 -1.64864 14.0969
v 3.13622 -1.65733 14.0965
v 3.12008 -1.73562 14.3563
v 3.1163 -1.73161 14.3565
v 3.11784 -1.7264 14.3574
v 3.12316 -1.7252 14.3582
v 3.12695 -1.72921 14.3581
v 3.12541 -1.73442 14.3571
v 3.06933 -1.73049 14.6198
v 2.76789 -1.50956 11.6981
v 2.75707 -1.52766 11.685
v 2.73546 -1.53722 11.6926
v 2.72466 -1.52867 11.7132
v 2.73549 -1.51056 11.7263
v 2.7571 -1.50101 11.7187
v 3.05195 -1.82138 12.0193
v 3.04283 -1.83716 12.0083
v 3.02415 -1.84522 12.0146
v 3.01457 -1.8375 12.0321
v 3.02369 -1.82172 12.0431
v 3.04237 -1.81366 12.0368
v 3.1493 -2.04288 12.1332
v 3.14254 -2.05873 12.1237
v 3.12561 -2.06708 12.1293
v 3.11543 -2.05958 12.1444
v 3.12219 -2.04374 12.1539
v 3.13913 -2.03539 12.1483
v 3.30367 -2.12642 12.3333
v 3.29819 -2.1422 12.327
v 3.28341 -2.14986 12.3335
v 3.2741 -2.14174 12.3464
v 3.27957 -2.12595 12.3528
v 3.29436 -2.11829 12.3463
v 3.45519 -2.31867 12.5107
v 3.44952 -2.33188 12.5041
v 3.43568 -2.3378 12.5089
v 3.42752 -2.33051 12.5203
v 3.4332 -2.3173 12.5269
v 3.44704 -2.31138 12.5221
v 3.5838 -2.45446 12.7443
v 3.57883 -2.46615 12.7384
v 3.56738 -2.47222 12.7437
v 3.56089 -2.46659 12.7547
v 3.56587 -2.45491 12.7605
v 3.57732 -2.44884 12.7553
v 3.76523 -2.62197 12.8676
v 3.76022 -2.63215 12.8625
v 3.74973 -2.637 12.8671
v 3.74424 -2.63167 12.877
v 3.74925 -2.62149 12.8821
v 3.75975 -2.61664 12.8775
v 3.86636 -2.76171 13.084
v 3.86221 -2.77023 13.0793
v 3.85293 -2.77419 13.0826
v 3.8478 -2.76962 13.0907
v 3.85195 -2.7611 13.0955
v 3.86123 -2.75714 13.0921
v 4.15405 -3.11454 13.4123
v 4.15272 -3.1169 13.4108
v 4.15004 -3.1181 13.4118
v 4.14869 -3.11694 13.4144
v 4.15002 -3.11458 13.4159
v 4.1527 -3.11338 13.4149
v 4.2188 -3.21764 13.5182
v 2.41164 -1.37208 11.2206
v 2.42592 -1.35525 11.2046
v 2.44894 -1.36384 11.1929
v 2.45769 -1.38926 11.1972
v 2.44341 -1.40609 11.2131
v 2.42039 -1.3975 11.2248
v 2.73636 -1.21847 11.6175
v 2.74898 -1.20368 11.604
v 2.76919 -1.21103 11.5941
v 2.77678 -1.23317 11.5977
v 2.76416 -1.24797 11.6112
v 2.74395 -1.24062 11.6211
v 2.83143 -1.12717 11.8566
v 2.84195 -1.11373 11.8425
v 2.85942 -1.12118 11.831
v 2.86637 -1.14207 11.8337
v 2.85585 -1.15551 11.8479
v 2.83838 -1.14806 11.8593
v 3.05876 -1.06248 11.9974
v 3.06894 -1.05023 11.9845
v 3.08233 -1.0582 11.9712
v 3.08553 -1.07841 11.9708
v 3.07535 -1.09066 11.9837
v 3.06197 -1.08269 11.997
v 3.22706 -1.072 12.2082
v 3.23723 -1.06097 12.1972
v 3.25213 -1.06785 12.1883
v 3.25684 -1.08575 12.1905
v 3.24666 -1.09678 12.2016
v 3.23177 -1.0899 12.2104
v 3.36665 -0.934414 12.3983
v 3.37496 -0.924429 12.3877
v 3.38902 -0.929907 12.3802
v 3.39475 -0.945369 12.3835
v 3.38644 -0.955354 12.3941
v 3.37238 -0.949876 12.4016
v 3.70386 -0.765062 12.8716
v 3.70998 -0.757234 12.8625
v 3.71995 -0.762251 12.8549
v 3.7238 -0.775096 12.8564
v 3.71769 -0.782925 12.8656
v 3.70772 -0.777908 12.8732
v 3.9269 -0.699065 13.0351
v 3.93189 -0.692289 13.0271
v 3.94054 -0.696441 13.0205
v 3.94421 -0.707371 13.022
v 3.93922 -0.714147 13.03
v 3.93057 -0.709994 13.0365
v 4.06844 -0.594802 13.2563
v 4.07222 -0.589738 13.25
v 4.07946 -0.592688 13.2456
v 4.08292 -0.600702 13.2476
v 4.07914 -0.605766 13.254
v 4.0719 -0.602817 13.2583
v 4.26029 -0.462895 13.4316
v 4.26218 -0.460376 13.4284
v 4.26541 -0.462133 13.4258
v 4.26675 -0.466409 13.4264
v 4.26486 -0.468928 13.4296
v 4.26163 -0.46717 13.4322
v 4.43315 -0.431015 13.5962
v 2.11488 -1.28998 10.7207
v 2.08781 -1.2793 10.7229
v 2.08373 -1.25097 10.7286
v 2.10671 -1.23333 10.732
v 2.13377 -1.24401 10.7298
v 2.13786 -1.27234 10.7242
v 2.09357 -1.44642 11.237
v 2.06986 -1.437 11.2389
v 2.06632 -1.41213 11.2438
v 2.0865 -1.39667 11.2467
v 2.11021 -1.40608 11.2448
v 2.11375 -1.43096 11.2399
v 2.11429 -1.44438 11.5079
v 2.09226 -1.43446 11.5089
v 2.08972 -1.41123 11.5151
v 2.10922 -1.39793 11.5204
v 2.13125 -1.40786 11.5194
v 2.13378 -1.43108 11.5132
v 2.05322 -1.58119 11.7345
v 2.03298 -1.57162 11.7321
v 2.0297 -1.55038 11.7388
v 2.04666 -1.53871 11.7479
v 2.06689 -1.54828 11.7503
v 2.07017 -1.56952 11.7436
v 1.97295 -1.61989 11.9984
v 1.9535 -1.61285 11.9996
v 1.94996 -1.593 12.0044
v 1.96587 -1.58019 12.0079
v 1.98532 -1.58723 12.0067
v 1.98886 -1.60708 12.0019
v 2.03744 -1.70636 12.2517
v 2.01993 -1.69992 12.2547
v 2.01725 -1.68207 12.2603
v 2.03209 -1.67067 12.2629
v 2.0496 -1.67712 12.26
v 2.05228 -1.69496 12.2544
v 2.01537 -1.85809 12.7935
v 2.00081 -1.85242 12.7949
v 1.99856 -1.83764 12.7996
v 2.01088 -1.82854 12.803
v 2.02544 -1.83422 12.8017
v 2.02768 -1.84899 12.7969
v 2.01093 -1.96026 13.0805
v 1.99793 -1.95502 13.0811
v 1.99594 -1.94163 13.0849
v 2.00696 -1.9335 13.088
v 2.01997 -1.93875 13.0873
v 2.02195 -1.95213 13.0836
v 1.97668 -2.01729 13.3771
v 1.96563 -2.01309 13.3785
v 1.96394 -2.00185 13.3821
v 1.9733 -1.9948 13.3842
v 1.98435 -1.999 13.3828
v 1.98604 -2.01024 13.3792
v 2.014 -2.12505 13.6472
v 2.00562 -2.12194 13.6481
v 2.00422 -2.11353 13.6509
v 2.01121 -2.10823 13.6529
v 2.01959 -2.11134 13.652
v 2.02098 -2.11975 13.6491
v 1.96271 -2.19098 13.9293
v 1.95875 -2.18935 13.9294
v 1.95816 -2.18532 13.9308
v 1.96152 -2.18293 13.9319
v 1.96548 -2.18456 13.9318
v 1.96607 -2.18859 13.9304
v 1.9502 -2.27092 14.1468
v 1.79411 -1.09745 10.2321
v 1.78993 -1.11698 10.209
v 1.77254 -1.14174 10.213
v 1.75934 -1.14698 10.24
v 1.76353 -1.12745 10.263
v 1.78091 -1.10268 10.2591
v 2.21777 -1.36001 10.4522
v 2.21439 -1.37742 10.432
v 2.19901 -1.39921 10.4355
v 2.18702 -1.4036 10.4591
v 2.1904 -1.3862 10.4794
v 2.20578 -1.3644 10.4759
v 2.44186 -1.51958 10.4783
v 2.4402 -1.53724 10.4598
v 2.42504 -1.55761 10.4629
v 2.41153 -1.56034 10.4845
v 2.41319 -1.54269 10.503
v 2.42835 -1.52231 10.4999
v 2.61557 -1.62658 10.6627
v 2.61682 -1.64476 10.6471
v 2.60317 -1.66423 10.6503
v 2.58827 -1.66551 10.669
v 2.58703 -1.64733 10.6846
v 2.60068 -1.62786 10.6814
v 2.86366 -1.76754 10.7802
v 2.86369 -1.78376 10.7652
v 2.85028 -1.80112 10.7677
v 2.83685 -1.80225 10.7852
v 2.83682 -1.78603 10.8002
v 2.85022 -1.76867 10.7977
v 3.0516 -1.92185 10.9659
v 3.05268 -1.9371 10.9528
v 3.04189 -1.95378 10.9559
v 3.03003 -1.95521 10.9721
v 3.02895 -1.93997 10.9851
v 3.03973 -1.92329 10.982
v 3.29855 -2.00383 11.0821
v 3.29848 -2.01748 11.0699
v 3.28778 -2.03213 11.0725
v 3.27716 -2.03313 11.0874
v 3.27723 -2.01949 11.0997
v 3.28793 -2.00484 11.097
v 3.45996 -2.1746 11.2462
v 3.46032 -2.18728 11.2351
v 3.44917 -2.19986 11.2364
v 3.43767 -2.19976 11.2487
v 3.43732 -2.18707 11.2598
v 3.44847 -2.1745 11.2585
v 3.65268 -2.28928 11.4278
v 3.65187 -2.29993 11.4167
v 3.64266 -2.31214 11.4184
v 3.63427 -2.31369 11.4312
v 3.63509 -2.30304 11.4423
v 3.64429 -2.29084 11.4406
v 3.87696 -2.45951 11.4987
v 3.87522 -2.46832 11.4884
v 3.86681 -2.47899 11.4898
v 3.86015 -2.48086 11.5016
v 3.86189 -2.47205 11.5119
v 3.8703 -2.46137 11.5104
v 4.09707 -2.61643 11.6476
v 4.09607 -2.62398 11.6394
v 4.08958 -2.63298 11.6408
v 4.08409 -2.63444 11.6505
v 4.0851 -2.62689 11.6587
v 4.09159 -2.61788 11.6573
v 4.34847 -2.77062 11.7405
v 4.34737 -2.7754 11.7348
v 4.34284 -2.78137 11.7357
v 4.33942 -2.78254 11.7423
v 4.34052 -2.77776 11.748
v 4.34505 -2.77179 11.7471
v 4.56584 -2.95444 11.8503
v 4.56548 -2.9558 11.8486
v 4.56427 -2.95759 11.8489
v 4.56342 -2.95802 11.8508
v 4.56378 -2.95666 11.8525
v 4.56499 -2.95487 11.8522
v 4.67558 -3.00811 11.8709
v 1.38753 -0.969021 9.82931
v 1.39207 -0.939108 9.81742
v 1.41954 -0.931904 9.80159
v 1.44246 -0.954614 9.79766
v 1.43792 -0.984527 9.80955
v 1.41045 -0.991731 9.82537
v 1.64418 -0.777499 10.2757
v 1.64824 -0.750958 10.2654
v 1.67263 -0.744458 10.2516
v 1.69297 -0.764499 10.2481
v 1.68891 -0.79104 10.2584
v 1.66451 -0.79754 10.2722
v 1.7403 -0.738917 10.5364
v 1.7418 -0.714424 10.524
v 1.76364 -0.70816 10.5085
v 1.78398 -0.72639 10.5054
v 1.78247 -0.750883 10.5178
v 1.76064 -0.757146 10.5333
v 1.89489 -0.574057 10.7031
v 1.89642 -0.551801 10.69
v 1.91616 -0.547664 10.6738
v 1.93436 -0.565785 10.6707
v 1.93283 -0.588041 10.6838
v 1.9131 -0.592178 10.7
v 2.04725 -0.511202 10.9616
v 2.05008 -0.489582 10.9517
v 2.06983 -0.48469 10.9391
v 2.08676 -0.501417 10.9364
v 2.08393 -0.523038 10.9463
v 2.06417 -0.52793 10.9589
v 2.18026 -0.373954 11.2061
v 2.18319 -0.353982 11.1974
v 2.20109 -0.34972 11.1855
v 2.21606 -0.36543 11.1821
v 2.21313 -0.385402 11.1908
v 2.19523 -0.389664 11.2027
v 2.33623 -0.333917 11.4419
v 2.33909 -0.315813 11.4336
v 2.35625 -0.311776 11.4239
v 2.37055 -0.325843 11.4225
v 2.36769 -0.343947 11.4308
v 2.35053 -0.347984 11.4405
v 2.40827 -0.191353 11.6816
v 2.40905 -0.176018 11.6713
v 2.42413 -0.172447 11.6612
v 2.43841 -0.184212 11.6614
v 2.43763 -0.199547 11.6717
v 2.42255 -0.203117 11.6818
v 2.56565 -0.0502889 11.8848
v 2.56691 -0.0351687 11.8771
v 2.58059 -0.0315895 11.8676
v 2.593 -0.0431307 11.8658
v 2.59173 -0.058251 11.8736
v 2.57806 -0.0618301 11.8831
v 2.67097 0.0192987 12.1482
v 2.67285 0.0332312 12.1418
v 2.6856 0.0363461 12.1337
v 2.69648 0.0255286 12.132
v 2.6946 0.0115961 12.1383
v 2.68184 0.00848116 12.1465
v 2.97861 0.240134 12.6456
v 2.97914 0.248836 12.6402
v 2.98712 0.250521 12.634
v 2.99455 0.243504 12.6332
v 2.99401 0.234803 12.6386
v 2.98604 0.233118 12.6448
v 3.11186 0.402917 12.8708
v 3.11217 0.407658 12.8677
v 3.11649 0.408464 12.8642
v 3.1205 0.40453 12.8637
v 3.12018 0.399789 12.8667
v 3.11586 0.398982 12.8703
v 3.29852 0.501104 13.0957
v 3.29852 0.501152 13.0956
v 3.29856 0.50116 13.0956
v 3.2986 0.50112 13.0956
v 3.2986 0.501072 13.0956
v 3.29855 0.501064 13.0957
v 3.30021 0.502393 13.0981
v 1.04186 -0.839521 9.40271
v 1.00553 -0.838515 9.40569
v 0.989478 -0.811361 9.424
v 1.00977 -0.785213 9.43933
v 1.0461 -0.78622 9.43635
v 1.06215 -0.813374 9.41803
v 1.09593 -1.17966 9.83646
v 1.06369 -1.17869 9.83909
v 1.04949 -1.15443 9.85511
v 1.06752 -1.13113 9.8685
v 1.09976 -1.13209 9.86586
v 1.11396 -1.15636 9.84985
v 1.08518 -1.27652 10.0973
v 1.05429 -1.27566 10.1001
v 1.0409 -1.25374 10.1175
v 1.0584 -1.23267 10.1321
v 1.08929 -1.23353 10.1292
v 1.10268 -1.25545 10.1118
v 1.12412 -1.49752 10.2611
v 1.09497 -1.49698 10.2641
v 1.08246 -1.47766 10.2823
v 1.09909 -1.45888 10.2974
v 1.12824 -1.45943 10.2944
v 1.14075 -1.47875 10.2763
v 1.11873 -1.65524 10.5345
v 1.09165 -1.65511 10.5375
v 1.07962 -1.63523 10.5518
v 1.09468 -1.61548 10.563
v 1.12176 -1.6156 10.5599
v 1.13379 -1.63549 10.5457
v 1.17844 -1.83873 10.7794
v 1.15341 -1.83752 10.7809
v 1.14246 -1.81912 10.794
v 1.15656 -1.80192 10.8056
v 1.1816 -1.80313 10.8042
v 1.19254 -1.82153 10.7911
v 1.13588 -1.99687 11.018
v 1.1129 -1.99705 11.0203
v 1.10238 -1.98058 11.0326
v 1.11485 -1.96393 11.0427
v 1.13784 -1.96375 11.0404
v 1.14836 -1.98022 11.0281
v 1.22467 -2.15055 11.243
v 1.2039 -2.15196 11.2473
v 1.19498 -2.13843 11.2611
v 1.20683 -2.12349 11.2705
v 1.2276 -2.12208 11.2662
v 1.23653 -2.13561 11.2524
v 1.24923 -2.35801 11.4563
v 1.22968 -2.35724 11.4583
v 1.22141 -2.3429 11.4689
v 1.2327 -2.32933 11.4775
v 1.25225 -2.3301 11.4756
v 1.26051 -2.34444 11.465
v 1.25728 -2.47618 11.7282
v 1.23937 -2.47588 11.7301
v 1.23151 -2.4626 11.7394
v 1.24158 -2.44962 11.7468
v 1.25949 -2.44991 11.7449
v 1.26734 -2.46319 11.7356
v 1.31757 -2.82938 12.2145
v 1.3044 -2.82954 12.2164
v 1.29876 -2.8208 12.2247
v 1.3063 -2.81191 12.2311
v 1.31946 -2.81175 12.2292
v 1.3251 -2.82049 12.2209
v 1.35556 -3.02852 12.4613
v 1.34639 -3.02852 12.4625
v 1.34255 -3.02282 12.4687
v 1.34788 -3.0171 12.4737
v 1.35705 -3.0171 12.4725
v 1.36089 -3.0228 12.4663
v 1.37254 -3.26177 12.6794
v 1.36932 -3.26174 12.6798
v 1.36797 -3.2597 12.6819
v 1.36983 -3.2577 12.6837
v 1.37305 -3.25774 12.6833
v 1.3744 -3.25977 12.6812
v 1.38635 -3.3646 12.8138
v 0.641864 -0.598265 9.06003
v 0.640994 -0.611388 9.01945
v 0.63505 -0.652674 9.0105
v 0.629976 -0.680838 9.04214
v 0.630846 -0.667715 9.08272
v 0.63679 -0.626428 9.09167
v 1.18379 -0.720675 9.12381
v 1.1835 -0.732419 9.08773
v 1.17832 -0.769158 9.07978
v 1.17343 -0.794152 9.1079
v 1.17371 -0.782408 9.14398
v 1.17889 -0.745669 9.15194
v 1.46708 -0.729918 9.0863
v 1.4678 -0.742808 9.05218
v 1.4601 -0.777887 9.04576
v 1.45168 -0.800077 9.07347
v 1.45096 -0.787187 9.10759
v 1.45866 -0.752108 9.114
v 1.7086 -0.850028 9.17657
v 1.71395 -0.861893 9.14456
v 1.70637 -0.894703 9.1368
v 1.69344 -0.915649 9.16106
v 1.68809 -0.903784 9.19307
v 1.69567 -0.870974 9.20083
v 2.01516 -0.8912 9.2268
v 2.01945 -0.901968 9.1967
v 2.01312 -0.932775 9.18954
v 2.00251 -0.952814 9.21247
v 1.99822 -0.942047 9.24258
v 2.00455 -0.911239 9.24974
v 2.29579 -1.00713 9.29958
v 2.30285 -1.01762 9.27254
v 2.29943 -1.04663 9.26642
v 2.28895 -1.06516 9.28734
v 2.28189 -1.05468 9.31438
v 2.28531 -1.02566 9.3205
v 2.57203 -1.00749 9.39828
v 2.57709 -1.01663 9.37276
v 2.57307 -1.0432 9.36658
v 2.56399 -1.06063 9.38593
v 2.55892 -1.05149 9.41145
v 2.56295 -1.02492 9.41762
v 2.83803 -1.12825 9.44514
v 2.84052 -1.13629 9.42116
v 2.83427 -1.16015 9.41504
v 2.82552 -1.17597 9.4329
v 2.82303 -1.16793 9.45689
v 2.82928 -1.14407 9.46301
v 3.40265 -1.27496 9.57639
v 3.40298 -1.28135 9.55562
v 3.39755 -1.30175 9.55044
v 3.3918 -1.31575 9.56603
v 3.39147 -1.30936 9.5868
v 3.3969 -1.28896 9.59198
v 3.68833 -1.38324 9.59146
v 3.68909 -1.38883 9.57268
v 3.68501 -1.40738 9.5678
v 3.68017 -1.42034 9.5817
v 3.67941 -1.41475 9.60048
v 3.68349 -1.3962 9.60536
v 3.98191 -1.42478 9.65991
v 3.9823 -1.42965 9.64375
v 3.98059 -1.44598 9.63981
v 3.97849 -1.45743 9.65203
v 3.97811 -1.45256 9.66819
v 3.97982 -1.43623 9.67213
v 4.29622 -1.46154 9.64378
v 4.29499 -1.46522 9.63127
v 4.29215 -1.47767 9.62837
v 4.29053 -1.48643 9.63797
v 4.29176 -1.48274 9.65047
v 4.2946 -1.4703 9.65338
v 4.59352 -1.569 9.65536
v 4.59252 -1.5709 9.64838
v 4.59047 -1.5777 9.64671
v 4.58941 -1.58259 9.65202
v 4.5904 -1.58069 9.65899
v 4.59246 -1.57389 9.66066
v 4.91557 -1.66031 9.62437
v 0.187782 -0.501035 8.73795
v 0.174014 -0.448762 8.73279
v 0.209734 -0.41313 8.71272
v 0.259222 -0.429771 8.6978
v 0.27299 -0.482044 8.70295
v 0.23727 -0.517676 8.72303
v 0.358656 -0.351927 9.25485
v 0.346369 -0.305319 9.25039
v 0.378254 -0.273469 9.23272
v 0.422426 -0.288227 9.21952
v 0.434713 -0.334834 9.22399
v 0.402828 -0.366684 9.24166
v 0.478211 -0.342439 9.51712
v 0.463587 -0.299212 9.5075
v 0.492923 -0.268371 9.48844
v 0.536883 -0.280756 9.479
v 0.551507 -0.323983 9.48862
v 0.522171 -0.354825 9.50768
v 0.519674 -0.182958 9.76048
v 0.504018 -0.1447 9.74457
v 0.529977 -0.118749 9.71977
v 0.571592 -0.131057 9.71089
v 0.587247 -0.169316 9.72681
v 0.561288 -0.195266 9.7516
v 0.660086 -0.0698923 9.97801
v 0.649018 -0.0303202 9.97078
v 0.676705 -0.00350178 9.95481
v 0.71546 -0.0162555 9.94608
v 0.726527 -0.0558276 9.95331
v 0.69884 -0.082646 9.96928
v 0.686355 -0.0394989 10.2602
v 0.675954 -0.00223613 10.255
v 0.702721 0.0242526 10.2448
v 0.739888 0.0134785 10.2397
v 0.75029 -0.0237843 10.2448
v 0.723523 -0.050273 10.2551
v 0.843318 0.111632 10.8595
v 0.83357 0.142257 10.8516
v 0.855272 0.163795 10.839
v 0.886722 0.154709 10.8342
v 0.896469 0.124084 10.8421
v 0.874767 0.102546 10.8547
v 0.904496 0.247149 11.1234
v 0.895247 0.275731 11.1172
v 0.914938 0.295957 11.1052
v 0.943878 0.287602 11.0994
v 0.953127 0.25902 11.1056
v 0.933436 0.238794 11.1176
v 1.00267 0.280369 11.4041
v 0.995399 0.307753 11.4015
v 1.01478 0.326898 11.3933
v 1.04143 0.318658 11.3877
v 1.04871 0.291274 11.3903
v 1.02932 0.272129 11.3985
v 1.05561 0.343274 11.7066
v 1.0485 0.367781 11.7017
v 1.06547 0.384341 11.691
v 1.08955 0.376395 11.6853
v 1.09665 0.351889 11.6903
v 1.07968 0.335328 11.7009
v 1.1924 0.448728 11.9671
v 1.18627 0.47049 11.9632
v 1.20057 0.484611 11.9521
v 1.22098 0.476971 11.945
v 1.2271 0.455209 11.9489
v 1.21281 0.441088 11.96
v 1.31121 0.513407 12.2549
v 1.30569 0.530881 12.2507
v 1.31766 0.54282 12.2425
v 1.33515 0.537285 12.2385
v 1.34068 0.51981 12.2426
v 1.32871 0.507871 12.2508
v 1.38632 0.647963 12.5355
v 1.38231 0.659633 12.532
v 1.39026 0.667543 12.5257
v 1.40223 0.663783 12.523
v 1.40625 0.652113 12.5265
v 1.3983 0.644203 12.5328
v 1.5667 0.826109 12.9571
v -1.7194 4.4461 14.3544
v -1.71782 4.44503 14.3545
v -1.71785 4.44329 14.3552
v -1.71946 4.44261 14.356
v -1.72104 4.44367 14.356
v -1.72101 4.44542 14.3552
v -1.60828 4.69032 14.7503
v -1.60803 4.69015 14.7503
v -1.60803 4.68987 14.7504
v -1.60829 4.68977 14.7505
v -1.60854 4.68994 14.7505
v -1.60854 4.69022 14.7504
v -1.59752 4.69666 14.7846
v -1.62272 4.06415 13.8289
v -1.6239 4.07024 13.8203
v -1.61667 4.07768 13.818
v -1.60825 4.07902 13.8244
v -1.60706 4.07293 13.833
v -1.6143 4.0655 13.8353
v -1.81828 4.40514 14.1237
v -1.81879 4.40815 14.1189
v -1.8149 4.41206 14.1176
v -1.8105 4.41295 14.1211
v -1.80999 4.40994 14.1258
v -1.81389 4.40603 14.1271
v -1.98952 4.56058 14.2106
v -1.98953 4.56161 14.209
v -1.98805 4.56273 14.2086
v -1.98656 4.56283 14.2098
v -1.98654 4.5618 14.2114
v -1.98803 4.56068 14.2118
v -1.9945 4.61149 14.2475
v -1.49016 3.70877 13.308
v -1.49821 3.69627 13.309
v -1.51286 3.69659 13.3062
v -1.51946 3.70943 13.3025
v -1.51142 3.72193 13.3015
v -1.49677 3.72161 13.3042
v -1.5873 3.75115 13.798
v -1.59256 3.74297 13.7986
v -1.60214 3.74318 13.7969
v -1.60647 3.75157 13.7945
v -1.60122 3.75975 13.7938
v -1.59163 3.75954 13.7956
v -1.62721 3.84699 14.0288
v -1.63094 3.8406 14.0284
v -1.63817 3.84062 14.0268
v -1.64168 3.84703 14.0256
v -1.63796 3.85343 14.026
v -1.63072 3.8534 14.0276
v -1.69432 3.77809 14.2632
v -1.69606 3.77498 14.2626
v -1.69952 3.77501 14.2615
v -1.70124 3.77816 14.2611
v -1.6995 3.78127 14.2617
v -1.69604 3.78124 14.2627
v -1.73406 3.80692 14.3743
v -1.40759 3.3993 12.7632
v -1.39032 3.39572 12.7578
v -1.38137 3.38108 12.7645
v -1.38969 3.37002 12.7767
v -1.40697 3.3736 12.7822
v -1.41591 3.38824 12.7754
v -1.28544 3.71504 13.1449
v -1.27241 3.7125 13.141
v -1.26581 3.70129 13.1457
v -1.27225 3.69262 13.1544
v -1.28528 3.69515 13.1583
v -1.29188 3.70636 13.1536
v -1.14698 3.81152 13.3388
v -1.13607 3.81044 13.3358
v -1.12982 3.80195 13.3401
v -1.13449 3.79453 13.3473
v -1.1454 3.79561 13.3503
v -1.15165 3.8041 13.346
v -1.15452 3.99156 13.5185
v -1.14531 3.99092 13.5171
v -1.14016 3.98541 13.5226
v -1.14423 3.98054 13.5295
v -1.15344 3.98118 13.5308
v -1.15859 3.98669 13.5253
v -1.0721 4.19231 13.6654
v -1.0658 4.19119 13.6641
v -1.06273 4.18627 13.6671
v -1.06595 4.18247 13.6713
v -1.07225 4.1836 13.6725
v -1.07533 4.18852 13.6696
v -1.02468 4.28528 13.9055
v -1.02423 4.28523 13.9054
v -1.024 4.28489 13.9056
v -1.02422 4.28459 13.9059
v -1.02467 4.28464 13.906
v -1.0249 4.28498 13.9058
v -1.02077 4.29826 13.9168
v -1.32083 3.05126 12.2415
v -1.33297 3.06033 12.2265
v -1.3285 3.08 12.2196
v -1.31189 3.09059 12.2277
v -1.29975 3.08152 12.2427
v -1.30422 3.06186 12.2496
v -1.59473 3.30055 12.6036
v -1.60493 3.30817 12.5919
v -1.6015 3.32423 12.5867
v -1.58787 3.33267 12.593
v -1.57768 3.32505 12.6047
v -1.58111 3.30899 12.6099
v -1.7688 3.35076 12.7942
v -1.77717 3.35758 12.7836
v -1.77277 3.37087 12.7779
v -1.76 3.37735 12.7828
v -1.75163 3.37053 12.7934
v -1.75603 3.35723 12.7991
v -1.85432 3.54295 12.9529
v -1.86196 3.54861 12.9442
v -1.85797 3.55929 12.938
v -1.84635 3.56431 12.9407
v -1.83871 3.55866 12.9495
v -1.84269 3.54798 12.9556
v -1.99073 3.65285 13.1886
v -1.9971 3.65739 13.181
v -1.99418 3.66686 13.1763
v -1.98489 3.67179 13.1793
v -1.97852 3.66725 13.187
v -1.98144 3.65778 13.1916
v -2.13658 3.83431 13.37
v -2.1416 3.83801 13.3643
v -2.13934 3.84534 13.3609
v -2.13206 3.84897 13.363
v -2.12704 3.84527 13.3687
v -2.1293 3.83794 13.3722
v -2.24305 3.93148 13.5959
v -2.24536 3.93298 13.5928
v -2.24434 3.93654 13.591
v -2.241 3.93859 13.5922
v -2.23869 3.93709 13.5953
v -2.23971 3.93354 13.5971
v -2.35728 4.04005 13.673
v -1.19729 2.78109 11.7046
v -1.19995 2.75752 11.706
v -1.22172 2.748 11.7059
v -1.24082 2.76205 11.7044
v -1.23816 2.78561 11.703
v -1.21639 2.79513 11.7031
v -1.17258 2.77931 12.2283
v -1.17484 2.75943 12.2295
v -1.19321 2.7514 12.2294
v -1.20932 2.76327 12.2281
v -1.20706 2.78315 12.2269
v -1.18869 2.79118 12.227
v -1.22532 2.82528 12.4834
v -1.22799 2.80727 12.4826
v -1.24492 2.80054 12.483
v -1.25918 2.81182 12.4843
v -1.25651 2.82983 12.485
v -1.23958 2.83656 12.4846
v -1.15484 2.75426 12.7283
v -1.15674 2.73826 12.7262
v -1.17163 2.73173 12.7265
v -1.18461 2.74122 12.7289
v -1.1827 2.75722 12.731
v -1.16782 2.76375 12.7307
v -1.19197 2.75343 13.0243
v -1.19365 2.73945 13.0242
v -1.2066 2.73392 13.0243
v -1.21787 2.74237 13.0246
v -1.21618 2.75635 13.0248
v -1.20323 2.76188 13.0246
v -1.1476 2.74553 13.3192
v -1.14896 2.73334 13.3182
v -1.16023 2.72842 13.3178
v -1.17014 2.7357 13.3183
v -1.16878 2.74789 13.3193
v -1.15751 2.7528 13.3198
v -1.19335 2.70886 13.5847
v -1.19443 2.6985 13.5845
v -1.20394 2.69424 13.5849
v -1.21237 2.70034 13.5855
v -1.21129 2.71071 13.5857
v -1.20178 2.71497 13.5853
v -1.12129 2.73272 13.8445
v -1.1222 2.7252 13.8441
v -1.12901 2.72214 13.8455
v -1.13491 2.7266 13.8471
v -1.134 2.73412 13.8474
v -1.12719 2.73718 13.8461
v -1.08209 2.66791 14.1123
v -1.0824 2.66547 14.1121
v -1.08467 2.66452 14.1121
v -1.08663 2.666 14.1123
v -1.08632 2.66843 14.1125
v -1.08405 2.66939 14.1124
v -1.09624 2.67944 14.2289
v -1.15302 2.50456 11.1457
v -1.13151 2.50911 11.1316
v -1.10895 2.49759 11.138
v -1.10789 2.48153 11.1586
v -1.1294 2.47698 11.1728
v -1.15196 2.48849 11.1663
v -1.08611 2.89782 11.4952
v -1.06747 2.90202 11.4832
v -1.04802 2.89194 11.4886
v -1.04721 2.87765 11.5061
v -1.06585 2.87345 11.5181
v -1.0853 2.88354 11.5127
v -0.975525 3.10641 11.6207
v -0.958309 3.11247 11.6105
v -0.939729 3.10406 11.6152
v -0.938365 3.08958 11.6303
v -0.955581 3.08351 11.6406
v -0.974161 3.09193 11.6358
v -1.00471 3.26429 11.833
v -0.988226 3.27118 11.8261
v -0.971545 3.26395 11.8321
v -0.971349 3.24983 11.8451
v -0.987833 3.24294 11.852
v -1.00451 3.25017 11.8459
v -0.950072 3.49205 12.0244
v -0.935436 3.4971 12.0173
v -0.920787 3.48947 12.0215
v -0.920773 3.47679 12.0329
v -0.935408 3.47174 12.0401
v -0.950058 3.47937 12.0358
v -0.922557 3.6601 12.2705
v -0.909606 3.66465 12.2642
v -0.896453 3.659 12.269
v -0.89625 3.6488 12.2802
v -0.9092 3.64424 12.2865
v -0.922354 3.6499 12.2816
v -0.907838 3.89629 12.413
v -0.89599 3.89975 12.4073
v -0.884435 3.894 12.4116
v -0.884728 3.88479 12.4216
v -0.896575 3.88134 12.4273
v -0.908131 3.88708 12.423
v -0.859851 4.04487 12.6417
v -0.849706 4.04793 12.6363
v -0.83953 4.04252 12.6393
v -0.839499 4.03405 12.6476
v -0.849644 4.03099 12.653
v -0.85982 4.0364 12.6501
v -0.765343 4.46175 13.0058
v -0.760662 4.46288 13.003
v -0.755891 4.46043 13.0044
v -0.755802 4.45685 13.0087
v -0.760483 4.45572 13.0115
v -0.765253 4.45817 13.01
v -0.692072 4.64958 13.2093
v -1.04652 2.18212 10.6395
v -1.07021 2.18369 10.6235
v -1.07891 2.20895 10.6133
v -1.06392 2.23264 10.619
v -1.04023 2.23107 10.635
v -1.03153 2.20581 10.6452
v -1.35921 2.30647 11.0561
v -1.38011 2.30787 11.0425
v -1.38788 2.32995 11.0338
v -1.37475 2.35064 11.0387
v -1.35386 2.34923 11.0523
v -1.34609 2.32715 11.061
v -1.48349 2.30526 11.2995
v -1.50195 2.30591 11.285
v -1.50785 2.32601 11.2744
v -1.49528 2.34547 11.2782
v -1.47682 2.34482 11.2927
v -1.47092 2.32472 11.3034
v -1.6737 2.43034 11.4546
v -1.69097 2.4314 11.4414
v -1.69373 2.44868 11.4285
v -1.67923 2.46489 11.4288
v -1.66197 2.46383 11.442
v -1.6592 2.44656 11.4549
v -1.76707 2.55233 11.6763
v -1.78336 2.5541 11.665
v -1.78793 2.57165 11.6568
v -1.77621 2.58744 11.66
v -1.75993 2.58568 11.6713
v -1.75535 2.56812 11.6795
v -1.95684 2.56092 11.8724
v -1.97111 2.56184 11.8614
v -1.97629 2.57774 11.8546
v -1.9672 2.59272 11.8589
v -1.95293 2.5918 11.8699
v -1.94775 2.5759 11.8766
v -2.28683 2.68255 12.3652
v -2.29793 2.68303 12.3557
v -2.30085 2.6954 12.3485
v -2.29267 2.70729 12.3508
v -2.28158 2.70681 12.3603
v -2.27866 2.69444 12.3675
v -2.47302 2.80008 12.5451
v -2.48263 2.80026 12.5366
v -2.48543 2.81109 12.5303
v -2.47861 2.82174 12.5325
v -2.469 2.82156 12.541
v -2.46621 2.81073 12.5473
v -2.63475 2.8251 12.7754
v -2.64236 2.82532 12.7683
v -2.64526 2.83436 12.7641
v -2.64055 2.84318 12.7669
v -2.63294 2.84296 12.774
v -2.63004 2.83392 12.7782
v -2.85169 2.87364 12.9643
v -2.85645 2.8738 12.9598
v -2.85763 2.87936 12.9564
v -2.85404 2.88475 12.9576
v -2.84928 2.88459 12.9622
v -2.84811 2.87904 12.9655
v -3.00678 2.99228 13.1798
v -3.00761 2.99232 13.1791
v -3.00783 2.99322 13.1786
v -3.00722 2.99409 13.1787
v -3.00639 2.99404 13.1794
v -3.00617 2.99314 13.1799
v -3.0433 3.00302 13.2235
v -0.936342 1.94674 10.1147
v -0.926739 1.91784 10.1146
v -0.946537 1.89521 10.1194
v -0.975937 1.90147 10.1243
v -0.98554 1.93037 10.1243
v -0.965742 1.953 10.1195
v -0.789415 1.99269 10.6323
v -0.781013 1.96729 10.6322
v -0.798464 1.94741 10.6363
v -0.824317 1.95295 10.6405
v -0.83272 1.97836 10.6405
v -0.815269 1.99823 10.6364
v -0.797275 1.98773 10.9038
v -0.79042 1.96333 10.9029
v -0.807239 1.94522 10.9086
v -0.830913 1.95151 10.9152
v -0.837768 1.97592 10.9161
v -0.820949 1.99403 10.9104
v -0.647586 2.01292 11.129
v -0.6417 1.99037 11.1248
v -0.656443 1.97292 11.131
v -0.677071 1.97802 11.1415
v -0.682957 2.00057 11.1457
v -0.668214 2.01803 11.1394
v -0.559981 1.95865 11.3878
v -0.552459 1.93811 11.3876
v -0.565994 1.92147 11.392
v -0.58705 1.92537 11.3964
v -0.594572 1.94591 11.3966
v -0.581038 1.96255 11.3923
v -0.52928 2.04697 11.6468
v -0.52252 2.02821 11.6486
v -0.535054 2.01352 11.6539
v -0.554347 2.01758 11.6574
v -0.561106 2.03634 11.6556
v -0.548572 2.05104 11.6503
v -0.387295 2.09251 12.19
v -0.381963 2.07671 12.1902
v -0.392377 2.06445 12.1946
v -0.408123 2.068 12.1988
v -0.413456 2.0838 12.1986
v -0.403041 2.09606 12.1942
v -0.29996 2.1345 12.479
v -0.295335 2.12018 12.4785
v -0.304904 2.10907 12.4819
v -0.319098 2.11228 12.4858
v -0.323722 2.1266 12.4862
v -0.314153 2.13771 12.4828
v -0.227756 2.12284 12.7741
v -0.223513 2.11052 12.7746
v -0.231709 2.10092 12.7779
v -0.244148 2.10366 12.7807
v -0.248391 2.11599 12.7802
v -0.240195 2.12558 12.7769
v -0.162426 2.19915 13.0496
v -0.158995 2.18938 13.0497
v -0.165346 2.1817 13.0525
v -0.175128 2.18379 13.0552
v -0.178559 2.19356 13.0551
v -0.172208 2.20123 13.0523
v -0.0717031 2.17905 13.3287
v -0.069871 2.17314 13.3284
v -0.0737578 2.1686 13.3301
v -0.0794768 2.16998 13.3321
v -0.0813089 2.1759 13.3323
v -0.0774221 2.18044 13.3307
v 0.0358024 2.21122 13.641
v -0.900145 1.63262 9.61795
v -0.882333 1.64418 9.59432
v -0.850843 1.64647 9.59783
v -0.837165 1.6372 9.62496
v -0.854976 1.62564 9.64858
v -0.886466 1.62335 9.64508
v -0.963329 2.10699 9.87833
v -0.947645 2.11754 9.8576
v -0.919832 2.11951 9.86067
v -0.907704 2.11094 9.88446
v -0.923389 2.1004 9.90519
v -0.951201 2.09843 9.90213
v -0.983259 2.37841 9.92615
v -0.968453 2.39036 9.90735
v -0.94187 2.3916 9.91005
v -0.930094 2.38089 9.93155
v -0.9449 2.36894 9.95034
v -0.971483 2.3677 9.94765
v -1.00755 2.56549 10.1261
v -0.994154 2.57989 10.1105
v -0.969262 2.58175 10.1134
v -0.95777 2.56921 10.1319
v -0.971169 2.55481 10.1475
v -0.996061 2.55295 10.1446
v -1.05518 2.8367 10.2655
v -1.04249 2.84878 10.2503
v -1.01942 2.84949 10.2524
v -1.00903 2.83811 10.2698
v -1.02171 2.82602 10.2849
v -1.04479 2.82532 10.2828
v -1.05257 3.06549 10.4684
v -1.0413 3.0777 10.4553
v -1.02045 3.08001 10.4582
v -1.01087 3.07012 10.4743
v -1.02214 3.05791 10.4874
v -1.04299 3.0556 10.4845
v -1.14496 3.29785 10.6052
v -1.13418 3.30805 10.5927
v -1.115 3.30909 10.5952
v -1.10661 3.29994 10.61
v -1.11738 3.28975 10.6224
v -1.13656 3.2887 10.62
v -1.11302 3.51742 10.7868
v -1.10327 3.52726 10.7756
v -1.08549 3.52665 10.7764
v -1.07746 3.51621 10.7884
v -1.08721 3.50637 10.7995
v -1.10498 3.50697 10.7988
v -1.14354 3.72269 10.9871
v -1.13462 3.73029 10.9758
v -1.11837 3.73094 10.9772
v -1.11103 3.724 10.99
v -1.11995 3.7164 11.0014
v -1.13621 3.71574 11
v -1.15434 3.99659 11.0829
v -1.14619 4.0022 11.072
v -1.13158 4.00248 11.0733
v -1.12512 3.99714 11.0853
v -1.13327 3.99152 11.0961
v -1.14788 3.99125 11.0949
v -1.17027 4.25128 11.2563
v -1.16343 4.25658 11.2476
v -1.1512 4.25728 11.2489
v -1.14581 4.2527 11.259
v -1.15265 4.2474 11.2677
v -1.16488 4.2467 11.2664
v -1.20966 4.53314 11.3773
v -1.20462 4.53641 11.3706
v -1.19566 4.53671 11.3714
v -1.19174 4.53374 11.379
v -1.19678 4.53046 11.3857
v -1.20575 4.53016 11.3848
v -1.20363 4.80609 11.5131
v -1.20145 4.80741 11.5102
v -1.19763 4.80774 11.5107
v -1.19598 4.80675 11.514
v -1.19815 4.80543 11.5169
v -1.20198 4.80509 11.5165
v -1.25113 5.00504 11.5689
v -0.745134 1.26364 9.16444
v -0.7726 1.24856 9.15132
v -0.796874 1.26727 9.13666
v -0.793683 1.30105 9.13512
v -0.766217 1.31613 9.14825
v -0.741943 1.29743 9.16291
v -1.04726 1.3061 9.62141
v -1.07168 1.29271 9.60999
v -1.09333 1.30926 9.5972
v -1.09056 1.33921 9.59583
v -1.06613 1.3526 9.60724
v -1.04448 1.33605 9.62003
v -1.13316 1.336 9.88698
v -1.15431 1.32202 9.87327
v -1.17414 1.33681 9.85846
v -1.17281 1.36559 9.85737
v -1.15166 1.37957 9.87108
v -1.13183 1.36478 9.88588
v -1.35579 1.33905 10.0586
v -1.37519 1.3266 10.0442
v -1.39191 1.34116 10.0284
v -1.38922 1.36819 10.0271
v -1.36982 1.38064 10.0415
v -1.3531 1.36607 10.0572
v -1.49623 1.39846 10.3244
v -1.51598 1.3872 10.3135
v -1.53328 1.40103 10.3014
v -1.53084 1.42612 10.3002
v -1.51109 1.43737 10.3112
v -1.49379 1.42354 10.3233
v -1.68277 1.39812 10.5725
v -1.70129 1.38792 10.5629
v -1.71689 1.40064 10.5514
v -1.71397 1.42356 10.5494
v -1.69544 1.43377 10.5589
v -1.67985 1.42105 10.5705
v -1.80777 1.47772 10.8164
v -1.82476 1.46866 10.8073
v -1.8397 1.4808 10.7982
v -1.83764 1.50199 10.7981
v -1.82065 1.51106 10.8072
v -1.80571 1.49892 10.8163
v -1.95934 1.42727 11.0562
v -1.97274 1.4185 11.0449
v -1.98595 1.42928 11.0352
v -1.98576 1.44882 11.0368
v -1.97237 1.45759 11.0481
v -1.95916 1.44681 11.0578
v -2.16354 1.44591 11.2657
v -2.17705 1.43745 11.2572
v -2.1894 1.44704 11.2481
v -2.18823 1.4651 11.2475
v -2.17472 1.47356 11.2561
v -2.16237 1.46396 11.2652
v -2.27751 1.46376 11.534
v -2.29051 1.45643 11.5269
v -2.30194 1.46554 11.5192
v -2.30037 1.48197 11.5186
v -2.28737 1.48929 11.5257
v -2.27594 1.48019 11.5334
v -2.62972 1.52255 12.0473
v -2.63786 1.51729 12.0409
v -2.64524 1.52359 12.0346
v -2.64449 1.53515 12.0346
v -2.63636 1.5404 12.041
v -2.62898 1.5341 12.0473
v -2.83358 1.5018 12.2775
v -2.83874 1.49851 12.2734
v -2.84329 1.50258 12.2692
v -2.84269 1.50994 12.2692
v -2.83753 1.51323 12.2733
v -2.83298 1.50916 12.2775
v -3.02211 1.562 12.514
v -3.02335 1.56125 12.5132
v -3.02438 1.56217 12.5122
v -3.02417 1.56384 12.5121
v -3.02293 1.56459 12.513
v -3.0219 1.56367 12.5139
v -3.08021 1.56907 12.5878
v -0.63832 0.959689 8.70478
v -0.614556 0.929793 8.70481
v -0.624917 0.897181 8.72177
v -0.659041 0.894466 8.7387
v -0.682804 0.924363 8.73867
v -0.672444 0.956975 8.72171
v -0.399748 1.1851 9.15092
v -0.378675 1.1585 9.15096
v -0.388029 1.12946 9.16582
v -0.418456 1.12703 9.18065
v -0.43953 1.15362 9.18061
v -0.430176 1.18266 9.16574
v -0.310878 1.21884 9.41245
v -0.290574 1.19335 9.41285
v -0.298564 1.16641 9.42937
v -0.326858 1.16496 9.44548
v -0.347162 1.19046 9.44508
v -0.339172 1.2174 9.42857
v -0.162217 1.37825 9.58453
v -0.142768 1.35433 9.58533
v -0.149223 1.32978 9.60284
v -0.175128 1.32915 9.61956
v -0.194577 1.35307 9.61876
v -0.188121 1.37762 9.60125
v -0.0301731 1.45567 9.86074
v -0.0117151 1.43368 9.86184
v -0.0190641 1.40942 9.87538
v -0.044871 1.40715 9.88782
v -0.063329 1.42915 9.88672
v -0.05598 1.45341 9.87318
v 0.0781337 1.60223 10.1137
v 0.0943559 1.58121 10.1134
v 0.0874166 1.55886 10.1259
v 0.064255 1.55752 10.1388
v 0.0480328 1.57853 10.1392
v 0.0549721 1.60089 10.1266
v 0.232539 1.65572 10.3527
v 0.248532 1.63719 10.3534
v 0.242783 1.6165 10.3651
v 0.221042 1.61434 10.3762
v 0.205049 1.63287 10.3755
v 0.210798 1.65356 10.3637
v 0.297388 1.80659 10.5873
v 0.312902 1.79051 10.5904
v 0.308444 1.77297 10.6039
v 0.288472 1.77152 10.6143
v 0.272958 1.7876 10.6112
v 0.277416 1.80514 10.5977
v 0.44464 1.94394 10.8082
v 0.45748 1.92748 10.8087
v 0.451789 1.91012 10.8188
v 0.433258 1.90921 10.8284
v 0.420418 1.92567 10.8279
v 0.426109 1.94304 10.8178
v 0.53581 2.00559 11.0838
v 0.547934 1.99068 11.0843
v 0.54273 1.97438 11.0931
v 0.525402 1.97299 11.1013
v 0.513278 1.9879 11.1007
v 0.518482 2.0042 11.092
v 0.77803 2.23982 11.585
v 0.787508 2.22866 11.5859
v 0.784317 2.21695 11.5941
v 0.771647 2.2164 11.6015
v 0.762169 2.22756 11.6006
v 0.76536 2.23927 11.5924
v 0.913039 2.37473 11.8411
v 0.919994 2.36631 11.8416
v 0.917895 2.35787 11.8482
v 0.90884 2.35786 11.8543
v 0.901885 2.36628 11.8538
v 0.903985 2.37472 11.8472
v 1.08784 2.51664 12.0683
v 1.09105 2.51263 12.0685
v 1.09001 2.50862 12.0715
v 1.08576 2.50861 12.0744
v 1.08256 2.51262 12.0742
v 1.08359 2.51664 12.0712
v 1.2016 2.61312 12.2805
v -0.584568 0.532453 8.31914
v -0.575029 0.544645 8.27733
v -0.53813 0.568194 8.26884
v -0.51077 0.579551 8.30217
v -0.520309 0.567359 8.34398
v -0.557208 0.543809 8.35247
v -0.831302 1.01933 8.44107
v -0.823053 1.03059 8.40389
v -0.79024 1.05165 8.39634
v -0.765676 1.06145 8.42597
v -0.773925 1.05019 8.46315
v -0.806738 1.02913 8.4707
v -1.00537 1.24619 8.43219
v -0.996758 1.25882 8.39714
v -0.963497 1.2766 8.39087
v -0.93885 1.28176 8.41964
v -0.947464 1.26913 8.45469
v -0.980726 1.25135 8.46096
v -1.0623 1.49892 8.54989
v -1.05747 1.51435 8.51741
v -1.02611 1.53086 8.50965
v -0.999583 1.53194 8.53438
v -1.00441 1.51651 8.56685
v -1.03577 1.5 8.57461
v -1.22291 1.75547 8.63107
v -1.21814 1.7691 8.60036
v -1.18914 1.78522 8.59327
v -1.16491 1.78773 8.61688
v -1.16967 1.7741 8.64759
v -1.19867 1.75798 8.65468
v -1.30825 2.03752 8.73399
v -1.30544 2.05293 8.70669
v -1.27973 2.07014 8.70091
v -1.25683 2.07193 8.72242
v -1.25964 2.05652 8.74972
v -1.28535 2.03931 8.7555
v -1.47919 2.24072 8.85878
v -1.47615 2.25357 8.8328
v -1.45199 2.26871 8.82678
v -1.43087 2.271 8.84674
v -1.43392 2.25815 8.87271
v -1.45808 2.24301 8.87873
v -1.55213 2.51708 8.93585
v -1.54824 2.52704 8.91118
v -1.52479 2.53858 8.90488
v -1.50523 2.54017 8.92326
v -1.50911 2.53022 8.94793
v -1.53257 2.51867 8.95422
v -1.79024 3.03029 9.1294
v -1.78615 3.0372 9.10776
v -1.76598 3.04708 9.10241
v -1.74991 3.05005 9.11871
v -1.754 3.04314 9.14035
v -1.77416 3.03326 9.14569
v -1.88655 3.31625 9.17931
v -1.8833 3.32283 9.15965
v -1.86541 3.33261 9.15468
v -1.85077 3.3358 9.16936
v -1.85401 3.32923 9.18903
v -1.8719 3.31945 9.194
v -2.03706 3.56012 9.28126
v -2.03399 3.56569 9.26405
v -2.01927 3.57597 9.26022
v -2.00763 3.58067 9.2736
v -2.0107 3.5751 9.29081
v -2.02541 3.56482 9.29464
v -2.2084 3.82613 9.30145
v -2.20492 3.82921 9.28747
v -2.19221 3.83599 9.28436
v -2.18298 3.8397 9.29523
v -2.18646 3.83662 9.30922
v -2.19917 3.82983 9.31233
v -2.31376 4.12065 9.34943
v -2.31143 4.12217 9.34045
v -2.30308 4.12592 9.33833
v -2.29706 4.12816 9.34519
v -2.29939 4.12664 9.35417
v -2.30774 4.12289 9.35629
v -2.48428 4.50984 9.35853
v -0.380677 0.158618 7.94935
v -0.414096 0.113569 7.94101
v -0.467214 0.12071 7.92248
v -0.486913 0.1729 7.91229
v -0.453494 0.21795 7.92063
v -0.400376 0.210808 7.93915
v -0.585977 0.149144 8.47513
v -0.615813 0.108909 8.46784
v -0.663302 0.115242 8.45151
v -0.680956 0.161811 8.44246
v -0.65112 0.202046 8.44974
v -0.60363 0.195713 8.46608
v -0.659736 0.211783 8.74697
v -0.685506 0.172321 8.73424
v -0.730582 0.177384 8.71618
v -0.749886 0.221908 8.71086
v -0.724116 0.261369 8.72359
v -0.679041 0.256307 8.74165
v -0.801528 0.121638 8.98865
v -0.822857 0.0851219 8.96945
v -0.861968 0.0912101 8.94514
v -0.87975 0.133814 8.94005
v -0.858421 0.17033 8.95926
v -0.81931 0.164242 8.98356
v -0.970503 0.140008 9.21393
v -0.995725 0.105516 9.2042
v -1.03642 0.111677 9.18915
v -1.05189 0.15233 9.18382
v -1.02666 0.186822 9.19354
v -0.985972 0.180661 9.20859
v -1.00185 0.117771 9.49614
v -1.02564 0.0851063 9.48878
v -1.06533 0.0902639 9.47955
v -1.08123 0.128086 9.47768
v -1.05744 0.160751 9.48504
v -1.01776 0.155593 9.49428
v -1.20018 0.0965002 10.102
v -1.21914 0.0688761 10.092
v -1.25167 0.0733942 10.0801
v -1.26524 0.105536 10.0781
v -1.24629 0.133161 10.088
v -1.21376 0.128642 10.1
v -1.33528 0.0372096 10.3665
v -1.35282 0.0111866 10.3584
v -1.38296 0.0148581 10.347
v -1.39556 0.0445527 10.3438
v -1.37802 0.0705757 10.3519
v -1.34788 0.0669042 10.3633
v -1.41288 0.0688171 10.6535
v -1.43063 0.0448275 10.6493
v -1.45962 0.0486253 10.642
v -1.47086 0.0764128 10.6388
v -1.45311 0.100402 10.643
v -1.42412 0.0966046 10.6503
v -1.48361 0.0437596 10.958
v -1.49927 0.0219316 10.9513
v -1.5248 0.0257429 10.9413
v -1.53466 0.0513822 10.938
v -1.519 0.0732101 10.9446
v -1.49347 0.0693988 10.9546
v -1.64103 0.0586773 11.2277
v -1.65517 0.0391832 11.2222
v -1.67718 0.042526 11.2114
v -1.68505 0.0653628 11.2063
v -1.67091 0.0848568 11.2118
v -1.6489 0.0815141 11.2225
v -1.75364 0.0811546 11.5241
v -1.76486 0.06473 11.5183
v -1.7838 0.067409 11.5103
v -1.79151 0.0865126 11.5081
v -1.78028 0.102937 11.5139
v -1.76135 0.100258 11.5219
v -1.89209 0.0246107 11.8072
v -1.89993 0.0126085 11.8021
v -1.9135 0.0146368 11.7955
v -1.91924 0.0286672 11.7941
v -1.91141 0.0406694 11.7992
v -1.89783 0.0386411 11.8058
v -2.16601 3.67045e-005 12.3185
v -3.41351 -4.94094 12.9001
v -3.41397 -4.93682 12.9004
v -3.41114 -4.93458 12.9025
v -3.40786 -4.93648 12.9042
v -3.4074 -4.94061 12.9039
v -3.41023 -4.94284 12.9018
v -3.69844 -5.04486 13.2697
v -3.69859 -5.04355 13.2699
v -3.69773 -5.04286 13.2706
v -3.69672 -5.04347 13.2712
v -3.69657 -5.04478 13.271
v -3.69743 -5.04547 13.2703
v -3.73201 -5.04233 13.3483
v -3.14359 -4.57178 12.4287
v -3.14713 -4.57626 12.4186
v -3.15828 -4.5753 12.4154
v -3.1659 -4.56985 12.4223
v -3.16236 -4.56537 12.4324
v -3.15121 -4.56633 12.4357
v -3.29456 -4.96593 12.6806
v -3.29641 -4.96816 12.6748
v -3.30257 -4.96755 12.6729
v -3.30688 -4.9647 12.6768
v -3.30502 -4.96247 12.6826
v -3.29887 -4.96309 12.6845
v -3.30633 -5.20351 12.7486
v -3.30748 -5.20445 12.7457
v -3.31057 -5.20368 12.7448
v -3.31252 -5.20199 12.7468
v -3.31137 -5.20105 12.7498
v -3.30828 -5.20182 12.7507
v -3.37303 -5.2731 12.8035
v -2.92321 -4.19522 11.9552
v -2.90758 -4.1932 11.9574
v -2.89749 -4.20508 11.9542
v -2.90302 -4.21899 11.9488
v -2.91865 -4.22102 11.9466
v -2.92875 -4.20913 11.9497
v -2.92275 -4.33361 12.4371
v -2.91225 -4.33223 12.4386
v -2.90545 -4.34024 12.4365
v -2.90917 -4.34964 12.433
v -2.91968 -4.35102 12.4315
v -2.92647 -4.34301 12.4336
v -2.98342 -4.44196 12.6578
v -2.97528 -4.44047 12.658
v -2.96993 -4.44649 12.6561
v -2.97272 -4.45401 12.654
v -2.98086 -4.4555 12.6539
v -2.98621 -4.44948 12.6558
v -2.90266 -4.46425 12.897
v -2.89769 -4.46322 12.8966
v -2.89447 -4.46685 12.895
v -2.89621 -4.4715 12.8939
v -2.90117 -4.47253 12.8944
v -2.90439 -4.46891 12.8959
v -2.90775 -4.5494 13.0578
v -2.70454 -3.88863 11.4493
v -2.71303 -3.87185 11.4444
v -2.70777 -3.85532 11.4531
v -2.694 -3.85556 11.4669
v -2.68551 -3.87233 11.4718
v -2.69077 -3.88887 11.463
v -3.04714 -4.02628 11.8017
v -3.05377 -4.01355 11.7981
v -3.04943 -4.00086 11.8043
v -3.03845 -4.0009 11.8143
v -3.03182 -4.01362 11.818
v -3.03617 -4.02631 11.8117
v -3.22113 -3.99579 11.9885
v -3.22765 -3.98574 11.9856
v -3.2252 -3.97503 11.9912
v -3.21622 -3.97437 11.9996
v -3.2097 -3.98442 12.0024
v -3.21215 -3.99513 11.9969
v -3.36342 -4.12964 12.1512
v -3.36929 -4.12137 12.1501
v -3.36861 -4.11366 12.1567
v -3.36206 -4.11423 12.1646
v -3.35619 -4.1225 12.1657
v -3.35687 -4.1302 12.159
v -3.57764 -4.20628 12.2818
v -3.58135 -4.19963 12.2806
v -3.57945 -4.19341 12.2848
v -3.57384 -4.19383 12.29
v -3.57013 -4.20048 12.2912
v -3.57203 -4.2067 12.287
v -3.69225 -4.2491 12.5131
v -3.69358 -4.24707 12.5128
v -3.69305 -4.24504 12.514
v -3.69119 -4.24503 12.5156
v -3.68985 -4.24706 12.516
v -3.69038 -4.24909 12.5147
v -3.75841 -4.28074 12.5645
v -2.46161 -3.55409 10.9706
v -2.45952 -3.56868 10.9539
v -2.47768 -3.57798 10.9448
v -2.49793 -3.57268 10.9526
v -2.50001 -3.55809 10.9693
v -2.48185 -3.54879 10.9783
v -2.49216 -3.95069 11.3024
v -2.49045 -3.96313 11.2892
v -2.50526 -3.97103 11.2821
v -2.52179 -3.96648 11.2883
v -2.5235 -3.95404 11.3015
v -2.50868 -3.94614 11.3085
v -2.42682 -4.12916 11.4843
v -2.42578 -4.1398 11.4723
v -2.43913 -4.14507 11.465
v -2.45352 -4.13972 11.4698
v -2.45455 -4.12909 11.4818
v -2.4412 -4.12381 11.489
v -2.52408 -4.33072 11.6237
v -2.52272 -4.3402 11.6136
v -2.53375 -4.34401 11.6062
v -2.54613 -4.33834 11.6087
v -2.54749 -4.32886 11.6187
v -2.53646 -4.32505 11.6262
v -2.53044 -4.52141 11.8468
v -2.52913 -4.52923 11.8381
v -2.53858 -4.53317 11.8323
v -2.54933 -4.5293 11.8351
v -2.55064 -4.52148 11.8439
v -2.54119 -4.51754 11.8497
v -2.58186 -4.76217 12.0097
v -2.58092 -4.76868 12.0029
v -2.58854 -4.77183 11.9983
v -2.59711 -4.76848 12.0004
v -2.59806 -4.76197 12.0072
v -2.59043 -4.75881 12.0119
v -2.59879 -4.92171 12.2245
v -2.59798 -4.92524 12.2199
v -2.60256 -4.92721 12.2169
v -2.60794 -4.92566 12.2185
v -2.60875 -4.92213 12.2231
v -2.60418 -4.92016 12.2261
v -2.61635 -5.15551 12.3173
v -2.30304 -3.24297 10.4669
v -2.28265 -3.22933 10.4705
v -2.26038 -3.24022 10.4709
v -2.25851 -3.26473 10.4678
v -2.2789 -3.27837 10.4642
v -2.30117 -3.26749 10.4638
v -2.3477 -3.25832 10.9892
v -2.33039 -3.24677 10.9922
v -2.31151 -3.25601 10.9925
v -2.30994 -3.27681 10.9898
v -2.32725 -3.28836 10.9869
v -2.34613 -3.27912 10.9866
v -2.36251 -3.34461 11.2388
v -2.34625 -3.33447 11.2395
v -2.32934 -3.3435 11.2403
v -2.3287 -3.36267 11.2404
v -2.34497 -3.37281 11.2397
v -2.36187 -3.36378 11.2389
v -2.3673 -3.26056 11.4896
v -2.35302 -3.25103 11.4887
v -2.33759 -3.25859 11.4894
v -2.33645 -3.27567 11.491
v -2.35073 -3.2852 11.4919
v -2.36616 -3.27764 11.4912
v -2.35782 -3.30635 11.7843
v -2.34537 -3.29813 11.7853
v -2.33201 -3.30482 11.7858
v -2.33109 -3.31974 11.7853
v -2.34354 -3.32796 11.7842
v -2.35691 -3.32126 11.7838
v -2.39605 -3.28559 12.0795
v -2.38518 -3.27824 12.0795
v -2.37338 -3.28398 12.0793
v -2.37245 -3.29707 12.0791
v -2.38333 -3.30442 12.0791
v -2.39513 -3.29868 12.0793
v -2.35321 -3.31378 12.3464
v -2.34388 -3.30741 12.3472
v -2.33371 -3.31233 12.3479
v -2.33286 -3.32362 12.3478
v -2.34219 -3.32999 12.3471
v -2.35236 -3.32507 12.3464
v -2.43328 -3.29168 12.6039
v -2.42602 -3.28689 12.6043
v -2.41839 -3.29069 12.606
v -2.41801 -3.29928 12.6074
v -2.42526 -3.30407 12.607
v -2.4329 -3.30027 12.6053
v -2.42634 -3.23888 12.8773
v -2.4229 -3.23663 12.8775
v -2.41924 -3.23848 12.8776
v -2.41901 -3.24258 12.8776
v -2.42245 -3.24483 12.8774
v -2.42611 -3.24298 12.8773
v -2.43774 -3.28263 13.0644
v -2.08405 -2.98914 9.94006
v -2.10123 -2.97406 9.92528
v -2.1077 -2.94889 9.93341
v -2.09697 -2.9388 9.95631
v -2.07979 -2.95389 9.9711
v -2.07332 -2.97906 9.96297
v -2.44777 -3.21515 10.253
v -2.46291 -3.20223 10.2404
v -2.46835 -3.18035 10.2473
v -2.45864 -3.17139 10.2668
v -2.4435 -3.18431 10.2795
v -2.43806 -3.20619 10.2726
v -2.68556 -3.27328 10.3607
v -2.70136 -3.26282 10.3496
v -2.70748 -3.24264 10.3557
v -2.6978 -3.23292 10.3728
v -2.68199 -3.24337 10.3839
v -2.67587 -3.26356 10.3778
v -2.79998 -3.41129 10.5574
v -2.81622 -3.40219 10.5497
v -2.82207 -3.38435 10.557
v -2.81169 -3.3756 10.5718
v -2.79545 -3.3847 10.5794
v -2.78959 -3.40254 10.5722
v -3.02032 -3.52811 10.7288
v -3.03391 -3.51922 10.7211
v -3.03795 -3.50254 10.7265
v -3.0284 -3.49474 10.7395
v -3.01482 -3.50362 10.7473
v -3.01078 -3.52031 10.7419
v -3.17975 -3.63029 10.9605
v -3.19187 -3.62248 10.9536
v -3.19652 -3.60835 10.9594
v -3.18906 -3.60204 10.972
v -3.17694 -3.60985 10.9789
v -3.17229 -3.62398 10.9731
v -3.37721 -3.77941 11.0834
v -3.38777 -3.77178 11.0772
v -3.39125 -3.75881 11.0824
v -3.38417 -3.75347 11.0938
v -3.3736 -3.7611 11.0999
v -3.37013 -3.77408 11.0947
v -3.53354 -3.85264 11.3
v -3.54273 -3.84607 11.2941
v -3.54551 -3.83423 11.2979
v -3.5391 -3.82897 11.3076
v -3.52991 -3.83555 11.3135
v -3.52713 -3.84738 11.3097
v -3.93158 -4.07232 11.6295
v -3.93619 -4.06856 11.626
v -3.93781 -4.06223 11.6282
v -3.93481 -4.05967 11.6339
v -3.9302 -4.06343 11.6373
v -3.92859 -4.06976 11.6351
v -4.1344 -4.15194 11.8172
v -4.13526 -4.15123 11.8166
v -4.13563 -4.1501 11.817
v -4.13513 -4.14968 11.8181
v -4.13426 -4.15038 11.8187
v -4.1339 -4.15151 11.8183
v -4.18256 -4.1889 11.843
v -1.87479 -2.65918 9.47229
v -1.85885 -2.67766 9.45524
v -1.87204 -2.70087 9.44206
v -1.90118 -2.70559 9.44593
v -1.91713 -2.68711 9.46298
v -1.90393 -2.6639 9.47616
v -1.78877 -3.00627 9.87099
v -1.77472 -3.02263 9.8564
v -1.78616 -3.04312 9.84513
v -1.81166 -3.04724 9.84844
v -1.8257 -3.03088 9.86302
v -1.81426 -3.01039 9.8743
v -1.72073 -3.11656 10.1117
v -1.70768 -3.13047 10.0963
v -1.71876 -3.14806 10.0832
v -1.74289 -3.15175 10.0857
v -1.75594 -3.13784 10.1011
v -1.74486 -3.12025 10.1141
v -1.69862 -3.35259 10.2523
v -1.68677 -3.36597 10.2382
v -1.69767 -3.37907 10.2231
v -1.72041 -3.3788 10.2221
v -1.73225 -3.36543 10.2363
v -1.72136 -3.35232 10.2513
v -1.74108 -3.51774 10.461
v -1.73056 -3.53102 10.4488
v -1.74073 -3.54614 10.4386
v -1.76143 -3.54799 10.4406
v -1.77194 -3.53471 10.4528
v -1.76177 -3.51958 10.463
v -1.63308 -3.67879 10.653
v -1.62328 -3.68998 10.6412
v -1.63183 -3.7046 10.6327
v -1.65019 -3.70803 10.636
v -1.65999 -3.69684 10.6477
v -1.65143 -3.68222 10.6562
v -1.53375 -4.03794 11.1305
v -1.52585 -4.04646 11.1204
v -1.53319 -4.05681 11.1117
v -1.54843 -4.05865 11.113
v -1.55634 -4.05013 11.1232
v -1.54899 -4.03978 11.1319
v -1.51086 -4.26693 11.2975
v -1.50375 -4.27419 11.2884
v -1.51008 -4.28349 11.2806
v -1.52353 -4.28553 11.282
v -1.53063 -4.27826 11.2912
v -1.5243 -4.26896 11.2989
v -1.43834 -4.42081 11.5231
v -1.43263 -4.42672 11.5153
v -1.43772 -4.43516 11.5098
v -1.44851 -4.4377 11.512
v -1.45422 -4.43179 11.5198
v -1.44913 -4.42335 11.5253
v -1.34583 -4.62992 11.7046
v -1.34198 -4.63392 11.6992
v -1.34577 -4.63891 11.6947
v -1.35342 -4.63989 11.6955
v -1.35727 -4.63589 11.7009
v -1.35348 -4.63091 11.7055
v -1.34955 -4.83996 11.9057
v -1.34839 -4.84124 11.9042
v -1.34946 -4.84275 11.9029
v -1.3517 -4.84296 11.9031
v -1.35287 -4.84168 11.9045
v -1.35179 -4.84018 11.9058
v -1.32445 -4.91692 11.9905
v -1.73078 -2.38249 8.97761
v -1.71436 -2.35568 8.98047
v -1.68359 -2.35668 8.98746
v -1.66924 -2.3845 8.99158
v -1.68566 -2.41131 8.98872
v -1.71643 -2.4103 8.98173
v -1.89488 -2.33483 9.48993
v -1.88039 -2.31127 9.49243
v -1.85329 -2.31221 9.49841
v -1.84067 -2.3367 9.5019
v -1.85516 -2.36027 9.49941
v -1.88227 -2.35933 9.49343
v -1.90385 -2.35576 9.76062
v -1.88903 -2.334 9.76209
v -1.8638 -2.3357 9.76955
v -1.85338 -2.35917 9.77556
v -1.8682 -2.38093 9.7741
v -1.89343 -2.37923 9.76663
v -2.03383 -2.27207 9.9839
v -2.01958 -2.25207 9.98165
v -1.99625 -2.25261 9.98961
v -1.98717 -2.27313 9.99981
v -2.00142 -2.29313 10.0021
v -2.02475 -2.2926 9.9941
v -2.06484 -2.18653 10.2474
v -2.0535 -2.16681 10.2491
v -2.03144 -2.1668 10.2549
v -2.02072 -2.18651 10.259
v -2.03206 -2.20624 10.2573
v -2.05412 -2.20625 10.2515
v -2.16749 -2.23515 10.4982
v -2.15715 -2.21731 10.5017
v -2.13732 -2.21787 10.5084
v -2.12783 -2.23625 10.5115
v -2.13817 -2.25409 10.5079
v -2.158 -2.25354 10.5013
v -2.32482 -2.18791 11.037
v -2.3158 -2.17306 11.0387
v -2.29927 -2.17349 11.0443
v -2.29177 -2.18878 11.0482
v -2.30079 -2.20363 11.0465
v -2.31732 -2.2032 11.0409
v -2.43064 -2.16658 11.322
v -2.42227 -2.15318 11.323
v -2.40712 -2.15363 11.3275
v -2.40033 -2.16747 11.3311
v -2.4087 -2.18087 11.3301
v -2.42385 -2.18042 11.3256
v -2.48701 -2.12396 11.6176
v -2.48001 -2.11216 11.6195
v -2.46688 -2.11252 11.6239
v -2.46077 -2.12468 11.6264
v -2.46778 -2.13648 11.6246
v -2.4809 -2.13612 11.6202
v -2.60577 -2.14294 11.8851
v -2.60014 -2.13331 11.8864
v -2.58958 -2.13344 11.8902
v -2.58463 -2.1432 11.8927
v -2.59026 -2.15284 11.8914
v -2.60082 -2.15271 11.8876
v -2.6692 -2.08205 12.1658
v -2.66529 -2.07588 12.1662
v -2.6584 -2.07608 12.1687
v -2.65542 -2.08246 12.1707
v -2.65934 -2.08863 12.1703
v -2.66623 -2.08843 12.1678
v -2.80607 -2.03973 12.5256
v -1.47583 -2.11185 8.51849
v -1.49523 -2.10358 8.49321
v -1.5184 -2.08052 8.4971
v -1.52217 -2.06572 8.52627
v -1.50276 -2.07399 8.55155
v -1.47959 -2.09705 8.54766
v -1.81271 -2.48508 8.7284
v -1.83011 -2.47804 8.70616
v -1.85055 -2.45761 8.70957
v -1.8536 -2.44422 8.73523
v -1.8362 -2.45126 8.75748
v -1.81576 -2.47169 8.75406
v -2.00917 -2.67844 8.74819
v -2.02724 -2.67318 8.72775
v -2.04627 -2.65317 8.73084
v -2.04723 -2.63843 8.75437
v -2.02916 -2.64369 8.77481
v -2.01013 -2.6637 8.77172
v -2.14898 -2.83266 8.92778
v -2.16829 -2.83041 8.91032
v -2.1867 -2.81214 8.91349
v -2.1858 -2.79612 8.93411
v -2.16649 -2.79837 8.95157
v -2.14808 -2.81664 8.9484
v -2.33351 -3.05394 9.03848
v -2.3506 -3.05077 9.0217
v -2.36686 -3.03308 9.02421
v -2.36603 -3.01857 9.0435
v -2.34894 -3.02174 9.06028
v -2.33269 -3.03942 9.05777
v -2.52222 -3.21419 9.21792
v -2.53866 -3.21242 9.20324
v -2.55476 -3.19761 9.2064
v -2.55443 -3.18457 9.22424
v -2.53799 -3.18633 9.23892
v -2.52189 -3.20114 9.23576
v -2.64769 -3.44395 9.33081
v -2.66227 -3.44129 9.31705
v -2.67622 -3.42689 9.31974
v -2.67558 -3.41515 9.33619
v -2.661 -3.4178 9.34995
v -2.64706 -3.4322 9.34726
v -2.84659 -3.57363 9.49175
v -2.86028 -3.57165 9.47929
v -2.87187 -3.55713 9.48043
v -2.86977 -3.5446 9.49403
v -2.85608 -3.54658 9.50648
v -2.84449 -3.5611 9.50534
v -2.99523 -3.74301 9.67172
v -3.00657 -3.74015 9.65924
v -3.0182 -3.72772 9.66093
v -3.01849 -3.71815 9.67511
v -3.00714 -3.72101 9.68759
v -2.99551 -3.73345 9.6859
v -3.20246 -3.93425 9.74102
v -3.21178 -3.93068 9.72924
v -3.22203 -3.91922 9.73071
v -3.22296 -3.91135 9.74396
v -3.21364 -3.91492 9.75574
v -3.20339 -3.92638 9.75427
v -3.39668 -4.12285 9.88902
v -3.40507 -4.12021 9.87926
v -3.41418 -4.11086 9.88077
v -3.4149 -4.10414 9.89205
v -3.4065 -4.10678 9.90181
v -3.39739 -4.11613 9.9003
v -3.59312 -4.34335 9.98089
v -3.59897 -4.34086 9.97325
v -3.60568 -4.33361 9.97429
v -3.60655 -4.32884 9.98297
v -3.6007 -4.33134 9.99062
v -3.59399 -4.33859 9.98958
v -3.81325 -4.52486 10.0883
v -3.81609 -4.52353 10.0845
v -3.81964 -4.52011 10.0851
v -3.82035 -4.51802 10.0895
v -3.8175 -4.51935 10.0934
v -3.81395 -4.52277 10.0928
v -3.96839 -4.73557 10.1308
v -1.26357 -1.71374 8.1148
v -1.23226 -1.72397 8.10224
v -1.22943 -1.75434 8.08456
v -1.25791 -1.77448 8.07944
v -1.28922 -1.76425 8.092
v -1.29205 -1.73388 8.10969
v -1.12673 -2.0081 8.55811
v -1.09889 -2.01722 8.54717
v -1.09627 -2.04428 8.53172
v -1.12148 -2.06221 8.5272
v -1.14932 -2.05309 8.53814
v -1.15194 -2.02603 8.5536
v -1.10951 -2.11458 8.81736
v -1.08328 -2.12055 8.80415
v -1.0804 -2.14486 8.78686
v -1.10375 -2.1632 8.78277
v -1.12998 -2.15723 8.79599
v -1.13286 -2.13292 8.81328
v -0.976243 -2.29868 8.98292
v -0.95234 -2.30424 8.96883
v -0.951335 -2.32593 8.95068
v -0.974232 -2.34206 8.94663
v -0.998134 -2.3365 8.96072
v -0.999139 -2.31481 8.97887
v -0.94444 -2.46448 9.23846
v -0.921435 -2.47142 9.22777
v -0.919669 -2.49345 9.21351
v -0.94091 -2.50854 9.20994
v -0.963916 -2.5016 9.22063
v -0.965681 -2.47957 9.23489
v -0.835537 -2.62379 9.48147
v -0.814247 -2.6306 9.47216
v -0.812797 -2.65065 9.45865
v -0.832638 -2.66389 9.45446
v -0.853928 -2.65708 9.46378
v -0.855378 -2.63703 9.47728
v -0.826375 -2.78795 9.71465
v -0.807025 -2.79441 9.70571
v -0.80571 -2.81377 9.6948
v -0.823745 -2.82668 9.69281
v -0.843095 -2.82023 9.70175
v -0.84441 -2.80086 9.71266
v -0.701999 -2.8863 9.95535
v -0.685216 -2.88998 9.94415
v -0.683993 -2.907 9.93279
v -0.699553 -2.92036 9.93263
v -0.716336 -2.91669 9.94382
v -0.717559 -2.89966 9.95518
v -0.593574 -3.06752 10.1588
v -0.577089 -3.07174 10.1504
v -0.575585 -3.08734 10.1398
v -0.590565 -3.0987 10.1374
v -0.60705 -3.09448 10.1458
v -0.608554 -3.07889 10.1564
v -0.548195 -3.18503 10.4222
v -0.532994 -3.18978 10.4153
v -0.531836 -3.20445 10.4061
v -0.545878 -3.21438 10.4038
v -0.561079 -3.20963 10.4107
v -0.562237 -3.19496 10.4199
v -0.394198 -3.52895 10.9215
v -0.383747 -3.53139 10.9151
v -0.383257 -3.54123 10.9075
v -0.393219 -3.54864 10.9062
v -0.40367 -3.5462 10.9125
v -0.404159 -3.53635 10.9202
v -0.262057 -3.69005 11.1487
v -0.255029 -3.69173 11.1443
v -0.254859 -3.69828 11.1389
v -0.261718 -3.70315 11.138
v -0.268746 -3.70148 11.1424
v -0.268916 -3.69493 11.1477
v -0.202965 -3.89343 11.3729
v -0.200654 -3.89406 11.3716
v -0.200597 -3.89613 11.3699
v -0.202852 -3.89758 11.3694
v -0.205163 -3.89695 11.3707
v -0.20522 -3.89487 11.3725
v -0.161867 -3.9799 11.4831
v -1.07051 -1.39256 7.70026
v -1.06241 -1.35396 7.70459
v -1.03062 -1.34258 7.72542
v -1.00693 -1.36979 7.74191
v -1.01502 -1.40839 7.73758
v -1.04681 -1.41977 7.71675
v -1.42308 -1.39495 8.12745
v -1.4158 -1.36064 8.13128
v -1.38735 -1.35058 8.14957
v -1.36619 -1.37483 8.16402
v -1.37348 -1.40914 8.16019
v -1.40192 -1.4192 8.1419
v -1.52159 -1.37312 8.38675
v -1.51466 -1.34016 8.39073
v -1.48885 -1.33053 8.41051
v -1.46996 -1.35386 8.4263
v -1.47688 -1.38682 8.42231
v -1.5027 -1.39645 8.40254
v -1.7491 -1.3754 8.54591
v -1.74282 -1.34416 8.55003
v -1.71994 -1.33495 8.5706
v -1.70333 -1.35697 8.58706
v -1.7096 -1.3882 8.58294
v -1.73248 -1.39742 8.56237
v -1.90903 -1.34779 8.8171
v -1.90358 -1.3186 8.82118
v -1.88001 -1.3099 8.83751
v -1.86188 -1.33038 8.84977
v -1.86734 -1.35957 8.84569
v -1.89091 -1.36827 8.82936
v -2.1052 -1.37852 9.05762
v -2.09891 -1.35162 9.05989
v -2.077 -1.34373 9.07493
v -2.06137 -1.36274 9.0877
v -2.06766 -1.38965 9.08542
v -2.08958 -1.39754 9.07038
v -2.25712 -1.31297 9.29518
v -2.25273 -1.28794 9.29833
v -2.23284 -1.2801 9.31242
v -2.21735 -1.2973 9.32338
v -2.22174 -1.32233 9.32023
v -2.24163 -1.33016 9.30613
v -2.42704 -1.37734 9.51639
v -2.42446 -1.35451 9.52178
v -2.40807 -1.34785 9.5374
v -2.39426 -1.36403 9.54764
v -2.39684 -1.38686 9.54224
v -2.41323 -1.39352 9.52662
v -2.63796 -1.36875 9.72814
v -2.63321 -1.34758 9.73086
v -2.61596 -1.34171 9.74295
v -2.60347 -1.357 9.75232
v -2.60821 -1.37817 9.7496
v -2.62546 -1.38404 9.73751
v -2.75782 -1.36185 9.99949
v -2.7539 -1.34224 10.0021
v -2.73776 -1.33652 10.0128
v -2.72553 -1.35042 10.0208
v -2.72945 -1.37004 10.0182
v -2.74559 -1.37575 10.0075
v -3.11916 -1.36978 10.4831
v -3.11662 -1.35458 10.4858
v -3.10541 -1.35016 10.4957
v -3.09675 -1.36093 10.5031
v -3.0993 -1.37614 10.5004
v -3.1105 -1.38056 10.4904
v -3.32416 -1.37859 10.7277
v -3.32209 -1.36694 10.7296
v -3.31402 -1.36358 10.7378
v -3.30802 -1.37186 10.7441
v -3.31009 -1.38351 10.7421
v -3.31816 -1.38687 10.7339
v -3.55929 -1.36038 10.9438
v -3.55812 -1.35423 10.9448
v -3.55378 -1.35245 10.949
v -3.55061 -1.35682 10.9523
v -3.55178 -1.36297 10.9514
v -3.55612 -1.36475 10.9471
v -3.75168 -1.35935 11.1877
v -0.749677 -1.03551 7.37781
v -0.762381 -1.0312 7.33353
v -0.805096 -1.01685 7.323
v -0.835108 -1.00682 7.35676
v -0.822404 -1.01113 7.40105
v -0.779689 -1.02548 7.41157
v -0.966254 -1.54896 7.42536
v -0.977729 -1.54558 7.38589
v -1.01584 -1.5329 7.3765
v -1.04248 -1.5236 7.40659
v -1.031 -1.52698 7.44606
v -0.992891 -1.53966 7.45545
v -1.0236 -1.82567 7.38014
v -1.03656 -1.82315 7.34266
v -1.07255 -1.80811 7.33505
v -1.09557 -1.79557 7.36492
v -1.0826 -1.79809 7.4024
v -1.04662 -1.81313 7.41001
v -1.18618 -2.04469 7.46122
v -1.19899 -2.04736 7.42582
v -1.23262 -2.0328 7.41678
v -1.25342 -2.01557 7.44313
v -1.24061 -2.0129 7.47853
v -1.20698 -2.02746 7.48758
v -1.28103 -2.3405 7.50178
v -1.29256 -2.34227 7.46841
v -1.32439 -2.32943 7.46001
v -1.3447 -2.31482 7.48497
v -1.33318 -2.31305 7.51833
v -1.30135 -2.32589 7.52673
v -1.44538 -2.59838 7.56358
v -1.45728 -2.60338 7.53341
v -1.48789 -2.59404 7.52609
v -1.50658 -2.57971 7.54894
v -1.49467 -2.57471 7.57911
v -1.46407 -2.58404 7.58644
v -1.49571 -2.8726 7.65497
v -1.50591 -2.87595 7.6265
v -1.53386 -2.86645 7.61913
v -1.55162 -2.85361 7.64024
v -1.54143 -2.85026 7.66872
v -1.51347 -2.85976 7.67608
v -1.66156 -3.11487 7.69407
v -1.67017 -3.11577 7.66734
v -1.69481 -3.10436 7.66014
v -1.71084 -3.09206 7.67965
v -1.70222 -3.09116 7.70638
v -1.67758 -3.10256 7.71358
v -1.90599 -3.64732 7.81385
v -1.91258 -3.64634 7.79062
v -1.93375 -3.63644 7.78448
v -1.94834 -3.62754 7.80156
v -1.94175 -3.62852 7.82479
v -1.92058 -3.63842 7.83094
v -2.06227 -3.90998 7.8244
v -2.0682 -3.90967 7.80316
v -2.08783 -3.90151 7.79731
v -2.10154 -3.89367 7.8127
v -2.09561 -3.89398 7.83394
v -2.07598 -3.90214 7.83979
v -2.15532 -4.19193 7.89014
v -2.16055 -4.19132 7.87144
v -2.17862 -4.18607 7.86656
v -2.19146 -4.18144 7.8804
v -2.18623 -4.18206 7.89911
v -2.16816 -4.1873 7.90398
v -2.246 -4.49532 7.87109
v -2.24983 -4.493 7.85587
v -2.264 -4.48694 7.85209
v -2.27434 -4.48321 7.86353
v -2.27051 -4.48553 7.87875
v -2.25634 -4.49159 7.88253
v -2.40376 -4.76967 7.87821
v -2.40604 -4.76766 7.86792
v -2.41529 -4.7629 7.86531
v -2.42226 -4.76015 7.87298
v -2.41998 -4.76216 7.88326
v -2.41073 -4.76692 7.88588
v -2.61089 -5.19511 7.82693
v -0.572369 -0.596963 7.07106
v -0.513894 -0.592096 7.06687
v -0.482158 -0.636588 7.04511
v -0.508897 -0.685947 7.02752
v -0.567372 -0.690814 7.0317
v -0.599108 -0.646322 7.05347
v -0.466934 -0.800044 7.58711
v -0.414693 -0.795677 7.58349
v -0.386269 -0.835478 7.56427
v -0.410087 -0.879645 7.54868
v -0.462328 -0.884011 7.5523
v -0.490751 -0.844211 7.57151
v -0.484262 -0.923946 7.84721
v -0.43499 -0.916326 7.83795
v -0.407083 -0.95324 7.81721
v -0.428448 -0.997773 7.80573
v -0.477721 -1.00539 7.81499
v -0.505628 -0.96848 7.83572
v -0.339498 -0.997013 8.09321
v -0.2951 -0.987192 8.07695
v -0.271603 -1.01953 8.04986
v -0.292503 -1.0617 8.03903
v -0.336901 -1.07152 8.05529
v -0.360398 -1.03918 8.08237
v -0.257295 -1.15836 8.30914
v -0.212451 -1.15383 8.3022
v -0.188486 -1.18843 8.28464
v -0.209366 -1.22755 8.27401
v -0.25421 -1.23208 8.28095
v -0.278175 -1.19749 8.29851
v -0.237624 -1.19428 8.5907
v -0.195318 -1.19004 8.58592
v -0.171583 -1.22379 8.57458
v -0.190156 -1.26177 8.56803
v -0.232462 -1.26601 8.57281
v -0.256196 -1.23227 8.58415
v -0.127334 -1.38504 9.18945
v -0.0920198 -1.38021 9.18163
v -0.0724653 -1.40773 9.16777
v -0.0882254 -1.44008 9.16174
v -0.12354 -1.44492 9.16955
v -0.143095 -1.4174 9.18341
v -0.010279 -1.47233 9.45486
v 0.0227168 -1.46769 9.44888
v 0.0412482 -1.49281 9.43578
v 0.0267838 -1.52259 9.42868
v -0.00621196 -1.52723 9.43466
v -0.0247434 -1.50211 9.44776
v -0.00142469 -1.57802 9.73419
v 0.0298986 -1.57535 9.73215
v 0.0472698 -1.60008 9.72324
v 0.0333178 -1.62748 9.71637
v 0.00199456 -1.63015 9.71841
v -0.0153767 -1.60542 9.72732
v 0.0434271 -1.64456 10.0376
v 0.071891 -1.64147 10.033
v 0.0871171 -1.66322 10.0213
v 0.0738793 -1.68806 10.0142
v 0.0454154 -1.69115 10.0189
v 0.0301893 -1.6694 10.0306
v 0.116026 -1.80057 10.2989
v 0.141687 -1.79802 10.2952
v 0.154997 -1.81666 10.2828
v 0.142646 -1.83786 10.2741
v 0.116985 -1.84041 10.2777
v 0.103675 -1.82177 10.2901
v 0.150108 -1.93199 10.5862
v 0.171618 -1.92916 10.5821
v 0.183255 -1.94537 10.5726
v 0.173383 -1.9644 10.5673
v 0.151873 -1.96723 10.5714
v 0.140235 -1.95102 10.5809
v 0.260183 -2.03285 10.8697
v 0.276244 -2.03032 10.8657
v 0.28483 -2.04225 10.8576
v 0.277354 -2.05671 10.8536
v 0.261293 -2.05924 10.8577
v 0.252707 -2.0473 10.8657
v 0.426676 -2.30905 11.4126
v 4.69834 0.383244 12.51
v 4.69543 0.380192 12.51
v 4.69163 0.380902 12.5117
v 4.69075 0.384664 12.5134
v 4.69366 0.387715 12.5134
v 4.69746 0.387005 12.5117
v 4.91731 0.230612 12.906
v 4.9164 0.229655 12.906
v 4.91523 0.229864 12.9066
v 4.91498 0.23103 12.9072
v 4.91589 0.231987 12.9072
v 4.91706 0.231778 12.9066
v 4.92692 0.203167 12.985
v 4.30379 0.357904 11.9825
v 4.31096 0.358102 11.9727
v 4.31797 0.348465 11.97
v 4.31781 0.338631 11.9772
v 4.31064 0.338433 11.9871
v 4.30363 0.348069 11.9898
v 4.67191 0.490333 12.2793
v 4.67565 0.490367 12.2736
v 4.67948 0.484998 12.2721
v 4.67958 0.479594 12.2762
v 4.67584 0.47956 12.2818
v 4.67201 0.48493 12.2834
v 4.85283 0.632096 12.3701
v 4.85471 0.631821 12.3672
v 4.85628 0.628824 12.3665
v 4.85596 0.626102 12.3686
v 4.85408 0.626376 12.3715
v 4.85251 0.629373 12.3723
v 4.94174 0.624799 12.4361
v 3.93308 0.288241 11.4578
v 3.9208 0.299522 11.4589
v 3.92398 0.315664 11.456
v 3.93944 0.320525 11.4519
v 3.95172 0.309245 11.4508
v 3.94854 0.293103 11.4537
v 3.98944 0.373977 11.9482
v 3.98118 0.381552 11.949
v 3.98332 0.392422 11.9471
v 3.99373 0.395716 11.9444
v 4.00199 0.38814 11.9436
v 3.99984 0.377271 11.9455
v 4.0894 0.394938 12.1797
v 4.08276 0.40053 12.1793
v 4.08425 0.408905 12.1775
v 4.09238 0.411688 12.1762
v 4.09901 0.406096 12.1766
v 4.09752 0.397721 12.1784
v 4.03101 0.470051 12.4145
v 4.02692 0.473385 12.4136
v 4.02786 0.478437 12.4121
v 4.03289 0.480156 12.4115
v 4.03698 0.476823 12.4124
v 4.03604 0.47177 12.4138
v 4.08252 0.519686 12.5822
v 3.61853 0.26534 10.9081
v 3.61141 0.247185 10.9019
v 3.5937 0.240134 10.9093
v 3.5831 0.251237 10.9228
v 3.59021 0.269391 10.9289
v 3.60793 0.276442 10.9215
v 3.90607 0.0896777 11.2909
v 3.90081 0.0757378 11.2864
v 3.8871 0.0705319 11.2917
v 3.87866 0.0792659 11.3014
v 3.88392 0.0932058 11.3059
v 3.89763 0.0984117 11.3007
v 3.97652 -0.0640257 11.4843
v 3.97323 -0.07607 11.4809
v 3.96246 -0.0814404 11.4856
v 3.95497 -0.0747664 11.4938
v 3.95826 -0.0627221 11.4972
v 3.96904 -0.0573517 11.4925
v 4.15347 -0.0870061 11.665
v 4.15097 -0.0973288 11.6635
v 4.14365 -0.102076 11.6697
v 4.13884 -0.0965009 11.6776
v 4.14135 -0.0861783 11.6791
v 4.14866 -0.0814309 11.6728
v 4.33616 -0.201997 11.814
v 4.33347 -0.209484 11.8124
v 4.32676 -0.21221 11.8161
v 4.32274 -0.207448 11.8213
v 4.32543 -0.199961 11.8228
v 4.33214 -0.197235 11.8192
v 4.41787 -0.263868 12.0547
v 4.41717 -0.266343 12.0542
v 4.41502 -0.267315 12.0553
v 4.41356 -0.265812 12.0569
v 4.41426 -0.263336 12.0573
v 4.41641 -0.262364 12.0562
v 4.47957 -0.295088 12.1135
v 3.25978 0.241251 10.3845
v 3.27198 0.252751 10.3681
v 3.2925 0.244221 10.3606
v 3.30083 0.224192 10.3695
v 3.28863 0.212692 10.3859
v 3.26811 0.221221 10.3934
v 3.55069 0.467461 10.7482
v 3.56099 0.477183 10.7354
v 3.57793 0.470391 10.7295
v 3.58455 0.453877 10.7366
v 3.57425 0.444155 10.7495
v 3.55731 0.450947 10.7553
v 3.62951 0.630213 10.9394
v 3.63866 0.638159 10.9276
v 3.65249 0.630786 10.9212
v 3.65717 0.615467 10.9266
v 3.64801 0.607521 10.9384
v 3.63418 0.614893 10.9448
v 3.83313 0.681178 11.0989
v 3.84094 0.688616 11.0891
v 3.85208 0.682168 11.0822
v 3.8554 0.668282 11.0852
v 3.84758 0.660844 11.095
v 3.83645 0.667292 11.1018
v 3.96311 0.795513 11.3357
v 3.96949 0.801811 11.3272
v 3.97955 0.796751 11.322
v 3.98323 0.785394 11.3253
v 3.97685 0.779096 11.3339
v 3.96679 0.784155 11.3391
v 4.16507 0.906995 11.5197
v 4.17045 0.912142 11.5131
v 4.17857 0.908051 11.509
v 4.18131 0.898813 11.5115
v 4.17593 0.893666 11.5182
v 4.16781 0.897756 11.5222
v 4.2765 0.993917 11.7473
v 4.27934 0.996974 11.7428
v 4.28435 0.994566 11.7401
v 4.28652 0.989101 11.742
v 4.28367 0.986045 11.7465
v 4.27867 0.988452 11.7492
v 4.45951 1.12973 11.8617
v 2.97597 0.16437 9.84461
v 2.95099 0.171652 9.84613
v 2.94476 0.196968 9.84609
v 2.96352 0.215003 9.84454
v 2.98851 0.207722 9.84302
v 2.99473 0.182406 9.84305
v 2.96923 0.138496 10.3681
v 2.94804 0.144689 10.3694
v 2.94277 0.166167 10.3694
v 2.9587 0.181452 10.368
v 2.97989 0.175259 10.3667
v 2.98515 0.15378 10.3668
v 3.02308 0.18173 10.6233
v 3.00393 0.188046 10.6224
v 2.99978 0.207792 10.623
v 3.01478 0.221222 10.6244
v 3.03393 0.214906 10.6253
v 3.03808 0.195159 10.6247
v 2.94086 0.123641 10.8679
v 2.92366 0.128776 10.8656
v 2.91933 0.146343 10.866
v 2.9322 0.158775 10.8687
v 2.94939 0.15364 10.871
v 2.95373 0.136073 10.8706
v 2.94604 0.159552 11.164
v 2.93096 0.164076 11.1638
v 2.92734 0.179395 11.1641
v 2.93879 0.190191 11.1644
v 2.95387 0.185667 11.1646
v 2.9575 0.170347 11.1644
v 2.93036 0.116147 11.4587
v 2.91713 0.11999 11.4576
v 2.91385 0.133409 11.4571
v 2.92379 0.142986 11.4578
v 2.93703 0.139143 11.4589
v 2.94031 0.125723 11.4594
v 2.90177 0.166434 11.7242
v 2.89029 0.169675 11.7239
v 2.88734 0.181229 11.7245
v 2.89587 0.189542 11.7252
v 2.90736 0.186301 11.7254
v 2.91031 0.174747 11.7249
v 2.91279 0.0901084 11.9833
v 2.90399 0.0927527 11.9829
v 2.90174 0.101523 11.9845
v 2.90829 0.107649 11.9866
v 2.9171 0.105005 11.987
v 2.91935 0.0962346 11.9853
v 2.84203 0.0608697 12.2511
v 2.83781 0.0621611 12.2508
v 2.83681 0.0664683 12.2509
v 2.84003 0.069484 12.2512
v 2.84425 0.0681926 12.2514
v 2.84525 0.0638854 12.2514
v 2.86469 0.0801731 12.4461
v 2.69685 0.174698 9.28356
v 2.69779 0.150699 9.26796
v 2.68115 0.128444 9.27491
v 2.66358 0.130188 9.29746
v 2.66265 0.154188 9.31306
v 2.67929 0.176442 9.30611
v 3.07243 0.0402869 9.63287
v 3.07351 0.0193878 9.61956
v 3.05897 0.000176106 9.62544
v 3.04335 0.00186357 9.64463
v 3.04227 0.0227627 9.65794
v 3.05682 0.0419744 9.65206
v 3.25907 -0.104651 9.75775
v 3.26243 -0.124423 9.7463
v 3.24982 -0.143058 9.75149
v 3.23385 -0.141923 9.76813
v 3.23048 -0.122152 9.77958
v 3.24309 -0.103516 9.77439
v 3.41958 -0.103855 9.96972
v 3.424 -0.123068 9.96198
v 3.41301 -0.139925 9.96858
v 3.3976 -0.137569 9.98291
v 3.39318 -0.118356 9.99065
v 3.40417 -0.101499 9.98405
v 3.63498 -0.197411 10.1607
v 3.63779 -0.21435 10.1527
v 3.62667 -0.228962 10.1573
v 3.61275 -0.226636 10.1699
v 3.60995 -0.209697 10.1779
v 3.62106 -0.195085 10.1733
v 3.79486 -0.253889 10.407
v 3.79745 -0.268924 10.4
v 3.78875 -0.28229 10.4053
v 3.77746 -0.280622 10.4176
v 3.77487 -0.265587 10.4246
v 3.78357 -0.252221 10.4193
v 4.02429 -0.30888 10.5507
v 4.0259 -0.322552 10.5443
v 4.01736 -0.334183 10.549
v 4.0072 -0.332143 10.5601
v 4.00558 -0.318471 10.5665
v 4.01413 -0.30684 10.5618
v 4.16069 -0.381848 10.7805
v 4.16221 -0.393711 10.7744
v 4.15421 -0.404003 10.7777
v 4.14469 -0.402432 10.787
v 4.14317 -0.390569 10.7931
v 4.15117 -0.380277 10.7899
v 4.55202 -0.54612 11.1479
v 4.55247 -0.552456 11.1442
v 4.54818 -0.55812 11.1461
v 4.54346 -0.557447 11.1517
v 4.54301 -0.55111 11.1554
v 4.54729 -0.545446 11.1535
v 4.72342 -0.651423 11.3533
v 4.72351 -0.65271 11.3526
v 4.72272 -0.653876 11.353
v 4.72184 -0.653755 11.3542
v 4.72175 -0.652468 11.355
v 4.72254 -0.651302 11.3545
v 4.78544 -0.66626 11.3883
v 2.35647 0.125372 8.77749
v 2.36257 0.150695 8.7601
v 2.39143 0.155411 8.74889
v 2.41419 0.134804 8.75507
v 2.40809 0.109481 8.77246
v 2.37923 0.104765 8.78367
v 2.53284 0.410767 9.19488
v 2.53824 0.433128 9.18001
v 2.56354 0.437428 9.17043
v 2.58344 0.419366 9.17573
v 2.57804 0.397004 9.1906
v 2.55274 0.392705 9.20018
v 2.55325 0.532824 9.43878
v 2.55739 0.552743 9.42289
v 2.58024 0.555399 9.4112
v 2.59897 0.538136 9.41539
v 2.59484 0.518217 9.43128
v 2.57198 0.515561 9.44298
v 2.70935 0.698786 9.59441
v 2.71372 0.71736 9.57991
v 2.73297 0.717155 9.56564
v 2.74785 0.698375 9.56587
v 2.74349 0.679801 9.58037
v 2.72424 0.680007 9.59463
v 2.84563 0.769334 9.81557
v 2.85061 0.786759 9.80313
v 2.87057 0.788458 9.79408
v 2.88555 0.772734 9.79746
v 2.88057 0.75531 9.80991
v 2.86061 0.75361 9.81896
v 2.88656 0.954232 10.0118
v 2.89027 0.969691 9.99976
v 2.9086 0.972384 9.99234
v 2.92323 0.959618 9.99699
v 2.91952 0.944159 10.0091
v 2.90119 0.941467 10.0165
v 3.06246 1.25646 10.5063
v 3.06511 1.26861 10.4959
v 3.07924 1.26953 10.4879
v 3.09071 1.2583 10.4904
v 3.08806 1.24615 10.5009
v 3.07393 1.24523 10.5088
v 3.20957 1.41848 10.6877
v 3.21164 1.42916 10.6782
v 3.22418 1.43024 10.6712
v 3.23466 1.42063 10.6736
v 3.23259 1.40995 10.6831
v 3.22004 1.40887 10.6901
v 3.26099 1.57149 10.9193
v 3.26276 1.58014 10.9112
v 3.2736 1.5817 10.9064
v 3.28267 1.57459 10.9097
v 3.2809 1.56594 10.9177
v 3.27006 1.56438 10.9226
v 3.34519 1.77547 11.1104
v 3.34642 1.78138 11.1048
v 3.35357 1.78168 11.1006
v 3.35948 1.77608 11.1021
v 3.35825 1.77016 11.1077
v 3.3511 1.76986 11.1119
v 3.48809 1.90627 11.3271
v 3.48853 1.90821 11.3256
v 3.49074 1.90838 11.3243
v 3.49253 1.9066 11.3247
v 3.49209 1.90466 11.3263
v 3.48987 1.90449 11.3275
v 3.52449 1.97958 11.4225
v 2.10738 0.0582307 8.25128
v 2.07453 0.0532924 8.25138
v 2.05393 0.0787503 8.25691
v 2.06617 0.109146 8.26234
v 2.09902 0.114085 8.26224
v 2.11962 0.0886268 8.25671
v 2.13065 -0.0975887 8.76773
v 2.10174 -0.101892 8.76784
v 2.08364 -0.0794343 8.77257
v 2.09445 -0.0526724 8.77719
v 2.12336 -0.0483687 8.77708
v 2.14146 -0.0708268 8.77235
v 2.12868 -0.0907858 9.03912
v 2.10108 -0.0936095 9.03831
v 2.08473 -0.0721327 9.04479
v 2.09599 -0.0478322 9.05208
v 2.12359 -0.0450085 9.05289
v 2.13994 -0.0664853 9.04641
v 2.1293 -0.243889 9.2632
v 2.10381 -0.245992 9.25872
v 2.08777 -0.226846 9.2658
v 2.09721 -0.205598 9.27735
v 2.1227 -0.203494 9.28183
v 2.13874 -0.22264 9.27475
v 2.06235 -0.322549 9.52207
v 2.0387 -0.326832 9.522
v 2.02326 -0.309089 9.52693
v 2.03147 -0.287062 9.53193
v 2.05512 -0.282779 9.532
v 2.07056 -0.300523 9.52707
v 2.14548 -0.369418 9.7802
v 2.12387 -0.37323 9.78227
v 2.11032 -0.356896 9.78823
v 2.11838 -0.336751 9.79211
v 2.13999 -0.33294 9.79004
v 2.15354 -0.349274 9.78409
v 2.16888 -0.519677 10.3225
v 2.15069 -0.522496 10.3228
v 2.13936 -0.508882 10.3278
v 2.14621 -0.49245 10.3325
v 2.1644 -0.489631 10.3322
v 2.17573 -0.503245 10.3272
v 2.19695 -0.614078 10.611
v 2.18043 -0.616415 10.6105
v 2.17012 -0.603876 10.6144
v 2.17634 -0.588999 10.6187
v 2.19286 -0.586662 10.6192
v 2.20316 -0.599201 10.6153
v 2.17482 -0.684317 10.9059
v 2.1604 -0.686646 10.9065
v 2.1514 -0.675773 10.9103
v 2.15682 -0.662571 10.9135
v 2.17124 -0.660241 10.9129
v 2.18025 -0.671115 10.9091
v 2.24057 -0.762763 11.1806
v 2.22883 -0.764735 11.1808
v 2.2214 -0.756047 11.1841
v 2.22571 -0.745387 11.1872
v 2.23744 -0.743415 11.187
v 2.24487 -0.752103 11.1837
v 2.20721 -0.850052 11.4595
v 2.19942 -0.85106 11.4592
v 2.19461 -0.845234 11.4614
v 2.19759 -0.838399 11.4639
v 2.20538 -0.837391 11.4642
v 2.21019 -0.843218 11.462
v 2.22559 -0.984848 11.8323
v 1.78627 0.0872054 7.75393
v 1.79541 0.0663154 7.72784
v 1.79207 0.0319932 7.73116
v 1.77959 0.018561 7.76055
v 1.77045 0.0394511 7.78663
v 1.77379 0.0737733 7.78332
v 2.26451 0.0651661 8.01385
v 2.27294 0.0466805 7.99093
v 2.26995 0.0163378 7.99383
v 2.25852 0.00448064 8.01966
v 2.25009 0.0229663 8.04258
v 2.25308 0.053309 8.03967
v 2.53547 0.0382333 8.06101
v 2.54559 0.0203787 8.04017
v 2.54204 -0.00854324 8.0427
v 2.52836 -0.0196105 8.06606
v 2.51824 -0.00175587 8.0869
v 2.52179 0.027166 8.08437
v 2.72417 0.0276148 8.26052
v 2.73721 0.0107525 8.24313
v 2.73465 -0.0165033 8.24587
v 2.71904 -0.0268969 8.266
v 2.70599 -0.0100346 8.28339
v 2.70856 0.0172213 8.28065
v 2.99988 0.026835 8.39929
v 3.01059 0.0111322 8.38238
v 3.00712 -0.0139909 8.38438
v 2.99294 -0.0234113 8.40329
v 2.98224 -0.00770847 8.4202
v 2.98571 0.0174146 8.4182
v 3.22523 -0.0170715 8.60101
v 3.23641 -0.0313297 8.58637
v 3.23508 -0.0543991 8.5893
v 3.22259 -0.0632104 8.60687
v 3.21141 -0.0489522 8.62151
v 3.21273 -0.0258828 8.61858
v 3.46976 0.0331298 8.73872
v 3.47889 0.0197516 8.72487
v 3.47648 -0.00129598 8.72721
v 3.46495 -0.00896528 8.74341
v 3.45582 0.00441295 8.75727
v 3.45823 0.0254605 8.75492
v 3.68045 -0.0378729 8.92014
v 3.6894 -0.0500941 8.90768
v 3.68546 -0.0693024 8.90824
v 3.67256 -0.0762894 8.92127
v 3.66361 -0.0640682 8.93373
v 3.66756 -0.0448599 8.93317
v 3.88677 -0.0452045 9.12135
v 3.89347 -0.056135 9.10866
v 3.89115 -0.0739757 9.10999
v 3.88214 -0.0808859 9.124
v 3.87544 -0.0699554 9.13669
v 3.87775 -0.0521147 9.13537
v 4.15798 -0.0821194 9.21829
v 4.16269 -0.0919166 9.20614
v 4.16024 -0.107993 9.20723
v 4.15308 -0.114273 9.22045
v 4.14837 -0.104476 9.23259
v 4.15082 -0.088399 9.23151
v 4.41031 -0.112144 9.39319
v 4.41496 -0.120605 9.38319
v 4.41339 -0.134366 9.38443
v 4.40718 -0.139665 9.39569
v 4.40252 -0.131204 9.40569
v 4.40409 -0.117443 9.40444
v 4.69387 -0.123086 9.51611
v 4.69671 -0.129447 9.50815
v 4.69525 -0.139895 9.50895
v 4.69097 -0.14398 9.51772
v 4.68813 -0.137618 9.52568
v 4.68959 -0.127171 9.52488
v 4.96076 -0.177807 9.65281
v 4.96209 -0.181062 9.64869
v 4.96163 -0.186435 9.64922
v 4.95984 -0.188553 9.65387
v 4.95851 -0.185299 9.658
v 4.95897 -0.179926 9.65746
v 5.22566 -0.162877 9.72722
v 1.39295 0.00109733 7.29792
v 1.38196 0.0336978 7.28406
v 1.40671 0.0565294 7.2685
v 1.44245 0.0467605 7.2668
v 1.45344 0.01416 7.28066
v 1.4287 -0.00867155 7.29622
v 1.48544 0.28434 7.75955
v 1.47566 0.313348 7.74748
v 1.49761 0.333746 7.73388
v 1.52934 0.325135 7.73236
v 1.53911 0.296127 7.74443
v 1.51716 0.27573 7.75803
v 1.52894 0.359884 8.02664
v 1.51791 0.385543 8.01197
v 1.53765 0.404359 7.99611
v 1.56843 0.397516 7.99492
v 1.57946 0.371856 8.00959
v 1.55972 0.353041 8.02545
v 1.56981 0.57638 8.20166
v 1.56008 0.599897 8.18617
v 1.57902 0.615425 8.1692
v 1.60769 0.607438 8.16773
v 1.61741 0.583921 8.18322
v 1.59848 0.568392 8.20019
v 1.65174 0.700665 8.4692
v 1.64334 0.724304 8.45746
v 1.66161 0.740569 8.44447
v 1.68827 0.733194 8.4432
v 1.69667 0.709555 8.45494
v 1.67841 0.693291 8.46793
v 1.68293 0.881267 8.71968
v 1.67542 0.903409 8.70948
v 1.69219 0.918069 8.69705
v 1.71648 0.910588 8.69482
v 1.72399 0.888446 8.70502
v 1.70722 0.873786 8.71745
v 1.78213 0.987274 8.96514
v 1.77556 1.00759 8.9554
v 1.79161 1.02165 8.94563
v 1.81423 1.01539 8.9456
v 1.82079 0.995074 8.95534
v 1.80474 0.981017 8.96511
v 1.75764 1.14172 9.20726
v 1.75073 1.15813 9.19501
v 1.76499 1.1706 9.1846
v 1.78615 1.16666 9.18644
v 1.79307 1.15025 9.19869
v 1.77881 1.13778 9.2091
v 1.81029 1.33616 9.42022
v 1.80371 1.35263 9.41103
v 1.81654 1.3644 9.40125
v 1.83594 1.35971 9.40066
v 1.84252 1.34324 9.40985
v 1.82969 1.33146 9.41963
v 1.8461 1.44041 9.69046
v 1.84063 1.45615 9.68289
v 1.8528 1.46705 9.67465
v 1.87043 1.46221 9.67397
v 1.8759 1.44648 9.68153
v 1.86373 1.43557 9.68978
v 1.96184 1.76706 10.2111
v 1.95757 1.7774 10.204
v 1.96616 1.78462 10.197
v 1.97902 1.7815 10.197
v 1.98329 1.77116 10.2041
v 1.9747 1.76394 10.2111
v 1.9751 1.96655 10.4456
v 1.97223 1.9736 10.4407
v 1.97816 1.97836 10.4357
v 1.98695 1.97608 10.4357
v 1.98982 1.96902 10.4407
v 1.98389 1.96426 10.4456
v 2.06557 2.13696 10.6862
v 2.06462 2.13946 10.6847
v 2.06661 2.14107 10.683
v 2.06955 2.14017 10.6828
v 2.0705 2.13767 10.6843
v 2.06851 2.13607 10.686
v 2.09327 2.22793 10.8114
v 1.08225 -0.0437475 6.82971
v 1.0456 -0.0637172 6.82911
v 1.01223 -0.0466571 6.84748
v 1.01551 -0.00962728 6.86646
v 1.05216 0.0103424 6.86706
v 1.08553 -0.0067177 6.84869
v 1.25819 -0.322541 7.2747
v 1.22557 -0.340258 7.27419
v 1.19586 -0.324917 7.29032
v 1.19877 -0.291861 7.30696
v 1.23139 -0.274144 7.30748
v 1.2611 -0.289485 7.29134
v 1.27328 -0.418831 7.53509
v 1.24196 -0.43595 7.535
v 1.2142 -0.422482 7.55296
v 1.21777 -0.391894 7.57101
v 1.24909 -0.374774 7.5711
v 1.27685 -0.388243 7.55314
v 1.40287 -0.594481 7.7063
v 1.37337 -0.611007 7.70669
v 1.34788 -0.599649 7.72577
v 1.35188 -0.571765 7.74448
v 1.38137 -0.555239 7.74409
v 1.40687 -0.566597 7.72501
v 1.45378 -0.741188 7.98165
v 1.4265 -0.75704 7.98242
v 1.40149 -0.744704 7.9972
v 1.40376 -0.716518 8.01121
v 1.43104 -0.700667 8.01044
v 1.45605 -0.713002 7.99567
v 1.57712 -0.875842 8.23435
v 1.55131 -0.889473 8.23355
v 1.52826 -0.877899 8.24724
v 1.53102 -0.852693 8.26173
v 1.55683 -0.839063 8.26252
v 1.57989 -0.850637 8.24884
v 1.60109 -1.03951 8.47188
v 1.57796 -1.05339 8.47232
v 1.55645 -1.04337 8.48516
v 1.55807 -1.01946 8.49756
v 1.58119 -1.00558 8.49712
v 1.60271 -1.0156 8.48428
v 1.73609 -1.13097 8.70695
v 1.71566 -1.14482 8.71003
v 1.6973 -1.13678 8.72475
v 1.69936 -1.1149 8.73639
v 1.71979 -1.10105 8.73331
v 1.73815 -1.10908 8.71859
v 1.84392 -1.30133 8.92801
v 1.8236 -1.31218 8.92828
v 1.80566 -1.30279 8.93929
v 1.80806 -1.28255 8.95003
v 1.82838 -1.27169 8.94976
v 1.84631 -1.28108 8.93875
v 1.88581 -1.4035 9.20352
v 1.86725 -1.41389 9.20384
v 1.85035 -1.40518 9.21338
v 1.852 -1.38609 9.22261
v 1.87056 -1.3757 9.22229
v 1.88747 -1.3844 9.21275
v 2.06855 -1.68523 9.70521
v 2.05429 -1.6936 9.70593
v 2.04178 -1.68784 9.7151
v 2.04352 -1.67372 9.72355
v 2.05778 -1.66535 9.72283
v 2.0703 -1.67111 9.71366
v 2.17461 -1.8433 9.96148
v 2.16352 -1.84959 9.96186
v 2.15414 -1.84554 9.9695
v 2.15586 -1.83519 9.97676
v 2.16695 -1.8289 9.97638
v 2.17632 -1.83295 9.96874
v 2.28095 -2.04187 10.1886
v 2.2749 -2.04518 10.1887
v 2.26978 -2.04291 10.1927
v 2.2707 -2.03733 10.1967
v 2.27675 -2.03402 10.1966
v 2.28188 -2.03629 10.1926
v 2.37027 -2.20391 10.4521
v 2.37026 -2.20392 10.4521
v 2.37025 -2.20391 10.4521
v 2.37025 -2.2039 10.4521
v 2.37026 -2.2039 10.4521
v 2.37027 -2.2039 10.4521
v 2.37051 -2.20432 10.4525
v 0.650959 -0.0125503 6.44121
v 0.662693 -0.0246659 6.39553
v 0.681135 -0.0687049 6.386
v 0.687843 -0.100628 6.42215
v 0.67611 -0.0885126 6.46782
v 0.657668 -0.0444736 6.47735
v 1.17214 0.144626 6.56944
v 1.18306 0.134008 6.52879
v 1.1996 0.0947845 6.5203
v 1.20523 0.0661802 6.55246
v 1.19431 0.0767991 6.59311
v 1.17777 0.116022 6.6016
v 1.42604 0.276931 6.56391
v 1.43833 0.26562 6.52557
v 1.45126 0.226486 6.51844
v 1.4519 0.198663 6.54967
v 1.43961 0.209974 6.58801
v 1.42668 0.249108 6.59513
v 1.68388 0.288048 6.684
v 1.69988 0.280249 6.64848
v 1.71183 0.243377 6.63973
v 1.70778 0.214305 6.66651
v 1.69177 0.222105 6.70203
v 1.67982 0.258976 6.71078
v 1.96364 0.401005 6.76831
v 1.9777 0.393579 6.73466
v 1.98969 0.359271 6.72666
v 1.98763 0.332389 6.75231
v 1.97357 0.339816 6.78596
v 1.96158 0.374124 6.79396
v 2.25524 0.435265 6.87346
v 2.27162 0.429579 6.84355
v 2.28543 0.398564 6.83703
v 2.28286 0.373234 6.86042
v 2.26648 0.37892 6.89033
v 2.25267 0.409935 6.89685
v 2.48397 0.567394 7.00128
v 2.49762 0.561956 6.97278
v 2.50952 0.532973 6.96598
v 2.50778 0.509429 6.98767
v 2.49413 0.514868 7.01617
v 2.48223 0.543851 7.02297
v 2.76827 0.590744 7.08156
v 2.77866 0.584937 7.05445
v 2.78682 0.557388 7.04732
v 2.78459 0.535646 7.06729
v 2.7742 0.541453 7.09439
v 2.76603 0.569002 7.10153
v 3.31243 0.734444 7.28334
v 3.31954 0.728968 7.25949
v 3.32652 0.705234 7.25342
v 3.32641 0.686976 7.27118
v 3.3193 0.692451 7.29503
v 3.31232 0.716186 7.30111
v 3.60985 0.779108 7.33841
v 3.61677 0.774567 7.31666
v 3.6241 0.753219 7.311
v 3.62451 0.736412 7.32709
v 3.61758 0.740953 7.34884
v 3.61025 0.762301 7.3545
v 3.87416 0.883617 7.446
v 3.88003 0.879387 7.42677
v 3.88857 0.861218 7.42239
v 3.89123 0.847279 7.43725
v 3.88537 0.851509 7.45648
v 3.87683 0.869678 7.46085
v 4.16577 1.00583 7.47253
v 4.1688 1.0015 7.45655
v 4.17396 0.985903 7.45289
v 4.17609 0.974636 7.46522
v 4.17306 0.978969 7.4812
v 4.1679 0.994568 7.48486
v 4.47344 1.05777 7.52612
v 4.47494 1.05476 7.5151
v 4.47772 1.04391 7.51241
v 4.479 1.03606 7.52075
v 4.4775 1.03906 7.53177
v 4.47472 1.04992 7.53446
v 4.94789 1.17183 7.54501
v 0.250271 -0.152936 6.06615
v 0.20831 -0.108354 6.05706
v 0.226287 -0.0524652 6.03746
v 0.286226 -0.0411587 6.02695
v 0.328187 -0.0857406 6.03604
v 0.310209 -0.141629 6.05564
v 0.272398 0.0469307 6.59365
v 0.234882 0.0867705 6.58569
v 0.250912 0.136785 6.56838
v 0.304458 0.14696 6.55903
v 0.341974 0.107121 6.567
v 0.325943 0.0571058 6.5843
v 0.344779 0.106586 6.86679
v 0.307341 0.141974 6.85284
v 0.321564 0.189679 6.83359
v 0.373226 0.201996 6.82829
v 0.410664 0.166608 6.84225
v 0.39644 0.118903 6.8615
v 0.278775 0.260582 7.10977
v 0.243675 0.290711 7.08868
v 0.257933 0.331891 7.06251
v 0.307292 0.342941 7.05741
v 0.342393 0.312811 7.0785
v 0.328134 0.271632 7.10467
v 0.324538 0.421883 7.33579
v 0.292243 0.455781 7.32512
v 0.306817 0.498613 7.30903
v 0.353687 0.507547 7.30361
v 0.385981 0.473649 7.31428
v 0.371407 0.430817 7.33037
v 0.306046 0.454735 7.61757
v 0.275387 0.486757 7.60947
v 0.288655 0.528706 7.59972
v 0.332583 0.538633 7.59806
v 0.363241 0.506611 7.60616
v 0.349973 0.464662 7.61591
v 0.315468 0.650237 8.22503
v 0.289273 0.676189 8.2141
v 0.300532 0.710677 8.20134
v 0.337986 0.719214 8.1995
v 0.364181 0.693262 8.21043
v 0.352921 0.658774 8.22319
v 0.27885 0.791516 8.49044
v 0.254093 0.815621 8.48154
v 0.263967 0.847698 8.46942
v 0.298597 0.855669 8.46621
v 0.323353 0.831565 8.47511
v 0.31348 0.799488 8.48722
v 0.321374 0.859617 8.77793
v 0.298799 0.883548 8.7734
v 0.308566 0.914358 8.76576
v 0.340908 0.921236 8.76266
v 0.363483 0.897305 8.7672
v 0.353716 0.866495 8.77484
v 0.306687 0.930564 9.08341
v 0.286007 0.951918 9.07615
v 0.295176 0.979098 9.0655
v 0.325025 0.984925 9.0621
v 0.345704 0.963571 9.06937
v 0.336535 0.936391 9.08002
v 0.34669 1.07994 9.35538
v 0.328119 1.09931 9.34931
v 0.336163 1.12294 9.33775
v 0.362778 1.1272 9.33225
v 0.381349 1.10783 9.33831
v 0.373305 1.08421 9.34988
v 0.385906 1.18315 9.65323
v 0.369912 1.19896 9.64677
v 0.376703 1.21961 9.63811
v 0.399489 1.22445 9.63592
v 0.415483 1.20864 9.64238
v 0.408692 1.188 9.65104
v 0.351768 1.32566 9.93813
v 0.339559 1.33725 9.93213
v 0.344752 1.35262 9.92464
v 0.362154 1.35641 9.92316
v 0.374363 1.34482 9.92916
v 0.369171 1.32945 9.93664
v 0.372631 1.62286 10.5095
v -4.42848 3.45153 10.897
v -4.42814 3.45149 10.897
v -4.42802 3.45121 10.8972
v -4.42824 3.45097 10.8973
v -4.42858 3.45101 10.8973
v -4.4287 3.45129 10.8971
v -4.49188 3.72384 11.2834
v -4.49187 3.72384 11.2834
v -4.49187 3.72383 11.2834
v -4.49188 3.72382 11.2834
v -4.49188 3.72382 11.2834
v -4.49189 3.72383 11.2834
v -4.49162 3.72539 11.2883
v -4.09175 3.15118 10.4113
v -4.09482 3.15648 10.4012
v -4.09121 3.1675 10.3989
v -4.08453 3.17322 10.4068
v -4.08146 3.16792 10.4169
v -4.08507 3.15691 10.4191
v -4.45537 3.36637 10.6599
v -4.45667 3.36893 10.6545
v -4.45473 3.37462 10.6532
v -4.45149 3.37775 10.6574
v -4.45019 3.37519 10.6629
v -4.45213 3.3695 10.6641
v -4.68784 3.42602 10.7151
v -4.68803 3.42661 10.714
v -4.68746 3.42773 10.7138
v -4.68672 3.42826 10.7147
v -4.68654 3.42767 10.7158
v -4.6871 3.42655 10.716
v -4.7069 3.45147 10.734
v -3.73658 2.89255 9.93095
v -3.73816 2.87569 9.93212
v -3.75265 2.86818 9.92743
v -3.76555 2.87753 9.92158
v -3.76397 2.89439 9.92042
v -3.74949 2.9019 9.9251
v -3.89766 2.88956 10.4048
v -3.89867 2.87871 10.4056
v -3.908 2.87388 10.4026
v -3.91632 2.87989 10.3989
v -3.91531 2.89073 10.3981
v -3.90598 2.89557 10.4011
v -4.00375 2.95789 10.6238
v -4.00403 2.9497 10.6234
v -4.01086 2.94594 10.6209
v -4.01742 2.95037 10.6187
v -4.01714 2.95857 10.6191
v -4.01031 2.96233 10.6216
v -4.05947 2.86769 10.8534
v -4.05948 2.86452 10.8529
v -4.06207 2.86309 10.8517
v -4.06466 2.86484 10.8509
v -4.06465 2.86801 10.8514
v -4.06206 2.86943 10.8527
v -4.10601 2.87353 10.9306
v -3.45326 2.64938 9.41487
v -3.43309 2.65467 9.41084
v -3.41727 2.64441 9.42059
v -3.42161 2.62885 9.43438
v -3.44178 2.62356 9.43842
v -3.45761 2.63382 9.42866
v -3.52958 2.98903 9.7871
v -3.5146 2.99309 9.78417
v -3.50278 2.98509 9.79094
v -3.50595 2.97303 9.80064
v -3.52093 2.96897 9.80357
v -3.53275 2.97697 9.7968
v -3.4699 3.1385 9.98698
v -3.45799 3.14294 9.9848
v -3.44792 3.13757 9.99079
v -3.44974 3.12777 9.99896
v -3.46165 3.12333 10.0011
v -3.47173 3.12869 9.99515
v -3.57566 3.29727 10.1542
v -3.56596 3.30131 10.1537
v -3.55872 3.29847 10.1608
v -3.56117 3.2916 10.1683
v -3.57087 3.28756 10.1688
v -3.57811 3.2904 10.1618
v -3.60826 3.51501 10.2958
v -3.60162 3.517 10.2952
v -3.5967 3.51386 10.299
v -3.59842 3.50874 10.3034
v -3.60506 3.50675 10.304
v -3.60998 3.50989 10.3002
v -3.63263 3.61383 10.5171
v -3.14561 2.3657 8.92132
v -3.16097 2.36837 8.9022
v -3.16594 2.39089 8.89342
v -3.15556 2.41073 8.90376
v -3.1402 2.40806 8.92289
v -3.13523 2.38555 8.93166
v -3.53974 2.46546 9.24148
v -3.55278 2.46772 9.22662
v -3.55712 2.48594 9.21987
v -3.54841 2.50189 9.22799
v -3.53537 2.49963 9.24286
v -3.53104 2.48141 9.2496
v -3.73609 2.43232 9.4132
v -3.74697 2.43473 9.39984
v -3.74883 2.45057 9.39289
v -3.73982 2.464 9.3993
v -3.72894 2.46158 9.41266
v -3.72707 2.44574 9.41961
v -3.91537 2.56553 9.55325
v -3.92505 2.56715 9.5421
v -3.92589 2.58005 9.53482
v -3.91705 2.59134 9.53867
v -3.90738 2.58973 9.54982
v -3.90654 2.57682 9.5571
v -4.11005 2.60294 9.76935
v -4.11792 2.60408 9.7597
v -4.11935 2.61517 9.75409
v -4.11292 2.6251 9.75813
v -4.10505 2.62395 9.76778
v -4.10362 2.61287 9.77339
v -4.34114 2.69924 9.92543
v -4.34728 2.70024 9.91835
v -4.34837 2.70864 9.91421
v -4.34331 2.71603 9.91715
v -4.33717 2.71502 9.92422
v -4.33608 2.70663 9.92836
v -4.50446 2.7398 10.1334
v -4.50676 2.74001 10.1301
v -4.50726 2.74351 10.1283
v -4.50546 2.74678 10.1297
v -4.50316 2.74656 10.1329
v -4.50266 2.74307 10.1348
v -4.63519 2.77677 10.1813
v -2.8474 2.18018 8.41112
v -2.83777 2.1545 8.41399
v -2.85503 2.13305 8.41245
v -2.88192 2.13727 8.40805
v -2.89155 2.16295 8.40518
v -2.87429 2.1844 8.40672
v -2.87536 2.1959 8.93405
v -2.86725 2.17426 8.93643
v -2.88181 2.1562 8.93515
v -2.90447 2.15978 8.93148
v -2.91257 2.18142 8.9291
v -2.89802 2.19949 8.93038
v -2.96663 2.21509 9.18122
v -2.95974 2.19516 9.18115
v -2.97354 2.17923 9.18062
v -2.99424 2.18323 9.18015
v -3.00113 2.20316 9.18021
v -2.98732 2.21909 9.18075
v -2.89377 2.18709 9.43375
v -2.88705 2.16964 9.4321
v -2.89884 2.15504 9.43162
v -2.91736 2.15789 9.43277
v -2.92409 2.17534 9.43442
v -2.91229 2.18994 9.43491
v -2.95196 2.17221 9.72591
v -2.94629 2.157 9.72642
v -2.9566 2.14446 9.72583
v -2.97258 2.14713 9.72473
v -2.97826 2.16234 9.72422
v -2.96795 2.17488 9.72481
v -2.93527 2.18868 10.0232
v -2.93012 2.1755 10.0227
v -2.93896 2.16449 10.0215
v -2.95293 2.16668 10.0208
v -2.95808 2.17986 10.0213
v -2.94924 2.19087 10.0225
v -2.98369 2.13785 10.2857
v -2.97936 2.12677 10.286
v -2.98679 2.11746 10.2859
v -2.99855 2.11924 10.2854
v -3.00289 2.13033 10.285
v -2.99546 2.13963 10.2852
v -2.95651 2.19487 10.5484
v -2.95354 2.18696 10.5484
v -2.95885 2.18047 10.5494
v -2.96712 2.18188 10.5504
v -2.97008 2.18979 10.5504
v -2.96478 2.19628 10.5494
v -2.92039 2.15794 10.8217
v -2.91962 2.15586 10.8217
v -2.92104 2.15416 10.8216
v -2.92322 2.15454 10.8215
v -2.92399 2.15661 10.8215
v -2.92258 2.15832 10.8217
v -2.94401 2.16184 10.9099
v -2.63239 1.94933 7.88498
v -2.61098 1.96512 7.87043
v -2.58247 1.96506 7.88073
v -2.57536 1.94922 7.90559
v -2.59677 1.93343 7.92014
v -2.62529 1.93349 7.90983
v -2.78233 2.33379 8.21762
v -2.76395 2.34769 8.20525
v -2.73928 2.34742 8.21394
v -2.73299 2.33325 8.23501
v -2.75137 2.31934 8.24738
v -2.77604 2.31961 8.23868
v -2.78855 2.57073 8.34094
v -2.77279 2.58579 8.33032
v -2.74982 2.58672 8.33805
v -2.74262 2.57259 8.35639
v -2.75838 2.55752 8.36701
v -2.78135 2.55659 8.35928
v -2.90412 2.70075 8.54178
v -2.8899 2.71628 8.53493
v -2.86964 2.71742 8.54379
v -2.8636 2.70303 8.5595
v -2.87782 2.6875 8.56635
v -2.89808 2.68636 8.55749
v -2.97308 2.93088 8.72579
v -2.95982 2.94351 8.71858
v -2.94129 2.94316 8.72521
v -2.93602 2.93019 8.73905
v -2.94929 2.91756 8.74626
v -2.96782 2.91791 8.73962
v -3.04454 3.09597 8.96439
v -3.03285 3.10723 8.95804
v -3.01695 3.1082 8.96511
v -3.01274 3.09791 8.97853
v -3.02443 3.08665 8.98488
v -3.04033 3.08568 8.97781
v -3.14871 3.31563 9.09507
v -3.1377 3.32521 9.0894
v -3.12338 3.32531 9.09574
v -3.12007 3.31582 9.10775
v -3.13108 3.30623 9.11342
v -3.1454 3.30614 9.10708
v -3.19345 3.47262 9.31868
v -3.18408 3.4809 9.31328
v -3.17127 3.48067 9.31795
v -3.16785 3.47214 9.32802
v -3.17723 3.46385 9.33342
v -3.19003 3.46409 9.32875
v -3.33047 3.89159 9.66552
v -3.3263 3.89489 9.66294
v -3.32079 3.89491 9.6651
v -3.31945 3.89162 9.66983
v -3.32363 3.88832 9.6724
v -3.32913 3.8883 9.67025
v -3.3672 4.07508 9.84466
v -2.32802 1.70169 7.40946
v -2.35141 1.69043 7.38875
v -2.37267 1.71166 7.3746
v -2.37053 1.74415 7.38115
v -2.34714 1.75541 7.40186
v -2.32588 1.73418 7.41602
v -2.7006 1.67233 7.79261
v -2.72131 1.66242 7.77494
v -2.74011 1.68089 7.76286
v -2.73819 1.70926 7.76847
v -2.71747 1.71917 7.78614
v -2.69868 1.7007 7.79822
v -2.83252 1.61647 8.02555
v -2.85027 1.60707 8.00716
v -2.86592 1.62445 7.99322
v -2.86382 1.65124 7.99766
v -2.84607 1.66064 8.01605
v -2.83042 1.64326 8.02999
v -3.07253 1.64115 8.15965
v -3.08944 1.63284 8.1429
v -3.10018 1.64896 8.12677
v -3.094 1.67339 8.12738
v -3.07709 1.68171 8.14412
v -3.06635 1.66558 8.16026
v -3.23 1.7083 8.36688
v -3.24649 1.70128 8.3524
v -3.25971 1.71677 8.34161
v -3.25644 1.73928 8.34529
v -3.23994 1.74631 8.35977
v -3.22672 1.73082 8.37057
v -3.41825 1.63032 8.54793
v -3.43224 1.62352 8.53404
v -3.44533 1.63699 8.52497
v -3.44443 1.65726 8.52979
v -3.43043 1.66406 8.54368
v -3.41734 1.65059 8.55275
v -3.80854 1.5906 9.00937
v -3.8191 1.58507 8.99743
v -3.82787 1.59611 8.98814
v -3.82606 1.61268 8.99079
v -3.81549 1.61821 9.00273
v -3.80673 1.60718 9.01202
v -4.04374 1.61108 9.16752
v -4.05267 1.60605 9.15686
v -4.06054 1.61556 9.14871
v -4.05946 1.63009 9.15121
v -4.05053 1.63512 9.16187
v -4.04267 1.62561 9.17002
v -4.22024 1.5614 9.38196
v -4.22724 1.55753 9.37317
v -4.23442 1.56513 9.36749
v -4.23459 1.5766 9.37062
v -4.22759 1.58048 9.37941
v -4.22041 1.57288 9.38509
v -4.45335 1.5071 9.54877
v -4.45759 1.50476 9.54328
v -4.46118 1.5096 9.53912
v -4.46053 1.51677 9.54045
v -4.45629 1.5191 9.54594
v -4.4527 1.51426 9.5501
v -4.66688 1.54436 9.74237
v -4.66742 1.54408 9.74177
v -4.66787 1.54464 9.7413
v -4.66777 1.54548 9.74142
v -4.66722 1.54576 9.74202
v -4.66677 1.5452 9.74249
v -4.69589 1.5398 9.76982
v -2.06564 1.54421 6.9048
v -2.04041 1.51943 6.90734
v -2.04935 1.48549 6.9124
v -2.08351 1.47634 6.91493
v -2.10874 1.50112 6.91239
v -2.0998 1.53506 6.90732
v -2.00556 1.65635 7.42933
v -1.98343 1.63453 7.43153
v -1.99134 1.60471 7.43584
v -2.02137 1.5967 7.43794
v -2.0435 1.61852 7.43573
v -2.03559 1.64834 7.43143
v -2.03538 1.65037 7.69889
v -2.01529 1.62877 7.69987
v -2.02364 1.60113 7.70602
v -2.05207 1.5951 7.71118
v -2.07215 1.6167 7.71019
v -2.06381 1.64434 7.70405
v -1.93487 1.74293 7.9331
[truncated: 3,802,241 more chars]
