# Supplementary material for: A Time-Critical Adaptive Approach for Visualizing Natural Scenes on Different Devices
Source: PLoS One. 2015 Feb 27;10(2):e0117586. doi: 10.1371/journal.pone.0117586 (PMC4344310; doi:10.1371/journal.pone.0117586)
Supplement: S3 Dataset — (ZIP) [file pone.0117586.s003.zip]

Archive with 3 entries (2 files):
- S3_Dataset/
- S3_Dataset/3.mtl
- S3_Dataset/3.obj
