# Supplementary material for: A Time-Critical Adaptive Approach for Visualizing Natural Scenes on Different Devices
Source: PLoS One. 2015 Feb 27;10(2):e0117586. doi: 10.1371/journal.pone.0117586 (PMC4344310; doi:10.1371/journal.pone.0117586)
Supplement: S3 Dataset — (ZIP) [file pone.0117586.s003.zip › S3_Dataset/3.mtl]

newmtl Bark
Ka 0.392157 0.392157 0.392157
Kd 1 1 1
Ks 0 0 0
illum 2
Ns 2048
map_Kd EU39brk.tif

newmtl Leaf
Ka 0.466667 0.466667 0.466667
Kd 1 1 1
Ks 0 0 0
illum 2
Ns 2048
map_Kd EU39lef.tif
