# Supplementary material for: A Time-Critical Adaptive Approach for Visualizing Natural Scenes on Different Devices
Source: PLoS One. 2015 Feb 27;10(2):e0117586. doi: 10.1371/journal.pone.0117586 (PMC4344310; doi:10.1371/journal.pone.0117586)
Supplement: S3 Dataset — (ZIP) [file pone.0117586.s003.zip › S3_Dataset/3.obj]

mtllib 3.mtl
# object 3
g 3
v 0.636296 3.89606e-017 -0.00232156
v 0.597936 -0.217596 0.00152037
v 0.487456 -0.408947 0.00517891
v 0.318182 -0.550972 0.00821281
v 0.11053 -0.626543 0.0102561
v -0.110453 -0.626543 0.0110624
v -0.318114 -0.550972 0.0105344
v -0.487406 -0.408947 0.00873574
v -0.597909 -0.217596 0.00588346
v -0.636296 1.02055e-007 0.00232155
v -0.597936 0.217596 -0.00152037
v -0.487456 0.408947 -0.00517892
v -0.318182 0.550972 -0.00821281
v -0.11053 0.626543 -0.0102561
v 0.110453 0.626543 -0.0110624
v 0.318114 0.550972 -0.0105344
v 0.487406 0.408946 -0.00873574
v 0.597909 0.217596 -0.00588346
v 0.612897 0.0453317 0.841358
v 0.574805 -0.16929 0.845148
v 0.465595 -0.357937 0.848756
v 0.298439 -0.497857 0.851747
v 0.0934973 -0.572172 0.853759
v -0.12451 -0.57192 0.85455
v -0.329287 -0.49713 0.854025
v -0.496137 -0.356824 0.852246
v -0.604934 -0.167924 0.849429
v -0.642555 0.0467849 0.845914
v -0.604463 0.261406 0.842124
v -0.495253 0.450054 0.838516
v -0.328096 0.589973 0.835525
v -0.123155 0.664288 0.833513
v 0.0948519 0.664036 0.832722
v 0.29963 0.589246 0.833247
v 0.466479 0.44894 0.835026
v 0.575276 0.260041 0.837842
v 0.626461 0.0264551 1.67088
v 0.588898 -0.185168 1.66332
v 0.481203 -0.371268 1.65876
v 0.316368 -0.5094 1.65774
v 0.114272 -0.582903 1.66039
v -0.100708 -0.58291 1.66638
v -0.302642 -0.509422 1.675
v -0.467175 -0.371301 1.6852
v -0.574461 -0.185208 1.69576
v -0.611559 0.0264121 1.7054
v -0.573996 0.238035 1.71295
v -0.466302 0.424135 1.71751
v -0.301466 0.562267 1.71853
v -0.0993701 0.63577 1.71588
v 0.11561 0.635777 1.70989
v 0.317544 0.562289 1.70127
v 0.482077 0.424168 1.69107
v 0.589362 0.238075 1.68052
v 0.642591 -0.0236056 2.5524
v 0.605235 -0.232295 2.54498
v 0.498753 -0.415548 2.53593
v 0.335991 -0.551262 2.52634
v 0.136578 -0.623067 2.51736
v -0.0754323 -0.622303 2.51008
v -0.274469 -0.549062 2.50538
v -0.436525 -0.412177 2.50383
v -0.542054 -0.22816 2.5056
v -0.578328 -0.0192051 2.51049
v -0.540971 0.189485 2.51791
v -0.43449 0.372738 2.52696
v -0.271727 0.508451 2.53655
v -0.0723143 0.580257 2.54553
v 0.139696 0.579492 2.5528
v 0.338733 0.506251 2.5575
v 0.500788 0.369367 2.55906
v 0.606318 0.185349 2.55729
v 0.550717 -0.0231981 3.41586
v 0.514249 -0.229209 3.41663
v 0.409708 -0.410375 3.41207
v 0.249705 -0.544847 3.40272
v 0.0535371 -0.616403 3.38973
v -0.155134 -0.616415 3.37466
v -0.35114 -0.54488 3.35931
v -0.510839 -0.410426 3.34556
v -0.614969 -0.229271 3.33504
v -0.650971 -0.0232641 3.32904
v -0.614503 0.182746 3.32827
v -0.509962 0.363913 3.33284
v -0.349958 0.498384 3.34218
v -0.153791 0.569941 3.35517
v 0.0548802 0.569953 3.37024
v 0.250886 0.498417 3.38559
v 0.410585 0.363963 3.39934
v 0.514715 0.182808 3.40986
v 0.506278 0.00642596 4.2023
v 0.470265 -0.196217 4.21618
v 0.366973 -0.374239 4.23006
v 0.208861 -0.50617 4.24224
v 0.0149982 -0.576096 4.25127
v -0.191232 -0.575583 4.25606
v -0.384954 -0.504693 4.25602
v -0.542804 -0.371976 4.25116
v -0.645741 -0.19344 4.24207
v -0.681351 0.00938052 4.22984
v -0.645338 0.212023 4.21596
v -0.542046 0.390046 4.20208
v -0.383934 0.521977 4.1899
v -0.190071 0.591902 4.18087
v 0.0161586 0.591389 4.17608
v 0.209881 0.520499 4.17612
v 0.367731 0.387782 4.18098
v 0.470668 0.209247 4.19007
v 0.566032 0.0827752 5.01303
v 0.530849 -0.117494 5.01329
v 0.429472 -0.293677 5.01858
v 0.27413 -0.424523 5.02825
v 0.0835583 -0.494251 5.04114
v -0.119256 -0.494451 5.0557
v -0.309852 -0.425098 5.07016
v -0.465239 -0.294557 5.08279
v -0.566677 -0.118574 5.09205
v -0.60193 0.0816254 5.09685
v -0.566746 0.281894 5.09658
v -0.465369 0.458077 5.0913
v -0.310027 0.588924 5.08162
v -0.119456 0.658652 5.06874
v 0.0833587 0.658852 5.05418
v 0.273954 0.589499 5.03972
v 0.429342 0.458958 5.02709
v 0.530779 0.282975 5.01782
v 0.608208 -0.0231632 5.87361
v 0.572164 -0.219417 5.85553
v 0.470922 -0.391767 5.84186
v 0.316693 -0.519427 5.83427
v 0.128079 -0.586999 5.83365
v -0.0721699 -0.586331 5.84008
v -0.259901 -0.517506 5.8528
v -0.41247 -0.388824 5.87026
v -0.511477 -0.215806 5.89036
v -0.544978 -0.0193213 5.91068
v -0.508934 0.176932 5.92875
v -0.407692 0.349283 5.94242
v -0.253463 0.476943 5.95002
v -0.0648489 0.544514 5.95063
v 0.1354 0.543847 5.9442
v 0.323131 0.475022 5.93148
v 0.4757 0.34634 5.91402
v 0.574707 0.173322 5.89392
v 0.603125 -0.0818158 6.73194
v 0.56887 -0.276138 6.73041
v 0.470218 -0.447029 6.72942
v 0.319068 -0.573876 6.72911
v 0.13365 -0.641381 6.7295
v -0.0636713 -0.6414 6.73056
v -0.249096 -0.573932 6.73214
v -0.40026 -0.447114 6.73407
v -0.498929 -0.276243 6.73611
v -0.533203 -0.0819279 6.73801
v -0.498949 0.112394 6.73955
v -0.400297 0.283285 6.74053
v -0.249147 0.410132 6.74085
v -0.0637287 0.477637 6.74046
v 0.133593 0.477656 6.7394
v 0.319017 0.410188 6.73781
v 0.470181 0.283371 6.73588
v 0.56885 0.112499 6.73385
v 0.593522 -0.0442898 7.49539
v 0.559597 -0.235267 7.50562
v 0.463066 -0.402735 7.52469
v 0.315572 -0.526495 7.55031
v 0.134903 -0.59162 7.57938
v -0.0571469 -0.590255 7.60841
v -0.237415 -0.522564 7.63388
v -0.384159 -0.396712 7.65273
v -0.479678 -0.227879 7.66268
v -0.512452 -0.0364283 7.66253
v -0.478528 0.154548 7.6523
v -0.381996 0.322017 7.63323
v -0.234502 0.445777 7.60761
v -0.0538336 0.510902 7.57854
v 0.138217 0.509537 7.54951
v 0.318485 0.441846 7.52404
v 0.465229 0.315994 7.50519
v 0.560748 0.147161 7.49524
v 0.814797 -0.0371542 8.25236
v 0.780442 -0.225115 8.25184
v 0.685944 -0.390415 8.26784
v 0.542701 -0.513116 8.29843
v 0.36799 -0.578419 8.33992
v 0.182884 -0.578446 8.38731
v 0.00970839 -0.513195 8.43488
v -0.130648 -0.390537 8.47689
v -0.221257 -0.225264 8.50827
v -0.251189 -0.0373126 8.52525
v -0.216834 0.150649 8.52577
v -0.122336 0.315948 8.50976
v 0.0209067 0.438649 8.47917
v 0.195618 0.503952 8.43768
v 0.380724 0.503979 8.3903
v 0.5539 0.438728 8.34273
v 0.694256 0.31607 8.30072
v 0.784865 0.150797 8.26933
v 0.990876 -0.130384 9.14102
v 0.953329 -0.312823 9.11689
v 0.855636 -0.472727 9.10414
v 0.709579 -0.590809 9.10429
v 0.532775 -0.652826 9.11734
v 0.346549 -0.651299 9.1417
v 0.173363 -0.586411 9.17445
v 0.0341061 -0.465989 9.21163
v -0.0544259 -0.304558 9.24875
v -0.0815545 -0.121589 9.28134
v -0.0440076 0.0608504 9.30547
v 0.0536861 0.220754 9.31823
v 0.199743 0.338836 9.31807
v 0.376547 0.400853 9.30503
v 0.562773 0.399326 9.28066
v 0.735959 0.334438 9.24791
v 0.875216 0.214017 9.21074
v 0.963748 0.0525853 9.17361
v 1.03231 -0.302175 10.0401
v 0.998057 -0.483228 10.0319
v 0.903889 -0.641646 10.0244
v 0.761157 -0.758322 10.0185
v 0.587078 -0.819184 10.0149
v 0.402648 -0.816889 10.0141
v 0.230112 -0.751715 10.0161
v 0.0902805 -0.631524 10.0207
v 1.92005e-005 -0.470811 10.0274
v -0.0297851 -0.288961 10.0353
v 0.00446257 -0.107908 10.0435
v 0.0986313 0.0505101 10.051
v 0.241363 0.167186 10.0569
v 0.415442 0.228047 10.0605
v 0.599872 0.225753 10.0613
v 0.772408 0.160579 10.0593
v 0.91224 0.0403874 10.0547
v 1.0025 -0.120326 10.048
v 0.96564 -0.198467 10.8834
v 0.932956 -0.376186 10.8935
v 0.84137 -0.532086 10.9013
v 0.701928 -0.647362 10.9059
v 0.53145 -0.70811 10.9068
v 0.350497 -0.707004 10.9039
v 0.180895 -0.644176 10.8974
v 0.0431 -0.527205 10.8882
v -0.0462671 -0.370199 10.8774
v -0.0764276 -0.192095 10.8663
v -0.0437437 -0.0143753 10.8562
v 0.0478424 0.141524 10.8484
v 0.187284 0.2568 10.8437
v 0.357763 0.317549 10.8428
v 0.538716 0.316442 10.8458
v 0.708318 0.253614 10.8523
v 0.846113 0.136643 10.8615
v 0.93548 -0.0203631 10.8723
v 0.987495 -0.198013 11.7084
v 0.956504 -0.37257 11.7008
v 0.867637 -0.526069 11.6955
v 0.731614 -0.639997 11.693
v 0.56484 -0.700612 11.6936
v 0.387431 -0.700602 11.6974
v 0.220785 -0.63997 11.7038
v 0.0850015 -0.526027 11.7121
v -0.00354109 -0.372518 11.7212
v -0.0341636 -0.197958 11.7301
v -0.00317258 -0.0234006 11.7377
v 0.085694 0.130099 11.743
v 0.221718 0.244027 11.7455
v 0.388492 0.304641 11.7449
v 0.565901 0.304632 11.7411
v 0.732547 0.243999 11.7347
v 0.86833 0.130057 11.7264
v 0.956872 -0.0234523 11.7173
v 0.977355 -0.279835 12.6242
v 0.947692 -0.449744 12.6022
v 0.861709 -0.598444 12.5752
v 0.729778 -0.707999 12.5465
v 0.567812 -0.765196 12.5195
v 0.395345 -0.763136 12.4975
v 0.23318 -0.702068 12.4831
v 0.100876 -0.589356 12.4781
v 0.0143915 -0.438596 12.4831
v -0.0158426 -0.267972 12.4975
v 0.0138206 -0.0980634 12.5195
v 0.099803 0.0506364 12.5465
v 0.231734 0.160192 12.5752
v 0.393701 0.217389 12.6022
v 0.566168 0.215329 12.6242
v 0.728333 0.15426 12.6385
v 0.860636 0.0415488 12.6435
v 0.947121 -0.109211 12.6385
v 0.75432 -0.371457 13.4766
v 0.72868 -0.538845 13.4587
v 0.648295 -0.68631 13.4305
v 0.522859 -0.796064 13.3956
v 0.367503 -0.85487 13.3582
v 0.200964 -0.855635 13.3226
v 0.0433302 -0.798266 13.2933
v -0.0863862 -0.689684 13.2738
v -0.172539 -0.542984 13.2664
v -0.204738 -0.375861 13.272
v -0.179098 -0.208472 13.2899
v -0.098712 -0.0610074 13.318
v 0.0267236 0.0487469 13.3529
v 0.18208 0.107553 13.3904
v 0.348618 0.108318 13.4259
v 0.506252 0.0509489 13.4552
v 0.635969 -0.0576337 13.4748
v 0.722122 -0.204334 13.4822
v 0.611267 -0.390389 14.2666
v 0.582385 -0.554575 14.2654
v 0.499529 -0.699008 14.2572
v 0.372693 -0.806268 14.2431
v 0.217174 -0.863417 14.2246
v 0.0517316 -0.863562 14.2041
v -0.10368 -0.806686 14.184
v -0.230317 -0.699648 14.1667
v -0.312903 -0.55536 14.1543
v -0.341479 -0.391224 14.1484
v -0.312597 -0.227038 14.1495
v -0.229741 -0.082605 14.1577
v -0.102904 0.0246546 14.1718
v 0.0526144 0.0818035 14.1903
v 0.218057 0.0819486 14.2108
v 0.373469 0.0250725 14.231
v 0.500105 -0.0819648 14.2482
v 0.582692 -0.226253 14.2606
v 0.533089 -0.351696 15.0852
v 0.505009 -0.512242 15.0774
v 0.42382 -0.653329 15.0661
v 0.299314 -0.75794 15.0528
v 0.146509 -0.813457 15.0389
v -0.016165 -0.813184 15.0262
v -0.169087 -0.757154 15.0161
v -0.293812 -0.652125 15.0101
v -0.375296 -0.510765 15.0086
v -0.403712 -0.350124 15.012
v -0.375632 -0.189578 15.0198
v -0.294443 -0.0484905 15.0311
v -0.169937 0.0561203 15.0445
v -0.0171318 0.111637 15.0584
v 0.145542 0.111364 15.0711
v 0.298464 0.0553341 15.0811
v 0.423189 -0.0496951 15.0872
v 0.504673 -0.191055 15.0886
v 0.446831 -0.457864 16.073
v 0.420736 -0.61355 16.052
v 0.343305 -0.74987 16.0241
v 0.22388 -0.85038 15.9925
v 0.0768641 -0.902957 15.9612
v -0.0800104 -0.90126 15.9338
v -0.227822 -0.845494 15.9138
v -0.348742 -0.742384 15.9034
v -0.428187 -0.604368 15.9041
v -0.456573 -0.448092 15.9156
v -0.430477 -0.292405 15.9366
v -0.353047 -0.156085 15.9645
v -0.233621 -0.0555755 15.9961
v -0.0866054 -0.00299828 16.0274
v 0.0702691 -0.00469516 16.0548
v 0.218081 -0.0604616 16.0748
v 0.339001 -0.163571 16.0852
v 0.418445 -0.301588 16.0845
v 0.170882 -0.545419 17.0151
v 0.14829 -0.698037 16.9961
v 0.0760218 -0.832426 16.9664
v -0.0372052 -0.932374 16.9297
v -0.177734 -0.985827 16.8902
v -0.328616 -0.986338 16.8528
v -0.471651 -0.933844 16.822
v -0.589588 -0.834678 16.8015
v -0.668201 -0.700801 16.7938
v -0.698009 -0.548359 16.7998
v -0.675417 -0.39574 16.8188
v -0.603149 -0.261352 16.8484
v -0.489922 -0.161404 16.8852
v -0.349393 -0.107951 16.9247
v -0.198511 -0.10744 16.9621
v -0.0554759 -0.159934 16.9929
v 0.0624609 -0.2591 17.0133
v 0.141074 -0.392977 17.0211
v -0.0282531 -0.612512 17.9044
v -0.0524311 -0.761859 17.8921
v -0.125801 -0.893402 17.8733
v -0.239512 -0.991275 17.8502
v -0.37985 -1.04367 17.8257
v -0.529889 -1.04428 17.8027
v -0.67153 -0.993013 17.784
v -0.78769 -0.896065 17.7718
v -0.864359 -0.765126 17.7677
v -0.892289 -0.615989 17.772
v -0.868111 -0.466642 17.7843
v -0.794741 -0.335099 17.8031
v -0.68103 -0.237226 17.8262
v -0.540692 -0.184828 17.8507
v -0.390653 -0.184224 17.8737
v -0.249012 -0.235488 17.8924
v -0.132852 -0.332436 17.9046
v -0.0561828 -0.463376 17.9087
v -0.12925 -0.655251 18.8292
v -0.153946 -0.801217 18.8201
v -0.226914 -0.929675 18.8069
v -0.339354 -1.02513 18.7913
v -0.477704 -1.07607 18.7751
v -0.625276 -1.07634 18.7602
v -0.764272 -1.02593 18.7485
v -0.877926 -0.930901 18.7413
v -0.95253 -0.802721 18.7396
v -0.979086 -0.656851 18.7436
v -0.95439 -0.510884 18.7526
v -0.881421 -0.382427 18.7658
v -0.768981 -0.286973 18.7814
v -0.630632 -0.236035 18.7977
v -0.483059 -0.235757 18.8125
v -0.344064 -0.286173 18.8242
v -0.23041 -0.381201 18.8314
v -0.155806 -0.509381 18.8331
v -0.209484 -0.689157 19.5379
v -0.234447 -0.832755 19.5317
v -0.306559 -0.958942 19.5191
v -0.417122 -1.0525 19.5016
v -0.552801 -1.10214 19.4814
v -0.697231 -1.10187 19.4608
v -0.83299 -1.05174 19.4424
v -0.943706 -0.957778 19.4284
v -1.01602 -0.831328 19.4205
v -1.04122 -0.687638 19.4196
v -1.01626 -0.544039 19.4258
v -0.944144 -0.417853 19.4384
v -0.833581 -0.324298 19.4559
v -0.697902 -0.274659 19.4761
v -0.553473 -0.274923 19.4967
v -0.417713 -0.325058 19.5151
v -0.306997 -0.419017 19.5291
v -0.23468 -0.545467 19.537
v -0.348935 -0.679329 20.248
v -0.374435 -0.820568 20.2484
v -0.445653 -0.944785 20.2386
v -0.554 -1.037 20.2197
v -0.686406 -1.08608 20.194
v -0.826902 -1.08612 20.1647
v -0.958542 -1.03711 20.1353
v -1.06545 -0.944954 20.1092
v -1.13473 -0.820776 20.0898
v -1.15802 -0.67955 20.0792
v -1.13252 -0.538311 20.0788
v -1.0613 -0.414095 20.0887
v -0.952954 -0.321883 20.1075
v -0.820548 -0.272797 20.1332
v -0.680052 -0.272759 20.1625
v -0.548412 -0.321772 20.192
v -0.441506 -0.413926 20.218
v -0.372229 -0.538104 20.2375
v -0.504384 -0.637646 20.8819
v -0.53045 -0.77641 20.8848
v -0.602171 -0.898039 20.8824
v -0.710896 -0.987862 20.8751
v -0.843511 -1.03505 20.8637
v -0.98402 -1.0339 20.8496
v -1.11548 -0.98456 20.8345
v -1.22203 -0.89298 20.8202
v -1.29082 -0.770205 20.8085
v -1.31355 -0.631043 20.8007
v -1.28748 -0.492279 20.7979
v -1.21576 -0.37065 20.8003
v -1.10704 -0.280827 20.8076
v -0.974421 -0.233643 20.819
v -0.833912 -0.234789 20.8331
v -0.702454 -0.284128 20.8482
v -0.595906 -0.375708 20.8625
v -0.527116 -0.498484 20.8742
v -0.493406 -0.624379 21.5167
v -0.517656 -0.761135 21.5121
v -0.587174 -0.881452 21.5107
v -0.693577 -0.970817 21.5125
v -0.824031 -1.01845 21.5174
v -0.9628 -1.01861 21.5248
v -1.09315 -0.971276 21.5337
v -1.19935 -0.882155 21.5431
v -1.2686 -0.761998 21.552
v -1.29255 -0.625297 21.5591
v -1.2683 -0.488541 21.5636
v -1.19878 -0.368224 21.5651
v -1.09238 -0.278859 21.5633
v -0.961922 -0.231224 21.5584
v -0.823153 -0.231064 21.551
v -0.692805 -0.2784 21.5421
v -0.586601 -0.367521 21.5326
v -0.517351 -0.487678 21.5238
v -0.438506 -0.697938 22.2952
v -0.462795 -0.832014 22.2884
v -0.531366 -0.94994 22.2865
v -0.635948 -1.03749 22.2896
v -0.763927 -1.08411 22.2973
v -0.899867 -1.08418 22.3089
v -1.02737 -1.03768 22.3228
v -1.13106 -0.950221 22.3373
v -1.19843 -0.832358 22.3508
v -1.22135 -0.698304 22.3617
v -1.19706 -0.564228 22.3684
v -1.12849 -0.446302 22.3704
v -1.02391 -0.358748 22.3673
v -0.895929 -0.312128 22.3595
v -0.75999 -0.312064 22.348
v -0.632486 -0.358565 22.3341
v -0.528796 -0.446021 22.3195
v -0.461428 -0.563884 22.306
v -0.374249 -0.72838 23.0877
v -0.397645 -0.860238 23.0872
v -0.464554 -0.976186 23.0909
v -0.566904 -1.06224 23.0982
v -0.692351 -1.10802 23.1082
v -0.825765 -1.108 23.1198
v -0.951053 -1.06219 23.1316
v -1.0531 -0.976115 23.1421
v -1.11961 -0.860151 23.1501
v -1.14255 -0.728287 23.1545
v -1.11915 -0.59643 23.155
v -1.05224 -0.480481 23.1513
v -0.949892 -0.394428 23.144
v -0.824445 -0.348648 23.134
v -0.691031 -0.348664 23.1223
v -0.565743 -0.394474 23.1106
v -0.463692 -0.480552 23.1001
v -0.397187 -0.596517 23.0921
v -0.313686 -0.728712 23.8968
v -0.336659 -0.858042 23.8928
v -0.402451 -0.971795 23.8914
v -0.503125 -1.05625 23.8928
v -0.62654 -1.10123 23.8969
v -0.757809 -1.10129 23.9031
v -0.881099 -1.05644 23.9107
v -0.981541 -0.972085 23.9188
v -1.04702 -0.858397 23.9265
v -1.06963 -0.729089 23.9327
v -1.04666 -0.59976 23.9367
v -0.98087 -0.486006 23.9381
v -0.880196 -0.401549 23.9367
v -0.756781 -0.356576 23.9326
v -0.625512 -0.35651 23.9264
v -0.502221 -0.40136 23.9188
v -0.40178 -0.485717 23.9106
v -0.336302 -0.599405 23.903
v -0.298005 -0.80835 25.0976
v -0.320352 -0.933682 25.0879
v -0.384343 -1.04381 25.0791
v -0.482261 -1.12546 25.0722
v -0.602296 -1.16877 25.0681
v -0.729968 -1.16852 25.0672
v -0.84988 -1.12475 25.0697
v -0.947567 -1.04273 25.0753
v -1.01125 -0.932355 25.0832
v -1.03324 -0.806938 25.0926
v -1.01089 -0.681607 25.1023
v -0.946903 -0.571477 25.1111
v -0.848985 -0.489832 25.118
v -0.728951 -0.44652 25.1221
v -0.601279 -0.446765 25.1229
v -0.481367 -0.490538 25.1204
v -0.38368 -0.572558 25.1149
v -0.319999 -0.682933 25.1069
v -0.351353 -0.908203 26.28
v -0.372833 -1.03013 26.2767
v -0.434727 -1.13734 26.2729
v -0.52957 -1.2169 26.2692
v -0.645923 -1.25922 26.266
v -0.769752 -1.25919 26.2636
v -0.886121 -1.21681 26.2625
v -0.980995 -1.1372 26.2626
v -1.04293 -1.02995 26.264
v -1.06446 -0.908013 26.2666
v -1.04298 -0.786085 26.27
v -0.981082 -0.678875 26.2737
v -0.886239 -0.599314 26.2774
v -0.769886 -0.556998 26.2807
v -0.646057 -0.55703 26.283
v -0.529688 -0.599409 26.2842
v -0.434814 -0.67902 26.284
v -0.372879 -0.786263 26.2826
v -0.349101 -0.854356 26.8614
v -0.370105 -0.973837 26.8733
v -0.430899 -1.07887 26.8848
v -0.52415 -1.15678 26.8945
v -0.63861 -1.19817 26.9011
v -0.760475 -1.19806 26.904
v -0.875046 -1.15645 26.9027
v -0.968503 -1.07836 26.8975
v -1.02957 -0.973219 26.8889
v -1.05089 -0.853698 26.8779
v -1.02989 -0.734216 26.866
v -0.969096 -0.629185 26.8545
v -0.875845 -0.551274 26.8448
v -0.761384 -0.509879 26.8382
v -0.639519 -0.509993 26.8353
v -0.524948 -0.551603 26.8366
v -0.431491 -0.62969 26.8418
v -0.37042 -0.734835 26.8504
v -0.33396 -0.794202 27.4481
v -0.354501 -0.91199 27.4579
v -0.414178 -1.01551 27.4685
v -0.505792 -1.09229 27.4788
v -0.618295 -1.13305 27.4873
v -0.738116 -1.13288 27.4932
v -0.850803 -1.0918 27.4957
v -0.942765 -1.01477 27.4945
v -1.00291 -0.911084 27.4898
v -1.02398 -0.793237 27.482
v -1.00344 -0.675448 27.4722
v -0.943763 -0.571925 27.4616
v -0.852148 -0.495153 27.4514
v -0.739645 -0.454393 27.4428
v -0.619824 -0.45456 27.4369
v -0.507137 -0.495635 27.4344
v -0.415176 -0.572664 27.4356
v -0.355032 -0.676355 27.4404
v -0.303089 -0.76424 28.034
v -0.323589 -0.880488 28.035
v -0.382474 -0.98271 28.0393
v -0.472641 -1.05858 28.0462
v -0.583216 -1.09894 28.0551
v -0.700861 -1.09892 28.0649
v -0.811386 -1.05854 28.0742
v -0.901461 -0.982651 28.0822
v -0.960221 -0.880416 28.0876
v -0.980579 -0.764163 28.09
v -0.960079 -0.647915 28.089
v -0.901195 -0.545692 28.0848
v -0.811027 -0.469825 28.0778
v -0.700453 -0.429465 28.0689
v -0.582808 -0.429478 28.0592
v -0.472282 -0.469864 28.0498
v -0.382207 -0.545751 28.0419
v -0.323447 -0.647987 28.0364
v -0.23193 -0.802813 28.8385
v -0.251925 -0.916489 28.8389
v -0.30928 -1.01651 28.8443
v -0.397077 -1.0908 28.854
v -0.504726 -1.13041 28.8669
v -0.619244 -1.13056 28.8813
v -0.726818 -1.09123 28.8955
v -0.814472 -1.01717 28.9079
v -0.871635 -0.917305 28.9169
v -0.891412 -0.803682 28.9215
v -0.871417 -0.690006 28.921
v -0.814062 -0.589989 28.9156
v -0.726265 -0.515695 28.9059
v -0.618615 -0.476083 28.8931
v -0.504097 -0.475932 28.8787
v -0.396524 -0.515261 28.8644
v -0.308869 -0.589324 28.8521
v -0.251706 -0.68919 28.843
v -0.113224 -0.794853 29.6725
v -0.132732 -0.905935 29.6744
v -0.18898 -1.00362 29.6787
v -0.275186 -1.07612 29.6847
v -0.380951 -1.11469 29.6918
v -0.493518 -1.11468 29.699
v -0.59931 -1.0761 29.7056
v -0.685568 -1.00359 29.7106
v -0.741887 -0.905898 29.7136
v -0.761473 -0.794813 29.7141
v -0.741966 -0.68373 29.7122
v -0.685718 -0.586048 29.7079
v -0.599512 -0.513549 29.7019
v -0.493747 -0.474976 29.6948
v -0.38118 -0.474983 29.6876
v -0.275388 -0.513569 29.681
v -0.18913 -0.586079 29.676
v -0.132811 -0.683768 29.673
v -0.131326 -0.791391 30.7069
v -0.150402 -0.899294 30.7084
v -0.205218 -0.994184 30.7086
v -0.289164 -1.06462 30.7075
v -0.392115 -1.1021 30.7051
v -0.501652 -1.10211 30.7019
v -0.604564 -1.06464 30.6981
v -0.688438 -0.994217 30.6942
v -0.743159 -0.899335 30.6907
v -0.762125 -0.791436 30.6881
v -0.743049 -0.683533 30.6865
v -0.688232 -0.588643 30.6863
v -0.604286 -0.51821 30.6875
v -0.501336 -0.48073 30.6898
v -0.391799 -0.480722 30.6931
v -0.288887 -0.518188 30.6969
v -0.205012 -0.58861 30.7008
v -0.150292 -0.683492 30.7042
v -0.190856 -0.756076 31.691
v -0.208989 -0.860329 31.7015
v -0.261848 -0.952022 31.7117
v -0.343059 -1.02009 31.7205
v -0.442825 -1.05634 31.7268
v -0.549114 -1.05638 31.7299
v -0.649106 -1.02021 31.7293
v -0.73074 -0.952197 31.7252
v -0.78417 -0.860544 31.718
v -0.802952 -0.756304 31.7086
v -0.784819 -0.65205 31.6982
v -0.73196 -0.560358 31.6879
v -0.650749 -0.492285 31.6791
v -0.550983 -0.456043 31.6728
v -0.444694 -0.456003 31.6697
v -0.344702 -0.492171 31.6703
v -0.263068 -0.560183 31.6744
v -0.209638 -0.651836 31.6816
v -0.092379 -0.595368 32.7182
v -0.108731 -0.695756 32.7332
v -0.158662 -0.784092 32.7498
v -0.236148 -0.849722 32.7659
v -0.331844 -0.88473 32.7797
v -0.434207 -0.884894 32.7893
v -0.530892 -0.850193 32.7938
v -0.610235 -0.784814 32.7924
v -0.662668 -0.696641 32.7855
v -0.681866 -0.596311 32.7738
v -0.665514 -0.495923 32.7587
v -0.615584 -0.407587 32.7421
v -0.538098 -0.341957 32.726
v -0.442402 -0.306948 32.7123
v -0.340038 -0.306785 32.7026
v -0.243354 -0.341485 32.6982
v -0.16401 -0.406865 32.6995
v -0.111577 -0.495038 32.7065
v -0.0146117 -0.473538 33.7743
v -0.0314057 -0.57115 33.7799
v -0.0804951 -0.656991 33.7878
v -0.155959 -0.720707 33.7972
v -0.248695 -0.754612 33.8068
v -0.347519 -0.754618 33.8155
v -0.44051 -0.720722 33.8222
v -0.516452 -0.657015 33.8262
v -0.566187 -0.571179 33.827
v -0.583714 -0.473568 33.8244
v -0.56692 -0.375956 33.8187
v -0.51783 -0.290115 33.8108
v -0.442366 -0.226399 33.8014
v -0.34963 -0.192494 33.7918
v -0.250806 -0.192489 33.7831
v -0.157815 -0.226384 33.7764
v -0.0818727 -0.290091 33.7724
v -0.0321387 -0.375927 33.7717
v 0.068514 -0.508163 34.781
v 0.0516374 -0.6023 34.7789
v 0.00368975 -0.685072 34.7798
v -0.0695458 -0.746497 34.7836
v -0.159236 -0.779165 34.7899
v -0.254563 -0.779136 34.7979
v -0.344028 -0.746414 34.8067
v -0.416842 -0.684945 34.8151
v -0.464221 -0.602143 34.8222
v -0.480451 -0.507996 34.8271
v -0.463574 -0.41386 34.8292
v -0.415627 -0.331087 34.8283
v -0.342391 -0.269662 34.8245
v -0.252701 -0.236994 34.8182
v -0.157374 -0.237023 34.8102
v -0.0679088 -0.269746 34.8014
v 0.00490479 -0.331215 34.793
v 0.0522839 -0.414016 34.7859
v 0.134429 -0.549258 35.8051
v 0.118456 -0.639951 35.8066
v 0.0724288 -0.719704 35.8085
v 0.00189877 -0.778897 35.8106
v -0.0846272 -0.810391 35.8126
v -0.176713 -0.810386 35.8144
v -0.263251 -0.778884 35.8155
v -0.333805 -0.719684 35.816
v -0.379863 -0.639927 35.8158
v -0.395871 -0.549232 35.8149
v -0.379899 -0.458539 35.8134
v -0.333872 -0.378786 35.8115
v -0.263341 -0.319593 35.8094
v -0.176816 -0.288099 35.8074
v -0.0847299 -0.288104 35.8057
v 0.00180855 -0.319606 35.8045
v 0.0723619 -0.378806 35.804
v 0.11842 -0.458563 35.8042
v 0.0857857 -0.484296 36.6743
v 0.0701057 -0.572007 36.6787
v 0.0254147 -0.649198 36.6803
v -0.0428969 -0.706558 36.679
v -0.12659 -0.737169 36.6749
v -0.215569 -0.737339 36.6685
v -0.299103 -0.707046 36.6605
v -0.367115 -0.649946 36.6521
v -0.411404 -0.572925 36.644
v -0.426626 -0.485272 36.6374
v -0.410946 -0.397561 36.633
v -0.366255 -0.32037 36.6314
v -0.297943 -0.26301 36.6327
v -0.21425 -0.232399 36.6368
v -0.125271 -0.23223 36.6432
v -0.0417373 -0.262522 36.6511
v 0.0262753 -0.319622 36.6596
v 0.0705636 -0.396644 36.6677
v -0.00485038 -0.44306 37.5099
v -0.0200058 -0.52789 37.5154
v -0.0632967 -0.602513 37.519
v -0.129502 -0.657928 37.5203
v -0.210635 -0.687452 37.5192
v -0.296911 -0.687523 37.5157
v -0.377924 -0.658133 37.5103
v -0.443902 -0.602827 37.5037
v -0.486888 -0.528276 37.4966
v -0.501696 -0.44347 37.49
v -0.48654 -0.358641 37.4845
v -0.443249 -0.284018 37.4809
v -0.377044 -0.228602 37.4796
v -0.295911 -0.199079 37.4808
v -0.209635 -0.199007 37.4842
v -0.128622 -0.228397 37.4896
v -0.0626437 -0.283703 37.4962
v -0.0196583 -0.358255 37.5033
v 0.00727242 -0.371501 38.2316
v -0.00709818 -0.453782 38.2386
v -0.0488396 -0.526154 38.2454
v -0.112917 -0.579886 38.2511
v -0.191602 -0.608497 38.2551
v -0.275404 -0.608538 38.2569
v -0.354215 -0.580002 38.2562
v -0.418529 -0.526332 38.2532
v -0.460589 -0.454 38.2482
v -0.475323 -0.371733 38.2418
v -0.460952 -0.289451 38.2348
v -0.419211 -0.217079 38.228
v -0.355133 -0.163347 38.2223
v -0.276448 -0.134736 38.2183
v -0.192647 -0.134696 38.2165
v -0.113836 -0.163232 38.2172
v -0.0495213 -0.216902 38.2202
v -0.00746095 -0.289233 38.2252
v 0.0117409 -0.322724 38.9844
v -0.00238437 -0.40271 38.9845
v -0.0429939 -0.473046 38.9835
v -0.10519 -0.525249 38.9816
v -0.18147 -0.553022 38.9789
v -0.262634 -0.553016 38.9758
v -0.338893 -0.525231 38.9726
v -0.401048 -0.473018 38.9698
v -0.441602 -0.402676 38.9677
v -0.455665 -0.322688 38.9665
v -0.44154 -0.242702 38.9664
v -0.40093 -0.172366 38.9674
v -0.338734 -0.120163 38.9693
v -0.262454 -0.0923896 38.972
v -0.18129 -0.0923958 38.9751
v -0.105031 -0.120181 38.9783
v -0.0428764 -0.172393 38.9811
v -0.00232184 -0.242736 38.9832
v -0.0740879 -0.359461 39.8884
v -0.0872966 -0.436135 39.884
v -0.125849 -0.503547 39.8775
v -0.185096 -0.553567 39.8697
v -0.25789 -0.580161 39.8616
v -0.335452 -0.580122 39.8541
v -0.408427 -0.553454 39.8481
v -0.468013 -0.503374 39.8443
v -0.507023 -0.435923 39.8432
v -0.520751 -0.359236 39.845
v -0.507542 -0.282562 39.8494
v -0.46899 -0.21515 39.8559
v -0.409743 -0.165131 39.8636
v -0.336949 -0.138536 39.8718
v -0.259387 -0.138576 39.8793
v -0.186412 -0.165243 39.8853
v -0.126826 -0.215323 39.8891
v -0.0878163 -0.282774 39.8901
v -0.182288 -0.394737 40.7846
v -0.195249 -0.467982 40.7841
v -0.232246 -0.532395 40.7802
v -0.288818 -0.580205 40.7733
v -0.358141 -0.605647 40.7644
v -0.431853 -0.605651 40.7544
v -0.501064 -0.580217 40.7446
v -0.557426 -0.532414 40.7361
v -0.594141 -0.468005 40.7301
v -0.60678 -0.394761 40.7271
v -0.593819 -0.321516 40.7276
v -0.556821 -0.257104 40.7316
v -0.50025 -0.209293 40.7384
v -0.430927 -0.183851 40.7474
v -0.357215 -0.183847 40.7573
v -0.288004 -0.209281 40.7672
v -0.231642 -0.257085 40.7756
v -0.194927 -0.321493 40.7817
v -0.347422 -0.327579 41.7396
v -0.360081 -0.3966 41.7416
v -0.395287 -0.457297 41.7395
v -0.448793 -0.502347 41.7335
v -0.514146 -0.526318 41.7244
v -0.583463 -0.526318 41.7133
v -0.648384 -0.502346 41.7015
v -0.701078 -0.457295 41.6905
v -0.735189 -0.396598 41.6815
v -0.746604 -0.327576 41.6757
v -0.733945 -0.258555 41.6738
v -0.698739 -0.197858 41.6759
v -0.645233 -0.152808 41.6819
v -0.57988 -0.128837 41.6909
v -0.510562 -0.128837 41.702
v -0.445642 -0.152809 41.7138
v -0.392948 -0.19786 41.7249
v -0.358836 -0.258557 41.7338
v -0.512428 -0.284718 42.6853
v -0.523984 -0.349233 42.686
v -0.556718 -0.405972 42.6836
v -0.606684 -0.44809 42.6786
v -0.667853 -0.470507 42.6714
v -0.732849 -0.47052 42.6629
v -0.793831 -0.448127 42.6542
v -0.843445 -0.406029 42.6463
v -0.875706 -0.349304 42.6401
v -0.886723 -0.284793 42.6365
v -0.875168 -0.220278 42.6358
v -0.842433 -0.16354 42.6381
v -0.792468 -0.121422 42.6432
v -0.731299 -0.0990047 42.6504
v -0.666303 -0.0989916 42.6589
v -0.60532 -0.121384 42.6676
v -0.555707 -0.163482 42.6755
v -0.523446 -0.220208 42.6816
v -0.621043 -0.262926 43.6206
v -0.63165 -0.322432 43.6212
v -0.661884 -0.374755 43.6198
v -0.7081 -0.413586 43.6166
v -0.764723 -0.43424 43.612
v -0.824923 -0.434227 43.6066
v -0.881439 -0.413547 43.6009
v -0.927455 -0.374695 43.5957
v -0.95742 -0.322358 43.5917
v -0.967721 -0.262848 43.5892
v -0.957114 -0.203342 43.5886
v -0.926879 -0.151018 43.5899
v -0.880663 -0.112188 43.5931
v -0.82404 -0.0915335 43.5977
v -0.76384 -0.0915471 43.6031
v -0.707324 -0.112227 43.6088
v -0.661308 -0.151078 43.614
v -0.631343 -0.203416 43.6181
v -0.71338 -0.235294 44.5663
v -0.722928 -0.289366 44.5659
v -0.750298 -0.336916 44.5637
v -0.792188 -0.372207 44.5598
v -0.843545 -0.390983 44.5548
v -0.898175 -0.39098 44.5493
v -0.949489 -0.372198 44.5439
v -0.991297 -0.336903 44.5393
v -1.01856 -0.289351 44.536
v -1.02798 -0.235278 44.5344
v -1.01843 -0.181205 44.5348
v -0.991064 -0.133656 44.5371
v -0.949174 -0.0983652 44.5409
v -0.897817 -0.0795888 44.5459
v -0.843187 -0.0795917 44.5514
v -0.791873 -0.0983737 44.5569
v -0.750064 -0.133669 44.5615
v -0.722804 -0.181221 44.5648
v -0.833647 -0.243091 45.4099
v -0.842117 -0.291885 45.4082
v -0.866638 -0.334794 45.4047
v -0.904251 -0.366642 45.3996
v -0.950422 -0.383587 45.3935
v -0.999579 -0.383586 45.3873
v -1.0458 -0.366639 45.3816
v -1.0835 -0.334789 45.3772
v -1.10813 -0.291879 45.3745
v -1.11673 -0.243084 45.374
v -1.10826 -0.194289 45.3756
v -1.08374 -0.15138 45.3792
v -1.04613 -0.119533 45.3843
v -0.99996 -0.102587 45.3903
v -0.950802 -0.102589 45.3966
v -0.904586 -0.119536 45.4022
v -0.866886 -0.151385 45.4067
v -0.842249 -0.194295 45.4093
v -0.958901 -0.253915 46.2483
v -0.966421 -0.296986 46.2472
v -0.988111 -0.334861 46.2443
v -1.02135 -0.362971 46.2402
v -1.06214 -0.377926 46.2351
v -1.10555 -0.377923 46.2298
v -1.14635 -0.362961 46.2248
v -1.17962 -0.334846 46.2209
v -1.20134 -0.296968 46.2184
v -1.2089 -0.253896 46.2176
v -1.20138 -0.210825 46.2187
v -1.17969 -0.17295 46.2215
v -1.14644 -0.14484 46.2257
v -1.10566 -0.129884 46.2308
v -1.06224 -0.129888 46.2361
v -1.02144 -0.144849 46.241
v -0.988178 -0.172965 46.245
v -0.966457 -0.210843 46.2475
v -1.05214 -0.249484 46.9314
v -1.05882 -0.2875 46.9307
v -1.07804 -0.320929 46.9289
v -1.10749 -0.345739 46.9262
v -1.14362 -0.358936 46.9229
v -1.18206 -0.358931 46.9194
v -1.21819 -0.345722 46.9161
v -1.24763 -0.320904 46.9134
v -1.26685 -0.287469 46.9117
v -1.27353 -0.249451 46.9111
v -1.26685 -0.211435 46.9118
v -1.24763 -0.178006 46.9136
v -1.21818 -0.153196 46.9163
v -1.18205 -0.139998 46.9196
v -1.14361 -0.140004 46.9231
v -1.10748 -0.153213 46.9264
v -1.07804 -0.178031 46.9291
v -1.05882 -0.211466 46.9308
v -1.11449 -0.255685 47.6179
v -1.12017 -0.288263 47.6167
v -1.13664 -0.316914 47.615
v -1.16191 -0.338183 47.6131
v -1.19294 -0.349505 47.611
v -1.22598 -0.349513 47.6092
v -1.25704 -0.338206 47.6077
v -1.28239 -0.31695 47.6068
v -1.29895 -0.288307 47.6066
v -1.30474 -0.255732 47.6072
v -1.29906 -0.223154 47.6083
v -1.28259 -0.194503 47.61
v -1.25732 -0.173234 47.6119
v -1.22629 -0.161913 47.614
v -1.19326 -0.161905 47.6158
v -1.16219 -0.173211 47.6173
v -1.13685 -0.194467 47.6182
v -1.12028 -0.22311 47.6184
v -1.17057 -0.287438 48.4065
v -1.17508 -0.313289 48.4052
v -1.18816 -0.336022 48.4036
v -1.20823 -0.352896 48.402
v -1.23288 -0.361875 48.4005
v -1.25912 -0.361877 48.3993
v -1.28381 -0.3529 48.3986
v -1.30395 -0.336028 48.3984
v -1.31712 -0.313296 48.3988
v -1.32172 -0.287445 48.3997
v -1.31722 -0.261594 48.401
v -1.30414 -0.238861 48.4026
v -1.28407 -0.221987 48.4042
v -1.25942 -0.213008 48.4057
v -1.23317 -0.213006 48.4069
v -1.20849 -0.221983 48.4076
v -1.18835 -0.238855 48.4078
v -1.17518 -0.261587 48.4074
v -1.22806 -0.323895 49.1958
v -1.23119 -0.341882 49.1946
v -1.24029 -0.357699 49.1934
v -1.25427 -0.36944 49.1922
v -1.27143 -0.375688 49.1911
v -1.2897 -0.375689 49.1904
v -1.30689 -0.369443 49.19
v -1.32092 -0.357704 49.1901
v -1.33009 -0.341887 49.1906
v -1.33331 -0.323901 49.1914
v -1.33018 -0.305914 49.1925
v -1.32108 -0.290097 49.1938
v -1.3071 -0.278356 49.195
v -1.28994 -0.272108 49.1961
v -1.27167 -0.272107 49.1968
v -1.25448 -0.278353 49.1972
v -1.24045 -0.290092 49.1971
v -1.23128 -0.305908 49.1966
v -1.34469 -0.418057 50.7904
v -1.28323 -0.286722 49.1954
v -1.25846 -0.298276 49.1781
v -1.25042 -0.329124 49.1724
v -1.26517 -0.356036 49.1827
v -1.2916 -0.358748 49.2012
v -1.30981 -0.335217 49.214
v -1.30609 -0.303162 49.2114
v -1.19089 -0.338259 49.3577
v -1.16801 -0.349877 49.3417
v -1.16119 -0.378953 49.3369
v -1.17557 -0.403592 49.347
v -1.20032 -0.405241 49.3643
v -1.2168 -0.382657 49.3758
v -1.21261 -0.352848 49.3729
v -1.07402 -0.294327 49.4935
v -1.0531 -0.30392 49.4799
v -1.04299 -0.328633 49.4803
v -1.0513 -0.349856 49.4942
v -1.07177 -0.351609 49.5112
v -1.089 -0.332571 49.5186
v -1.09 -0.307078 49.5107
v -0.957875 -0.2459 49.6476
v -0.939559 -0.255086 49.6336
v -0.934171 -0.278827 49.6288
v -0.945768 -0.299245 49.6368
v -0.965618 -0.300965 49.6516
v -0.978772 -0.282692 49.662
v -0.975327 -0.258185 49.6602
v -0.846151 -0.307754 49.7975
v -0.829147 -0.316021 49.7845
v -0.826268 -0.337351 49.7766
v -0.83968 -0.355682 49.7797
v -0.859284 -0.357211 49.7915
v -0.870319 -0.340786 49.8031
v -0.864473 -0.318776 49.8058
v -0.750651 -0.343585 49.9839
v -0.734906 -0.351267 49.973
v -0.730376 -0.371042 49.969
v -0.740474 -0.38802 49.9751
v -0.757594 -0.389415 49.9866
v -0.768846 -0.374178 49.9948
v -0.765756 -0.353781 49.9937
v -0.609688 -0.327309 50.1464
v -0.597345 -0.334239 50.1337
v -0.592866 -0.352348 50.1303
v -0.599623 -0.368 50.1386
v -0.612528 -0.369409 50.1525
v -0.621863 -0.355513 50.1614
v -0.620599 -0.336777 50.1587
v -0.459837 -0.325541 50.2605
v -0.445868 -0.331907 50.2509
v -0.441223 -0.349109 50.2478
v -0.449399 -0.364195 50.2535
v -0.464239 -0.365803 50.2638
v -0.474569 -0.352723 50.2708
v -0.47261 -0.334805 50.2693
v -0.405572 -0.327189 50.4415
v -0.390239 -0.333772 50.4362
v -0.385918 -0.350507 50.4335
v -0.395863 -0.364793 50.4353
v -0.412584 -0.365871 50.4404
v -0.423491 -0.352931 50.4448
v -0.42037 -0.335715 50.4453
v -0.348371 -0.357303 50.6162
v -0.335659 -0.363859 50.6068
v -0.332176 -0.380253 50.6036
v -0.340545 -0.394142 50.609
v -0.354465 -0.395066 50.6188
v -0.363452 -0.38233 50.6257
v -0.36074 -0.365524 50.6246
v -0.202716 -0.341355 50.7266
v -0.192128 -0.347828 50.7156
v -0.18749 -0.363656 50.7138
v -0.192293 -0.376921 50.7225
v -0.202921 -0.377633 50.7352
v -0.211371 -0.365256 50.7424
v -0.211279 -0.349111 50.7385
v -0.0673659 -0.303599 50.8529
v -0.0551879 -0.3101 50.845
v -0.0520319 -0.325523 50.8425
v -0.0602743 -0.338253 50.8474
v -0.0737085 -0.338706 50.8559
v -0.0822183 -0.326539 50.8617
v -0.0793955 -0.310915 50.8604
v -0.0108111 -0.352 51.0269
v 0.000796942 -0.357489 51.0192
v 0.0031688 -0.371593 51.0146
v -0.00548157 -0.383691 51.0167
v -0.0186403 -0.384674 51.0238
v -0.0263985 -0.373801 51.0307
v -0.0229142 -0.359259 51.0321
v 0.0896189 -0.372921 51.1419
v 0.100504 -0.377745 51.1343
v 0.104227 -0.391135 51.1317
v 0.097984 -0.403008 51.1362
v 0.0864764 -0.404424 51.1442
v 0.0783696 -0.394316 51.1499
v 0.0797681 -0.380296 51.1488
v 0.165493 -0.352443 51.2787
v 0.176669 -0.357282 51.2736
v 0.179925 -0.369883 51.2714
v 0.172809 -0.380759 51.2737
v 0.16068 -0.381719 51.2789
v 0.152671 -0.37204 51.2829
v 0.154812 -0.359011 51.2829
v 0.219839 -0.399598 51.4494
v 0.228771 -0.404561 51.4429
v 0.230923 -0.416317 51.4407
v 0.224673 -0.426013 51.4445
v 0.214729 -0.426348 51.4515
v 0.208578 -0.41707 51.4563
v 0.210852 -0.405164 51.4554
v 0.362251 -0.371278 51.5584
v 0.369729 -0.375792 51.5514
v 0.373411 -0.386405 51.5509
v 0.370525 -0.395126 51.5574
v 0.363243 -0.395388 51.5659
v 0.35705 -0.386992 51.5701
v 0.356608 -0.376262 51.5668
v 0.491374 -0.317208 51.6837
v 0.499396 -0.321648 51.6784
v 0.501457 -0.331961 51.6769
v 0.496006 -0.340382 51.6804
v 0.487147 -0.340569 51.6862
v 0.481551 -0.332381 51.69
v 0.483432 -0.321984 51.6889
v 0.554583 -0.376404 51.8504
v 0.562165 -0.380095 51.8445
v 0.563467 -0.389702 51.8409
v 0.557507 -0.39799 51.8424
v 0.548774 -0.398719 51.8479
v 0.543845 -0.391339 51.8532
v 0.54643 -0.381408 51.8543
v 0.661217 -0.395477 51.9557
v 0.668824 -0.39886 51.9499
v 0.671427 -0.40841 51.9479
v 0.667067 -0.416936 51.9511
v 0.659025 -0.418017 51.9572
v 0.653359 -0.41084 51.9614
v 0.654334 -0.400808 51.9608
v 0.734314 -0.378326 52.0908
v 0.742378 -0.381984 52.0868
v 0.744431 -0.39124 52.0847
v 0.738927 -0.399124 52.0861
v 0.730012 -0.399698 52.0899
v 0.724398 -0.392531 52.0933
v 0.726312 -0.38302 52.0937
v 0.79066 -0.441352 52.255
v 0.796994 -0.445135 52.2503
v 0.798341 -0.453653 52.2488
v 0.793686 -0.460492 52.2517
v 0.786536 -0.460501 52.2567
v 0.782273 -0.453675 52.2601
v 0.784109 -0.445153 52.2594
v 0.928969 -0.398884 52.3662
v 0.934306 -0.401425 52.3626
v 0.936708 -0.407948 52.3624
v 0.934367 -0.413541 52.3658
v 0.929044 -0.413992 52.3702
v 0.924749 -0.408963 52.3724
v 0.924716 -0.402239 52.3706
v 0.9964 -0.378356 52.5021
v 0.999941 -0.379886 52.4997
v 1.00117 -0.384189 52.4988
v 0.999151 -0.388025 52.5002
v 0.995414 -0.388505 52.5028
v 0.99277 -0.385268 52.5046
v 0.993209 -0.380752 52.5043
v 1.09799 -0.406016 52.6129
v 1.12735 -0.406978 52.6514
v -1.25832 -0.302224 47.6082
v -1.2663 -0.253994 47.5759
v -1.23159 -0.207055 47.5712
v -1.18034 -0.196753 47.5976
v -1.15113 -0.230846 47.6352
v -1.16596 -0.28366 47.6557
v -1.21367 -0.315427 47.6437
v -1.39304 -0.185843 47.7423
v -1.40001 -0.140011 47.7121
v -1.36679 -0.0959445 47.7081
v -1.31839 -0.0868267 47.7334
v -1.29126 -0.119523 47.7688
v -1.30583 -0.169413 47.7878
v -1.35113 -0.198928 47.776
v -1.46163 -0.104289 47.9458
v -1.47017 -0.0612425 47.924
v -1.43951 -0.0235338 47.9178
v -1.39275 -0.0195583 47.9319
v -1.3651 -0.0523095 47.9556
v -1.37737 -0.0971251 47.9711
v -1.42033 -0.120258 47.9667
v -1.51624 -0.00772293 48.1292
v -1.52074 0.0294231 48.1031
v -1.49234 0.0648879 48.099
v -1.45242 0.0719659 48.1199
v -1.43104 0.045327 48.1501
v -1.4443 0.00503107 48.1669
v -1.48222 -0.0185784 48.1576
v -1.65162 0.0939089 48.2532
v -1.65477 0.127534 48.2272
v -1.63159 0.163351 48.2271
v -1.59955 0.174387 48.253
v -1.58276 0.152333 48.2854
v -1.59387 0.113796 48.2999
v -1.62452 0.0877946 48.2856
v -1.79422 0.181445 48.4009
v -1.79873 0.214279 48.3797
v -1.77416 0.244817 48.3762
v -1.73901 0.250062 48.3931
v -1.71976 0.226065 48.4176
v -1.73089 0.190896 48.4313
v -1.76403 0.171038 48.4238
v -1.83832 0.291965 48.5915
v -1.84286 0.321913 48.5715
v -1.81828 0.347058 48.5625
v -1.78308 0.348465 48.5712
v -1.76376 0.325075 48.5912
v -1.77489 0.294501 48.6073
v -1.80807 0.279766 48.6074
v -1.88591 0.405819 48.752
v -1.89032 0.434247 48.7336
v -1.86989 0.461499 48.7313
v -1.84 0.467054 48.7468
v -1.82315 0.446729 48.7685
v -1.83205 0.415829 48.78
v -1.85998 0.397622 48.7726
v -2.02263 0.460606 48.8914
v -2.02887 0.488729 48.8759
v -2.01385 0.517608 48.8792
v -1.98888 0.525496 48.8988
v -1.97276 0.506454 48.9199
v -1.97764 0.474821 48.9267
v -1.99983 0.454417 48.914
v -2.15743 0.515758 49.0571
v -2.16159 0.541635 49.0392
v -2.14222 0.566539 49.0355
v -2.1139 0.571717 49.0489
v -2.09796 0.553269 49.0693
v -2.1064 0.525088 49.0813
v -2.13286 0.508393 49.0758
v -2.21165 0.656761 49.2162
v -2.21424 0.679089 49.1948
v -2.1926 0.698997 49.1849
v -2.16302 0.701495 49.194
v -2.14779 0.684701 49.2152
v -2.15836 0.661261 49.2325
v -2.18678 0.648827 49.233
v -2.26969 0.787914 49.3538
v -2.27516 0.813053 49.3377
v -2.25762 0.837559 49.3344
v -2.23029 0.842978 49.3464
v -2.21374 0.82523 49.3645
v -2.22044 0.797679 49.3753
v -2.24534 0.781072 49.3705
v -2.37517 0.816581 49.5211
v -2.38376 0.843061 49.5116
v -2.37044 0.869007 49.5153
v -2.34523 0.874882 49.5292
v -2.32713 0.856262 49.5429
v -2.32975 0.827167 49.5462
v -2.35114 0.809508 49.5364
v -2.47646 0.847369 49.7072
v -2.48142 0.870208 49.6916
v -2.46557 0.893213 49.6887
v -2.44083 0.899062 49.7007
v -2.42584 0.88335 49.7185
v -2.43189 0.857908 49.7287
v -2.45441 0.841896 49.7237
v -2.56464 0.98981 49.8336
v -2.56613 1.00924 49.8156
v -2.54911 1.02909 49.8113
v -2.5264 1.03441 49.8239
v -2.5151 1.0212 49.8439
v -2.52372 0.999398 49.8563
v -2.54576 0.98543 49.8517
v -2.66327 1.06988 49.9571
v -2.66628 1.09049 49.9432
v -2.65069 1.10987 49.9405
v -2.62826 1.11341 49.951
v -2.61587 1.09845 49.9667
v -2.62285 1.07626 49.9759
v -2.64394 1.06355 49.9716
v -2.71578 1.15469 50.11
v -2.71806 1.17262 50.095
v -2.70223 1.189 50.0892
v -2.68021 1.19148 50.097
v -2.66858 1.1782 50.1125
v -2.6761 1.15916 50.1241
v -2.6971 1.1487 50.1229
v -2.78417 1.293 50.2373
v -2.78843 1.31087 50.2255
v -2.77622 1.32879 50.2231
v -2.75673 1.33329 50.2318
v -2.74463 1.32097 50.2452
v -2.74904 1.3011 50.2531
v -2.76664 1.28866 50.2496
v -2.88428 1.31368 50.412
v -2.88812 1.33123 50.4024
v -2.877 1.34831 50.4022
v -2.85931 1.35206 50.4116
v -2.84837 1.33966 50.4235
v -2.85241 1.32044 50.4289
v -2.86839 1.30888 50.4238
v -3.05135 1.47148 50.6738
v -3.05472 1.4876 50.6645
v -3.04438 1.50344 50.6643
v -3.02812 1.50707 50.6732
v -3.01818 1.49576 50.6847
v -3.02204 1.47802 50.69
v -3.0368 1.46721 50.6852
v -3.16121 1.49873 50.8469
v -3.1645 1.51345 50.8361
v -3.15379 1.52828 50.8332
v -3.13715 1.53206 50.8404
v -3.1271 1.52194 50.8522
v -3.13122 1.50555 50.8598
v -3.1464 1.49522 50.8574
v -3.21953 1.6518 50.9719
v -3.2204 1.66451 50.9592
v -3.20841 1.67734 50.9554
v -3.19259 1.68063 50.9633
v -3.18485 1.6719 50.9769
v -3.19102 1.65773 50.9861
v -3.20645 1.64878 50.9839
v -3.32147 1.72787 51.0816
v -3.32374 1.74218 51.0724
v -3.31351 1.75589 51.0713
v -3.29848 1.75867 51.079
v -3.28996 1.74843 51.0898
v -3.29438 1.73288 51.0955
v -3.3084 1.72373 51.0919
v -3.37692 1.79361 51.2308
v -3.37872 1.8062 51.2216
v -3.369 1.81834 51.2196
v -3.35508 1.8209 51.2264
v -3.34744 1.81195 51.2367
v -3.35183 1.79822 51.2429
v -3.36495 1.79006 51.2402
v -3.46938 1.89194 51.3326
v -3.47092 1.90267 51.3247
v -3.4628 1.91321 51.3233
v -3.45114 1.91563 51.3294
v -3.44471 1.9081 51.3384
v -3.44836 1.8963 51.3435
v -3.45934 1.88911 51.3409
v -3.53389 1.9543 51.4773
v -3.53519 1.96308 51.471
v -3.52836 1.97139 51.4695
v -3.51854 1.97297 51.4739
v -3.51312 1.96664 51.4809
v -3.51619 1.95716 51.4852
v -3.52543 1.95167 51.4836
v -3.59857 2.06419 51.5889
v -3.59867 2.06474 51.5885
v -3.59826 2.06527 51.5884
v -3.59765 2.06539 51.5887
v -3.5973 2.065 51.5891
v -3.59747 2.06439 51.5894
v -3.59804 2.06403 51.5893
v -3.66121 2.10727 51.7186
v -0.995823 -0.264198 46.2426
v -1.03029 -0.313731 46.1941
v -1.10513 -0.318214 46.1749
v -1.16398 -0.274271 46.1993
v -1.16253 -0.214993 46.2491
v -1.10186 -0.185016 46.2867
v -1.02767 -0.206915 46.2838
v -1.01087 -0.393404 46.4593
v -1.04248 -0.441019 46.4131
v -1.11328 -0.446272 46.3941
v -1.16996 -0.405208 46.4165
v -1.16983 -0.348748 46.4636
v -1.113 -0.319408 46.4998
v -1.04226 -0.339282 46.4979
v -1.08941 -0.581499 46.6234
v -1.11515 -0.613875 46.573
v -1.17625 -0.611841 46.5503
v -1.22671 -0.57693 46.5724
v -1.22852 -0.53543 46.6227
v -1.18032 -0.518591 46.6633
v -1.11841 -0.539093 46.6636
v -1.15132 -0.768181 46.7629
v -1.1773 -0.805997 46.723
v -1.23558 -0.808853 46.7059
v -1.28226 -0.7746 46.7245
v -1.28219 -0.72903 46.7648
v -1.23543 -0.706459 46.7964
v -1.17718 -0.723883 46.7956
v -1.18625 -0.890378 46.9723
v -1.21339 -0.932499 46.9448
v -1.26895 -0.936775 46.9321
v -1.31109 -0.899986 46.9438
v -1.30808 -0.849835 46.971
v -1.26219 -0.824086 46.9933
v -1.20797 -0.84213 46.9939
v -1.2398 -0.993998 47.1844
v -1.26373 -1.02801 47.1515
v -1.31481 -1.02995 47.1373
v -1.35457 -0.998347 47.1526
v -1.35307 -0.957007 47.1858
v -1.31145 -0.937057 47.2119
v -1.26104 -0.953519 47.2113
v -1.28445 -1.17461 47.3295
v -1.30556 -1.20055 47.2936
v -1.35309 -1.20334 47.2817
v -1.39125 -1.18089 47.3029
v -1.39131 -1.1501 47.3411
v -1.35321 -1.13415 47.3676
v -1.30566 -1.14506 47.3624
v -1.29967 -1.36127 47.477
v -1.32118 -1.39064 47.4489
v -1.36592 -1.3928 47.4385
v -1.4002 -1.36613 47.4536
v -1.39821 -1.33071 47.4828
v -1.36144 -1.31321 47.5042
v -1.31759 -1.32681 47.5016
v -1.36079 -1.46876 47.6883
v -1.38195 -1.49915 47.6647
v -1.42343 -1.49863 47.6502
v -1.454 -1.4676 47.6559
v -1.45064 -1.42941 47.6773
v -1.41588 -1.41283 47.6984
v -1.37589 -1.43034 47.7033
v -1.44433 -1.57257 47.8717
v -1.46411 -1.599 47.8449
v -1.50519 -1.59978 47.8339
v -1.53663 -1.57433 47.8471
v -1.53477 -1.54181 47.8744
v -1.501 -1.5267 47.8954
v -1.46075 -1.54039 47.8942
v -1.44768 -1.74126 48.0159
v -1.46675 -1.76735 47.9899
v -1.50746 -1.77374 47.9848
v -1.53915 -1.75561 48.0046
v -1.53796 -1.72661 48.0343
v -1.50478 -1.70858 48.0515
v -1.4646 -1.7151 48.0434
v -1.43449 -1.90224 48.1923
v -1.45359 -1.9291 48.1685
v -1.49302 -1.93079 48.1587
v -1.5231 -1.90602 48.1704
v -1.52118 -1.87346 48.1946
v -1.4887 -1.85761 48.2133
v -1.45012 -1.87042 48.2122
v -1.52838 -2.0099 48.3806
v -1.54562 -2.03451 48.3546
v -1.58266 -2.03344 48.3403
v -1.61162 -2.00751 48.3484
v -1.61068 -1.97623 48.3729
v -1.58056 -1.96317 48.3953
v -1.54393 -1.97815 48.3987
v -1.56918 -2.14599 48.5134
v -1.58626 -2.1714 48.4898
v -1.62366 -2.17425 48.4805
v -1.6532 -2.1524 48.4925
v -1.65265 -2.1223 48.5167
v -1.62242 -2.10662 48.5349
v -1.58527 -2.11716 48.5335
v -1.58881 -2.25631 48.6876
v -1.60629 -2.28193 48.667
v -1.64173 -2.28237 48.6557
v -1.66844 -2.25729 48.6622
v -1.66631 -2.22559 48.6815
v -1.63695 -2.21113 48.6992
v -1.60246 -2.2248 48.7019
v -1.68632 -2.3532 48.8632
v -1.70296 -2.37538 48.8414
v -1.73702 -2.37578 48.8322
v -1.76286 -2.35411 48.8426
v -1.76102 -2.32669 48.8647
v -1.73288 -2.31416 48.8819
v -1.69964 -2.32596 48.8812
v -1.67824 -2.51357 49.0143
v -1.69321 -2.53535 48.9942
v -1.72558 -2.53861 48.9877
v -1.75097 -2.52092 48.9996
v -1.75028 -2.49558 49.021
v -1.72401 -2.48168 49.0358
v -1.69195 -2.48969 49.0328
v -1.74418 -2.742 49.3251
v -1.7574 -2.7609 49.3067
v -1.78619 -2.76387 49.301
v -1.80886 -2.74868 49.3122
v -1.80835 -2.72677 49.3319
v -1.78504 -2.71462 49.3454
v -1.75648 -2.7214 49.3423
v -1.72882 -2.91894 49.463
v -1.74248 -2.93563 49.4457
v -1.76947 -2.93591 49.4397
v -1.78947 -2.91956 49.4496
v -1.78742 -2.8989 49.4678
v -1.76486 -2.88948 49.4807
v -1.73878 -2.8984 49.4786
v -1.81728 -3.01877 49.6492
v -1.8287 -3.03462 49.6319
v -1.8527 -3.03305 49.6218
v -1.87122 -3.01524 49.6264
v -1.8703 -2.99461 49.6424
v -1.85064 -2.98668 49.6576
v -1.82704 -2.99744 49.6607
v -1.87632 -3.14461 49.7729
v -1.88724 -3.16073 49.7568
v -1.91139 -3.16168 49.7494
v -1.93058 -3.14674 49.7563
v -1.93036 -3.12716 49.7723
v -1.91089 -3.11769 49.7853
v -1.88684 -3.12546 49.7856
v -1.89551 -3.24731 49.9319
v -1.90667 -3.26352 49.9168
v -1.93049 -3.26444 49.91
v -1.94902 -3.24938 49.9166
v -1.94832 -3.22968 49.9316
v -1.92891 -3.22018 49.9438
v -1.9054 -3.22802 49.9439
v -1.95215 -3.36464 50.0658
v -1.96296 -3.3806 50.0509
v -1.98654 -3.3823 50.0449
v -2.00514 -3.36846 50.0525
v -2.00474 -3.3495 50.0678
v -1.98566 -3.33971 50.0794
v -1.96225 -3.34645 50.0785
v -1.95159 -3.47646 50.2177
v -1.96228 -3.49202 50.2032
v -1.98528 -3.49335 50.1973
v -2.00327 -3.47945 50.2043
v -2.0027 -3.46079 50.219
v -1.984 -3.45141 50.2304
v -1.96125 -3.45839 50.2298
v -2.01561 -3.58898 50.3522
v -2.02554 -3.6029 50.3371
v -2.04749 -3.60379 50.3308
v -2.06491 -3.59098 50.3382
v -2.0647 -3.57412 50.3536
v -2.04701 -3.56591 50.3654
v -2.02516 -3.57252 50.3648
v -2.02061 -3.71855 50.4841
v -2.03002 -3.73204 50.4707
v -2.05056 -3.73345 50.4656
v -2.06677 -3.72171 50.4726
v -2.06644 -3.70567 50.4865
v -2.04981 -3.6974 50.4967
v -2.02942 -3.70313 50.4957
v -2.1026 -3.94408 50.7654
v -2.10969 -3.95446 50.7561
v -2.12474 -3.95506 50.7519
v -2.1364 -3.94544 50.7559
v -2.1359 -3.93284 50.7651
v -2.12362 -3.92674 50.7727
v -2.1088 -3.93175 50.7728
v -2.14582 -4.03232 50.9183
v -2.1496 -4.03763 50.9131
v -2.15768 -4.03813 50.9112
v -2.16397 -4.03345 50.914
v -2.16374 -4.0271 50.9193
v -2.15716 -4.02388 50.9233
v -2.14919 -4.0262 50.9228
v -2.17072 -4.16989 51.0345
v -2.18484 -4.21508 51.1074
v -0.931506 -0.141539 44.543
v -0.84682 -0.140706 44.4953
v -0.780102 -0.211093 44.4891
v -0.781592 -0.299699 44.529
v -0.850167 -0.3398 44.585
v -0.93419 -0.3012 44.6149
v -0.970389 -0.212965 44.5962
v -0.768387 -0.0783118 44.7831
v -0.68766 -0.0773655 44.7377
v -0.623978 -0.144368 44.7317
v -0.625296 -0.228866 44.7697
v -0.69062 -0.267229 44.823
v -0.770761 -0.230571 44.8515
v -0.805371 -0.146495 44.8338
v -0.661851 0.0486224 45.0103
v -0.587314 0.0524948 44.9755
v -0.52577 -0.00207609 44.9797
v -0.523561 -0.0739972 45.0198
v -0.582352 -0.109111 45.0655
v -0.657871 -0.080975 45.0825
v -0.693251 -0.0107772 45.0579
v -0.550693 0.17675 45.2584
v -0.48522 0.176826 45.2182
v -0.433448 0.120511 45.2108
v -0.434363 0.050211 45.2418
v -0.487276 0.0188628 45.2879
v -0.552342 0.0500727 45.3144
v -0.580566 0.120339 45.3012
v -0.366127 0.244252 45.4829
v -0.309628 0.241758 45.4375
v -0.267069 0.185323 45.4214
v -0.270498 0.117443 45.4466
v -0.317333 0.089234 45.4942
v -0.372306 0.121937 45.5284
v -0.394021 0.190927 45.5233
v -0.200222 0.307448 45.6804
v -0.14122 0.309133 45.6473
v -0.095124 0.260025 45.6407
v -0.0966441 0.197104 45.6655
v -0.144636 0.167751 45.7031
v -0.202961 0.194068 45.7252
v -0.227699 0.25624 45.715
v -0.120795 0.401168 45.917
v -0.0616063 0.406422 45.8966
v -0.0153706 0.363961 45.8991
v -0.0169042 0.305759 45.9227
v -0.0650522 0.275644 45.9496
v -0.123558 0.296292 45.9595
v -0.148366 0.352156 45.945
v -0.0441604 0.492395 46.1652
v 0.00721988 0.493862 46.1366
v 0.0482048 0.451856 46.1327
v 0.0479318 0.398008 46.1563
v 0.00660659 0.372867 46.1898
v -0.0446522 0.395365 46.2079
v -0.0672457 0.44856 46.1969
v 0.124528 0.588509 46.359
v 0.167239 0.585212 46.3229
v 0.202665 0.542632 46.3145
v 0.204129 0.492831 46.3401
v 0.170528 0.473311 46.3805
v 0.127165 0.498772 46.4052
v 0.106693 0.55004 46.3956
v 0.28943 0.689679 46.536
v 0.336171 0.690043 46.5088
v 0.372351 0.650179 46.5033
v 0.370725 0.600106 46.5238
v 0.332519 0.57753 46.5547
v 0.286502 0.599451 46.5729
v 0.267325 0.649362 46.5646
v 0.373042 0.75071 46.7809
v 0.421264 0.752493 46.7597
v 0.45628 0.713431 46.7542
v 0.451722 0.662938 46.7688
v 0.411022 0.639037 46.7923
v 0.364828 0.659725 46.8071
v 0.347925 0.709424 46.8021
v 0.483273 0.798997 46.9808
v 0.529481 0.800003 46.9575
v 0.564588 0.762141 46.9538
v 0.562156 0.713923 46.9724
v 0.524017 0.691658 46.9995
v 0.478891 0.712111 47.0145
v 0.460758 0.759881 47.0062
v 0.571026 0.892304 47.1757
v 0.616261 0.893377 47.1525
v 0.651861 0.857102 47.1507
v 0.651018 0.810795 47.1717
v 0.614367 0.789327 47.1997
v 0.569507 0.808862 47.2136
v 0.550218 0.854692 47.2029
v 0.797188 1.06933 47.5976
v 0.839718 1.07005 47.5748
v 0.873307 1.03545 47.5726
v 0.872662 0.991577 47.5927
v 0.838269 0.971475 47.62
v 0.796026 0.990279 47.6339
v 0.777744 1.03383 47.6239
v 0.896284 1.16177 47.7836
v 0.93695 1.16195 47.7609
v 0.967715 1.12732 47.7562
v 0.965412 1.08396 47.773
v 0.931776 1.06453 47.7987
v 0.892135 1.08364 47.8138
v 0.87634 1.12692 47.8071
v 1.00911 1.20096 47.9754
v 1.04789 1.20131 47.9534
v 1.0776 1.1684 47.949
v 1.07587 1.127 47.9654
v 1.04401 1.10829 47.9903
v 1.006 1.12637 48.005
v 0.990471 1.16761 47.9983
v 1.10449 1.29425 48.1497
v 1.14254 1.29509 48.1309
v 1.17157 1.26421 48.1285
v 1.16971 1.22486 48.1443
v 1.13836 1.20668 48.1664
v 1.10114 1.22335 48.1782
v 1.08606 1.26232 48.1707
v 1.19282 1.33811 48.3499
v 1.22784 1.33837 48.33
v 1.25484 1.30873 48.3263
v 1.2535 1.27151 48.3416
v 1.22482 1.25474 48.3644
v 1.19041 1.27105 48.3774
v 1.17616 1.30815 48.371
v 1.30866 1.42963 48.5079
v 1.34178 1.42957 48.489
v 1.36765 1.40166 48.4865
v 1.36678 1.36693 48.5022
v 1.33983 1.35153 48.5243
v 1.3071 1.36705 48.5362
v 1.29322 1.40181 48.5289
v 1.39502 1.48721 48.7015
v 1.427 1.4878 48.6847
v 1.45113 1.46115 48.6813
v 1.44925 1.42732 48.6938
v 1.42277 1.41178 48.7128
v 1.39163 1.42625 48.7241
v 1.37928 1.45982 48.719
v 1.59652 1.61154 49.0588
v 1.6245 1.61141 49.0417
v 1.64597 1.58689 49.0377
v 1.64475 1.55644 49.0499
v 1.62176 1.54299 49.0691
v 1.59431 1.55667 49.0808
v 1.58308 1.58718 49.0762
v 1.71163 1.67482 49.2197
v 1.73973 1.67566 49.2048
v 1.76194 1.65293 49.203
v 1.76153 1.62374 49.2157
v 1.73882 1.61006 49.2333
v 1.71089 1.62221 49.2426
v 1.6988 1.65103 49.2365
v 1.77536 1.75686 49.4042
v 1.80273 1.7572 49.3892
v 1.82385 1.73434 49.3867
v 1.8228 1.70549 49.3985
v 1.80039 1.69237 49.4159
v 1.77349 1.70486 49.4256
v 1.76235 1.73356 49.4204
v 1.89833 1.80761 49.563
v 1.92437 1.80774 49.5466
v 1.94524 1.78534 49.5436
v 1.94522 1.75728 49.5562
v 1.92433 1.74469 49.575
v 1.8983 1.75705 49.5857
v 1.88673 1.78505 49.5804
v 1.97842 1.90099 49.7284
v 2.00497 1.90145 49.714
v 2.02585 1.87968 49.7123
v 2.02533 1.85208 49.7245
v 2.00381 1.83943 49.7416
v 1.97748 1.85126 49.7505
v 1.96618 1.87865 49.7446
v 2.17095 2.02437 50.0694
v 2.19551 2.02471 50.0561
v 2.21399 2.00396 50.053
v 2.21248 1.97774 50.0626
v 2.19212 1.9658 50.0776
v 2.16823 1.97713 50.0867
v 2.15881 2.0032 50.0831
v 2.25784 2.06811 50.2424
v 2.28046 2.06812 50.23
v 2.29821 2.04944 50.2289
v 2.29773 2.02614 50.24
v 2.27938 2.01577 50.2548
v 2.25698 2.02613 50.2623
v 2.24739 2.04943 50.2568
v 2.3496 2.16765 50.3902
v 2.36942 2.16793 50.3793
v 2.38518 2.15172 50.3782
v 2.38502 2.13121 50.3878
v 2.36905 2.12186 50.4009
v 2.3493 2.1307 50.4075
v 2.34065 2.15108 50.4028
v 2.43696 2.2107 50.5646
v 2.4533 2.21038 50.5542
v 2.46604 2.19594 50.5522
v 2.4656 2.17826 50.5601
v 2.4523 2.17064 50.5719
v 2.43616 2.17883 50.5788
v 2.42933 2.19666 50.5755
v 2.55635 2.28887 50.7007
v 2.56541 2.28878 50.695
v 2.5726 2.28093 50.6941
v 2.5725 2.27123 50.6986
v 2.56518 2.26699 50.7051
v 2.55616 2.27139 50.7088
v 2.55223 2.28113 50.7068
v 2.71025 2.38188 50.9754
v -0.739125 -0.412456 42.6613
v -0.790123 -0.344216 42.5825
v -0.772936 -0.231202 42.5628
v -0.700508 -0.158515 42.6169
v -0.627378 -0.18089 42.7041
v -0.608614 -0.281479 42.7588
v -0.658347 -0.384535 42.7397
v -1.02046 -0.350631 42.868
v -1.06864 -0.284925 42.7934
v -1.05168 -0.177276 42.7753
v -0.98236 -0.108747 42.8273
v -0.912874 -0.13094 42.9102
v -0.895549 -0.227145 42.9617
v -0.94343 -0.324916 42.9429
v -1.24767 -0.231009 43.1347
v -1.29091 -0.172721 43.0686
v -1.2691 -0.0798839 43.0453
v -1.19866 -0.0224071 43.0823
v -1.13263 -0.0435713 43.1518
v -1.12074 -0.127439 43.2014
v -1.17194 -0.210857 43.1938
v -1.45499 -0.104135 43.3547
v -1.49274 -0.0507615 43.2904
v -1.47675 0.0378199 43.2731
v -1.41907 0.0949052 43.3157
v -1.36312 0.0775081 43.3862
v -1.35104 -0.00127104 43.4315
v -1.39193 -0.0821099 43.4175
v -1.71138 -0.0524924 43.5442
v -1.75027 -0.00120916 43.4864
v -1.74365 0.0845641 43.4773
v -1.69652 0.140238 43.5238
v -1.64436 0.12389 43.5908
v -1.62645 0.0478291 43.628
v -1.65628 -0.0306684 43.6072
v -1.95914 -0.00893382 43.7686
v -1.9954 0.0388575 43.7144
v -1.98178 0.11704 43.6991
v -1.92853 0.16674 43.7341
v -1.87575 0.150533 43.7931
v -1.86319 0.080623 43.8317
v -1.9003 0.00965357 43.8208
v -2.16512 0.128663 43.9962
v -2.19492 0.171127 43.9419
v -2.17532 0.24044 43.9206
v -2.12109 0.284407 43.9483
v -2.07306 0.269921 44.0042
v -2.06739 0.207889 44.0462
v -2.10837 0.145024 44.0426
v -2.36571 0.246731 44.1816
v -2.39818 0.288073 44.1348
v -2.3888 0.356853 44.123
v -2.34463 0.401279 44.1551
v -2.29894 0.387896 44.207
v -2.28612 0.326782 44.2395
v -2.31584 0.263958 44.2282
v -2.58478 0.26336 44.3971
v -2.61922 0.304127 44.3565
v -2.61297 0.370457 44.3487
v -2.57074 0.412403 44.3796
v -2.52433 0.398379 44.426
v -2.50869 0.338944 44.4529
v -2.53559 0.278856 44.44
v -2.76992 0.34116 44.6094
v -2.79842 0.379402 44.5654
v -2.78712 0.442084 44.5528
v -2.74452 0.482004 44.5812
v -2.7027 0.469102 44.6292
v -2.69316 0.413093 44.6606
v -2.72307 0.356154 44.6518
v -2.98161 0.416474 44.7815
v -3.01031 0.454078 44.7394
v -3.0002 0.515553 44.728
v -2.9589 0.554606 44.7559
v -2.9175 0.54183 44.8021
v -2.90718 0.486846 44.8318
v -2.93571 0.431057 44.8226
v -3.36924 0.554684 45.2057
v -3.39743 0.591064 45.1658
v -3.38829 0.650388 45.1555
v -3.3487 0.687983 45.1825
v -3.30848 0.675541 45.2265
v -3.29791 0.622429 45.2544
v -3.32495 0.568642 45.2451
v -3.57012 0.615226 45.3687
v -3.59818 0.651124 45.33
v -3.58995 0.70961 45.3207
v -3.55163 0.746644 45.3478
v -3.51207 0.734339 45.3909
v -3.50106 0.68196 45.4176
v -3.5269 0.62895 45.4077
v -3.73761 0.668399 45.5748
v -3.76449 0.703206 45.5364
v -3.75444 0.759623 45.5251
v -3.71503 0.795168 45.5495
v -3.67594 0.783074 45.5911
v -3.6666 0.732449 45.6187
v -3.69405 0.681414 45.6114
v -3.92085 0.755245 45.7381
v -3.94705 0.788697 45.7007
v -3.93736 0.843317 45.6893
v -3.89908 0.877975 45.7125
v -3.86103 0.866572 45.7529
v -3.85187 0.817696 45.78
v -3.87849 0.768151 45.7734
v -4.07929 0.808956 45.9366
v -4.10555 0.841849 45.9021
v -4.0964 0.894545 45.8917
v -4.05873 0.927362 45.9134
v -4.02092 0.915588 45.9508
v -4.01142 0.86809 45.9758
v -4.0374 0.820634 45.9694
v -4.24435 0.889124 46.1078
v -4.27032 0.920666 46.0754
v -4.26327 0.971637 46.0671
v -4.22849 1.00365 46.0891
v -4.19218 0.992609 46.1248
v -4.18168 0.946817 46.1474
v -4.2049 0.900762 46.1398
v -4.40284 0.918444 46.3007
v -4.42713 0.948485 46.2695
v -4.42117 0.997286 46.2626
v -4.38944 1.0281 46.2852
v -4.35584 1.01772 46.3202
v -4.34566 0.973968 46.3413
v -4.36658 0.929785 46.3327
v -4.75223 1.0351 46.6388
v -4.77224 1.06157 46.6088
v -4.76412 1.10468 46.5997
v -4.73397 1.13196 46.6185
v -4.7045 1.12287 46.651
v -4.6979 1.08426 46.6727
v -4.71914 1.0452 46.6673
v -4.89427 1.12511 46.8137
v -4.91333 1.15046 46.7853
v -4.90545 1.19143 46.7768
v -4.87656 1.21718 46.7946
v -4.84843 1.20831 46.8253
v -4.84222 1.1715 46.8458
v -4.86263 1.13447 46.8407
v -5.06951 1.16941 46.9707
v -5.08908 1.19386 46.9449
v -5.08335 1.23352 46.9382
v -5.05663 1.25853 46.9559
v -5.02905 1.25006 46.9844
v -5.02137 1.21449 47.0025
v -5.03937 1.1786 46.9964
v -5.209 1.2306 47.1515
v -5.22728 1.25419 47.1264
v -5.22186 1.29238 47.1205
v -5.19682 1.31639 47.1383
v -5.17102 1.30816 47.1664
v -5.16388 1.27388 47.1836
v -5.18078 1.23936 47.1769
v -5.39154 1.26776 47.2977
v -5.40742 1.28983 47.2712
v -5.40192 1.32682 47.2649
v -5.37918 1.35088 47.2834
v -5.35632 1.34389 47.3129
v -5.35056 1.31112 47.3311
v -5.36623 1.27724 47.3243
v -5.72931 1.38663 47.595
v -5.74595 1.40836 47.5704
v -5.74023 1.44407 47.5639
v -5.71647 1.46686 47.5802
v -5.69255 1.45957 47.6071
v -5.68648 1.4277 47.6244
v -5.70285 1.39523 47.619
v -5.86793 1.43212 47.771
v -5.88418 1.45326 47.7466
v -5.87786 1.48808 47.7391
v -5.85372 1.51037 47.7542
v -5.82995 1.50334 47.7805
v -5.82443 1.47229 47.7983
v -5.84134 1.4406 47.794
v -6.03506 1.51016 47.9048
v -6.05184 1.53143 47.8822
v -6.04539 1.56537 47.875
v -6.02057 1.58643 47.8887
v -5.99606 1.57874 47.9129
v -5.99033 1.5481 47.9294
v -6.00769 1.51758 47.9258
v -6.13422 1.55101 48.071
v -6.1493 1.57161 48.0484
v -6.14445 1.60499 48.0436
v -6.12333 1.62602 48.0601
v -6.10184 1.61886 48.0856
v -6.09616 1.5889 48.1008
v -6.11057 1.5587 48.0943
v -6.31112 1.5906 48.1607
v -6.32273 1.60875 48.1366
v -6.31727 1.64 48.1305
v -6.29885 1.66082 48.147
v -6.28134 1.65554 48.1736
v -6.27793 1.62812 48.1904
v -6.29118 1.59922 48.1846
v -6.62807 1.71977 48.4363
v -6.63828 1.73441 48.4178
v -6.63208 1.75847 48.4111
v -6.61412 1.77383 48.4213
v -6.59794 1.76893 48.4407
v -6.59572 1.74746 48.4547
v -6.60912 1.72558 48.4528
v -6.72996 1.81766 48.5648
v -6.74009 1.83144 48.5499
v -6.73602 1.85341 48.5459
v -6.72082 1.86703 48.5558
v -6.70594 1.86204 48.5722
v -6.70257 1.8422 48.5827
v -6.71326 1.82245 48.5794
v -6.87127 1.82397 48.689
v -6.87795 1.83252 48.6796
v -6.8768 1.84676 48.678
v -6.8687 1.85598 48.6855
v -6.85974 1.85322 48.6964
v -6.85667 1.84057 48.7025
v -6.8618 1.82756 48.6992
v -7.16617 1.92338 48.9503
v -0.255699 -0.336104 40.7733
v -0.264195 -0.439856 40.6927
v -0.370838 -0.509642 40.6597
v -0.495325 -0.492911 40.6991
v -0.543914 -0.402262 40.7813
v -0.480017 -0.305956 40.8443
v -0.351749 -0.276513 40.8408
v -0.205834 -0.569241 41.1312
v -0.21367 -0.667178 41.0553
v -0.314153 -0.733124 41.0241
v -0.431617 -0.717422 41.0611
v -0.477609 -0.631894 41.1385
v -0.417497 -0.540945 41.1979
v -0.296545 -0.513062 41.1947
v -0.139753 -0.87082 41.4324
v -0.149022 -0.949378 41.3561
v -0.238637 -1.00532 41.326
v -0.341116 -0.996521 41.3646
v -0.379289 -0.929607 41.4429
v -0.324412 -0.854965 41.502
v -0.217809 -0.828803 41.4973
v -0.0604448 -1.16023 41.7046
v -0.0679901 -1.23885 41.6391
v -0.15182 -1.29093 41.611
v -0.24881 -1.27725 41.6416
v -0.285923 -1.20812 41.7077
v -0.235214 -1.13559 41.7596
v -0.134866 -1.11428 41.7582
v -0.0356543 -1.39615 42.0376
v -0.041585 -1.47579 41.984
v -0.120261 -1.52343 41.9559
v -0.212438 -1.5032 41.9744
v -0.248705 -1.43033 42.0256
v -0.201751 -1.35969 42.071
v -0.106935 -1.34448 42.0763
v -0.0399685 -1.60713 42.3494
v -0.0464197 -1.67835 42.296
v -0.119529 -1.72377 42.2724
v -0.204244 -1.70918 42.2964
v -0.236772 -1.64557 42.3498
v -0.192619 -1.58084 42.3926
v -0.105033 -1.56373 42.3923
v 0.0391647 -1.85229 42.6221
v 0.0336552 -1.91742 42.5715
v -0.0331171 -1.96226 42.5522
v -0.110871 -1.95304 42.5788
v -0.141057 -1.89672 42.6313
v -0.100944 -1.83569 42.6702
v -0.0207374 -1.81592 42.6661
v 0.14953 -2.2728 43.1685
v 0.144458 -2.33136 43.1222
v 0.0840169 -2.37181 43.1046
v 0.0137203 -2.3637 43.1289
v -0.0134969 -2.31312 43.1769
v 0.0228604 -2.25817 43.2124
v 0.0954144 -2.24023 43.2086
v 0.233634 -2.51789 43.4127
v 0.228147 -2.57528 43.3687
v 0.168604 -2.61196 43.3494
v 0.0998433 -2.6003 43.3694
v 0.0736425 -2.54909 43.4136
v 0.109731 -2.49688 43.4487
v 0.180934 -2.483 43.4483
v 0.23268 -2.70654 43.7153
v 0.228486 -2.76501 43.6755
v 0.170584 -2.79968 43.6539
v 0.102576 -2.78444 43.6667
v 0.0756731 -2.73077 43.7044
v 0.110134 -2.67909 43.7385
v 0.180008 -2.6683 43.7434
v 0.249846 -2.89727 43.9636
v 0.246082 -2.95526 43.9253
v 0.189787 -2.99253 43.9084
v 0.123351 -2.98101 43.9257
v 0.0968034 -2.92938 43.964
v 0.130134 -2.87651 43.9947
v 0.198244 -2.86222 43.9945
v 0.304861 -3.05729 44.2344
v 0.301197 -3.11437 44.1971
v 0.246053 -3.15141 44.1812
v 0.180955 -3.14052 44.1988
v 0.154923 -3.08991 44.2365
v 0.187559 -3.03768 44.266
v 0.254288 -3.02316 44.2651
v 0.328898 -3.24254 44.4789
v 0.325073 -3.29711 44.4405
v 0.2713 -3.33377 44.4255
v 0.208072 -3.32492 44.4451
v 0.183001 -3.27721 44.4846
v 0.214966 -3.22658 44.5142
v 0.279896 -3.21115 44.5116
v 0.40466 -3.41279 44.7266
v 0.400868 -3.46562 44.6893
v 0.348539 -3.50069 44.6741
v 0.287076 -3.49158 44.6924
v 0.262763 -3.44516 44.7306
v 0.293908 -3.39638 44.7597
v 0.357058 -3.38197 44.7579
v 0.461188 -3.7712 45.207
v 0.457831 -3.82049 45.1736
v 0.40941 -3.85143 45.1578
v 0.352387 -3.84073 45.1715
v 0.329701 -3.79645 45.2043
v 0.358435 -3.75192 45.2315
v 0.416953 -3.74069 45.2328
v 0.476456 -3.91247 45.4563
v 0.473204 -3.96002 45.4255
v 0.427299 -3.99082 45.4127
v 0.373308 -3.98167 45.4276
v 0.351887 -3.93947 45.4589
v 0.379167 -3.89599 45.483
v 0.434606 -3.88397 45.4819
v 0.532415 -4.08474 45.6807
v 0.529412 -4.12913 45.6504
v 0.486161 -4.15899 45.6389
v 0.435229 -4.15183 45.6547
v 0.414971 -4.11304 45.686
v 0.44064 -4.07183 45.7093
v 0.492907 -4.05923 45.7069
v 0.568293 -4.23474 45.9183
v 0.565029 -4.27524 45.8874
v 0.523739 -4.30255 45.875
v 0.475515 -4.29611 45.8904
v 0.456671 -4.26077 45.922
v 0.481397 -4.22314 45.9461
v 0.531073 -4.21156 45.9444
v 0.620907 -4.42809 46.1199
v 0.617672 -4.46565 46.0895
v 0.578201 -4.49022 46.076
v 0.532215 -4.48329 46.0895
v 0.514344 -4.45008 46.1199
v 0.538045 -4.4156 46.1442
v 0.58547 -4.40581 46.1443
v 0.668225 -4.75877 46.5537
v 0.665808 -4.79591 46.5298
v 0.629889 -4.81917 46.5185
v 0.587516 -4.81103 46.5283
v 0.570597 -4.77763 46.5519
v 0.591872 -4.7441 46.5715
v 0.63532 -4.73571 46.5723
v 0.684943 -4.85649 46.7794
v 0.682474 -4.89178 46.7547
v 0.647748 -4.91539 46.745
v 0.606914 -4.90954 46.7575
v 0.590721 -4.87864 46.7828
v 0.611363 -4.84595 46.8019
v 0.653295 -4.8361 46.8003
v 0.745542 -5.03592 46.9431
v 0.742221 -5.06718 46.9147
v 0.707729 -5.08899 46.9033
v 0.668038 -5.08491 46.9176
v 0.653038 -5.05803 46.9467
v 0.674023 -5.02858 46.9687
v 0.715191 -5.01874 46.9671
v 0.825851 -5.37258 47.3349
v 0.823034 -5.40408 47.3087
v 0.789275 -5.42334 47.2953
v 0.749995 -5.41585 47.3048
v 0.734773 -5.38725 47.3301
v 0.755071 -5.35909 47.3521
v 0.795605 -5.35256 47.3543
v 0.794939 -5.51669 47.5162
v 0.791614 -5.54869 47.492
v 0.758339 -5.56842 47.481
v 0.720173 -5.56101 47.4913
v 0.705855 -5.53204 47.5153
v 0.726166 -5.50333 47.5348
v 0.765812 -5.4965 47.5352
v 0.866735 -5.64647 47.6913
v 0.864382 -5.67779 47.6684
v 0.8334 -5.70005 47.6609
v 0.797118 -5.69647 47.6744
v 0.782858 -5.66976 47.6988
v 0.801358 -5.64002 47.7157
v 0.838686 -5.62966 47.7124
v 0.953492 -5.94316 48.0789
v 0.950968 -5.96795 48.0564
v 0.923518 -5.98461 48.0466
v 0.891812 -5.98059 48.0569
v 0.879725 -5.95891 48.0795
v 0.896359 -5.93591 48.0974
v 0.929189 -5.9289 48.0972
v 0.964671 -6.12477 48.2107
v 0.96349 -6.14703 48.1911
v 0.939753 -6.16226 48.1817
v 0.911336 -6.159 48.1897
v 0.899637 -6.13971 48.2091
v 0.913466 -6.11891 48.2251
v 0.942409 -6.11226 48.2259
v 1.0034 -6.23358 48.3998
v 1.00204 -6.25525 48.3854
v 0.981053 -6.26943 48.3794
v 0.956238 -6.26544 48.3862
v 0.946285 -6.24628 48.4008
v 0.958689 -6.22638 48.4121
v 0.984109 -6.22073 48.4117
v 1.0267 -6.51989 48.7693
v 1.0267 -6.51995 48.7693
v 1.02663 -6.51999 48.7692
v 1.02656 -6.51998 48.7693
v 1.02653 -6.51993 48.7693
v 1.02657 -6.51987 48.7693
v 1.02664 -6.51986 48.7693
v 1.10444 -6.66349 48.9068
v 1.10443 -6.66354 48.9068
v 1.10438 -6.66357 48.9068
v 1.10432 -6.66357 48.9068
v 1.1043 -6.66352 48.9068
v 1.10433 -6.66348 48.9069
v 1.10439 -6.66346 48.9069
v 1.10453 -6.66712 48.9126
v -0.368758 -0.246299 38.9679
v -0.265961 -0.192373 38.8831
v -0.130032 -0.23659 38.8679
v -0.0633282 -0.345654 38.9336
v -0.116079 -0.437438 39.0308
v -0.248562 -0.442826 39.0864
v -0.361015 -0.357761 39.0584
v -0.171793 0.0606374 39.3294
v -0.0767902 0.111046 39.2509
v 0.049193 0.0704516 39.2365
v 0.111288 -0.0305773 39.297
v 0.0627367 -0.115964 39.3869
v -0.0599015 -0.12141 39.4384
v -0.164277 -0.0428153 39.4128
v -0.0551897 0.363632 39.7154
v 0.030729 0.412916 39.6523
v 0.143666 0.381446 39.6452
v 0.198577 0.29292 39.6994
v 0.154113 0.214 39.7742
v 0.0437564 0.204114 39.8132
v -0.049392 0.270707 39.787
v 0.0677253 0.646844 40.0866
v 0.144633 0.685877 40.0192
v 0.247035 0.650139 40.0046
v 0.297822 0.566543 40.0537
v 0.258749 0.498037 40.1295
v 0.15924 0.496209 40.1751
v 0.0742261 0.562434 40.156
v 0.26613 0.945961 40.4032
v 0.334309 0.977046 40.3354
v 0.426643 0.940093 40.3173
v 0.473601 0.862929 40.3627
v 0.439824 0.803658 40.4373
v 0.350746 0.806914 40.4849
v 0.273445 0.870245 40.4698
v 0.436945 1.21668 40.7017
v 0.503861 1.25296 40.6485
v 0.590945 1.22297 40.6365
v 0.63262 1.1493 40.6747
v 0.597505 1.08743 40.7344
v 0.512041 1.08394 40.7706
v 0.440585 1.14146 40.7561
v 0.54446 1.43396 41.0663
v 0.607734 1.46975 41.02
v 0.689606 1.44413 41.0122
v 0.728424 1.3764 41.0486
v 0.694958 1.31755 41.1019
v 0.614408 1.3119 41.1319
v 0.547431 1.36371 41.116
v 0.767077 1.91839 41.6776
v 0.824739 1.95002 41.6334
v 0.899424 1.92505 41.6243
v 0.934892 1.86228 41.6573
v 0.904436 1.80898 41.7074
v 0.830989 1.80528 41.737
v 0.769859 1.85397 41.7237
v 0.897781 2.11774 41.9812
v 0.953392 2.14723 41.9362
v 1.02563 2.12159 41.9257
v 1.0601 2.06012 41.9576
v 1.03085 2.00911 42.0079
v 0.959897 2.00697 42.0387
v 0.900676 2.05532 42.0268
v 1.01122 2.35489 42.2575
v 1.06683 2.386 42.2164
v 1.13838 2.36239 42.2082
v 1.17199 2.30182 42.239
v 1.14236 2.24992 42.2856
v 1.07179 2.24576 42.3129
v 1.01343 2.29247 42.3004
v 1.10507 2.52868 42.5665
v 1.16003 2.55994 42.5276
v 1.2301 2.53677 42.5197
v 1.26251 2.47662 42.5487
v 1.23286 2.42478 42.5928
v 1.16348 2.4203 42.6188
v 1.10661 2.46654 42.6071
v 1.20959 2.74076 42.8423
v 1.26283 2.77094 42.804
v 1.33158 2.74966 42.7978
v 1.36407 2.69295 42.8286
v 1.33583 2.64351 42.873
v 1.26814 2.63858 42.8977
v 1.21195 2.68186 42.884
v 1.28497 2.93127 43.1278
v 1.33577 2.9593 43.0893
v 1.40191 2.93854 43.083
v 1.4336 2.88462 43.1135
v 1.40697 2.83815 43.158
v 1.34208 2.83411 43.1829
v 1.28778 2.87555 43.1694
v 1.39717 3.15109 43.3839
v 1.44479 3.17622 43.345
v 1.50681 3.15417 43.3359
v 1.53652 3.10156 43.3636
v 1.51155 3.05799 43.4071
v 1.4507 3.05627 43.4337
v 1.3998 3.09771 43.4234
v 1.61826 3.5157 43.9062
v 1.6618 3.53986 43.8736
v 1.71805 3.52137 43.8672
v 1.74464 3.47415 43.8919
v 1.72155 3.43377 43.929
v 1.66617 3.43062 43.9507
v 1.6202 3.46709 43.9405
v 1.67671 3.69942 44.1676
v 1.71804 3.72314 44.1378
v 1.77142 3.70641 44.1324
v 1.79666 3.66182 44.1555
v 1.77475 3.62296 44.1897
v 1.72219 3.61908 44.2092
v 1.67856 3.65311 44.1994
v 1.78922 3.87089 44.4234
v 1.82729 3.89088 44.3924
v 1.87703 3.87365 44.3858
v 1.90098 3.8322 44.4086
v 1.8811 3.79773 44.4437
v 1.83237 3.79619 44.4646
v 1.79148 3.82876 44.4556
v 1.9727 4.25337 44.8835
v 2.00758 4.27237 44.8563
v 2.05357 4.25864 44.8526
v 2.07603 4.22252 44.8752
v 2.05805 4.1912 44.907
v 2.01316 4.18828 44.9241
v 1.97518 4.21594 44.9137
v 2.0189 4.42892 45.1167
v 2.0521 4.44673 45.0889
v 2.09562 4.431 45.0816
v 2.11669 4.39358 45.1003
v 2.09944 4.36265 45.131
v 2.05686 4.3615 45.1505
v 2.02102 4.39099 45.1442
v 2.16536 4.57696 45.3209
v 2.19824 4.59399 45.2935
v 2.24059 4.57761 45.2859
v 2.26052 4.54016 45.3038
v 2.24302 4.50983 45.3337
v 2.20127 4.50947 45.3531
v 2.16671 4.53935 45.3474
v 2.21651 4.74088 45.5529
v 2.24942 4.75912 45.5276
v 2.29266 4.746 45.5238
v 2.31367 4.71141 45.5442
v 2.29662 4.68138 45.5736
v 2.25436 4.67854 45.5898
v 2.21871 4.70502 45.5806
v 2.3126 4.92592 45.7644
v 2.34379 4.94111 45.7366
v 2.38534 4.92641 45.7308
v 2.40598 4.89291 45.7515
v 2.39015 4.86582 45.783
v 2.34978 4.86555 45.8016
v 2.31527 4.8923 45.7933
v 2.49086 5.27082 46.1483
v 2.51997 5.28558 46.1235
v 2.55808 5.27165 46.1177
v 2.5765 5.23954 46.1353
v 2.56136 5.21342 46.163
v 2.52405 5.21296 46.18
v 2.49268 5.2385 46.1734
v 2.58784 5.40514 46.3705
v 2.61505 5.41922 46.3486
v 2.65005 5.40631 46.3434
v 2.66647 5.37613 46.3589
v 2.65195 5.35142 46.3833
v 2.61743 5.35077 46.3983
v 2.58889 5.37468 46.3927
v 2.6748 5.57519 46.5661
v 2.69846 5.58753 46.5468
v 2.72977 5.57771 46.5438
v 2.74514 5.55311 46.5594
v 2.733 5.53227 46.5819
v 2.7025 5.53087 46.5942
v 2.6766 5.54997 46.5872
v 2.81901 5.89063 46.9467
v 2.83122 5.8968 46.9363
v 2.8474 5.89136 46.9344
v 2.85538 5.87841 46.9424
v 2.84914 5.86769 46.9543
v 2.83338 5.86729 46.9611
v 2.81997 5.8775 46.9578
v 2.99965 6.17567 47.279
v -0.216065 -0.61488 37.5133
v -0.325109 -0.578305 37.4127
v -0.38006 -0.440043 37.3778
v -0.339537 -0.304207 37.4349
v -0.234056 -0.273085 37.541
v -0.143046 -0.370112 37.6162
v -0.135039 -0.522225 37.6039
v -0.624289 -0.698273 37.9245
v -0.723575 -0.664893 37.8334
v -0.773441 -0.539217 37.8019
v -0.736338 -0.415882 37.8537
v -0.640205 -0.387761 37.9499
v -0.557432 -0.47603 38.0179
v -0.550349 -0.614221 38.0066
v -1.04091 -0.691576 38.358
v -1.12487 -0.661961 38.2738
v -1.16103 -0.550544 38.2379
v -1.12217 -0.441225 38.2773
v -1.03754 -0.416323 38.3623
v -0.970883 -0.49459 38.429
v -0.972383 -0.617089 38.4271
v -1.42766 -0.672873 38.7123
v -1.50639 -0.64584 38.6352
v -1.545 -0.543023 38.6065
v -1.51442 -0.441846 38.6479
v -1.43768 -0.418496 38.7282
v -1.37256 -0.490557 38.7869
v -1.3681 -0.603766 38.7799
v -1.79413 -0.745275 39.0869
v -1.86947 -0.72072 39.0207
v -1.90695 -0.627333 38.9976
v -1.87835 -0.535436 39.035
v -1.80521 -0.514229 39.1047
v -1.7426 -0.579682 39.1543
v -1.73767 -0.682507 39.1464
v -2.44278 -0.778083 39.8002
v -2.50938 -0.757243 39.7457
v -2.54307 -0.677346 39.7277
v -2.51847 -0.598556 39.7598
v -2.4541 -0.580203 39.8178
v -2.39845 -0.636108 39.858
v -2.39341 -0.724173 39.8502
v -2.74078 -0.876381 40.1435
v -2.80428 -0.856265 40.0909
v -2.83622 -0.779628 40.0734
v -2.81253 -0.704178 40.1042
v -2.75107 -0.68673 40.16
v -2.6981 -0.740424 40.1989
v -2.69353 -0.824827 40.1915
v -3.05758 -0.866081 40.4964
v -3.11584 -0.846597 40.4415
v -3.14174 -0.771897 40.4185
v -3.11579 -0.698231 40.4446
v -3.05752 -0.681071 40.5002
v -3.01081 -0.73334 40.5434
v -3.01084 -0.815677 40.5417
v -3.36086 -0.885097 40.7898
v -3.41978 -0.866227 40.7383
v -3.44743 -0.793316 40.7181
v -3.42299 -0.721268 40.7445
v -3.36486 -0.704337 40.7977
v -3.31681 -0.755272 40.8375
v -3.31503 -0.835718 40.834
v -3.62533 -0.901906 41.1237
v -3.68469 -0.883531 41.0756
v -3.71194 -0.81235 41.0563
v -3.68656 -0.741964 41.0804
v -3.62765 -0.725375 41.1298
v -3.57958 -0.775074 41.1672
v -3.57855 -0.853638 41.1645
v -3.89035 -0.909105 41.4265
v -3.94968 -0.891528 41.382
v -3.9777 -0.822696 41.3652
v -3.95331 -0.754442 41.3887
v -3.89488 -0.738162 41.4348
v -3.8464 -0.786115 41.4688
v -3.84438 -0.862192 41.4651
v -4.11549 -0.939265 41.7573
v -4.172 -0.922414 41.7145
v -4.20024 -0.856776 41.7003
v -4.17895 -0.791779 41.7254
v -4.12415 -0.776366 41.7709
v -4.07712 -0.822144 41.8025
v -4.07327 -0.894641 41.7965
v -4.62143 -1.01161 42.3426
v -4.66722 -0.996119 42.2992
v -4.68926 -0.937236 42.2828
v -4.67096 -0.879304 42.3059
v -4.62609 -0.865946 42.3509
v -4.58844 -0.907221 42.3841
v -4.58637 -0.972048 42.3804
v -4.89742 -0.997706 42.5729
v -4.94174 -0.984119 42.5331
v -4.9624 -0.929071 42.5164
v -4.94384 -0.874016 42.5354
v -4.90003 -0.86041 42.5758
v -4.86397 -0.898499 42.6072
v -4.86281 -0.959602 42.6059
v -5.09429 -1.02288 42.8643
v -5.13932 -1.00973 42.8312
v -5.16132 -0.957956 42.8195
v -5.14372 -0.90654 42.8382
v -5.09977 -0.894203 42.873
v -5.06257 -0.930235 42.8979
v -5.06013 -0.987504 42.894
v -5.54307 -1.07131 43.415
v -5.58022 -1.05912 43.3815
v -5.59855 -1.01258 43.3695
v -5.58426 -0.966724 43.388
v -5.54811 -0.956093 43.423
v -5.51732 -0.988689 43.4482
v -5.51508 -1.03997 43.4447
v -5.80099 -1.0974 43.6369
v -5.83571 -1.08561 43.6032
v -5.85359 -1.04063 43.5915
v -5.84117 -0.996323 43.6105
v -5.8078 -0.986054 43.6461
v -5.77861 -1.01756 43.6713
v -5.77558 -1.06711 43.6672
v -6.02707 -1.13682 43.8931
v -6.06219 -1.12525 43.8612
v -6.0788 -1.08099 43.8489
v -6.06441 -1.03737 43.8655
v -6.02984 -1.02725 43.8985
v -6.00112 -1.05823 43.923
v -5.99989 -1.107 43.9206
v -6.46474 -1.14686 44.3512
v -6.49944 -1.13585 44.3215
v -6.51681 -1.09347 44.3113
v -6.50378 -1.05162 44.3281
v -6.47016 -1.04183 44.3593
v -6.44126 -1.07146 44.3815
v -6.43885 -1.1182 44.3779
v -6.64394 -1.21748 44.5892
v -6.67738 -1.20739 44.5606
v -6.6948 -1.16692 44.5508
v -6.68309 -1.12653 44.5672
v -6.65105 -1.11665 44.5974
v -6.62283 -1.14471 44.6187
v -6.61966 -1.18958 44.615
v -6.87108 -1.20677 44.8023
v -6.89919 -1.19657 44.7725
v -6.91234 -1.15823 44.7608
v -6.90061 -1.12063 44.7759
v -6.87285 -1.11208 44.8065
v -6.84995 -1.13902 44.8296
v -6.84916 -1.18116 44.8277
v -7.32425 -1.24412 45.2137
v -7.34686 -1.2366 45.1929
v -7.35753 -1.20791 45.1849
v -7.34821 -1.17966 45.1957
v -7.32593 -1.17312 45.2172
v -7.30746 -1.19322 45.2332
v -7.30671 -1.22482 45.2316
v -7.49021 -1.23304 45.4507
v -7.50738 -1.22733 45.435
v -7.51508 -1.20559 45.4285
v -7.50752 -1.18419 45.4362
v -7.49039 -1.17924 45.4522
v -7.47658 -1.19448 45.4645
v -7.4765 -1.21842 45.4638
v -7.71811 -1.222 45.629
v -7.71846 -1.22188 45.6287
v -7.71863 -1.22142 45.6286
v -7.71851 -1.22098 45.6288
v -7.71818 -1.22088 45.6291
v -7.71789 -1.2212 45.6294
v -7.71786 -1.2217 45.6294
v -7.89909 -1.25556 45.8205
v -0.0153774 -0.401006 35.8073
v 0.0231119 -0.52242 35.7056
v -0.0542385 -0.664034 35.6825
v -0.189182 -0.71921 35.7554
v -0.280104 -0.646398 35.8695
v -0.258537 -0.500428 35.9387
v -0.140723 -0.391218 35.9111
v 0.314211 -0.696377 36.3167
v 0.348473 -0.804586 36.2267
v 0.279631 -0.930426 36.2064
v 0.159524 -0.979136 36.2711
v 0.0785959 -0.914037 36.3721
v 0.0977862 -0.78415 36.4333
v 0.202645 -0.687282 36.4087
v 0.70775 -0.997278 36.7679
v 0.734321 -1.09009 36.6837
v 0.674225 -1.2019 36.6665
v 0.572714 -1.24849 36.7292
v 0.506229 -1.1948 36.8246
v 0.524834 -1.08124 36.8809
v 0.614519 -0.993339 36.8556
v 1.07817 -1.27519 37.1675
v 1.10371 -1.3614 37.0923
v 1.04556 -1.46139 37.0732
v 0.947517 -1.49988 37.1247
v 0.883402 -1.44787 37.2079
v 0.901495 -1.34454 37.2603
v 0.988174 -1.26769 37.2423
v 1.35966 -1.56981 37.6188
v 1.38576 -1.64922 37.5549
v 1.33342 -1.73862 37.5367
v 1.24206 -1.77069 37.5778
v 1.18046 -1.72128 37.6473
v 1.19502 -1.62759 37.6928
v 1.27477 -1.56018 37.6802
v 1.89647 -2.0486 38.4321
v 1.92015 -2.11834 38.3779
v 1.87563 -2.19684 38.3633
v 1.79644 -2.225 38.3993
v 1.7422 -2.18161 38.4587
v 1.75377 -2.09934 38.4969
v 1.82242 -2.04015 38.485
v 2.14929 -2.26759 38.8029
v 2.17301 -2.3356 38.7517
v 2.13225 -2.41323 38.7409
v 2.0577 -2.44204 38.7785
v 2.0055 -2.40033 38.8363
v 2.01495 -2.3195 38.8707
v 2.07894 -2.26043 38.8558
v 2.42953 -2.4424 39.1881
v 2.45249 -2.50862 39.1381
v 2.41157 -2.58335 39.1259
v 2.33758 -2.61033 39.1606
v 2.28624 -2.56923 39.2161
v 2.2962 -2.49101 39.2507
v 2.35997 -2.43457 39.2382
v 2.64426 -2.66783 39.549
v 2.66539 -2.73118 39.4983
v 2.62411 -2.80279 39.4841
v 2.5515 -2.82873 39.5171
v 2.50223 -2.78946 39.5724
v 2.51342 -2.71456 39.6085
v 2.57663 -2.66043 39.5981
v 2.89734 -2.86068 39.8969
v 2.91964 -2.92352 39.8511
v 2.88093 -2.99352 39.8393
v 2.81036 -3.01797 39.8703
v 2.76108 -2.97847 39.9207
v 2.77019 -2.90475 39.9527
v 2.83083 -2.85233 39.9421
v 3.08036 -3.03925 40.2638
v 3.10212 -3.09971 40.2216
v 3.06546 -3.16644 40.211
v 2.99799 -3.1892 40.24
v 2.95051 -3.15084 40.2868
v 2.95878 -3.08025 40.3161
v 3.01657 -3.03059 40.3059
v 3.3092 -3.21014 40.6037
v 3.32833 -3.26566 40.5617
v 3.29497 -3.32909 40.553
v 3.23425 -3.35266 40.5841
v 3.19188 -3.31862 40.6316
v 3.19978 -3.25261 40.6598
v 3.25199 -3.20433 40.6473
v 3.76179 -3.54911 41.2408
v 3.77805 -3.59703 41.2036
v 3.74839 -3.65171 41.1949
v 3.69515 -3.67199 41.2213
v 3.65841 -3.64259 41.2629
v 3.66584 -3.58565 41.2884
v 3.71185 -3.54405 41.2785
v 3.95089 -3.72186 41.5607
v 3.96475 -3.76544 41.5239
v 3.9351 -3.81494 41.5129
v 3.88427 -3.83309 41.536
v 3.85053 -3.80622 41.5759
v 3.85929 -3.75457 41.6025
v 3.90396 -3.71702 41.5957
v 4.15853 -3.92787 41.8382
v 4.17212 -3.96949 41.8044
v 4.14518 -4.01703 41.7956
v 4.09799 -4.03468 41.8185
v 4.06609 -4.00916 41.8558
v 4.07349 -3.95968 41.8795
v 4.11463 -3.92351 41.8716
v 4.54315 -4.22366 42.4154
v 4.55629 -4.26316 42.384
v 4.5313 -4.30826 42.3763
v 4.487 -4.325 42.3981
v 4.45675 -4.30078 42.433
v 4.46333 -4.25382 42.4547
v 4.50178 -4.2195 42.4469
v 4.73671 -4.39495 42.6813
v 4.74782 -4.43228 42.6481
v 4.72333 -4.47657 42.6405
v 4.68167 -4.49447 42.6642
v 4.65422 -4.47249 42.7014
v 4.66165 -4.4272 42.724
v 4.69836 -4.39269 42.7151
v 4.97089 -4.55043 42.9274
v 4.9819 -4.58682 42.8954
v 4.95738 -4.62924 42.8871
v 4.91579 -4.64575 42.9087
v 4.88845 -4.62391 42.944
v 4.89595 -4.58017 42.9664
v 4.93264 -4.54747 42.959
v 5.31441 -4.88606 43.4338
v 5.32383 -4.91747 43.4059
v 5.30246 -4.9541 43.3985
v 5.26641 -4.96837 43.4172
v 5.2428 -4.94952 43.4479
v 5.24943 -4.91176 43.4674
v 5.2813 -4.88352 43.4612
v 5.52068 -5.03331 43.6502
v 5.5302 -5.06144 43.6284
v 5.51329 -5.09393 43.624
v 5.48267 -5.10631 43.6404
v 5.46141 -5.08926 43.6653
v 5.46551 -5.05561 43.6799
v 5.49189 -5.03071 43.6732
v 5.67356 -5.15504 43.926
v 5.68085 -5.17781 43.9071
v 5.66618 -5.20412 43.9025
v 5.6406 -5.21414 43.9157
v 5.62336 -5.20034 43.9367
v 5.62746 -5.1731 43.9497
v 5.6498 -5.15294 43.9449
v 6.02542 -5.4868 44.3629
v 6.02547 -5.48697 44.3628
v 6.02535 -5.48718 44.3628
v 6.02515 -5.48725 44.3629
v 6.02502 -5.48715 44.363
v 6.02505 -5.48694 44.3631
v 6.02523 -5.48678 44.3631
v 6.04198 -5.50252 44.3883
v -0.50056 -0.480246 33.8176
v -0.438943 -0.373928 33.6922
v -0.272068 -0.34263 33.6474
v -0.125596 -0.40992 33.7171
v -0.109823 -0.525127 33.8486
v -0.236627 -0.601498 33.943
v -0.410521 -0.581524 33.9292
v -0.431288 0.131816 34.293
v -0.37766 0.225225 34.184
v -0.232058 0.252874 34.145
v -0.104124 0.193941 34.2054
v -0.0901946 0.0928042 34.3197
v -0.200759 0.025622 34.4018
v -0.352559 0.0429836 34.39
v -0.401279 0.687695 34.8338
v -0.35349 0.775242 34.7421
v -0.224617 0.801243 34.7092
v -0.111705 0.746119 34.76
v -0.0997787 0.65138 34.8561
v -0.197819 0.588366 34.9253
v -0.331999 0.604527 34.9153
v -0.345072 1.18577 35.3086
v -0.302349 1.25799 35.2196
v -0.186313 1.27719 35.1861
v -0.0843416 1.22891 35.2333
v -0.0732207 1.14951 35.3257
v -0.161325 1.09877 35.3936
v -0.28231 1.11491 35.386
v -0.286803 1.73818 35.7119
v -0.248606 1.80419 35.6341
v -0.145288 1.82121 35.6042
v -0.0546485 1.77642 35.6447
v -0.0449416 1.70355 35.725
v -0.123477 1.65747 35.7847
v -0.231115 1.67288 35.7789
v -0.181047 2.6079 36.5629
v -0.146911 2.67094 36.4987
v -0.0553175 2.68908 36.4752
v 0.0247607 2.64866 36.5102
v 0.0330234 2.58012 36.5773
v -0.0367514 2.53507 36.626
v -0.132022 2.54743 36.6196
v -0.190045 3.01653 36.9472
v -0.15678 3.07856 36.8857
v -0.0677676 3.09789 36.8648
v 0.00996498 3.05995 36.9001
v 0.0178832 2.99332 36.9652
v -0.0499756 2.94817 37.0109
v -0.142512 2.9585 37.0029
v -0.156802 3.4024 37.3632
v -0.124731 3.46102 37.3016
v -0.03838 3.47728 37.2785
v 0.0372264 3.43895 37.3112
v 0.045155 3.37487 37.3752
v -0.0205645 3.33332 37.4222
v -0.110444 3.34556 37.4169
v -0.122948 3.7964 37.7138
v -0.0920583 3.85213 37.6536
v -0.00889684 3.86631 37.6299
v 0.0639142 3.82825 37.6604
v 0.0715465 3.76662 37.7222
v 0.00825287 3.72783 37.7688
v -0.0783053 3.74108 37.7651
v -0.0650012 4.15158 38.0964
v -0.0354988 4.20776 38.043
v 0.0433199 4.22259 38.0218
v 0.112103 4.18489 38.0488
v 0.119055 4.12306 38.1036
v 0.0589414 4.08365 38.145
v -0.0229714 4.09634 38.1418
v 0.00677372 4.80192 38.8334
v 0.0322299 4.84845 38.7847
v 0.100733 4.8626 38.7677
v 0.160699 4.83373 38.7951
v 0.166973 4.78357 38.8464
v 0.114829 4.7499 38.8829
v 0.0435337 4.75807 38.8771
v -0.0101534 5.16422 39.1119
v 0.0140234 5.20628 39.0658
v 0.0778476 5.21929 39.0506
v 0.133258 5.19344 39.0778
v 0.13853 5.14821 39.1267
v 0.0896934 5.11765 39.1607
v 0.023523 5.12478 39.1541
v 0.0287412 5.47135 39.458
v 0.0507922 5.51038 39.4147
v 0.109872 5.51967 39.3973
v 0.161493 5.49224 39.4188
v 0.166782 5.44874 39.4631
v 0.121758 5.42192 39.4968
v 0.0603239 5.43198 39.4945
v 0.124636 6.12449 40.0486
v 0.144651 6.15981 40.0089
v 0.19863 6.16985 39.9944
v 0.245924 6.14703 40.016
v 0.250921 6.10855 40.0575
v 0.209857 6.08338 40.0875
v 0.153655 6.09047 40.0836
v 0.0948915 6.41036 40.3476
v 0.114296 6.44638 40.3099
v 0.16716 6.45715 40.2961
v 0.213676 6.43455 40.3168
v 0.218817 6.39561 40.3562
v 0.178711 6.36964 40.3848
v 0.123559 6.37621 40.381
v 0.157938 6.71296 40.6293
v 0.176985 6.74459 40.5894
v 0.22856 6.75268 40.5743
v 0.273827 6.73114 40.5953
v 0.278699 6.69618 40.6366
v 0.239507 6.67413 40.6672
v 0.185764 6.6816 40.6639
v 0.185267 7.33688 41.1229
v 0.202043 7.36467 41.0876
v 0.247541 7.37178 41.0742
v 0.287501 7.35286 41.0928
v 0.291831 7.32216 41.1294
v 0.257271 7.30279 41.1564
v 0.209846 7.30935 41.1535
v 0.253101 7.62002 41.3841
v 0.267611 7.6443 41.354
v 0.306657 7.64932 41.3416
v 0.340837 7.63129 41.3561
v 0.344413 7.6038 41.3867
v 0.314692 7.58754 41.4103
v 0.274055 7.59475 41.4092
v 0.289485 7.9139 41.6299
v 0.301419 7.93482 41.6062
v 0.333568 7.94105 41.5979
v 0.361724 7.9279 41.6112
v 0.364684 7.90527 41.6361
v 0.34022 7.8902 41.6539
v 0.306754 7.89404 41.6511
v 0.334369 8.45309 42.1309
v 0.33443 8.45319 42.1308
v 0.334594 8.45322 42.1308
v 0.334739 8.45316 42.1308
v 0.334754 8.45305 42.131
v 0.334629 8.45298 42.1311
v 0.334457 8.45299 42.131
v 0.335181 8.46918 42.1411
v -0.352327 -0.917655 31.7076
v -0.491183 -0.938358 31.5823
v -0.634347 -0.821884 31.5455
v -0.674013 -0.655941 31.6249
v -0.580313 -0.565488 31.7607
v -0.423804 -0.618637 31.8507
v -0.322341 -0.775366 31.8271
v -0.824705 -1.33037 32.3216
v -0.945311 -1.34879 32.2136
v -1.0694 -1.24813 32.1818
v -1.10354 -1.10421 32.2501
v -1.02201 -1.02539 32.367
v -0.886214 -1.07103 32.4446
v -0.798404 -1.20676 32.4244
v -1.36111 -1.69329 32.9266
v -1.46509 -1.7075 32.8282
v -1.57134 -1.616 32.7962
v -1.59985 -1.48767 32.8546
v -1.52915 -1.41917 32.9595
v -1.41248 -1.46206 33.0318
v -1.3377 -1.58405 33.0172
v -2.26899 -2.34885 33.9462
v -2.35393 -2.36176 33.87
v -2.43824 -2.28838 33.8437
v -2.45842 -2.18396 33.887
v -2.39927 -2.12713 33.9674
v -2.30535 -2.16069 34.0243
v -2.24736 -2.25936 34.0149
v -2.68213 -2.574 34.4441
v -2.76492 -2.58844 34.378
v -2.84525 -2.5214 34.3562
v -2.86264 -2.42335 34.3951
v -2.80399 -2.36814 34.4653
v -2.71347 -2.39733 34.5141
v -2.65923 -2.48895 34.5046
v -3.00765 -2.8744 34.9577
v -3.08946 -2.89066 34.8985
v -3.17021 -2.82981 34.8833
v -3.1891 -2.73767 34.9234
v -3.13189 -2.68363 34.9887
v -3.04168 -2.70838 35.03
v -2.98638 -2.79328 35.0162
v -3.30602 -3.13424 35.4366
v -3.38405 -3.14871 35.3768
v -3.46168 -3.08882 35.3607
v -3.48045 -2.99966 35.4003
v -3.42623 -2.94838 35.4659
v -3.33984 -2.97358 35.5081
v -3.28634 -3.0563 35.495
v -3.63169 -3.41831 35.8879
v -3.70523 -3.43069 35.8269
v -3.77809 -3.37064 35.8077
v -3.79541 -3.28338 35.8447
v -3.74414 -3.23461 35.9101
v -3.6629 -3.26107 35.9546
v -3.61285 -3.34282 35.9448
v -4.26409 -3.86066 36.7231
v -4.33086 -3.87226 36.6686
v -4.39548 -3.81731 36.6497
v -4.40928 -3.73719 36.6804
v -4.36187 -3.69223 36.7377
v -4.28896 -3.71628 36.7785
v -4.24544 -3.79124 36.7719
v -4.54497 -4.03606 37.1438
v -4.6093 -4.04827 37.0962
v -4.67112 -3.99821 37.081
v -4.68388 -3.92358 37.1098
v -4.63796 -3.88057 37.1607
v -4.56796 -3.90158 37.1956
v -4.52657 -3.97077 37.1881
v -4.8063 -4.25894 37.5546
v -4.86481 -4.26971 37.5092
v -4.92278 -4.22418 37.4962
v -4.93657 -4.15663 37.5253
v -4.89579 -4.11793 37.5748
v -4.83115 -4.13722 37.6072
v -4.79132 -4.19998 37.5983
v -5.07484 -4.46749 37.9296
v -5.12731 -4.47594 37.8849
v -5.18111 -4.43375 37.8728
v -5.19573 -4.37268 37.9024
v -5.16017 -4.33873 37.9514
v -5.1012 -4.35745 37.9829
v -5.06322 -4.41476 37.9732
v -5.34566 -4.72407 38.2786
v -5.3932 -4.73094 38.2351
v -5.44152 -4.69005 38.2213
v -5.45424 -4.6322 38.2475
v -5.42178 -4.60094 38.2941
v -5.36859 -4.61982 38.3259
v -5.33471 -4.67462 38.319
v -5.90795 -5.09744 38.944
v -5.95295 -5.10446 38.9046
v -5.99784 -5.06642 38.8916
v -6.00883 -5.01197 38.915
v -5.97763 -4.9821 38.957
v -5.92774 -4.99932 38.986
v -5.89673 -5.05065 38.9803
v -6.37424 -5.48157 39.6079
v -6.41766 -5.48888 39.5714
v -6.46226 -5.45445 39.5617
v -6.47447 -5.40422 39.5861
v -6.44508 -5.376 39.6262
v -6.39624 -5.39104 39.6518
v -6.36471 -5.43803 39.6437
v -6.59766 -5.71519 39.8957
v -6.63618 -5.71974 39.8585
v -6.67682 -5.6861 39.8479
v -6.68897 -5.6396 39.8721
v -6.66349 -5.61526 39.9128
v -6.61955 -5.6314 39.9393
v -6.59025 -5.67587 39.9317
v -6.87914 -5.89756 40.1757
v -6.91322 -5.90187 40.1424
v -6.94729 -5.87052 40.1304
v -6.9557 -5.82714 40.1487
v -6.93212 -5.80438 40.1835
v -6.8943 -5.81939 40.2087
v -6.87072 -5.86086 40.2052
v -7.39505 -6.20357 40.7564
v -7.41384 -6.20655 40.7402
v -7.43244 -6.19073 40.7348
v -7.43683 -6.16802 40.7443
v -7.42372 -6.15552 40.7615
v -7.40297 -6.16265 40.7735
v -7.39021 -6.18403 40.7712
v -7.60002 -6.35812 41.0596
v -7.70457 -6.44999 41.1861
v -0.403299 -0.567312 29.6914
v -0.324742 -0.667963 29.5379
v -0.33098 -0.86415 29.5014
v -0.417316 -1.00814 29.6095
v -0.518738 -0.991505 29.7806
v -0.558872 -0.826773 29.886
v -0.507497 -0.637989 29.8463
v 0.388589 -0.748848 30.21
v 0.457311 -0.836098 30.0782
v 0.452052 -1.00558 30.047
v 0.376773 -1.12967 30.1401
v 0.288161 -1.11493 30.2872
v 0.252942 -0.972455 30.3777
v 0.297637 -0.809533 30.3433
v 1.21435 -0.856239 30.6861
v 1.27489 -0.933066 30.5696
v 1.27187 -1.0828 30.5429
v 1.20756 -1.19268 30.6262
v 1.13039 -1.17997 30.7567
v 1.09847 -1.05424 30.8361
v 1.13583 -0.910166 30.8047
v 1.90954 -0.985507 31.1152
v 1.96189 -1.05396 31.0097
v 1.9541 -1.18725 30.9826
v 1.89202 -1.28501 31.0544
v 1.82241 -1.27362 31.1709
v 1.79768 -1.16166 31.2445
v 1.83646 -1.03344 31.2197
v 2.60278 -1.14658 31.5256
v 2.65368 -1.20828 31.4344
v 2.64663 -1.32692 31.4101
v 2.58695 -1.41317 31.4711
v 2.51957 -1.40207 31.5713
v 2.49524 -1.30199 31.6354
v 2.53227 -1.18828 31.6151
v 3.77047 -1.39286 32.3886
v 3.81985 -1.44863 32.3099
v 3.8167 -1.55515 32.2905
v 3.76341 -1.63221 32.3449
v 3.70009 -1.62178 32.4321
v 3.67444 -1.53171 32.4866
v 3.70576 -1.42984 32.4672
v 4.3232 -1.45109 32.7306
v 4.37379 -1.50589 32.6562
v 4.37372 -1.60995 32.6398
v 4.32304 -1.68492 32.6937
v 4.25991 -1.67433 32.7774
v 4.23187 -1.58617 32.8278
v 4.26004 -1.48682 32.807
v 4.80674 -1.52633 33.1741
v 4.85674 -1.57942 33.1025
v 4.85495 -1.68009 33.085
v 4.80274 -1.75253 33.1347
v 4.73941 -1.74219 33.2142
v 4.71265 -1.65686 33.2637
v 4.74262 -1.5608 33.2459
v 5.3065 -1.61739 33.5268
v 5.34997 -1.66759 33.4548
v 5.34426 -1.76337 33.435
v 5.29369 -1.83262 33.4824
v 5.23633 -1.82318 33.5613
v 5.21537 -1.74217 33.6122
v 5.2466 -1.65058 33.5969
v 5.77341 -1.74587 33.9029
v 5.81816 -1.79371 33.8381
v 5.81426 -1.88406 33.8204
v 5.76464 -1.94887 33.8632
v 5.70667 -1.93934 33.9342
v 5.684 -1.86265 33.9799
v 5.71371 -1.77655 33.966
v 6.62112 -1.91335 34.6455
v 6.65828 -1.9544 34.5884
v 6.65782 -2.03286 34.5755
v 6.62011 -2.08966 34.6164
v 6.57352 -2.08202 34.6804
v 6.55315 -2.0157 34.7193
v 6.57434 -1.94064 34.7037
v 7.07514 -1.93434 34.919
v 7.10663 -1.97268 34.8642
v 7.10568 -2.04566 34.8525
v 7.073 -2.09833 34.8928
v 7.0332 -2.09103 34.9546
v 7.01625 -2.02925 34.9915
v 7.03492 -1.95952 34.9756
v 7.50027 -2.03002 35.2369
v 7.52811 -2.06506 35.1843
v 7.52262 -2.13234 35.1697
v 7.48793 -2.18118 35.204
v 7.45017 -2.17482 35.2615
v 7.43777 -2.11803 35.2988
v 7.46007 -2.05359 35.2879
v 8.32817 -2.23441 35.7882
v 8.35449 -2.26695 35.7397
v 8.35094 -2.32962 35.7271
v 8.32018 -2.37524 35.7599
v 8.28538 -2.36945 35.8133
v 8.27275 -2.3166 35.8472
v 8.29179 -2.25651 35.836
v 9.09846 -2.34643 36.3431
v 9.12421 -2.37754 36.2974
v 9.12208 -2.43746 36.2863
v 9.09369 -2.48105 36.3181
v 9.06041 -2.4755 36.3689
v 9.04731 -2.42499 36.4004
v 9.06424 -2.36754 36.389
v 9.48107 -2.42682 36.579
v 9.50167 -2.45567 36.5335
v 9.49953 -2.51237 36.5228
v 9.47627 -2.55423 36.555
v 9.4494 -2.54972 36.6059
v 9.43915 -2.50224 36.6372
v 9.45324 -2.44755 36.6252
v 9.89459 -2.46776 36.7762
v 9.91351 -2.49376 36.7353
v 9.91004 -2.54458 36.7248
v 9.88679 -2.58197 36.7525
v 9.86126 -2.57776 36.7976
v 9.85269 -2.53513 36.8262
v 9.86752 -2.48618 36.8167
v 10.6121 -2.66969 37.2425
v 10.6253 -2.68662 37.2169
v 10.6235 -2.71937 37.2103
v 10.6079 -2.7433 37.2278
v 10.5903 -2.74037 37.2561
v 10.584 -2.7128 37.2739
v 10.5937 -2.68135 37.2679
v 10.967 -2.726 37.4707
v 10.9671 -2.7261 37.4706
v 10.9671 -2.7263 37.4705
v 10.967 -2.72645 37.4706
v 10.9669 -2.72643 37.4708
v 10.9669 -2.72626 37.4709
v 10.9669 -2.72607 37.4709
v 11.2164 -2.76613 37.6445
v -0.846662 -0.889089 28.0824
v -0.829471 -0.770442 27.9113
v -0.670985 -0.647096 27.8537
v -0.490548 -0.611932 27.953
v -0.424033 -0.691431 28.1344
v -0.521527 -0.825727 28.2613
v -0.709614 -0.913693 28.2382
v -1.25956 -0.077106 28.538
v -1.24529 0.0264199 28.3909
v -1.10861 0.133299 28.3414
v -0.952438 0.163048 28.4267
v -0.894382 0.0932669 28.5827
v -0.978156 -0.0234988 28.6918
v -1.14068 -0.0993219 28.6719
v -1.64842 0.697941 29.0815
v -1.63643 0.790512 28.9525
v -1.51449 0.8823 28.9072
v -1.37443 0.904188 28.9797
v -1.32171 0.839693 29.1154
v -1.39604 0.737382 29.2121
v -1.54144 0.674296 29.197
v -1.95261 1.39509 29.4868
v -1.94064 1.47541 29.3694
v -1.83097 1.55691 29.3282
v -1.70618 1.57821 29.3941
v -1.66025 1.52327 29.5175
v -1.72776 1.43347 29.6056
v -1.85787 1.37643 29.5919
v -2.29547 2.06121 29.9083
v -2.28755 2.1385 29.8076
v -2.19072 2.21297 29.7723
v -2.07791 2.22852 29.8288
v -2.03406 2.17345 29.9347
v -2.09219 2.08923 30.0102
v -2.20853 2.03928 29.9984
v -2.82632 3.20613 30.7647
v -2.82198 3.28049 30.6789
v -2.73632 3.34869 30.6485
v -2.63384 3.35937 30.6964
v -2.59171 3.30449 30.7866
v -2.64166 3.22538 30.8511
v -2.74607 3.1816 30.8413
v -3.08492 3.68849 31.1786
v -3.0809 3.76122 31.0956
v -2.99947 3.83098 31.069
v -2.90193 3.84524 31.1189
v -2.86175 3.79327 31.2077
v -2.90917 3.7142 31.2686
v -3.00849 3.66757 31.2556
v -3.38218 4.17956 31.5716
v -3.37785 4.2492 31.4902
v -3.29778 4.31509 31.4627
v -3.20227 4.32761 31.5099
v -3.16324 4.27733 31.5962
v -3.21008 4.20212 31.6567
v -3.30751 4.15861 31.6458
v -3.59312 4.64906 31.9596
v -3.5878 4.71341 31.8792
v -3.50904 4.77303 31.8497
v -3.41615 4.78303 31.8933
v -3.37908 4.73588 31.9771
v -3.42574 4.66708 32.0381
v -3.52099 4.62845 32.0303
v -3.81826 5.13668 32.3013
v -3.81453 5.20014 32.2278
v -3.74108 5.25816 32.2014
v -3.65323 5.26705 32.2421
v -3.61713 5.22012 32.3193
v -3.65996 5.1527 32.3747
v -3.74947 5.11557 32.3667
v -4.21344 5.96514 33.0551
v -4.21074 6.02131 32.9923
v -4.14768 6.07295 32.9705
v -4.07174 6.08117 33.0063
v -4.04011 6.03978 33.0727
v -4.0766 5.97995 33.1196
v -4.15374 5.94674 33.1118
v -4.42065 6.34601 33.3926
v -4.41576 6.39405 33.3307
v -4.35742 6.44272 33.311
v -4.28957 6.45538 33.3484
v -4.2633 6.4225 33.4146
v -4.29839 6.36883 33.4598
v -4.36841 6.33479 33.45
v -4.67342 6.77204 33.6498
v -4.66718 6.81331 33.5896
v -4.61065 6.85481 33.5683
v -4.5464 6.86529 33.6019
v -4.52281 6.83686 33.6652
v -4.55764 6.79093 33.7105
v -4.62467 6.76208 33.7036
v -5.02473 7.59453 34.1919
v -5.01995 7.63436 34.1377
v -4.96816 7.67295 34.1183
v -4.90836 7.68124 34.1484
v -4.88558 7.65299 34.2052
v -4.91697 7.60947 34.246
v -4.9789 7.58345 34.2401
v -5.4124 8.31483 34.749
v -5.40841 8.35403 34.6978
v -5.36023 8.39369 34.6811
v -5.30412 8.40394 34.7114
v -5.28234 8.37708 34.766
v -5.31129 8.33331 34.8037
v -5.36917 8.30561 34.7962
v -5.63237 8.66754 34.9803
v -5.62604 8.7009 34.9284
v -5.57886 8.73728 34.9114
v -5.52636 8.7493 34.942
v -5.50807 8.72791 34.9972
v -5.53776 8.6892 35.0354
v -5.59308 8.66234 35.0279
v -5.82357 9.06142 35.1776
v -5.81787 9.09199 35.1295
v -5.7728 9.12253 35.1118
v -5.72231 9.13003 35.1377
v -5.70441 9.10885 35.1878
v -5.73259 9.07494 35.2243
v -5.78562 9.05383 35.2198
v -6.11322 9.79833 35.6319
v -6.1101 9.82242 35.5985
v -6.07845 9.84624 35.5868
v -6.04211 9.85185 35.6056
v -6.02843 9.83503 35.6408
v -6.04773 9.80845 35.6658
v -6.08546 9.79211 35.6619
v -6.4716 10.4942 36.1178
v -6.47157 10.4944 36.1175
v -6.47131 10.4946 36.1174
v -6.47102 10.4946 36.1175
v -6.47091 10.4945 36.1179
v -6.47107 10.4943 36.1181
v -6.47137 10.4941 36.118
v -6.5 10.5463 36.1453
v -0.469012 -0.990117 26.2698
v -0.587374 -1.0342 26.0906
v -0.796498 -0.983331 26.049
v -0.938909 -0.875819 26.1763
v -0.907369 -0.792621 26.3767
v -0.725628 -0.796387 26.4992
v -0.53054 -0.884281 26.4516
v -0.775381 -1.90051 26.7291
v -0.877948 -1.93997 26.5747
v -1.0588 -1.89637 26.5387
v -1.18176 -1.80254 26.6482
v -1.15423 -1.72914 26.8207
v -0.996944 -1.73144 26.9263
v -0.82834 -1.80771 26.8856
v -1.14677 -2.81674 27.1452
v -1.23587 -2.8473 27.007
v -1.39367 -2.80364 26.9729
v -1.50134 -2.71864 27.0685
v -1.47781 -2.65631 27.2219
v -1.34079 -2.66358 27.3175
v -1.19347 -2.73498 27.2834
v -1.76432 -4.34289 27.8516
v -1.83784 -4.37322 27.7439
v -1.96462 -4.33946 27.7171
v -2.04919 -4.26704 27.7915
v -2.02786 -4.21049 27.911
v -1.9167 -4.21239 27.9856
v -1.79942 -4.27132 27.9592
v -2.02644 -4.9915 28.2229
v -2.09765 -5.02659 28.1265
v -2.21623 -4.996 28.1021
v -2.2929 -4.92278 28.1681
v -2.26992 -4.86205 28.2748
v -2.1646 -4.85955 28.3418
v -2.05624 -4.91716 28.3187
v -2.27606 -5.60165 28.6543
v -2.34478 -5.63698 28.5631
v -2.45909 -5.60992 28.5411
v -2.53291 -5.54084 28.6048
v -2.51066 -5.48176 28.7063
v -2.40909 -5.47717 28.7691
v -2.30469 -5.53053 28.7459
v -2.47435 -6.19224 28.9963
v -2.54168 -6.22829 28.9087
v -2.65407 -6.20574 28.8897
v -2.72691 -6.14156 28.9536
v -2.70533 -6.0841 29.0523
v -2.6056 -6.07661 29.1114
v -2.5028 -6.12473 29.0865
v -2.64616 -6.7672 29.3978
v -2.71118 -6.8009 29.3118
v -2.81915 -6.77513 29.2908
v -2.88875 -6.70928 29.3507
v -2.86759 -6.65295 29.4463
v -2.77159 -6.64855 29.5057
v -2.67305 -6.6994 29.4841
v -3.08842 -7.8121 30.0768
v -3.14639 -7.83966 29.9961
v -3.24378 -7.81333 29.975
v -3.30724 -7.75294 30.0293
v -3.289 -7.70396 30.1181
v -3.20278 -7.70328 30.1746
v -3.11352 -7.75141 30.1562
v -3.2887 -8.29168 30.3848
v -3.34533 -8.32343 30.3131
v -3.438 -8.30198 30.2954
v -3.49693 -8.24348 30.3451
v -3.47775 -8.19199 30.4247
v -3.3949 -8.18627 30.4743
v -3.31076 -8.23064 30.4566
v -3.44645 -8.73132 30.7659
v -3.49862 -8.75936 30.6981
v -3.58563 -8.74155 30.6831
v -3.64195 -8.6913 30.7322
v -3.62518 -8.64644 30.8085
v -3.54794 -8.64076 30.8545
v -3.4684 -8.67854 30.8356
v -3.75575 -9.69037 31.321
v -3.79879 -9.70834 31.2581
v -3.87378 -9.69112 31.2438
v -3.92424 -9.65167 31.2888
v -3.91218 -9.61971 31.3592
v -3.84668 -9.61929 31.402
v -3.77706 -9.65074 31.385
v -3.93047 -10.154 31.5514
v -3.97042 -10.1687 31.4909
v -4.03923 -10.147 31.4747
v -4.08509 -10.1053 31.515
v -4.07347 -10.0749 31.5814
v -4.01311 -10.0788 31.624
v -3.94947 -10.114 31.6106
v -4.15279 -10.5706 31.8052
v -4.19248 -10.5882 31.7486
v -4.2599 -10.5699 31.7342
v -4.30428 -10.5296 31.7728
v -4.2922 -10.4975 31.8353
v -4.23276 -10.4979 31.8747
v -4.17072 -10.5304 31.8613
v -4.43628 -11.4129 32.3051
v -4.47365 -11.4278 32.2496
v -4.53916 -11.4123 32.2368
v -4.58348 -11.3782 32.2764
v -4.57324 -11.3511 32.3385
v -4.51615 -11.3515 32.3764
v -4.4552 -11.379 32.3615
v -4.72952 -12.2759 32.665
v -4.76235 -12.286 32.6127
v -4.82139 -12.2696 32.5998
v -4.86217 -12.239 32.6362
v -4.85399 -12.2173 32.6943
v -4.80301 -12.2208 32.7305
v -4.74762 -12.2469 32.7174
v -4.92079 -12.6796 32.8551
v -4.95078 -12.6901 32.8087
v -5.00289 -12.6731 32.796
v -5.03786 -12.6414 32.8266
v -5.02937 -12.6189 32.8775
v -4.98381 -12.6225 32.9103
v -4.93548 -12.6496 32.9003
v -5.10428 -13.06 33.0757
v -5.1302 -13.0712 33.0382
v -5.17498 -13.0605 33.0295
v -5.20491 -13.036 33.0559
v -5.19744 -13.0161 33.0977
v -5.1582 -13.0158 33.1233
v -5.11674 -13.0353 33.1135
v -5.40387 -13.8848 33.5165
v -5.49532 -14.1306 33.6121
v -0.786376 -0.478854 23.9334
v -0.696255 -0.537527 23.7271
v -0.602674 -0.740309 23.6622
v -0.576101 -0.9345 23.7874
v -0.636547 -0.97387 24.0085
v -0.738494 -0.828774 24.159
v -0.805175 -0.608471 24.1256
v 0.241827 -0.201456 24.2707
v 0.321308 -0.251683 24.0932
v 0.402647 -0.426709 24.0373
v 0.424594 -0.594734 24.1453
v 0.370621 -0.629233 24.3357
v 0.281372 -0.504227 24.4652
v 0.224053 -0.313848 24.4363
v 1.2337 0.16846 24.6119
v 1.30604 0.124978 24.4559
v 1.3799 -0.0287006 24.4074
v 1.39967 -0.176852 24.5027
v 1.35046 -0.207916 24.6702
v 1.26933 -0.0985006 24.7837
v 1.21737 0.0690023 24.7577
v 2.08958 0.423961 24.9057
v 2.15123 0.383815 24.7646
v 2.21164 0.24381 24.7188
v 2.22533 0.109374 24.803
v 2.18199 0.0817385 24.9537
v 2.11424 0.181715 25.0574
v 2.07312 0.334018 25.036
v 2.94832 0.672169 25.174
v 3.0098 0.63843 25.0505
v 3.0645 0.513845 25.01
v 3.07125 0.39223 25.083
v 3.02495 0.365163 25.2144
v 2.96047 0.453026 25.3054
v 2.92637 0.589657 25.2874
v 4.39116 1.08527 25.823
v 4.45562 1.05831 25.7172
v 4.51005 0.948832 25.6834
v 4.51346 0.839276 25.7472
v 4.46327 0.812138 25.8605
v 4.39729 0.887855 25.938
v 4.3652 1.00941 25.9213
v 5.00359 1.34011 26.1416
v 5.06708 1.31429 26.039
v 5.12337 1.20907 26.0079
v 5.13006 1.10366 26.0716
v 5.08212 1.07746 26.1821
v 5.01565 1.15018 26.2563
v 4.9807 1.26707 26.2383
v 5.64684 1.55385 26.4617
v 5.70491 1.5276 26.3601
v 5.75334 1.42315 26.3265
v 5.75566 1.31916 26.3862
v 5.71013 1.29393 26.4942
v 5.65103 1.36646 26.5692
v 5.62286 1.48214 26.5548
v 6.83698 1.88349 27.0307
v 6.89254 1.86033 26.9391
v 6.93871 1.76548 26.9093
v 6.94073 1.67037 26.9637
v 6.89707 1.64661 27.0614
v 6.84061 1.7121 27.1288
v 6.81387 1.81752 27.1151
v 7.3354 2.07645 27.358
v 7.39047 2.05605 27.2733
v 7.43455 1.96729 27.2452
v 7.43446 1.87701 27.2948
v 7.39027 1.85318 27.3848
v 7.33525 1.91376 27.4473
v 7.31083 2.01313 27.4354
v 7.8841 2.1964 27.6359
v 7.9295 2.17495 27.5541
v 7.96948 2.09171 27.5279
v 7.97393 2.00936 27.577
v 7.93951 1.98991 27.6645
v 7.89213 2.04801 27.7244
v 7.86747 2.13991 27.7117
v 8.89868 2.57371 28.095
v 8.93423 2.55377 28.0221
v 8.96779 2.48087 27.9986
v 8.97407 2.40992 28.0424
v 8.94835 2.39433 28.1204
v 8.91 2.44585 28.1739
v 8.88789 2.52568 28.1626
v 9.41449 2.68485 28.2977
v 9.44518 2.66544 28.2276
v 9.47217 2.59535 28.2034
v 9.47515 2.52734 28.2433
v 9.45187 2.51264 28.3173
v 9.41986 2.56231 28.3696
v 9.40323 2.63895 28.3608
v 9.91681 2.82826 28.4792
v 9.94995 2.81058 28.4132
v 9.98061 2.7445 28.3919
v 9.9857 2.67978 28.4312
v 9.96139 2.66515 28.5016
v 9.92598 2.71164 28.5501
v 9.90614 2.78423 28.5401
v 10.8312 3.14565 28.8937
v 10.8611 3.12803 28.8296
v 10.8916 3.06488 28.8094
v 10.8996 3.00374 28.8484
v 10.8791 2.99066 28.9172
v 10.8456 3.03549 28.964
v 10.8243 3.10447 28.9535
v 11.2921 3.32364 29.0066
v 11.3168 3.30475 28.9429
v 11.345 3.24281 28.923
v 11.3554 3.18447 28.9619
v 11.3403 3.17366 29.0303
v 11.3109 3.21852 29.0767
v 11.2895 3.28526 29.0662
v 11.7575 3.47684 29.1556
v 11.7823 3.45964 29.0955
v 11.8056 3.39986 29.0753
v 11.8098 3.34254 29.1102
v 11.7918 3.33082 29.1739
v 11.7651 3.37354 29.2184
v 11.7499 3.43852 29.2103
v 12.7049 3.69112 29.476
v 12.7254 3.67858 29.4309
v 12.745 3.63372 29.4161
v 12.749 3.59033 29.4429
v 12.7343 3.58108 29.491
v 12.712 3.61293 29.5242
v 12.6989 3.6619 29.5175
v 13.6409 3.99396 29.8342
v 13.9461 4.09219 29.9067
v -1.03183 -0.871816 21.5307
v -1.0213 -0.749084 21.3178
v -0.914139 -0.532791 21.2707
v -0.791041 -0.385812 21.4247
v -0.744703 -0.418825 21.664
v -0.810017 -0.606969 21.8083
v -0.937802 -0.808569 21.749
v -2.01384 -0.308368 21.7588
v -2.00636 -0.201583 21.5758
v -1.91432 -0.014936 21.5353
v -1.80702 0.111024 21.6679
v -1.76527 0.0814467 21.8736
v -1.8205 -0.0813955 21.9976
v -1.93112 -0.254879 21.9465
v -2.96568 0.278101 22.0762
v -2.95844 0.371799 21.9146
v -2.87314 0.534013 21.8776
v -2.77401 0.642593 21.9931
v -2.73569 0.615776 22.1741
v -2.78704 0.473756 22.2844
v -2.8894 0.323476 22.2408
v -4.55048 1.28253 22.5055
v -4.5498 1.36047 22.378
v -4.48087 1.48967 22.3481
v -4.39559 1.57284 22.4384
v -4.35818 1.54735 22.5808
v -4.39682 1.4324 22.6682
v -4.4824 1.31454 22.6347
v -5.20352 1.72934 22.7964
v -5.21018 1.80691 22.6805
v -5.14764 1.92886 22.6536
v -5.06298 2.00336 22.736
v -5.01997 1.9743 22.8657
v -5.05098 1.86357 22.9449
v -5.13267 1.75455 22.9141
v -5.876 2.12134 23.106
v -5.88591 2.19753 22.9964
v -5.82989 2.31664 22.9723
v -5.75013 2.38899 23.0517
v -5.70668 2.36009 23.175
v -5.73227 2.25171 23.2492
v -5.80762 2.14546 23.2185
v -6.48199 2.46917 23.3938
v -6.4925 2.54381 23.2876
v -6.44107 2.66136 23.2656
v -6.36644 2.73331 23.3444
v -6.32479 2.70547 23.4645
v -6.3475 2.59881 23.5356
v -6.41746 2.49365 23.5041
v -7.12142 2.78496 23.6739
v -7.12869 2.85576 23.5693
v -7.07437 2.96757 23.5458
v -6.99935 3.03621 23.6211
v -6.96013 3.00998 23.7385
v -6.98624 2.90864 23.8096
v -7.05802 2.8085 23.7808
v -8.21195 3.49849 24.1915
v -8.21854 3.56285 24.0961
v -8.16515 3.66233 24.0726
v -8.09199 3.72203 24.1388
v -8.05415 3.69698 24.2448
v -8.08011 3.60605 24.3108
v -8.15034 3.51772 24.2871
v -8.6692 3.82768 24.4894
v -8.67954 3.89111 24.4023
v -8.63337 3.98707 24.3828
v -8.56546 4.04329 24.4456
v -8.52695 4.01745 24.5434
v -8.54684 3.929 24.6026
v -8.61014 3.84454 24.5785
v -9.18647 4.09545 24.7423
v -9.1921 4.15173 24.6589
v -9.15239 4.24278 24.6417
v -9.09725 4.30003 24.7037
v -9.06819 4.28037 24.7982
v -9.0871 4.19861 24.854
v -9.13974 4.11631 24.8291
v -10.1894 4.63573 25.1387
v -10.1895 4.68187 25.064
v -10.1526 4.75987 25.0477
v -10.1064 4.81099 25.1021
v -10.0857 4.79674 25.1863
v -10.1061 4.72784 25.2368
v -10.1522 4.65619 25.2156
v -10.6621 4.92088 25.3079
v -10.6589 4.96253 25.2361
v -10.6178 5.03247 25.2186
v -10.5696 5.07804 25.2686
v -10.5506 5.06491 25.3483
v -10.5752 5.00298 25.3979
v -10.6248 4.93888 25.3799
v -11.0895 5.25453 25.4674
v -11.0894 5.29652 25.3992
v -11.0526 5.36577 25.3832
v -11.0066 5.41013 25.4315
v -10.9862 5.3962 25.5077
v -11.0067 5.33447 25.5543
v -11.0526 5.27142 25.5364
v -11.977 5.74499 25.8232
v -11.9751 5.7843 25.757
v -11.9422 5.8523 25.7425
v -11.9029 5.8978 25.7906
v -11.8869 5.88653 25.865
v -11.9063 5.82698 25.9098
v -11.9464 5.76399 25.8911
v -12.8802 6.24932 26.0266
v -12.8751 6.28318 25.965
v -12.8426 6.34406 25.951
v -12.8073 6.38612 25.9951
v -12.7957 6.37769 26.064
v -12.8166 6.32511 26.1059
v -12.8542 6.26798 26.0892
v -13.3138 6.55027 26.1565
v -13.3103 6.58121 26.1018
v -13.2784 6.63384 26.0885
v -13.2422 6.66853 26.1265
v -13.2289 6.65916 26.1873
v -13.2485 6.61278 26.2251
v -13.2863 6.56432 26.2114
v -13.7244 6.8557 26.3066
v -13.724 6.88265 26.2622
v -13.7014 6.92828 26.2524
v -13.6737 6.95824 26.2844
v -13.6616 6.94996 26.3341
v -13.6744 6.90968 26.3642
v -13.7024 6.86773 26.3519
v -14.6397 7.38628 26.6167
v -14.815 7.49074 26.651
v -0.260103 -0.601378 18.8316
v -0.328043 -0.662497 18.5855
v -0.56626 -0.718762 18.4907
v -0.795371 -0.727804 18.6185
v -0.842851 -0.682815 18.8727
v -0.672947 -0.617671 19.0619
v -0.413599 -0.581429 19.0436
v -0.117319 -1.75033 19.106
v -0.175246 -1.80509 18.8949
v -0.379785 -1.85432 18.8135
v -0.576914 -1.86095 18.923
v -0.618191 -1.81999 19.141
v -0.472534 -1.76228 19.3033
v -0.249624 -1.73127 19.2877
v 0.0241236 -2.9205 19.3082
v -0.0276176 -2.96409 19.1213
v -0.208557 -3.00259 19.0486
v -0.382444 -3.00701 19.1448
v -0.418337 -2.97401 19.3375
v -0.289209 -2.92846 19.4816
v -0.0922955 -2.90464 19.4686
v 0.22051 -4.84797 19.6711
v 0.180644 -4.89341 19.5246
v 0.0368368 -4.92732 19.4674
v -0.102622 -4.92418 19.5426
v -0.132718 -4.88635 19.6934
v -0.0307866 -4.84231 19.8065
v 0.126415 -4.82523 19.7965
v 0.312729 -5.67041 19.9206
v 0.276588 -5.7229 19.7866
v 0.142109 -5.75608 19.7334
v 0.010557 -5.74496 19.8011
v -0.0190065 -5.69792 19.9387
v 0.0756805 -5.65038 20.0425
v 0.223317 -5.63814 20.0345
v 0.368942 -6.46953 20.2287
v 0.334735 -6.52266 20.1012
v 0.206241 -6.55852 20.0515
v 0.0802194 -6.55012 20.1172
v 0.0515661 -6.50378 20.2487
v 0.141858 -6.4544 20.347
v 0.283104 -6.43915 20.3381
v 0.501668 -7.18879 20.4691
v 0.468876 -7.24347 20.3462
v 0.344755 -7.28407 20.3001
v 0.22277 -7.28001 20.3655
v 0.194779 -7.23434 20.4932
v 0.28186 -7.18147 20.587
v 0.418438 -7.16119 20.5763
v 0.61704 -7.90173 20.7775
v 0.584944 -7.95245 20.6572
v 0.463573 -7.98572 20.61
v 0.344322 -7.97648 20.6713
v 0.316989 -7.93168 20.7951
v 0.402157 -7.88507 20.888
v 0.535692 -7.87174 20.8802
v 0.733538 -9.2304 21.2497
v 0.704344 -9.27497 21.14
v 0.594149 -9.30395 21.0966
v 0.485931 -9.29551 21.1522
v 0.461181 -9.25602 21.2648
v 0.538537 -9.2152 21.3498
v 0.659747 -9.2038 21.3431
v 0.815293 -9.82655 21.5184
v 0.78865 -9.87332 21.4177
v 0.685761 -9.90254 21.3778
v 0.584102 -9.89222 21.4287
v 0.560225 -9.85012 21.5321
v 0.63211 -9.80794 21.6101
v 0.745626 -9.79745 21.604
v 0.854178 -10.4308 21.7768
v 0.828504 -10.4684 21.6809
v 0.73288 -10.4957 21.644
v 0.639313 -10.4924 21.6939
v 0.61826 -10.4608 21.793
v 0.685576 -10.4247 21.8666
v 0.790569 -10.4114 21.8594
v 1.05602 -11.5882 22.146
v 1.03277 -11.6138 22.0603
v 0.948918 -11.6336 22.0268
v 0.867613 -11.6326 22.0708
v 0.850076 -11.6116 22.1591
v 0.909513 -11.5864 22.2252
v 1.00117 -11.576 22.2194
v 1.12689 -12.7131 22.4382
v 1.10535 -12.734 22.3587
v 1.02793 -12.7484 22.3269
v 0.952928 -12.7454 22.3666
v 0.936826 -12.7272 22.448
v 0.991745 -12.7076 22.5098
v 1.07633 -12.7013 22.5054
v 1.18792 -13.2336 22.5839
v 1.16751 -13.26 22.5075
v 1.09228 -13.2803 22.478
v 1.01888 -13.2791 22.5174
v 1.00258 -13.2574 22.5962
v 1.05566 -13.2315 22.655
v 1.13814 -13.2209 22.6495
v 1.27687 -13.7456 22.7623
v 1.2561 -13.7662 22.6861
v 1.18241 -13.7854 22.6569
v 1.11128 -13.789 22.6967
v 1.09628 -13.774 22.7755
v 1.1487 -13.7519 22.8339
v 1.22906 -13.7393 22.828
v 1.45066 -14.8155 22.9392
v 1.43177 -14.8309 22.8704
v 1.36539 -14.8449 22.8435
v 1.30151 -14.8469 22.8787
v 1.28824 -14.8354 22.9496
v 1.33556 -14.8192 23.0027
v 1.40784 -14.8103 22.9981
v 1.47381 -15.3669 23.0704
v 1.45753 -15.3808 23.0109
v 1.39963 -15.3893 22.9867
v 1.34373 -15.386 23.0162
v 1.3319 -15.3734 23.0771
v 1.37307 -15.361 23.1236
v 1.43623 -15.3581 23.1206
v 1.48832 -15.9133 23.1752
v 1.47526 -15.927 23.127
v 1.42838 -15.9381 23.1083
v 1.38298 -15.9385 23.133
v 1.37325 -15.9277 23.1827
v 1.40652 -15.9139 23.2198
v 1.45773 -15.9075 23.2165
v 1.62616 -16.981 23.4515
v -0.191139 -0.13806 15.0484
v -0.0448106 -0.158338 14.8003
v 0.183973 -0.323627 14.7391
v 0.322933 -0.509461 14.9111
v 0.26743 -0.575902 15.1866
v 0.0592579 -0.47292 15.3582
v -0.144824 -0.278062 15.2967
v 0.627154 0.704471 15.3996
v 0.753903 0.688959 15.1879
v 0.950101 0.547973 15.1358
v 1.06801 0.387677 15.2824
v 1.01884 0.328779 15.5174
v 0.839614 0.415629 15.6637
v 0.665299 0.582828 15.6113
v 1.36183 1.60097 15.7949
v 1.47333 1.58713 15.6087
v 1.645 1.46189 15.5624
v 1.74757 1.31955 15.6909
v 1.7038 1.2673 15.8974
v 1.54666 1.34449 16.0265
v 1.39447 1.49298 15.9808
v 2.69023 3.00993 16.3893
v 2.7847 3.00556 16.2448
v 2.92001 2.90488 16.2076
v 2.99427 2.7837 16.3058
v 2.95156 2.73327 16.4653
v 2.82403 2.79157 16.5662
v 2.70773 2.91469 16.5324
v 3.23129 3.58958 16.7794
v 3.32545 3.59156 16.6474
v 3.45299 3.49761 16.6128
v 3.51788 3.37847 16.7016
v 3.47124 3.32385 16.847
v 3.34821 3.37489 16.9395
v 3.24141 3.49315 16.9094
v 3.7791 4.16652 17.1435
v 3.87169 4.17091 17.0182
v 3.99785 4.08471 16.9876
v 4.06259 3.97285 17.0747
v 4.01715 3.91955 17.2139
v 3.89575 3.96495 17.3004
v 3.78981 4.07486 17.2691
v 4.20365 4.72429 17.5033
v 4.29492 4.73017 17.3823
v 4.42007 4.6493 17.3543
v 4.48487 4.54258 17.4404
v 4.44052 4.49037 17.5756
v 4.32042 4.53199 17.6583
v 4.215 4.63609 17.6261
v 4.67148 5.27856 17.8487
v 4.75611 5.28 17.7287
v 4.87196 5.19542 17.6974
v 4.93179 5.08852 17.7783
v 4.89054 5.03979 17.9105
v 4.77929 5.08593 17.9945
v 4.68179 5.19219 17.967
v 5.58074 6.21111 18.4728
v 5.65732 6.21316 18.3654
v 5.76042 6.13612 18.3364
v 5.81239 6.03801 18.4077
v 5.7741 5.9927 18.5255
v 5.67439 6.03431 18.6012
v 5.58833 6.13152 18.5777
v 5.97585 6.62407 18.8205
v 6.05074 6.62964 18.7229
v 6.14945 6.5605 18.6979
v 6.19765 6.46871 18.7643
v 6.15904 6.42339 18.872
v 6.0627 6.45867 18.94
v 5.98117 6.54798 18.9171
v 6.36835 7.06762 19.1277
v 6.4335 7.06797 19.0341
v 6.52635 7.00554 19.0118
v 6.57699 6.92732 19.0776
v 6.54729 6.89223 19.182
v 6.4596 6.92668 19.2464
v 6.37997 7.00473 19.2222
v 7.09755 7.96855 19.608
v 7.14912 7.96296 19.5231
v 7.22746 7.90542 19.5017
v 7.27359 7.83926 19.56
v 7.25276 7.81429 19.6541
v 7.18067 7.84932 19.7131
v 7.1116 7.91797 19.6926
v 7.50929 8.36293 19.7907
v 7.55675 8.35624 19.7086
v 7.62739 8.29693 19.6857
v 7.66803 8.22967 19.7392
v 7.64805 8.20511 19.8288
v 7.58252 8.24174 19.8871
v 7.52076 8.31198 19.8701
v 7.88853 8.74775 20.0114
v 7.93922 8.74582 19.9338
v 8.0124 8.6926 19.914
v 8.05297 8.62815 19.9667
v 8.03038 8.60102 20.0524
v 7.96164 8.63162 20.1064
v 7.89851 8.69693 20.0882
v 8.55139 9.54137 20.4499
v 8.59704 9.53637 20.3744
v 8.66751 9.48631 20.3557
v 8.70974 9.42888 20.4081
v 8.69192 9.40733 20.492
v 8.62748 9.43788 20.5442
v 8.56493 9.49754 20.5255
v 9.26321 10.3835 20.7432
v 9.29943 10.3763 20.6775
v 9.35727 10.3311 20.6605
v 9.39317 10.2819 20.7049
v 9.3801 10.2658 20.7774
v 9.3279 10.2949 20.8233
v 9.27588 10.3473 20.8081
v 9.67927 10.7566 20.9319
v 9.70976 10.7517 20.8785
v 9.75521 10.7126 20.8636
v 9.78137 10.6689 20.8984
v 9.76856 10.6534 20.9568
v 9.72642 10.6778 20.9948
v 9.68668 10.7238 20.9837
v 10.0812 11.1292 21.1216
v 10.1026 11.1276 21.0873
v 10.1349 11.1046 21.0788
v 10.1536 11.0777 21.1024
v 10.1448 11.067 21.1405
v 10.115 11.0806 21.1643
v 10.0867 11.1083 21.1559
v 10.565 11.68 21.3949
v 1.09816 -0.405405 52.6177
v 0.934501 -0.405187 52.3644
v 0.929822 -0.410825 52.3641
v 0.926316 -0.408239 52.37
v 0.930995 -0.402601 52.3703
v 0.933262 -0.40903 52.3704
v 0.729554 -0.385469 52.093
v 0.73491 -0.384179 52.0843
v 0.739238 -0.393367 52.0856
v 0.733882 -0.394656 52.0943
v 1.22692 -0.096949 52.3699
v 0.554522 -0.395596 51.8471
v 0.546172 -0.388678 51.848
v 0.553127 -0.380306 51.8482
v 0.561477 -0.387224 51.8473
v 0.624925 -0.522551 52.6622
v 0.621116 -0.519406 52.6627
v 0.624276 -0.515588 52.6627
v 0.628085 -0.518732 52.6623
v 0.636614 -0.507967 53.1089
v 0.369558 -0.377809 51.557
v 0.366382 -0.388654 51.5534
v 0.359819 -0.389974 51.5632
v 0.362995 -0.379129 51.5668
v 0.973261 -0.719894 52.0139
v 0.971768 -0.725253 52.0122
v 0.968342 -0.725751 52.0169
v 0.969835 -0.720392 52.0186
v 1.65285 -1.01674 52.3871
v 1.65233 -1.01807 52.3865
v 1.65151 -1.01825 52.3878
v 1.65203 -1.01693 52.3883
v 1.66934 -1.03156 52.3972
v 0.158121 -0.366952 51.2831
v 0.16373 -0.359118 51.273
v 0.174181 -0.36823 51.2718
v 0.168572 -0.376065 51.2818
v 0.574583 0.119024 51.8151
v 0.577653 0.123277 51.8103
v 0.583029 0.118648 51.8097
v 0.579959 0.114395 51.8145
v 1.00566 0.439765 52.4511
v 1.00814 0.443242 52.4471
v 1.01254 0.439469 52.4466
v 1.01006 0.435992 52.4505
v 1.15428 0.60896 52.66
v -0.0059853 -0.378142 51.0202
v -0.0211822 -0.374451 51.0227
v -0.0169518 -0.359717 51.0266
v -0.00175489 -0.363408 51.0242
v 0.193403 -0.899393 52.5926
v 0.186731 -0.897772 52.5937
v 0.188587 -0.891302 52.5955
v 0.195259 -0.892923 52.5944
v 0.187889 -0.989433 53.0864
v -0.197066 -0.348305 50.7265
v -0.195771 -0.36252 50.7164
v -0.20299 -0.372198 50.7291
v -0.204285 -0.357983 50.7392
v 1.2938 -0.611018 51.4398
v 1.29443 -0.61734 51.4353
v 1.29117 -0.621638 51.4409
v 1.29054 -0.615316 51.4454
v 1.83766 -0.771305 51.5807
v 1.83749 -0.774489 51.5781
v 1.83589 -0.776788 51.5811
v 1.83605 -0.773605 51.5837
v 1.89398 -0.7916 51.6018
v -0.414555 -0.352881 50.4463
v -0.412624 -0.337121 50.4368
v -0.39517 -0.341627 50.4329
v -0.3971 -0.357387 50.4423
v 0.112458 0.407178 51.8471
v 0.113321 0.414262 51.8429
v 0.121134 0.412281 51.8412
v 0.120272 0.405197 51.8453
v 0.28676 0.687577 52.3311
v 0.28726 0.692626 52.3276
v 0.293147 0.691184 52.3264
v 0.292647 0.686135 52.3299
v 0.32496 0.758639 52.4192
v -0.596953 -0.355398 50.1394
v -0.616261 -0.359794 50.1422
v -0.618622 -0.342772 50.1525
v -0.599314 -0.338376 50.1496
v -0.0918843 -1.1589 51.53
v -0.100463 -1.16084 51.5313
v -0.101516 -1.15325 51.5358
v -0.0929365 -1.15131 51.5345
v -0.0350032 -1.45364 52.1014
v -0.851 -0.316854 49.7944
v -0.841886 -0.329283 49.7758
v -0.844806 -0.349883 49.7881
v -0.85392 -0.337454 49.8067
v 0.667393 -0.146222 50.5005
v 0.671587 -0.151748 50.4923
v 0.670211 -0.160968 50.4977
v 0.666018 -0.155442 50.506
v 1.32983 -0.0952588 50.7263
v -1.07659 -0.33993 49.506
v -1.08487 -0.314369 49.4976
v -1.05832 -0.308068 49.4906
v -1.05004 -0.333629 49.4991
v -0.780522 0.140034 51.098
v -0.78427 0.151748 51.0943
v -0.772137 0.154652 51.0912
v -0.76839 0.142939 51.0949
v -0.669171 0.573382 51.8667
v -0.67054 0.577205 51.8652
v -0.66646 0.578283 51.8642
v -0.665091 0.57446 51.8657
v -0.663256 0.590003 51.9083
v -3.52836 1.95562 51.4791
v -3.52736 1.96224 51.4698
v -3.52042 1.9693 51.4756
v -3.52142 1.96268 51.4849
v -3.52815 1.9654 51.4785
v -3.35323 1.80961 51.2353
v -3.35936 1.79466 51.2318
v -3.37361 1.80161 51.2271
v -3.36748 1.81656 51.2306
v -3.39465 1.79671 51.349
v -3.21201 1.67041 50.9625
v -3.19314 1.67033 50.9643
v -3.19463 1.65893 50.9794
v -3.21351 1.65901 50.9776
v -3.28683 2.27732 51.5124
v -3.27849 2.27726 51.5132
v -3.27918 2.27221 51.5198
v -3.28751 2.27226 51.519
v -3.28608 2.52028 51.6703
v -3.03738 1.47495 50.6834
v -3.04352 1.48161 50.6656
v -3.03564 1.4995 50.6696
v -3.0295 1.49284 50.6874
v -3.77909 1.72299 50.943
v -3.7828 1.72649 50.9344
v -3.77872 1.73545 50.9362
v -3.77502 1.73195 50.9449
v -4.42687 1.94915 51.3989
v -4.42978 1.95193 51.392
v -4.42677 1.95917 51.3936
v -4.42386 1.95639 51.4006
v -4.58065 1.99252 51.4576
v -2.85749 1.34131 50.4154
v -2.8577 1.31986 50.4168
v -2.87905 1.31991 50.4144
v -2.87884 1.34136 50.413
v -2.91324 1.45613 51.2306
v -2.91333 1.44482 51.2312
v -2.92458 1.44484 51.23
v -2.9245 1.45615 51.2294
v -3.04617 1.4327 52.0461
v -3.04615 1.42325 52.0457
v -3.05547 1.4233 52.0441
v -3.05549 1.43275 52.0445
v -3.14934 1.39698 52.572
v -2.70929 1.17047 50.0987
v -2.68678 1.17986 50.0943
v -2.67873 1.17063 50.1158
v -2.70124 1.16125 50.1202
v -2.88521 1.84378 50.5491
v -2.87289 1.84908 50.5469
v -2.8683 1.84308 50.5582
v -2.88062 1.83778 50.5604
v -3.12746 2.54068 50.9251
v -3.11701 2.54402 50.9226
v -3.11327 2.53961 50.9322
v -3.12372 2.53627 50.9347
v -3.15774 3.30785 51.3196
v -2.53383 0.996306 49.846
v -2.55025 0.995417 49.8234
v -2.54928 1.02329 49.8216
v -2.53285 1.02417 49.8442
v -3.23803 0.997757 50.2838
v -3.24833 0.997226 50.2719
v -3.24788 1.01299 50.2708
v -3.23758 1.01352 50.2827
v -3.82836 1.11317 50.8554
v -3.83701 1.11271 50.8457
v -3.83668 1.12563 50.8448
v -3.82803 1.12609 50.8545
v -4.5115 1.11219 51.3923
v -4.51761 1.11177 51.3831
v -4.51742 1.12281 51.3825
v -4.51131 1.12323 51.3917
v -4.72065 1.13983 51.5002
v -2.34687 0.861945 49.523
v -2.3342 0.834607 49.5302
v -2.36245 0.822761 49.5349
v -2.37512 0.850099 49.5277
v -2.3416 1.15303 50.3025
v -2.33419 1.1371 50.3062
v -2.35053 1.13008 50.3087
v -2.35794 1.14601 50.305
v -2.27856 1.28109 51.1241
v -2.27269 1.26775 51.1252
v -2.28605 1.26198 51.1264
v -2.29192 1.27531 51.1254
v -2.25324 1.33178 51.9929
v -2.24805 1.3201 51.9936
v -2.25966 1.31505 51.9955
v -2.26485 1.32673 51.9948
v -2.17437 1.38906 52.4056
v -2.20231 0.665993 49.2048
v -2.18097 0.684956 49.1888
v -2.16182 0.685759 49.2154
v -2.18316 0.666796 49.2313
v -3.03122 1.97584 49.8261
v -3.0214 1.98546 49.8187
v -3.01173 1.98487 49.8309
v -3.02155 1.97525 49.8383
v -3.26577 2.48545 49.9858
v -3.25585 2.49282 49.9783
v -3.24698 2.49264 49.9897
v -3.25691 2.48528 49.9973
v -3.49034 2.97894 50.1989
v -3.48202 2.98624 50.1926
v -3.47377 2.98521 50.2023
v -3.48209 2.97791 50.2086
v -3.57903 3.17306 50.3161
v -1.98293 0.482292 48.9159
v -2.00518 0.466557 48.8947
v -2.01835 0.497174 48.8858
v -1.99609 0.512909 48.907
v -3.09395 0.386811 50.1657
v -3.10509 0.379208 50.1564
v -3.11164 0.393678 50.1524
v -3.10049 0.401281 50.1617
v -3.46122 0.339029 50.6186
v -3.47079 0.332089 50.609
v -3.47704 0.345542 50.6055
v -3.46746 0.352482 50.6151
v -3.87083 0.252245 51.0278
v -3.87794 0.246467 51.0186
v -3.88321 0.257915 51.0155
v -3.87611 0.263693 51.0247
v -4.03857 0.220249 51.1548
v -1.80633 0.339364 48.5734
v -1.77733 0.316156 48.5827
v -1.80203 0.291705 48.5988
v -1.83103 0.314914 48.5895
v -1.70391 1.21687 50.004
v -1.69029 1.20574 50.0081
v -1.70203 1.19393 50.0151
v -1.71566 1.20506 50.011
v -1.55994 1.50194 50.8249
v -1.54801 1.49178 50.8272
v -1.55809 1.48153 50.8339
v -1.57002 1.49169 50.8315
v -1.4805 1.70979 51.2029
v -1.6404 0.106339 48.2643
v -1.62854 0.134573 48.2313
v -1.59922 0.154548 48.259
v -1.61108 0.126314 48.2919
v -2.82575 1.1622 48.8165
v -2.8212 1.17668 48.8013
v -2.80629 1.18538 48.8141
v -2.81084 1.1709 48.8293
v -3.44211 1.75023 49.096
v -3.43662 1.76181 49.0817
v -3.4233 1.76957 49.0932
v -3.42878 1.75798 49.1074
v -3.78073 2.15664 49.2577
v -1.38729 -0.0627631 47.9635
v -1.41114 -0.104177 47.9439
v -1.44896 -0.0738986 47.9259
v -1.42511 -0.032485 47.9455
v -2.172 -0.163337 49.4526
v -2.18423 -0.183746 49.444
v -2.20323 -0.169023 49.4361
v -2.191 -0.148614 49.4447
v -2.6453 -0.356001 50.1796
v -2.65532 -0.374358 50.1706
v -2.67282 -0.361497 50.1638
v -2.6628 -0.34314 50.1728
v -2.99334 -0.464488 50.9466
v -2.16903 -4.17123 51.039
v -2.12384 -3.94964 50.7553
v -2.12818 -3.93407 50.7586
v -2.11666 -3.93332 50.7704
v -2.11232 -3.9489 50.7671
v -2.1232 -3.94341 50.7663
v -2.03039 -3.71337 50.4877
v -2.03831 -3.7203 50.4679
v -2.05921 -3.71861 50.4757
v -2.05129 -3.71169 50.4954
v -2.04739 -3.95376 50.54
v -1.99402 -3.46503 50.2181
v -1.97005 -3.45772 50.2166
v -1.96323 -3.48122 50.211
v -1.98719 -3.48854 50.2125
v -1.94112 -3.5743 51.026
v -1.92998 -3.57093 51.0253
v -1.92684 -3.58186 51.0228
v -1.93797 -3.58523 51.0235
v -1.83189 -3.71996 51.547
v -1.91999 -3.25771 49.9169
v -1.9366 -3.23756 49.9161
v -1.92696 -3.22873 49.9387
v -1.91035 -3.24888 49.9395
v -2.42926 -3.68936 50.3937
v -2.43789 -3.67888 50.3933
v -2.43222 -3.6738 50.4046
v -2.42359 -3.68428 50.405
v -3.00884 -4.11258 50.7906
v -3.01497 -4.10308 50.7893
v -3.01058 -4.09897 50.799
v -3.00446 -4.10848 50.8002
v -3.34112 -4.23793 51.0248
v -1.83337 -3.00134 49.6529
v -1.83099 -3.01418 49.6286
v -1.85745 -3.02164 49.63
v -1.85983 -3.0088 49.6542
v -1.59586 -3.72229 49.9659
v -1.59409 -3.73044 49.9533
v -1.60867 -3.73453 49.9539
v -1.61044 -3.72639 49.9665
v -1.42657 -4.34212 50.4769
v -1.42509 -4.34892 50.4665
v -1.43703 -4.35266 50.4673
v -1.43851 -4.34586 50.4777
v -1.13113 -5.04449 50.8738
v -1.13099 -5.04535 50.872
v -1.1329 -5.0459 50.8721
v -1.13304 -5.04504 50.8739
v -1.12802 -5.06393 50.8811
v -1.79979 -2.73775 49.3206
v -1.77638 -2.71794 49.3259
v -1.75635 -2.74175 49.3264
v -1.77976 -2.76156 49.3211
v -1.98276 -2.82732 50.1179
v -1.96919 -2.81581 50.1205
v -1.95758 -2.82955 50.1207
v -1.97115 -2.84105 50.1181
v -2.00078 -2.88886 50.9403
v -1.9896 -2.87943 50.941
v -1.98014 -2.89058 50.9402
v -1.99132 -2.90001 50.9395
v -1.98482 -2.95117 51.7988
v -1.97507 -2.94287 51.7988
v -1.96677 -2.95262 51.7991
v -1.97652 -2.96091 51.7991
v -1.99266 -2.90696 52.198
v -1.7006 -2.52752 49.003
v -1.72963 -2.51183 48.9914
v -1.73204 -2.49403 49.0214
v -1.70301 -2.50972 49.033
v -2.1759 -3.08094 49.3919
v -2.19368 -3.07189 49.3854
v -2.19408 -3.06014 49.4028
v -2.17631 -3.06919 49.4093
v -2.60451 -3.70881 49.7146
v -2.61789 -3.70044 49.7085
v -2.6185 -3.69117 49.7226
v -2.60512 -3.69955 49.7287
v -3.21283 -4.22158 50.0516
v -3.22465 -4.21384 50.0457
v -3.22486 -4.20478 50.058
v -3.21304 -4.21252 50.0639
v -3.61053 -4.67015 50.408
v -1.62547 -2.2276 48.6969
v -1.6048 -2.24507 48.6685
v -1.63481 -2.26938 48.6616
v -1.65548 -2.25191 48.69
v -1.25024 -2.75575 49.2108
v -1.2367 -2.76754 49.1943
v -1.25512 -2.78286 49.1902
v -1.26866 -2.77107 49.2066
v -1.04273 -3.26838 49.8261
v -1.03155 -3.27827 49.8136
v -1.04613 -3.29067 49.8104
v -1.05731 -3.28078 49.8228
v -0.688736 -3.75945 50.4468
v -0.679702 -3.76689 50.4339
v -0.692736 -3.77811 50.4313
v -0.70177 -3.77068 50.4441
v -0.331441 -4.36955 50.9487
v -0.326856 -4.37328 50.9425
v -0.333629 -4.37807 50.9403
v -0.338213 -4.37434 50.9465
v -0.316753 -4.43511 51.0051
v -1.59731 -2.00962 48.3579
v -1.58178 -1.97249 48.3695
v -1.54654 -1.99121 48.3823
v -1.56207 -2.02834 48.3707
v -1.94642 -2.1735 49.0932
v -1.93644 -2.14986 49.0997
v -1.91383 -2.16145 49.1071
v -1.92381 -2.18509 49.1006
v -2.20656 -2.19042 49.8839
v -2.19765 -2.17157 49.8863
v -2.17935 -2.18079 49.8909
v -2.18826 -2.19965 49.8885
v -2.37821 -2.18567 50.735
v -2.37024 -2.16876 50.7367
v -2.3541 -2.17689 50.7418
v -2.36208 -2.19381 50.7401
v -2.69801 -2.12604 51.5401
v -2.69141 -2.11214 51.5415
v -2.67814 -2.11888 51.5457
v -2.68475 -2.13278 51.5443
v -2.73586 -2.12182 51.7754
v -1.46695 -1.75292 48.0153
v -1.5016 -1.74988 47.9887
v -1.52402 -1.72944 48.0203
v -1.48937 -1.73248 48.0468
v -1.82336 -2.44709 48.3102
v -1.84614 -2.4464 48.294
v -1.85968 -2.43182 48.3137
v -1.83689 -2.43252 48.3299
v -2.02336 -3.18713 48.6354
v -2.0411 -3.18594 48.6223
v -2.05198 -3.17491 48.638
v -2.03424 -3.1761 48.6511
v -2.40472 -3.93006 48.89
v -2.42007 -3.9281 48.8777
v -2.42934 -3.91697 48.8911
v -2.41398 -3.91894 48.9034
v -2.75188 -4.61196 49.3064
v -2.76617 -4.61187 49.2965
v -2.77387 -4.60112 49.3078
v -2.75958 -4.60121 49.3177
v -2.86411 -4.85952 49.4792
v -1.41978 -1.43311 47.6951
v -1.38019 -1.44288 47.6731
v -1.3981 -1.48309 47.6587
v -1.43769 -1.47333 47.6807
v -0.85167 -2.19905 49.067
v -0.831195 -2.20453 49.0574
v -0.839727 -2.22516 49.051
v -0.860201 -2.21968 49.0605
v -0.661514 -2.4283 49.5692
v -0.643254 -2.43273 49.559
v -0.650975 -2.45188 49.5535
v -0.669235 -2.44745 49.5637
v -0.409968 -2.66225 50.0422
v -0.393526 -2.66543 50.0307
v -0.400848 -2.68358 50.0252
v -0.417291 -2.6804 50.0367
v -0.121021 -2.92069 50.4781
v -0.106244 -2.9241 50.4696
v -0.113103 -2.93889 50.4636
v -0.12788 -2.93548 50.4721
v -0.0422476 -3.05548 50.6761
v -1.36012 -1.19285 47.3048
v -1.36353 -1.14263 47.3168
v -1.32118 -1.14678 47.3462
v -1.31777 -1.19699 47.3343
v -2.32784 -1.64901 48.5993
v -2.32905 -1.62378 48.6048
v -2.30678 -1.6255 48.6177
v -2.30557 -1.65074 48.6123
v -2.59722 -1.68119 49.1207
v -2.59704 -1.65752 49.123
v -2.57631 -1.65879 49.1346
v -2.57649 -1.68246 49.1323
v -2.90582 -1.74237 49.6127
v -2.90622 -1.72004 49.6162
v -2.88756 -1.7217 49.6289
v -2.88717 -1.74403 49.6254
v -3.25334 -1.83766 50.0751
v -3.25406 -1.82025 50.0786
v -3.23833 -1.82126 50.0868
v -3.23762 -1.83867 50.0833
v -3.32689 -1.86829 50.2522
v -1.2099 -0.882685 46.9752
v -1.24105 -0.895406 46.9252
v -1.29237 -0.881798 46.9537
v -1.26121 -0.869076 47.0037
v -1.36339 -2.45753 47.5331
v -1.37946 -2.46772 47.5092
v -1.40525 -2.45875 47.5228
v -1.38918 -2.44857 47.5466
v -1.45259 -3.28676 47.8599
v -1.46665 -3.29341 47.8376
v -1.48963 -3.28524 47.8497
v -1.47557 -3.27859 47.872
v -1.61542 -4.1106 48.1696
v -1.62781 -4.11711 48.1501
v -1.64786 -4.10809 48.1598
v -1.63546 -4.10158 48.1793
v -1.70272 -4.39686 48.3299
v -1.1978 -0.540972 46.6285
v -1.13154 -0.530528 46.6134
v -1.12642 -0.595387 46.5911
v -1.19268 -0.605831 46.6062
v -0.879713 -1.05781 48.1998
v -0.845174 -1.05277 48.1931
v -0.842143 -1.08678 48.1832
v -0.876683 -1.09181 48.1899
v -0.551619 -1.27787 48.9951
v -0.521369 -1.27242 48.9875
v -0.517916 -1.30284 48.9794
v -0.548167 -1.30829 48.987
v -0.383823 -1.44902 49.848
v -0.355473 -1.44491 49.8429
v -0.352701 -1.47296 49.8357
v -0.38105 -1.47706 49.8408
v -0.216673 -1.63862 50.4977
v 2.55942 2.28559 50.7005
v 2.56568 2.279 50.6939
v 2.56642 2.27136 50.7021
v 2.56015 2.27795 50.7088
v 2.56719 2.28023 50.703
v 2.35917 2.13254 50.4013
v 2.34792 2.14928 50.3885
v 2.36889 2.15951 50.3835
v 2.38014 2.14276 50.3962
v 2.36321 2.14861 50.3965
v 2.20488 1.99984 50.0588
v 2.18729 1.97673 50.0638
v 2.17001 1.99356 50.0808
v 2.1876 2.01668 50.0758
v 2.56835 1.89523 50.6308
v 1.98041 1.88603 49.7352
v 1.9996 1.8809 49.7103
v 2.01446 1.85784 49.7265
v 1.99527 1.86297 49.7514
v 2.56677 2.3978 49.9729
v 2.57727 2.3959 49.9607
v 2.58443 2.38367 49.9687
v 2.57393 2.38557 49.981
v 3.01686 2.94356 50.3728
v 3.02516 2.94173 50.3627
v 3.03154 2.93238 50.3696
v 3.02324 2.93422 50.3797
v 3.21509 3.14116 50.4455
v 1.79801 1.70463 49.4133
v 1.77154 1.72223 49.4047
v 1.79084 1.74813 49.3983
v 1.81731 1.73054 49.4069
v 1.70272 1.89011 50.1997
v 1.68792 1.90007 50.1952
v 1.69869 1.91458 50.1919
v 1.7135 1.90463 50.1963
v 1.63858 2.20245 50.9506
v 1.62646 2.21039 50.9462
v 1.63541 2.22203 50.9426
v 1.64753 2.2141 50.947
v 1.53767 2.50952 51.7386
v 1.52885 2.51501 51.7344
v 1.53531 2.52396 51.7325
v 1.54414 2.51847 51.7367
v 1.49452 2.56252 51.8565
v 1.63024 1.5935 49.0457
v 1.62344 1.55956 49.0464
v 1.60144 1.56454 49.0727
v 1.60824 1.59848 49.0719
v 2.19138 1.51731 49.6355
v 2.18724 1.49712 49.636
v 2.17319 1.50029 49.6507
v 2.17733 1.52049 49.6503
v 2.80627 1.36968 50.1538
v 2.80138 1.35383 50.1524
v 2.79004 1.35628 50.1644
v 2.79493 1.37214 50.1658
v 3.32222 1.0671 50.7633
v 3.31794 1.05275 50.7618
v 3.30734 1.05482 50.7723
v 3.31162 1.06917 50.7738
v 3.7525 0.947644 51.2131
v 1.39277 1.45684 48.7139
v 1.41012 1.46756 48.6818
v 1.4404 1.4464 48.691
v 1.42305 1.43567 48.7232
v 1.74314 2.12592 49.0288
v 1.75465 2.13417 49.0096
v 1.77345 2.12054 49.015
v 1.76194 2.11229 49.0342
v 2.03887 2.69173 49.5396
v 2.04841 2.69902 49.5249
v 2.0635 2.68845 49.5294
v 2.05396 2.68117 49.5441
v 2.32735 3.37965 49.9616
v 2.33512 3.38437 49.9472
v 2.3484 3.37454 49.9512
v 2.34063 3.36982 49.9656
v 2.76681 4.00103 50.3543
v 2.77262 4.00506 50.3443
v 2.7815 3.99684 50.3462
v 2.77569 3.9928 50.3562
v 2.85105 4.09387 50.4531
v 1.23406 1.27385 48.3528
v 1.19236 1.2818 48.3518
v 1.20034 1.32347 48.3503
v 1.24203 1.31553 48.3513
v 1.2725 1.26014 49.1714
v 1.24527 1.26527 49.1706
v 1.25043 1.2925 49.1696
v 1.27767 1.28736 49.1704
v 1.1965 1.35141 49.9852
v 1.17533 1.35536 49.9827
v 1.17952 1.37652 49.9806
v 1.2007 1.37257 49.9831
v 1.10418 1.46651 50.83
v 1.0854 1.46989 50.8269
v 1.08889 1.48892 50.8265
v 1.10767 1.48554 50.8297
v 0.923634 1.43953 51.6687
v 0.906795 1.44251 51.6654
v 0.90998 1.4596 51.6645
v 0.926819 1.45663 51.6678
v 0.845683 1.545 52.1546
v 1.04225 1.18652 47.9625
v 1.0525 1.1418 47.9523
v 1.02945 1.12775 47.9908
v 1.0192 1.17247 48.001
v 1.69558 1.20328 48.4647
v 1.70284 1.17311 48.4584
v 1.68557 1.16373 48.4832
v 1.67831 1.1939 48.4895
v 2.39589 1.28919 48.8891
v 2.39964 1.26587 48.8828
v 2.38633 1.25853 48.9019
v 2.38258 1.28184 48.9083
v 3.10399 1.1625 49.3631
v 3.10715 1.14184 49.3569
v 3.09396 1.13509 49.3729
v 3.0908 1.15575 49.379
v 3.7469 1.17501 49.9331
v 3.75145 1.15569 49.929
v 3.73865 1.14962 49.9435
v 3.73411 1.16894 49.9476
v 4.32672 1.20188 50.4738
v 0.799461 1.01267 47.6217
v 0.806434 1.04419 47.5823
v 0.856228 1.03361 47.5827
v 0.849255 1.0021 47.6221
v 0.8878 1.68211 48.0937
v 0.892777 1.70555 48.0681
v 0.927031 1.69828 48.0681
v 0.922053 1.67484 48.0937
v 1.06501 2.22116 48.6912
v 1.06897 2.24042 48.6729
v 1.09523 2.23492 48.6728
v 1.09127 2.21566 48.6911
v 1.14144 2.84605 49.2829
v 1.14466 2.86118 49.2647
v 1.16806 2.85643 49.2649
v 1.16484 2.84129 49.283
v 1.32183 3.52459 49.7864
v 1.32472 3.53919 49.7697
v 1.34601 3.53272 49.7678
v 1.34313 3.51812 49.7844
v 1.62981 4.0762 50.4354
v 1.63132 4.08336 50.4282
v 1.64116 4.08046 50.4274
v 1.63965 4.0733 50.4346
v 1.65282 4.15008 50.5006
v 0.635136 0.82488 47.1721
v 0.583791 0.811385 47.1797
v 0.571795 0.862679 47.1898
v 0.62314 0.876175 47.1822
v 0.852302 0.724259 47.9643
v 0.816436 0.714738 47.9689
v 0.807764 0.750525 47.9754
v 0.84363 0.760046 47.9708
v 0.903699 0.598006 48.784
v 0.875943 0.591362 48.7837
v 0.869318 0.618937 48.787
v 0.897074 0.62558 48.7872
v 0.884276 0.528248 49.6463
v 0.859619 0.522262 49.6456
v 0.853605 0.546556 49.6499
v 0.878263 0.552543 49.6505
v 0.924116 0.307045 50.4823
v 0.901116 0.301542 50.4817
v 0.895594 0.324209 50.4856
v 0.918593 0.329713 50.4862
v 0.906988 0.236145 51.3895
v 0.888795 0.231564 51.3906
v 0.88426 0.249782 51.3914
v 0.902453 0.254363 51.3903
v 0.934111 0.248213 51.6432
v 0.393361 0.735265 46.7724
v 0.422917 0.695943 46.7465
v 0.414092 0.661237 46.789
v 0.384536 0.70056 46.815
v 1.09961 0.92664 47.1684
v 1.12148 0.89946 47.1513
v 1.11324 0.87466 47.1801
v 1.09136 0.901841 47.1972
v 1.74908 1.26071 47.5632
v 1.7649 1.23963 47.5496
v 1.75884 1.22082 47.5717
v 1.74303 1.2419 47.5853
v 2.51964 1.44164 47.9263
v 2.53284 1.42269 47.9136
v 2.5253 1.40518 47.9318
v 2.5121 1.42413 47.9446
v 3.17999 1.6209 48.4607
v 3.19457 1.60393 48.4506
v 3.18618 1.58721 48.4665
v 3.17161 1.60418 48.4766
v 3.81957 1.87149 49.0632
v 3.83112 1.85738 49.0544
v 3.82346 1.84334 49.0668
v 3.8119 1.85745 49.0756
v 4.0384 1.88369 49.2536
v 0.137837 0.504292 46.3827
v 0.12074 0.548476 46.3474
v 0.177291 0.561795 46.3367
v 0.194388 0.517612 46.372
v 0.0661742 1.02739 47.0258
v 0.0542795 1.05922 47.0029
v 0.0934512 1.06871 46.9958
v 0.105346 1.03688 47.0186
v 0.153901 1.52049 47.6924
v 0.144606 1.5455 47.676
v 0.174473 1.5526 47.6699
v 0.183768 1.52759 47.6863
v 0.133266 2.02231 48.4066
v 0.125031 2.04278 48.3896
v 0.151598 2.04998 48.3854
v 0.159832 2.02952 48.4024
v 0.0732922 2.63098 49.0311
v 0.0654188 2.64991 49.0151
v 0.0901456 2.65487 49.0088
v 0.098019 2.63593 49.0247
v 0.242437 3.19565 49.7326
v 0.237197 3.20981 49.7228
v 0.25431 3.2131 49.7184
v 0.259551 3.19893 49.7282
v 0.249563 3.30718 49.8782
v -0.0363193 0.340288 45.9075
v -0.0855704 0.297438 45.9188
v -0.121296 0.345827 45.9466
v -0.0720444 0.388676 45.9353
v 0.691656 0.0100657 47.3802
v 0.665237 -0.0123015 47.3854
v 0.645508 0.0138665 47.3978
v 0.671927 0.0362337 47.3925
v 0.79934 -0.128678 47.9404
v 0.774057 -0.148654 47.9413
v 0.755411 -0.124592 47.9519
v 0.780694 -0.104617 47.951
v 0.95675 -0.27881 48.4803
v 0.933296 -0.297865 48.483
v 0.916683 -0.275655 48.4953
v 0.940138 -0.2566 48.4926
v 1.17047 -0.438333 49.0012
v 1.14836 -0.456847 49.0052
v 1.13144 -0.434793 49.0139
v 1.15356 -0.416278 49.0099
v 1.4331 -0.548207 50.0233
v -0.362485 0.211688 45.4803
v -0.316256 0.18478 45.4256
v -0.293795 0.128562 45.4723
v -0.340024 0.15547 45.527
v 0.854922 1.15436 46.1589
v 0.883633 1.14297 46.1321
v 0.89231 1.11034 46.1552
v 0.863598 1.12173 46.1821
v 1.50852 1.64197 46.498
v 1.5327 1.63076 46.4732
v 1.53897 1.60081 46.4929
v 1.51479 1.61202 46.5177
v 2.14831 1.99788 46.9884
v 2.1733 1.98935 46.9672
v 2.17684 1.95974 46.9833
v 2.15185 1.96827 47.0045
v 2.71531 2.38803 47.6094
v 2.73654 2.38057 47.5907
v 2.73937 2.35471 47.6041
v 2.71815 2.36217 47.6229
v 2.98912 2.49828 47.8003
v -0.606825 -0.0797085 45.0554
v -0.665803 -0.0249858 45.0226
v -0.60231 0.0294746 44.9993
v -0.543332 -0.0252482 45.032
v -0.672761 0.649814 46.5692
v -0.705472 0.681176 46.5543
v -0.670829 0.712088 46.5433
v -0.638119 0.680727 46.5583
v -0.764846 1.06615 47.3605
v -0.793756 1.09259 47.3445
v -0.763367 1.12082 47.3362
v -0.734458 1.09438 47.3522
v -0.909366 1.40527 48.1791
v -0.936244 1.43038 48.1656
v -0.907882 1.45591 48.1566
v -0.881004 1.43079 48.1701
v -0.907549 1.81438 49.0129
v -0.932191 1.83817 49.0023
v -0.90615 1.86029 48.9914
v -0.881508 1.83651 49.002
v -0.881859 2.1394 49.6754
v -6.86995 1.84892 48.6844
v -6.85729 1.84312 48.6904
v -6.86517 1.83124 48.6956
v -6.87783 1.83704 48.6896
v -6.86887 1.84259 48.694
v -6.62408 1.72934 48.4325
v -6.61779 1.74862 48.4145
v -6.60887 1.76451 48.4346
v -6.61517 1.74522 48.4526
v -6.62076 1.74927 48.434
v -6.28358 1.63492 48.1757
v -6.28829 1.60514 48.1599
v -6.31654 1.61738 48.1453
v -6.31183 1.64716 48.1611
v -6.52464 1.44865 48.5578
v -6.03485 1.56055 47.884
v -6.00001 1.56301 47.8968
v -6.00713 1.53597 47.9214
v -6.04198 1.5335 47.9086
v -6.33143 2.06425 48.441
v -6.31375 2.06521 48.447
v -6.31698 2.05108 48.4588
v -6.33466 2.05011 48.4528
v -6.48455 2.62735 48.9997
v -6.46995 2.62666 49.0029
v -6.47253 2.61538 49.0123
v -6.48713 2.61607 49.0092
v -6.49012 2.72305 49.1384
v -5.71774 1.40098 47.603
v -5.72113 1.41857 47.5686
v -5.71478 1.45285 47.5856
v -5.7114 1.43527 47.6199
v -6.51158 1.54741 47.66
v -6.51542 1.55769 47.6407
v -6.51087 1.57725 47.6502
v -6.50703 1.56696 47.6695
v -7.27651 1.5837 47.9177
v -7.27966 1.59214 47.902
v -7.27685 1.60816 47.91
v -7.2737 1.59972 47.9258
v -8.11629 1.64722 48.0023
v -8.1172 1.65447 47.9883
v -8.11391 1.66833 47.9952
v -8.113 1.66108 48.0093
v -8.43099 1.73869 48.0614
v -5.3632 1.33106 47.3075
v -5.3577 1.29171 47.3028
v -5.39486 1.28824 47.2884
v -5.40035 1.32758 47.2931
v -5.58714 1.23749 48.0796
v -5.58384 1.21287 48.0768
v -5.60727 1.21069 48.0684
v -5.61057 1.23531 48.0712
v -5.90994 1.07106 48.8057
v -5.90697 1.05162 48.8027
v -5.92532 1.05 48.7951
v -5.9283 1.06945 48.7982
v -6.19677 0.892469 49.5826
v -6.19358 0.875439 49.5784
v -6.21047 0.873604 49.573
v -6.21366 0.890634 49.5772
v -6.36271 0.598571 50.3603
v -6.36032 0.586878 50.3571
v -6.37178 0.585788 50.3526
v -6.37418 0.597481 50.3558
v -6.43124 0.551116 50.4807
v -5.07711 1.21394 46.9492
v -5.03977 1.23431 46.9543
v -5.03385 1.21419 46.9916
v -5.07118 1.19382 46.9866
v -5.46648 1.768 47.4014
v -5.44155 1.78127 47.4046
v -5.43673 1.76645 47.4283
v -5.46166 1.75319 47.4251
v -5.81369 2.39899 47.7817
v -5.7931 2.40693 47.7823
v -5.789 2.39498 47.8004
v -5.80959 2.38704 47.7998
v -5.98605 3.04964 48.3007
v -5.96773 3.05683 48.3009
v -5.96351 3.04562 48.3165
v -5.98183 3.03842 48.3163
v -6.31446 3.65217 48.7996
v -6.29818 3.65973 48.801
v -6.29457 3.64935 48.8153
v -6.31086 3.64179 48.8139
v -6.53907 4.09258 49.2051
v -4.72421 1.05894 46.6564
v -4.74009 1.06172 46.612
v -4.74553 1.10838 46.6169
v -4.72965 1.1056 46.6613
v -5.50685 0.93197 46.841
v -5.52022 0.933299 46.8113
v -5.52379 0.965595 46.8143
v -5.51042 0.964265 46.8441
v -6.21387 0.844521 47.233
v -6.22587 0.845229 47.2112
v -6.22922 0.869837 47.2138
v -6.21721 0.869129 47.2357
v -6.98081 0.65307 47.5538
v -6.98946 0.65418 47.5333
v -6.99182 0.676166 47.5355
v -6.98317 0.675056 47.556
v -7.78042 0.613205 47.8464
v -7.78967 0.613859 47.8278
v -7.78942 0.634613 47.8284
v -7.78017 0.633959 47.847
v -8.53632 0.654319 48.3209
v -8.54241 0.654676 48.3094
v -8.54243 0.667704 48.3098
v -8.53635 0.667347 48.3213
v -8.67782 0.649616 48.3747
v -4.37669 1.00895 46.3007
v -4.35209 0.963554 46.3094
v -4.39722 0.937845 46.3028
v -4.42182 0.983243 46.2941
v -4.52898 1.14486 47.091
v -4.5113 1.11246 47.0964
v -4.54349 1.09413 47.092
v -4.56117 1.12653 47.0865
v -4.68012 1.11742 47.8962
v -4.66628 1.0927 47.8974
v -4.69053 1.07886 47.8925
v -4.70437 1.10358 47.8912
v -4.83209 1.06008 48.7341
v -4.81955 1.03822 48.7339
v -4.84134 1.02574 48.7317
v -4.85388 1.0476 48.7319
v -4.81115 1.0271 49.5877
v -4.79939 1.00684 49.5869
v -4.81958 0.995232 49.5842
v -4.83133 1.0155 49.585
v -4.97892 0.910183 50.4604
v -4.96852 0.891604 50.4621
v -4.98659 0.881107 50.4577
v -4.99698 0.899686 50.456
v -5.11361 0.927148 50.9759
v -4.08781 0.848953 45.9137
v -4.05128 0.891723 45.902
v -4.02926 0.887339 45.9549
v -4.06578 0.844569 45.9665
v -4.59057 1.39705 46.2617
v -4.5643 1.42856 46.2538
v -4.54659 1.42324 46.2913
v -4.57286 1.39173 46.2992
v -5.15744 1.92908 46.5239
v -5.13567 1.95096 46.5165
v -5.12179 1.94662 46.5447
v -5.14356 1.92474 46.5521
v -5.56832 2.60503 46.8573
v -5.54893 2.6243 46.8504
v -5.53466 2.61835 46.874
v -5.55405 2.59908 46.8808
v -6.0524 3.14107 47.3156
v -6.03596 3.16081 47.3111
v -6.02231 3.15435 47.3323
v -6.03874 3.13462 47.3369
v -6.57692 3.67346 47.8182
v -6.56125 3.69139 47.8136
v -6.54744 3.68402 47.8321
v -6.56311 3.6661 47.8367
v -6.92044 4.18762 48.391
v -3.68876 0.716903 45.6034
v -3.71434 0.693108 45.5527
v -3.74214 0.746906 45.5415
v -3.71656 0.770701 45.5922
v -4.33673 0.408401 46
v -4.35774 0.389778 45.9643
v -4.37874 0.429175 45.9561
v -4.35773 0.447799 45.9918
v -4.96074 0.254602 46.5094
v -4.97858 0.239523 46.484
v -4.99506 0.269237 46.4779
v -4.97722 0.284316 46.5033
v -5.57262 -0.041298 47.0365
v -5.58648 -0.0538213 47.0123
v -5.60161 -0.0276377 47.0074
v -5.58775 -0.0151144 47.0317
v -6.26345 -0.304553 47.477
v -6.27694 -0.316649 47.4553
v -6.28821 -0.2917 47.4484
v -6.27472 -0.279604 47.4701
v -6.94901 -0.37333 48.0579
v -6.96307 -0.385051 48.0384
v -6.97399 -0.361486 48.0321
v -6.95993 -0.349765 48.0516
v -7.60786 -0.613509 48.6244
v -7.61561 -0.62032 48.6125
v -7.62335 -0.6068 48.6098
v -7.6156 -0.599989 48.6217
v -7.73404 -0.660461 48.7205
v -3.35208 0.66348 45.1882
v -3.30331 0.628296 45.2107
v -3.34364 0.579586 45.222
v -3.39241 0.61477 45.1994
v -3.54815 0.989328 45.9199
v -3.51151 0.962891 45.9352
v -3.54115 0.926347 45.9431
v -3.57779 0.952785 45.9278
v -3.61704 1.20268 46.7178
v -3.58862 1.18094 46.7243
v -3.61112 1.15265 46.7281
v -3.63954 1.17439 46.7216
v -3.68033 1.3227 47.569
v -3.65498 1.30341 47.5737
v -3.67482 1.27856 47.5787
v -3.70017 1.29785 47.574
v -3.65191 1.57392 48.3931
v -3.62863 1.55607 48.3973
v -3.64697 1.53323 48.4019
v -3.67025 1.55108 48.3977
v -3.71187 1.69197 49.2895
v -3.68993 1.67553 49.2958
v -3.70697 1.65316 49.2968
v -3.72892 1.6696 49.2905
v -3.93407 1.86413 50.1479
v -3.91668 1.85137 50.1549
v -3.93077 1.83388 50.1579
v -3.94815 1.84663 50.1509
v -3.95733 1.9713 50.4423
v -2.98325 0.446625 44.7703
v -2.96298 0.499763 44.7353
v -2.9343 0.524931 44.7901
v -2.95456 0.471793 44.8251
v -3.63677 0.908713 44.9874
v -3.62323 0.949315 44.9622
v -3.59946 0.966247 45.0024
v -3.613 0.925645 45.0275
v -4.36323 1.2375 45.208
v -4.35196 1.26794 45.1886
v -4.33389 1.28082 45.2192
v -4.34515 1.25038 45.2386
v -5.04027 1.74955 45.3914
v -5.02975 1.7761 45.3739
v -5.01024 1.78528 45.3995
v -5.02076 1.75874 45.417
v -5.66735 2.1914 45.7911
v -5.66067 2.21787 45.7768
v -5.64066 2.22494 45.7991
v -5.64734 2.19847 45.8135
v -6.34022 2.57098 46.2733
v -6.33327 2.59566 46.2591
v -6.31314 2.60165 46.2795
v -6.3201 2.57697 46.2936
v -6.90797 3.09605 46.7525
v -6.90219 3.11624 46.7411
v -6.88582 3.12106 46.7578
v -6.8916 3.10088 46.7693
v -7.14155 3.2474 46.9292
v -2.52952 0.345711 44.4343
v -2.54925 0.291062 44.394
v -2.60086 0.330439 44.3659
v -2.58113 0.385088 44.4062
v -3.00378 0.0347649 45.0385
v -3.01972 -0.0063095 45.0104
v -3.05864 0.0223581 44.9906
v -3.04271 0.0634325 45.0187
v -3.55219 -0.145329 45.6358
v -3.565 -0.177205 45.6158
v -3.59473 -0.155674 45.6005
v -3.58192 -0.123798 45.6206
v -4.03317 -0.41616 46.3078
v -4.04269 -0.443402 46.2876
v -4.07053 -0.425091 46.276
v -4.06101 -0.397849 46.2963
v -4.539 -0.794678 46.9076
v -4.54767 -0.819935 46.8891
v -4.57133 -0.80208 46.8758
v -4.56267 -0.776823 46.8943
v -5.15878 -0.961589 47.5558
v -5.1689 -0.986237 47.5404
v -5.19117 -0.96915 47.5277
v -5.18105 -0.944501 47.5432
v -5.6488 -1.20911 48.2839
v -5.6553 -1.22567 48.2732
v -5.67192 -1.215 48.2668
v -5.66542 -1.19845 48.2775
v -5.76221 -1.28673 48.4402
v -2.15343 0.244297 43.9518
v -2.08065 0.234171 43.9814
v -2.10522 0.169266 44.0196
v -2.178 0.179392 43.99
v -2.62558 1.19934 45.2409
v -2.58423 1.19205 45.2553
v -2.59728 1.15369 45.2734
v -2.63863 1.16098 45.259
v -2.67354 1.43056 45.7777
v -2.63467 1.42172 45.7857
v -2.64605 1.38586 45.8012
v -2.68492 1.3947 45.7931
v -2.73494 1.69902 46.2881
v -2.6989 1.69137 46.2978
v -2.71024 1.65917 46.3146
v -2.74628 1.66681 46.305
v -2.8181 2.00964 46.7755
v -2.78403 2.00299 46.7861
v -2.79421 1.97034 46.7983
v -2.82828 1.977 46.7877
v -3.21766 2.64703 48.4514
v -3.19983 2.64386 48.4578
v -3.2053 2.62671 48.4645
v -3.22314 2.62988 48.4581
v -3.25389 2.72109 48.5813
v -1.70366 -0.017537 43.5616
v -1.69977 0.0361587 43.4879
v -1.67602 0.106723 43.5406
v -1.67992 0.0530274 43.6143
v -3.30102 0.391939 43.8729
v -3.3067 0.424473 43.8328
v -3.2876 0.463225 43.8616
v -3.28193 0.430691 43.9016
v -4.14002 0.607112 44.0356
v -4.14403 0.63567 43.9999
v -4.12419 0.669072 44.0244
v -4.12018 0.640514 44.0601
v -4.88784 0.909941 44.3846
v -4.89635 0.937483 44.3537
v -4.87379 0.966991 44.3738
v -4.86528 0.93945 44.4047
v -5.62474 1.14407 44.8923
v -5.63237 1.16982 44.8626
v -5.6104 1.19773 44.8811
v -5.60277 1.17197 44.9108
v -6.38692 1.50248 45.2753
v -6.39202 1.52432 45.2491
v -6.37334 1.54832 45.2654
v -6.36824 1.52647 45.2917
v -6.7132 1.63881 45.4655
v -1.15977 -0.0827831 43.163
v -1.15887 -0.182924 43.1368
v -1.24927 -0.170899 43.0878
v -1.25017 -0.0707589 43.114
v -1.98067 -0.398685 44.5924
v -1.98133 -0.458082 44.5796
v -2.03658 -0.452145 44.555
v -2.03592 -0.392748 44.5678
v -2.37335 -0.652342 45.3584
v -2.37213 -0.703483 45.3439
v -2.42172 -0.699366 45.3252
v -2.42294 -0.648224 45.3397
v -2.66049 -0.89263 46.1725
v -2.66024 -0.940086 46.161
v -2.70541 -0.935919 46.1429
v -2.70565 -0.888463 46.1544
v -3.08312 -1.06308 46.9803
v -3.08397 -1.10844 46.9716
v -3.12517 -1.1038 46.9513
v -3.12432 -1.05844 46.9599
v -3.50183 -1.19068 47.7935
v -3.50385 -1.233 47.7886
v -3.54324 -1.22929 47.7727
v -3.54122 -1.18697 47.7776
v -3.79009 -1.24508 48.6095
v 1.0266 -6.51997 48.7693
v 1.02657 -6.51989 48.7693
v 1.02664 -6.51988 48.7693
v 1.02667 -6.51996 48.7693
v 1.02478 -6.52201 48.7733
v 0.994568 -6.23989 48.3979
v 0.978656 -6.24941 48.3777
v 0.95738 -6.25071 48.395
v 0.973293 -6.24119 48.4153
v 0.976754 -6.25002 48.3976
v 0.897627 -5.94815 48.085
v 0.926915 -5.93391 48.0711
v 0.938105 -5.96614 48.0616
v 0.908817 -5.98038 48.0755
v 0.927363 -5.95727 48.0931
v 0.828916 -5.68847 47.671
v 0.800817 -5.65918 47.6768
v 0.823809 -5.64302 47.7067
v 0.851907 -5.67231 47.7009
v 0.526464 -6.1623 48.2424
v 0.513391 -6.1486 48.245
v 0.524258 -6.14079 48.2586
v 0.537331 -6.15449 48.256
v 0.22178 -6.44967 48.6153
v 0.803584 -5.36938 47.3372
v 0.797018 -5.38895 47.2991
v 0.760303 -5.40627 47.3143
v 0.766869 -5.38669 47.3524
v 1.17625 -6.05597 47.5275
v 1.17361 -6.06879 47.5065
v 1.15229 -6.07804 47.5149
v 1.15493 -6.06521 47.5358
v 1.5904 -6.62578 47.9123
v 1.58819 -6.63627 47.8952
v 1.57134 -6.64467 47.9025
v 1.57356 -6.63419 47.9196
v 2.06062 -7.28625 48.1355
v 2.05753 -7.29377 48.1199
v 2.04239 -7.3003 48.1261
v 2.04548 -7.29278 48.1417
v 2.16183 -7.53474 48.226
v 0.669796 -5.05538 46.9432
v 0.70032 -5.02307 46.9387
v 0.731856 -5.05387 46.9315
v 0.701332 -5.08617 46.9359
v 0.755868 -5.06577 47.7432
v 0.775415 -5.04522 47.7405
v 0.795516 -5.06493 47.7361
v 0.775969 -5.08548 47.7388
v 0.977554 -5.11808 48.5178
v 0.992757 -5.10178 48.5147
v 1.00838 -5.11728 48.5099
v 0.993182 -5.13358 48.5131
v 1.1844 -5.1368 49.3337
v 1.19751 -5.12223 49.3292
v 1.21192 -5.13603 49.3266
v 1.19881 -5.1506 49.3311
v 1.40118 -4.99034 50.1349
v 1.41246 -4.97753 50.1303
v 1.42482 -4.98964 50.1269
v 1.41355 -5.00245 50.1314
v 1.52654 -5.00826 50.4129
v 0.63987 -4.79786 46.5284
v 0.596771 -4.78033 46.5247
v 0.602767 -4.75709 46.5647
v 0.645865 -4.77461 46.5684
v 0.379609 -5.39575 47.008
v 0.350149 -5.38386 47.0057
v 0.35506 -5.36642 47.0319
v 0.38452 -5.3783 47.0342
v 0.0576214 -6.02501 47.4033
v 0.0362839 -6.01363 47.3995
v 0.0402686 -5.99961 47.4192
v 0.0616061 -6.01099 47.423
v -0.398933 -6.52784 47.906
v -0.418016 -6.51795 47.9025
v -0.414214 -6.50454 47.9192
v -0.395131 -6.51443 47.9228
v -0.709704 -7.11613 48.4242
v -0.728259 -7.10788 48.4222
v -0.724393 -7.09544 48.4379
v -0.705838 -7.1037 48.4399
v -1.04642 -7.69683 49.0029
v -1.04831 -7.69597 49.0027
v -1.04782 -7.69454 49.0041
v -1.04592 -7.69539 49.0043
v -1.05412 -7.70731 49.0206
v 0.579311 -4.42013 46.1321
v 0.595188 -4.44005 46.0879
v 0.55979 -4.47666 46.0917
v 0.543913 -4.45674 46.1359
v 1.1398 -4.90596 46.4569
v 1.15294 -4.92145 46.4267
v 1.12765 -4.94749 46.4291
v 1.11451 -4.932 46.4593
v 1.59517 -5.34137 46.9639
v 1.60645 -5.35424 46.9422
v 1.58775 -5.37447 46.9445
v 1.57647 -5.3616 46.9662
v 2.18061 -5.76115 47.412
v 2.18909 -5.77144 47.3914
v 2.17196 -5.78898 47.3931
v 2.16348 -5.77869 47.4137
v 2.67297 -6.30457 47.8374
v 2.68197 -6.31484 47.819
v 2.66438 -6.32942 47.8186
v 2.65539 -6.31916 47.8369
v 3.04893 -6.84351 48.4349
v 3.05743 -6.8531 48.4185
v 3.0416 -6.86661 48.4182
v 3.0331 -6.85702 48.4346
v 3.34957 -7.1689 48.7156
v 0.439792 -4.12645 45.6702
v 0.459081 -4.07344 45.6765
v 0.512132 -4.09321 45.6804
v 0.492843 -4.14622 45.6741
v 0.303923 -4.23364 46.4639
v 0.318057 -4.19468 46.4679
v 0.357047 -4.20908 46.4704
v 0.342914 -4.24804 46.4664
v 0.299687 -4.24001 47.28
v 0.310692 -4.21034 47.2799
v 0.340361 -4.22135 47.2796
v 0.329355 -4.25102 47.2796
v 0.324981 -4.23336 48.1287
v 0.33469 -4.20704 48.1272
v 0.361025 -4.21664 48.1291
v 0.351316 -4.24297 48.1306
v 0.226022 -4.11502 48.9646
v 0.234942 -4.09075 48.9626
v 0.259291 -4.09961 48.9637
v 0.250371 -4.12388 48.9656
v 0.308249 -4.08384 49.8517
v 0.316638 -4.0609 49.8525
v 0.339569 -4.06924 49.8512
v 0.331179 -4.09218 49.8504
v 0.305263 -4.19716 50.7342
v 0.308183 -4.18916 50.7351
v 0.316172 -4.19215 50.7357
v 0.313252 -4.20015 50.7349
v 0.293123 -4.19456 50.8213
v 0.437679 -3.80929 45.1819
v 0.379027 -3.81034 45.1593
v 0.358294 -3.78297 45.212
v 0.416946 -3.78192 45.2345
v 0.27722 -4.50329 45.5819
v 0.233002 -4.505 45.5659
v 0.218236 -4.48205 45.6042
v 0.262453 -4.48034 45.6203
v 0.193364 -5.24766 45.9064
v 0.160125 -5.24648 45.8927
v 0.148752 -5.22867 45.9218
v 0.181991 -5.22985 45.9355
v -0.0953564 -5.96764 46.2642
v -0.124678 -5.9669 46.252
v -0.134089 -5.94798 46.2757
v -0.104767 -5.94872 46.2879
v -0.239287 -6.6348 46.7726
v -0.267054 -6.63677 46.7638
v -0.275095 -6.61812 46.7848
v -0.247328 -6.61615 46.7936
v -0.355696 -7.31888 47.3398
v -0.381889 -7.32015 47.3309
v -0.388982 -7.3006 47.3492
v -0.36279 -7.29933 47.358
v -0.589535 -7.89278 47.9845
v -0.613334 -7.8946 47.9771
v -0.619756 -7.87697 47.9936
v -0.595957 -7.87515 48.0009
v -0.635001 -8.25286 48.3094
v 0.325029 -3.405 44.7475
v 0.371605 -3.41563 44.6987
v 0.347792 -3.47905 44.6898
v 0.301216 -3.46842 44.7386
v 0.90712 -3.64383 45.2678
v 0.944258 -3.65259 45.2328
v 0.926564 -3.7008 45.2261
v 0.889426 -3.69204 45.2611
v 1.34478 -3.95806 45.8813
v 1.37499 -3.96542 45.8563
v 1.36179 -4.00271 45.8514
v 1.33158 -3.99534 45.8763
v 1.88591 -4.17523 46.5084
v 1.91054 -4.18082 46.4842
v 1.89932 -4.21377 46.4804
v 1.87469 -4.20817 46.5046
v 2.46201 -4.48433 47.0618
v 2.48573 -4.48971 47.0407
v 2.47321 -4.51859 47.034
v 2.44949 -4.5132 47.055
v 2.86119 -4.89626 47.7508
v 2.88466 -4.9022 47.7323
v 2.87303 -4.92967 47.7264
v 2.84956 -4.92374 47.7448
v 3.37272 -5.17234 48.4338
v 3.39366 -5.17726 48.4158
v 3.38466 -5.20362 48.4125
v 3.36372 -5.1987 48.4305
v 3.84736 -5.40835 49.0182
v 0.203017 -3.12398 44.2058
v 0.194794 -3.05416 44.2214
v 0.26265 -3.05154 44.2454
v 0.270873 -3.12136 44.2298
v -0.0428442 -3.39036 44.9428
v -0.0491162 -3.3368 44.9535
v 0.00304877 -3.33414 44.9707
v 0.00932076 -3.3877 44.96
v -0.284527 -3.48849 45.7266
v -0.287548 -3.44611 45.7293
v -0.246295 -3.44383 45.7396
v -0.243274 -3.48621 45.7369
v -0.455295 -3.52551 46.5667
v -0.457927 -3.48842 46.5683
v -0.422271 -3.48632 46.5787
v -0.419639 -3.52341 46.5772
v -0.769857 -3.58857 47.3629
v -0.772154 -3.55445 47.3642
v -0.739253 -3.5526 47.3735
v -0.736956 -3.58672 47.3721
v -0.929887 -3.62435 48.2499
v -0.932705 -3.59237 48.2537
v -0.90082 -3.59016 48.2586
v -0.898002 -3.62213 48.2547
v -1.02191 -3.82252 49.1212
v -1.02511 -3.79304 49.1274
v -0.995826 -3.79148 49.1351
v -0.99263 -3.82096 49.1288
v -1.34781 -4.02371 49.9905
v -1.34821 -4.01923 49.9912
v -1.34385 -4.01906 49.9925
v -1.34345 -4.02354 49.9918
v -1.3547 -4.02719 50.0349
v 0.209531 -2.72715 43.6963
v 0.156347 -2.75267 43.6505
v 0.104795 -2.73966 43.703
v 0.157979 -2.71414 43.7489
v 0.229558 -3.49142 44.0075
v 0.18887 -3.51325 43.9737
v 0.149335 -3.5006 44.0131
v 0.190023 -3.47877 44.0469
v 0.405836 -4.22499 44.3374
v 0.374116 -4.24102 44.3107
v 0.343531 -4.23183 44.3416
v 0.37525 -4.2158 44.3683
v 0.431301 -5.04623 44.6072
v 0.403696 -5.06006 44.5838
v 0.376515 -5.04751 44.6084
v 0.404121 -5.03368 44.6318
v 0.453924 -5.75718 45.0923
v 0.428769 -5.77427 45.0736
v 0.403605 -5.75976 45.0943
v 0.42876 -5.74267 45.1129
v 0.54365 -6.44058 45.6812
v 0.519926 -6.45604 45.663
v 0.49605 -6.44084 45.6812
v 0.519774 -6.42537 45.6994
v 0.45979 -7.14156 46.248
v 0.437266 -7.15606 46.2309
v 0.41484 -7.14169 46.2482
v 0.437364 -7.12718 46.2653
v 0.539782 -7.85896 46.8707
v 0.530026 -7.86568 46.8637
v 0.520451 -7.86097 46.8724
v 0.530207 -7.85425 46.8795
v 0.552204 -7.97118 46.9374
v 0.0333447 -2.27826 43.1896
v 0.100815 -2.26083 43.1525
v 0.108513 -2.33636 43.131
v 0.0410432 -2.35379 43.168
v 0.469921 -2.36216 43.8857
v 0.522388 -2.34927 43.8592
v 0.528648 -2.40701 43.8435
v 0.476181 -2.41991 43.87
v 0.862437 -2.59464 44.5768
v 0.903637 -2.5846 44.5576
v 0.908533 -2.62907 44.5449
v 0.867333 -2.63911 44.564
v 1.27962 -2.71781 45.3262
v 1.3138 -2.70845 45.3062
v 1.31943 -2.7478 45.2974
v 1.28526 -2.75716 45.3174
v 1.80534 -2.8025 46.0116
v 1.83697 -2.79372 45.9936
v 1.84034 -2.82922 45.9822
v 1.80871 -2.838 46.0002
v 2.22627 -3.10225 46.7585
v 2.25785 -3.09491 46.7444
v 2.26083 -3.12846 46.7336
v 2.22925 -3.1358 46.7477
v 2.6095 -3.2382 47.5703
v 2.63863 -3.23106 47.5566
v 2.64355 -3.26309 47.5503
v 2.61441 -3.27023 47.5641
v 3.07468 -3.30988 48.4082
v -0.0554003 -1.93995 42.5772
v -0.103886 -1.87038 42.5976
v -0.0400016 -1.84101 42.6492
v 0.00848391 -1.91057 42.6288
v -0.315042 -2.38854 43.2305
v -0.351658 -2.33517 43.2447
v -0.302361 -2.31121 43.2819
v -0.265744 -2.36458 43.2677
v -0.691542 -2.72615 43.8992
v -0.716469 -2.68176 43.9034
v -0.677087 -2.66207 43.9293
v -0.652159 -2.70646 43.9251
v -1.03608 -2.93023 44.6733
v -1.05816 -2.89139 44.6766
v -1.02357 -2.87359 44.6988
v -1.00148 -2.91243 44.6955
v -1.4113 -3.25747 45.3868
v -1.43178 -3.22201 45.3912
v -1.39964 -3.20591 45.4113
v -1.37916 -3.24137 45.4069
v -1.72094 -3.51667 46.2101
v -1.74087 -3.48374 46.2159
v -1.70882 -3.46684 46.2301
v -1.68889 -3.49977 46.2244
v -1.85881 -3.81919 47.0597
v -1.87821 -3.79009 47.068
v -1.84932 -3.77521 47.0833
v -1.82992 -3.8043 47.075
v -2.14393 -4.21428 47.7628
v -0.0779064 -1.39889 42.0359
v -0.112075 -1.44454 41.952
v -0.198474 -1.4677 41.9998
v -0.164305 -1.42205 42.0837
v 0.547067 -2.83462 42.6249
v 0.53046 -2.86962 42.5788
v 0.477136 -2.87902 42.6051
v 0.493743 -2.84403 42.6512
v 0.785943 -3.33256 42.8212
v 0.769621 -3.36121 42.778
v 0.721658 -3.36997 42.8019
v 0.73798 -3.34132 42.8451
v 0.967571 -3.82706 43.0781
v 0.953845 -3.85689 43.0389
v 0.906418 -3.85981 43.0577
v 0.920145 -3.82998 43.0969
v 1.09149 -4.29364 43.4069
v 1.07966 -4.32523 43.3723
v 1.03389 -4.32518 43.3879
v 1.04573 -4.29358 43.4225
v 1.47488 -5.67449 44.5649
v 1.4646 -5.70331 44.5346
v 1.424 -5.70375 44.5488
v 1.43429 -5.67494 44.5791
v 1.71528 -6.39344 45.1739
v 1.71171 -6.40406 45.1634
v 1.6978 -6.40562 45.1697
v 1.70136 -6.395 45.1802
v 1.75404 -6.47464 45.2334
v -0.331609 -0.908019 41.446
v -0.241484 -0.838883 41.4232
v -0.17983 -0.93067 41.3886
v -0.269956 -0.999807 41.4114
v 0.181793 -1.16279 43.0215
v 0.238022 -1.12042 43.01
v 0.277121 -1.17726 42.9918
v 0.220892 -1.21964 43.0033
v 0.516598 -1.22699 43.8506
v 0.563392 -1.18994 43.8365
v 0.598211 -1.23878 43.8237
v 0.551417 -1.27584 43.8379
v 0.774217 -1.22101 44.7072
v 0.818141 -1.18712 44.6965
v 0.849719 -1.23215 44.6835
v 0.805794 -1.26604 44.6942
v 1.06303 -1.36372 45.5751
v 1.10519 -1.33227 45.5679
v 1.1337 -1.37411 45.552
v 1.09154 -1.40556 45.5591
v 1.30935 -1.53199 46.4472
v 1.35022 -1.50206 46.4423
v 1.37879 -1.5428 46.4316
v 1.33792 -1.57273 46.4365
v 1.44785 -1.58261 47.4304
v 1.48516 -1.55546 47.4259
v 1.51149 -1.59289 47.4184
v 1.47417 -1.62003 47.4229
v 1.61134 -1.64975 48.0405
v 2.8388 5.87142 46.9553
v 2.82462 5.87704 46.9455
v 2.83421 5.89135 46.9398
v 2.84838 5.88572 46.9496
v 2.83462 5.88359 46.9515
v 2.72378 5.56997 46.5532
v 2.71881 5.53672 46.562
v 2.69344 5.54622 46.5837
v 2.6984 5.57947 46.575
v 2.71171 5.559 46.5722
v 2.50298 5.25376 46.1563
v 2.52612 5.25556 46.1199
v 2.56087 5.24124 46.1412
v 2.53773 5.23943 46.1777
v 2.78034 5.99587 46.2623
v 2.78929 5.99659 46.2481
v 2.80286 5.99102 46.2564
v 2.79391 5.9903 46.2706
v 2.80456 6.05765 46.2785
v 2.37795 4.87812 45.7777
v 2.3323 4.88001 45.7672
v 2.33717 4.92474 45.7541
v 2.38282 4.92285 45.7645
v 2.23699 5.05623 46.5434
v 2.21131 5.05747 46.5379
v 2.214 5.08269 46.531
v 2.23969 5.08146 46.5365
v 2.056 5.34888 47.2677
v 2.03512 5.34954 47.2622
v 2.03759 5.36987 47.2553
v 2.05848 5.36921 47.2608
v 1.84967 5.61892 48.0315
v 1.83346 5.61894 48.0257
v 1.835 5.63556 48.0214
v 1.85122 5.63554 48.0272
v 1.77473 5.66122 48.1762
v 2.21709 4.57515 45.2977
v 2.23114 4.52884 45.3015
v 2.20454 4.5241 45.3418
v 2.19049 4.57042 45.338
v 2.79478 4.81455 45.8045
v 2.80364 4.78452 45.8069
v 2.78484 4.78093 45.8318
v 2.77599 4.81095 45.8294
v 3.44633 5.00609 46.237
v 3.45063 4.98182 46.2365
v 3.43551 4.97876 46.2557
v 3.43121 5.00303 46.2562
v 4.07843 5.02002 46.7895
v 4.08247 4.99838 46.7887
v 4.06839 4.99518 46.8053
v 4.06435 5.01681 46.8061
v 4.69793 5.19798 47.325
v 4.70265 5.17877 47.3257
v 4.68993 5.1762 47.3406
v 4.68521 5.19541 47.3399
v 4.98861 5.26682 47.6085
v 1.99253 4.22133 44.906
v 2.00232 4.23932 44.8596
v 2.05212 4.23647 44.869
v 2.04233 4.21848 44.9154
v 1.98144 4.99914 45.1146
v 1.98802 5.0142 45.0833
v 2.02281 5.01179 45.0894
v 2.01623 4.99673 45.1208
v 1.98474 5.68974 45.5269
v 1.98971 5.70312 45.504
v 2.01624 5.70177 45.5089
v 2.01127 5.68839 45.5319
v 1.90836 6.45965 45.8631
v 1.91298 6.46937 45.8416
v 1.93657 6.4674 45.8458
v 1.93195 6.45768 45.8673
v 1.99157 7.23372 46.186
v 1.99565 7.24409 46.1666
v 2.01749 7.23964 46.1688
v 2.01341 7.22927 46.1882
v 2.12886 7.9422 46.6943
v 2.13213 7.95094 46.6789
v 2.14978 7.94762 46.6807
v 2.14651 7.93889 46.6962
v 2.15526 8.17902 46.7993
v 1.87823 3.82395 44.4258
v 1.82526 3.80621 44.4286
v 1.80733 3.85899 44.4239
v 1.8603 3.87673 44.4211
v 1.96212 3.88668 45.2268
v 1.92356 3.87368 45.2285
v 1.91046 3.9121 45.2252
v 1.94902 3.9251 45.2235
v 1.88991 3.98173 46.0297
v 1.86071 3.97168 46.0281
v 1.85096 4.00071 46.0238
v 1.88016 4.01075 46.0254
v 1.79395 4.08639 46.8621
v 1.76817 4.0773 46.8594
v 1.75918 4.10322 46.8579
v 1.78497 4.11231 46.8607
v 1.69487 4.0182 47.699
v 1.67112 4.00971 47.6959
v 1.66283 4.03366 47.6939
v 1.68659 4.04214 47.697
v 1.54651 4.14742 48.5633
v 1.52413 4.13973 48.563
v 1.5166 4.16179 48.5589
v 1.53897 4.16949 48.5592
v 1.55762 4.29713 49.3925
v 1.66568 3.52001 43.8872
v 1.70485 3.47269 43.8742
v 1.69165 3.44644 43.9297
v 1.65248 3.49376 43.9427
v 2.26765 3.88108 44.2983
v 2.29742 3.84586 44.2892
v 2.28516 3.82503 44.3295
v 2.2554 3.86025 44.3386
v 2.87364 4.31513 44.6224
v 2.89383 4.28672 44.6137
v 2.88423 4.27049 44.6442
v 2.86404 4.2989 44.653
v 3.58716 4.56828 45.0094
v 3.60495 4.54324 45.0014
v 3.59362 4.52722 45.0264
v 3.57583 4.55226 45.0344
v 4.1644 4.91279 45.5246
v 4.18309 4.89094 45.5196
v 4.17136 4.87584 45.5417
v 4.15266 4.89769 45.5467
v 4.73666 5.29254 46.0931
v 4.75384 5.27152 46.0879
v 4.74102 5.25631 46.1071
v 4.72384 5.27733 46.1123
v 5.28465 5.52189 46.7553
v 5.30072 5.5033 46.7513
v 5.28919 5.48959 46.7686
v 5.27312 5.50818 46.7726
v 5.57137 5.73449 47.0753
v 1.43869 3.0843 43.4156
v 1.42261 3.12137 43.3584
v 1.48913 3.14285 43.3536
v 1.5052 3.10578 43.4109
v 1.20459 3.74212 43.8316
v 1.19141 3.77279 43.7899
v 1.24201 3.78938 43.7861
v 1.25518 3.75872 43.8278
v 1.11345 4.34701 44.3667
v 1.10245 4.37292 44.3366
v 1.14144 4.38604 44.3336
v 1.15245 4.36013 44.3638
v 0.887615 4.96842 44.9046
v 0.87861 4.98901 44.8763
v 0.912633 5.00092 44.8741
v 0.921638 4.98032 44.9024
v 0.723575 5.66265 45.3715
v 0.714647 5.6829 45.3467
v 0.746507 5.69079 45.3417
v 0.755435 5.67053 45.3664
v 0.739959 6.29471 46.0008
v 0.731403 6.31544 45.9789
v 0.761486 6.32321 45.9745
v 0.770042 6.30248 45.9964
v 0.581765 6.92716 46.6103
v 0.573891 6.94544 46.5889
v 0.60144 6.95497 46.5869
v 0.609315 6.93669 46.6083
v 0.393888 7.59872 47.2222
v 1.33497 2.70015 42.8314
v 1.2812 2.64881 42.8479
v 1.23188 2.70506 42.8622
v 1.28565 2.7564 42.8457
v 1.61512 2.75726 43.5975
v 1.5736 2.71746 43.6089
v 1.53517 2.76055 43.6193
v 1.57669 2.80034 43.6078
v 1.76274 2.71074 44.4055
v 1.72894 2.68002 44.4083
v 1.6986 2.71387 44.4135
v 1.7324 2.74459 44.4108
v 1.82101 2.67916 45.2572
v 1.79167 2.65234 45.2587
v 1.76539 2.68146 45.2653
v 1.79473 2.70828 45.2638
v 1.99903 2.54181 46.0816
v 1.97192 2.51722 46.0829
v 1.94779 2.54412 46.0888
v 1.97489 2.56872 46.0875
v 2.05527 2.51103 46.9773
v 2.03015 2.48771 46.9814
v 2.0068 2.51309 46.9827
v 2.03192 2.53641 46.9787
v 2.19825 2.63254 47.8514
v 2.17483 2.61036 47.8581
v 2.15312 2.63471 47.8628
v 2.17654 2.65689 47.8561
v 2.49968 2.57385 48.7465
v 2.48156 2.5572 48.7505
v 2.4655 2.57573 48.7549
v 2.48362 2.59238 48.751
v 2.52714 2.57614 49.0496
v 1.04837 2.3517 42.2477
v 1.10998 2.31943 42.2083
v 1.12762 2.27495 42.2723
v 1.06602 2.30721 42.3117
v 1.59618 2.88278 42.5557
v 1.64531 2.8591 42.5263
v 1.65663 2.82241 42.5749
v 1.60751 2.8461 42.6042
v 2.02883 3.51152 42.8575
v 2.06643 3.4917 42.8338
v 2.07555 3.46317 42.8721
v 2.03794 3.48299 42.8958
v 2.63702 4.06177 43.1229
v 2.66917 4.04427 43.1021
v 2.67331 4.01562 43.1327
v 2.64116 4.03312 43.1535
v 3.14514 4.55739 43.6043
v 3.1781 4.54461 43.5884
v 3.17937 4.51566 43.6141
v 3.14641 4.52843 43.6301
v 3.58311 5.09301 44.1845
v 3.61361 5.08057 44.1689
v 3.61359 5.05199 44.1915
v 3.5831 5.06444 44.2072
v 4.13758 5.4949 44.7708
v 4.16683 5.48281 44.7559
v 4.16668 5.45548 44.7777
v 4.13742 5.46757 44.7926
v 4.59648 6.048 45.3895
v 4.62294 6.038 45.3771
v 4.62508 6.01647 45.3991
v 4.59862 6.02646 45.4115
v 4.87953 6.37814 45.6435
v 0.844947 1.82838 41.7165
v 0.790514 1.86675 41.666
v 0.849743 1.92133 41.6437
v 0.904176 1.88296 41.6942
v 0.5565 2.29114 42.3323
v 0.513609 2.32243 42.2953
v 0.559206 2.36522 42.2786
v 0.602096 2.33392 42.3156
v 0.415283 2.81131 42.9564
v 0.380824 2.83681 42.9292
v 0.416492 2.87023 42.9154
v 0.450951 2.84474 42.9426
v 0.174618 3.28338 43.6374
v 0.145736 3.30347 43.611
v 0.175775 3.33413 43.6015
v 0.204657 3.31403 43.6278
v -0.150574 3.80197 44.2476
v -0.177643 3.82086 44.2241
v -0.14903 3.84689 44.2121
v -0.121961 3.828 44.2356
v -0.24437 4.3735 44.9419
v -0.270473 4.39373 44.9229
v -0.243419 4.41812 44.9117
v -0.217316 4.39789 44.9307
v -0.445876 4.81234 45.7061
v -0.470888 4.83123 45.6873
v -0.446152 4.85729 45.6806
v -0.421141 4.8384 45.6994
v -0.749672 5.25831 46.4948
v -0.771974 5.27555 46.4801
v -0.750587 5.29839 46.4744
v -0.728285 5.28115 46.4892
v -0.822276 5.47095 46.9147
v 0.681431 1.41046 41.0359
v 0.654549 1.32831 41.0639
v 0.583432 1.36594 41.1061
v 0.610314 1.44809 41.0781
v 1.11689 1.5696 41.7257
v 1.09557 1.50598 41.7455
v 1.03957 1.53435 41.7764
v 1.06089 1.59796 41.7566
v 1.54309 1.56352 42.4447
v 1.52214 1.51368 42.4522
v 1.47712 1.53583 42.4737
v 1.49807 1.58567 42.4662
v 1.84142 1.50101 43.258
v 1.82342 1.45752 43.2639
v 1.784 1.47635 43.2824
v 1.80201 1.51984 43.2765
v 2.26524 1.47914 44.014
v 2.2488 1.43925 44.0208
v 2.21256 1.457 44.0375
v 2.229 1.4969 44.0307
v 2.58534 1.47151 44.8699
v 2.57052 1.43397 44.878
v 2.53431 1.45053 44.8884
v 2.54913 1.48806 44.8803
v 2.83025 1.62641 45.7311
v 2.8176 1.59092 45.7422
v 2.7839 1.60682 45.7546
v 2.79655 1.64232 45.7435
v 3.32128 1.72984 46.5518
v 3.31107 1.70314 46.5587
v 3.28684 1.71533 46.5701
v 3.29705 1.74203 46.5632
v 3.41624 1.72479 46.8385
v 0.296664 0.914207 40.4094
v 0.365883 0.906264 40.3287
v 0.436107 0.859177 40.3936
v 0.366888 0.867121 40.4743
v 0.945037 2.37609 40.889
v 0.990427 2.37922 40.8433
v 1.03012 2.34443 40.8803
v 0.984734 2.34131 40.926
v 1.1725 2.89149 41.0465
v 1.21177 2.89086 41.004
v 1.24726 2.85948 41.0372
v 1.20799 2.86011 41.0797
v 1.43024 3.36431 41.2746
v 1.46836 3.36709 41.2359
v 1.49881 3.33138 41.2634
v 1.46068 3.32861 41.3021
v 1.69611 3.77952 41.5849
v 1.73416 3.78565 41.5508
v 1.76124 3.74872 41.5744
v 1.72318 3.7426 41.6085
v 2.45855 5.03227 42.6909
v 2.4933 5.03858 42.6607
v 2.51801 5.00571 42.6823
v 2.48327 4.99939 42.7125
v 2.81724 5.72042 43.2692
v 2.84651 5.72644 43.2449
v 2.86869 5.70275 43.2657
v 2.83942 5.69672 43.29
v 2.94075 6.04827 43.4757
v 0.10521 0.239471 39.7691
v -0.0101934 0.263832 39.7312
v 0.0280064 0.371882 39.6843
v 0.14341 0.347521 39.7221
v -0.202053 0.994827 41.2379
v -0.275466 1.01162 41.2183
v -0.2527 1.08153 41.1929
v -0.179287 1.06474 41.2124
v -0.372264 1.36085 42.0241
v -0.43365 1.37277 42.0015
v -0.415007 1.4339 41.9831
v -0.353621 1.42198 42.0058
v -0.684916 1.65227 42.7981
v -0.741592 1.66293 42.7769
v -0.723659 1.71808 42.7567
v -0.666984 1.70742 42.7778
v -0.83847 2.1134 43.5851
v -0.89272 2.12641 43.5715
v -0.875462 2.17732 43.5514
v -0.821212 2.16432 43.5649
v -0.93058 2.41035 44.4542
v -0.982624 2.42292 44.4421
v -0.967457 2.47436 44.4303
v -0.915413 2.46179 44.4424
v -1.14116 2.61927 45.3886
v -1.18959 2.63133 45.3785
v -1.17543 2.67899 45.3675
v -1.127 2.66692 45.3776
v -1.20944 2.95034 46.3103
v -1.21119 2.95076 46.3099
v -1.21068 2.95246 46.3094
v -1.20893 2.95204 46.3098
v -1.2125 2.95511 46.3219
v -7.71851 -1.2214 45.6288
v -7.71806 -1.22114 45.6289
v -7.71796 -1.22147 45.6293
v -7.7184 -1.22173 45.6292
v -7.72084 -1.21876 45.6322
v -7.32084 -1.22789 45.2187
v -7.33142 -1.21842 45.1885
v -7.34115 -1.18909 45.2011
v -7.33057 -1.19857 45.2313
v -7.33558 -1.21014 45.2104
v -6.87529 -1.12905 44.8045
v -6.84843 -1.16421 44.7998
v -6.88333 -1.18937 44.7885
v -6.91019 -1.15421 44.7931
v -6.93163 -1.23645 45.3065
v -6.49916 -1.10857 44.3249
v -6.47193 -1.06723 44.3254
v -6.45371 -1.0798 44.3697
v -6.48094 -1.12114 44.3691
v -7.07509 -0.756997 44.7555
v -7.05996 -0.734195 44.7557
v -7.04832 -0.742228 44.7792
v -7.06345 -0.76503 44.7789
v -7.65768 -0.336588 45.1069
v -7.64304 -0.319431 45.1053
v -7.63373 -0.325635 45.125
v -7.64837 -0.342792 45.1265
v -8.11098 0.208856 45.5477
v -8.10461 0.216412 45.5468
v -8.10023 0.213665 45.5553
v -8.1066 0.206109 45.5561
v -8.14519 0.240554 45.58
v -6.01372 -1.09779 43.9096
v -6.03063 -1.10701 43.8619
v -6.06152 -1.0659 43.8649
v -6.0446 -1.05668 43.9126
v -6.61388 -1.58269 44.1254
v -6.62674 -1.59048 44.0954
v -6.6468 -1.56365 44.097
v -6.63394 -1.55587 44.127
v -7.16329 -1.98537 44.5454
v -7.17458 -1.99247 44.5227
v -7.19088 -1.97195 44.5244
v -7.17959 -1.96485 44.5471
v -7.71271 -2.51685 44.8918
v -7.72085 -2.52134 44.8703
v -7.73492 -2.50265 44.8717
v -7.72678 -2.49816 44.8932
v -8.37244 -2.94237 45.186
v -8.38054 -2.94731 45.1672
v -8.39113 -2.92907 45.1669
v -8.38303 -2.92414 45.1858
v -8.73569 -3.11296 45.4287
v -5.56428 -0.976408 43.4062
v -5.51835 -1.00402 43.4147
v -5.54618 -1.05059 43.4138
v -5.59211 -1.02297 43.4053
v -5.71051 -0.864394 44.1892
v -5.67785 -0.88396 44.1946
v -5.69751 -0.916989 44.1938
v -5.73017 -0.897424 44.1885
v -5.77817 -0.897335 44.9938
v -5.75309 -0.91234 44.9949
v -5.76798 -0.937394 44.9924
v -5.79306 -0.92239 44.9913
v -5.836 -0.959308 45.8301
v -5.81362 -0.972529 45.8297
v -5.82684 -0.994914 45.8297
v -5.84923 -0.981694 45.8301
v -5.75807 -0.917711 46.667
v -5.73722 -0.929945 46.666
v -5.74949 -0.950789 46.6653
v -5.77034 -0.938554 46.6663
v -5.79969 -1.04008 47.5395
v -5.78091 -1.05125 47.541
v -5.79187 -1.07003 47.5383
v -5.81065 -1.05886 47.5368
v -5.8834 -1.05553 47.9829
v -5.12662 -0.992971 42.8418
v -5.11477 -0.936448 42.8235
v -5.09085 -0.923902 42.8777
v -5.10269 -0.980425 42.896
v -5.81213 -0.721533 43.1773
v -5.80411 -0.679409 43.1644
v -5.78394 -0.671337 43.2036
v -5.79196 -0.713461 43.2164
v -6.55063 -0.508792 43.431
v -6.54202 -0.477741 43.4199
v -6.52624 -0.47163 43.4495
v -6.53484 -0.502681 43.4605
v -7.22546 -0.0976243 43.7343
v -7.21792 -0.0701411 43.7243
v -7.2009 -0.065858 43.7489
v -7.20845 -0.0933412 43.7589
v -7.89201 0.162036 44.1809
v -7.88752 0.188528 44.1737
v -7.87083 0.191731 44.1957
v -7.87532 0.165239 44.203
v -8.5884 0.399962 44.677
v -8.58353 0.424874 44.6697
v -8.56591 0.427101 44.6892
v -8.57078 0.402189 44.6965
v -9.16079 0.730767 45.267
v -9.15794 0.748163 45.2625
v -9.14577 0.749711 45.2759
v -9.14862 0.732315 45.2805
v -9.32001 0.782254 45.3936
v -4.59968 -0.935527 42.3674
v -4.61388 -0.976416 42.3143
v -4.67168 -0.941469 42.3028
v -4.65748 -0.900579 42.3559
v -4.97012 -1.49643 42.8185
v -4.98211 -1.52937 42.7802
v -5.02619 -1.50333 42.7716
v -5.01419 -1.47039 42.8099
v -5.39572 -1.90802 43.3707
v -5.40607 -1.93512 43.3433
v -5.44031 -1.91556 43.3369
v -5.42996 -1.88846 43.3643
v -5.74018 -2.43637 43.9388
v -5.74798 -2.4584 43.9126
v -5.77842 -2.44167 43.9076
v -5.77061 -2.41964 43.9338
v -6.17238 -2.9789 44.4286
v -6.18008 -3.00027 44.4057
v -6.20609 -2.98278 44.3981
v -6.1984 -2.9614 44.421
v -6.68451 -3.33787 45.0596
v -6.6929 -3.35906 45.0393
v -6.71774 -3.34272 45.0325
v -6.70935 -3.32153 45.0528
v -7.08051 -3.82923 45.6853
v -7.08752 -3.8481 45.6657
v -7.11187 -3.8347 45.6615
v -7.10486 -3.81582 45.6811
v -7.42375 -4.2827 46.2143
v -4.16542 -0.818331 41.7313
v -4.09157 -0.824307 41.7516
v -4.1035 -0.896922 41.7737
v -4.17735 -0.890946 41.7534
v -4.4179 -0.559738 42.4619
v -4.36067 -0.56441 42.4761
v -4.36923 -0.620713 42.4921
v -4.42646 -0.61604 42.4779
v -4.50592 -0.33573 43.246
v -4.46037 -0.341346 43.2508
v -4.46687 -0.386075 43.2602
v -4.51242 -0.380459 43.2553
v -4.54724 -0.191917 44.084
v -4.50754 -0.196805 44.0871
v -4.51305 -0.235303 44.097
v -4.55275 -0.230415 44.0939
v -4.58185 0.101785 44.8825
v -4.54531 0.0971333 44.8852
v -4.55047 0.061612 44.8939
v -4.58702 0.0662637 44.8912
v -4.61966 0.236702 45.766
v -4.58547 0.232966 45.7714
v -4.58984 0.198663 45.7754
v -4.62403 0.202399 45.77
v -4.82863 0.336426 46.6258
v -4.7965 0.333471 46.6338
v -4.80124 0.301369 46.641
v -4.83337 0.304324 46.633
v -5.00281 0.673797 47.4883
v -4.97833 0.671068 47.4932
v -4.98226 0.647087 47.4995
v -5.00675 0.649816 47.4947
v -5.03045 0.716933 47.7867
v -3.64547 -0.871545 41.1073
v -3.6591 -0.806017 41.0583
v -3.63861 -0.755266 41.1206
v -3.62499 -0.820794 41.1695
v -4.41486 -0.764674 41.3694
v -4.42788 -0.713386 41.3326
v -4.40879 -0.674407 41.3803
v -4.39577 -0.725695 41.417
v -5.18402 -0.814571 41.6423
v -5.19303 -0.774126 41.6129
v -5.17859 -0.743375 41.6507
v -5.16958 -0.78382 41.6801
v -6.00636 -0.69347 41.8589
v -6.01397 -0.658658 41.8334
v -5.99585 -0.632533 41.8636
v -5.98825 -0.667345 41.8891
v -6.73137 -0.597261 42.3009
v -6.74368 -0.564559 42.2805
v -6.72314 -0.540915 42.3061
v -6.71082 -0.573617 42.3264
v -7.44233 -0.575164 42.8518
v -7.45327 -0.544596 42.8321
v -7.432 -0.522539 42.8545
v -7.42106 -0.553107 42.8742
v -8.13036 -0.379037 43.3948
v -8.14075 -0.349617 43.376
v -8.12031 -0.328624 43.3977
v -8.10992 -0.358044 43.4164
v -8.86734 -0.351792 43.9848
v -8.87785 -0.324855 43.9685
v -8.86303 -0.305485 43.991
v -8.85252 -0.332422 44.0073
v -9.40575 -0.339513 44.2726
v -3.03581 -0.739989 40.5196
v -3.02777 -0.814008 40.4749
v -3.10994 -0.806552 40.4478
v -3.11798 -0.732533 40.4925
v -3.22344 -1.19122 41.1781
v -3.21791 -1.25017 41.1452
v -3.28233 -1.24489 41.1249
v -3.28785 -1.18594 41.1579
v -3.54804 -1.57249 41.8303
v -3.54379 -1.62011 41.8058
v -3.59468 -1.61605 41.7891
v -3.59892 -1.56843 41.8136
v -3.7705 -1.99845 42.5437
v -3.76578 -2.03739 42.5193
v -3.81045 -2.03558 42.5078
v -3.81517 -1.99665 42.5321
v -3.96685 -2.52927 43.1933
v -3.96249 -2.56572 43.1716
v -4.00255 -2.56215 43.1576
v -4.00691 -2.5257 43.1792
v -4.3534 -2.91556 43.9095
v -4.35093 -2.95168 43.8926
v -4.38856 -2.9482 43.8797
v -4.39103 -2.91208 43.8966
v -4.56822 -3.28878 44.7006
v -4.56546 -3.32303 44.6839
v -4.60285 -3.32214 44.6759
v -4.60561 -3.28789 44.6927
v -4.7207 -3.7397 45.5252
v -4.71847 -3.77227 45.5116
v -4.75309 -3.77165 45.5044
v -4.75532 -3.73909 45.518
v -4.9042 -3.97957 46.2025
v -2.51407 -0.659148 39.7538
v -2.43267 -0.622968 39.7818
v -2.41726 -0.698484 39.8346
v -2.49866 -0.734664 39.8065
v -2.94032 -0.353649 40.3962
v -2.87643 -0.325956 40.4163
v -2.86286 -0.385508 40.4552
v -2.92674 -0.413201 40.4352
v -3.23505 0.049085 41.0647
v -3.18139 0.0667484 41.0726
v -3.16957 0.018319 41.1004
v -3.22324 0.000655664 41.0924
v -3.40647 0.394191 41.8407
v -3.36009 0.40963 41.847
v -3.34926 0.367623 41.8703
v -3.39564 0.352185 41.8641
v -3.68585 0.79636 42.5535
v -3.64333 0.8107 42.5606
v -3.6336 0.771578 42.5815
v -3.67613 0.757238 42.5745
v -3.90962 1.11395 43.3779
v -3.87021 1.12804 43.3863
v -3.85937 1.08927 43.4005
v -3.89878 1.07518 43.3921
v -4.20773 1.26733 44.2196
v -4.17128 1.28208 44.231
v -4.1616 1.2457 44.2471
v -4.19805 1.23095 44.2357
v -4.62674 1.63841 44.9988
v -4.59324 1.65092 45.0073
v -4.58569 1.61917 45.0242
v -4.61919 1.60666 45.0157
v -4.75754 1.82561 45.5111
v -1.79504 -0.700436 39.0948
v -1.83452 -0.651624 39.0059
v -1.84335 -0.558187 39.0611
v -1.80387 -0.606999 39.15
v -2.59842 -0.831851 39.2763
v -2.63372 -0.795121 39.2089
v -2.63776 -0.721981 39.2509
v -2.60246 -0.75871 39.3183
v -3.32202 -1.08307 39.5969
v -3.35177 -1.05454 39.5448
v -3.35641 -0.997556 39.5787
v -3.32666 -1.02609 39.6308
v -4.14537 -1.30059 39.8031
v -4.16997 -1.27566 39.7577
v -4.16822 -1.22495 39.7845
v -4.14362 -1.24988 39.83
v -4.91863 -1.38735 40.1959
v -4.94833 -1.36604 40.1576
v -4.94093 -1.31803 40.1786
v -4.91123 -1.33934 40.2169
v -5.62411 -1.51561 40.7678
v -5.65187 -1.49585 40.7316
v -5.64406 -1.45046 40.7503
v -5.6163 -1.47022 40.7866
v -6.41634 -1.56138 41.227
v -6.44168 -1.54195 41.1916
v -6.43485 -1.49866 41.2104
v -6.40951 -1.51809 41.2459
v -7.19359 -1.70486 41.779
v -7.21866 -1.6879 41.7492
v -7.21673 -1.65027 41.7689
v -7.19166 -1.66723 41.7988
v -7.63775 -1.85509 42.0449
v -1.03612 -0.473608 38.3747
v -0.976975 -0.585904 38.3505
v -1.08668 -0.633051 38.3012
v -1.14582 -0.520756 38.3253
v -1.49103 -1.02546 39.8928
v -1.45398 -1.09744 39.8805
v -1.52453 -1.12917 39.8536
v -1.56158 -1.05719 39.8659
v -1.69395 -1.31606 40.7014
v -1.66098 -1.37501 40.6839
v -1.72178 -1.40332 40.6647
v -1.75475 -1.34437 40.6822
v -1.74326 -1.67444 41.5069
v -1.71247 -1.72851 41.4901
v -1.76795 -1.75351 41.4689
v -1.79874 -1.69944 41.4857
v -2.02171 -2.02517 42.3144
v -1.9947 -2.07817 42.3053
v -2.04631 -2.10084 42.2842
v -2.07331 -2.04784 42.2933
v -2.21576 -2.21725 43.1943
v -2.18995 -2.2681 43.1865
v -2.24086 -2.29208 43.1744
v -2.26667 -2.24123 43.1822
v -2.26774 -2.43645 44.1466
v -2.24384 -2.48434 44.1406
v -2.2915 -2.50669 44.1291
v -2.31541 -2.45879 44.1352
v -2.50051 -2.61603 45.0815
v -2.48979 -2.63727 45.0788
v -2.51077 -2.6471 45.0728
v -2.52149 -2.62586 45.0755
v -2.52536 -2.67136 45.2264
v 6.02531 -5.48686 44.363
v 6.02528 -5.48697 44.3628
v 6.02517 -5.48717 44.3629
v 6.0252 -5.48705 44.3631
v 6.02959 -5.48914 44.3637
v 5.63401 -5.19358 43.9351
v 5.63971 -5.1632 43.9263
v 5.66936 -5.17142 43.9171
v 5.66366 -5.2018 43.9258
v 5.65327 -5.18191 43.9307
v 5.30518 -4.93342 43.4118
v 5.26015 -4.93803 43.4151
v 5.26072 -4.91538 43.4544
v 5.30575 -4.91078 43.4511
v 5.31392 -5.0787 43.5418
v 4.93303 -4.56435 42.9479
v 4.94773 -4.57464 42.8986
v 4.9364 -4.6253 42.9058
v 4.9217 -4.61501 42.9551
v 5.7002 -4.70042 43.1129
v 5.71063 -4.70622 43.0871
v 5.70419 -4.73368 43.0907
v 5.69377 -4.72788 43.1165
v 6.38265 -4.83685 43.4993
v 6.3914 -4.84169 43.4779
v 6.38682 -4.86461 43.4812
v 6.37807 -4.85977 43.5026
v 7.09233 -4.91043 43.7148
v 4.4825 -4.30182 42.4152
v 4.47467 -4.24767 42.4206
v 4.52881 -4.23937 42.4158
v 4.53664 -4.29352 42.4104
v 4.53727 -4.43039 43.2024
v 4.532 -4.3945 43.2055
v 4.56785 -4.38897 43.2025
v 4.57313 -4.42486 43.1994
v 4.64876 -4.4106 43.9978
v 4.64447 -4.38263 43.9974
v 4.67216 -4.37842 43.9933
v 4.67646 -4.4064 43.9937
v 4.77509 -4.36761 44.8227
v 4.77106 -4.34275 44.8211
v 4.79594 -4.33881 44.8196
v 4.79997 -4.36367 44.8212
v 4.73702 -4.28696 45.6545
v 4.73324 -4.26433 45.6525
v 4.7559 -4.26073 45.6504
v 4.75968 -4.28336 45.6525
v 4.86161 -4.20836 46.2513
v 4.15362 -3.97047 41.8175
v 4.10319 -3.99686 41.8046
v 4.08296 -3.98422 41.8578
v 4.13339 -3.95783 41.8707
v 4.40059 -4.65334 42.1677
v 4.36442 -4.67287 42.159
v 4.34913 -4.66118 42.1964
v 4.3853 -4.64166 42.205
v 4.71655 -5.3455 42.4318
v 4.68819 -5.35775 42.4238
v 4.67632 -5.34854 42.452
v 4.70468 -5.33629 42.4599
v 4.83629 -6.11137 42.7604
v 4.81113 -6.12208 42.753
v 4.79959 -6.11133 42.7765
v 4.82476 -6.10062 42.784
v 5.07499 -6.77753 43.2111
v 5.05231 -6.78985 43.206
v 5.04157 -6.7789 43.2274
v 5.06425 -6.76658 43.2324
v 5.35136 -7.45738 43.7012
v 5.33044 -7.46807 43.6962
v 5.32013 -7.45639 43.7145
v 5.34105 -7.4457 43.7195
v 5.44192 -7.94312 44.1565
v 3.69478 -3.57928 41.2728
v 3.73012 -3.56765 41.218
v 3.73936 -3.63276 41.2102
v 3.70402 -3.64439 41.265
v 4.39022 -3.4784 41.6679
v 4.41919 -3.46927 41.6286
v 4.4265 -3.51799 41.6227
v 4.39752 -3.52712 41.6619
v 5.01206 -3.5121 42.1799
v 5.03646 -3.50477 42.1518
v 5.04249 -3.54196 42.1473
v 5.01809 -3.5493 42.1755
v 5.67015 -3.41251 42.7007
v 5.68948 -3.40627 42.6741
v 5.69529 -3.43908 42.6706
v 5.67596 -3.44533 42.6972
v 6.39058 -3.37894 43.1419
v 6.40946 -3.37285 43.1183
v 6.4118 -3.40299 43.1124
v 6.39291 -3.40909 43.136
v 7.03202 -3.51721 43.7347
v 7.05135 -3.5116 43.7136
v 7.05386 -3.54017 43.7083
v 7.03453 -3.54579 43.7294
v 7.70314 -3.48323 44.3101
v 7.71969 -3.47804 44.2901
v 7.72418 -3.50392 44.2871
v 7.70763 -3.50911 44.3071
v 8.09566 -3.45678 44.6188
v 3.24697 -3.32577 40.5886
v 3.20616 -3.26419 40.6069
v 3.27029 -3.22655 40.6232
v 3.3111 -3.28813 40.6048
v 3.24461 -3.63717 41.3382
v 3.21305 -3.58967 41.351
v 3.26214 -3.56022 41.3628
v 3.29369 -3.60772 41.35
v 3.16465 -3.79931 42.1349
v 3.14075 -3.76082 42.1386
v 3.17926 -3.73751 42.1448
v 3.20316 -3.776 42.1411
v 3.11641 -3.8763 42.9777
v 3.09548 -3.84276 42.98
v 3.12871 -3.82253 42.9874
v 3.14963 -3.85607 42.9851
v 2.94314 -4.04861 43.7898
v 2.924 -4.01766 43.7917
v 2.95466 -3.99911 43.7984
v 2.9738 -4.03006 43.7964
v 2.89555 -4.12178 44.6762
v 2.87725 -4.09305 44.6809
v 2.90634 -4.07485 44.683
v 2.92465 -4.10357 44.6783
v 2.98193 -4.30698 45.5391
v 2.96451 -4.28036 45.5464
v 2.99211 -4.26375 45.5517
v 3.00953 -4.29038 45.5444
v 2.86361 -4.61189 46.4182
v 2.85295 -4.59498 46.4218
v 2.87015 -4.58498 46.4259
v 2.88082 -4.60189 46.4223
v 2.86079 -4.63359 46.6234
v 2.8866 -2.89841 39.8845
v 2.84071 -2.95478 39.8399
v 2.79065 -2.96766 39.9078
v 2.83654 -2.91128 39.9523
v 3.30485 -3.5435 40.1618
v 3.2703 -3.58924 40.1283
v 3.2295 -3.59635 40.1802
v 3.26404 -3.55061 40.2137
v 3.84138 -4.09206 40.4367
v 3.81304 -4.12697 40.4097
v 3.7811 -4.13295 40.4509
v 3.80945 -4.09804 40.478
v 4.27087 -4.79553 40.6687
v 4.24622 -4.82523 40.6452
v 4.2152 -4.82552 40.678
v 4.23984 -4.79582 40.7016
v 4.66613 -5.39839 41.1219
v 4.64639 -5.43019 41.1036
v 4.61551 -5.4271 41.1314
v 4.63525 -5.39529 41.1498
v 5.11307 -5.94105 41.6781
v 5.09422 -5.9703 41.6602
v 5.06399 -5.96574 41.6846
v 5.08284 -5.93649 41.7025
v 5.40716 -6.57314 42.2389
v 5.38895 -6.60115 42.2219
v 5.36008 -6.59663 42.2454
v 5.37829 -6.56862 42.2624
v 5.86578 -7.13747 42.8354
v 5.84964 -7.1641 42.8206
v 5.82549 -7.16307 42.8452
v 5.84162 -7.13643 42.8599
v 6.2311 -7.58969 43.1541
v 2.31803 -2.50946 39.2276
v 2.36972 -2.45734 39.1742
v 2.41727 -2.5304 39.1489
v 2.36558 -2.58252 39.2023
v 2.81503 -2.3179 39.8474
v 2.85732 -2.2766 39.8077
v 2.89522 -2.33374 39.7886
v 2.85293 -2.37504 39.8283
v 3.34433 -2.28 40.4719
v 3.37919 -2.24637 40.4421
v 3.40932 -2.29183 40.4261
v 3.37446 -2.32547 40.4559
v 3.8443 -2.13588 41.1531
v 3.87182 -2.10771 41.1245
v 3.89967 -2.14606 41.1135
v 3.87216 -2.17423 41.1421
v 4.40357 -1.91421 41.7659
v 4.4296 -1.88774 41.7405
v 4.45284 -1.9237 41.7268
v 4.42681 -1.95016 41.7522
v 4.97085 -1.93005 42.4612
v 4.9981 -1.90512 42.4411
v 5.01981 -1.93889 42.4286
v 4.99256 -1.96382 42.4487
v 5.41936 -1.81811 43.2304
v 5.44489 -1.7942 43.2106
v 5.4687 -1.82572 43.2032
v 5.44317 -1.84963 43.223
v 5.88913 -1.60773 44.027
v 5.91381 -1.58511 44.0106
v 5.93609 -1.61423 44.004
v 5.91142 -1.63684 44.0204
v 6.29252 -1.54909 44.8717
v 1.84394 -2.18428 38.3918
v 1.76295 -2.14106 38.4212
v 1.81522 -2.07568 38.4691
v 1.89622 -2.1189 38.4396
v 1.90662 -2.66 39.0649
v 1.84302 -2.62545 39.0862
v 1.88355 -2.57276 39.1218
v 1.94714 -2.60731 39.1006
v 1.80936 -3.09728 39.7659
v 1.75953 -3.06481 39.7742
v 1.79214 -3.02129 39.7997
v 1.84197 -3.05377 39.7914
v 1.67998 -3.39987 40.5643
v 1.63706 -3.37218 40.5708
v 1.66467 -3.33439 40.5923
v 1.7076 -3.36208 40.5858
v 1.57023 -3.82954 41.3036
v 1.53071 -3.80414 41.3109
v 1.55667 -3.76925 41.3301
v 1.5962 -3.79466 41.3228
v 1.49262 -4.15718 42.1473
v 1.45554 -4.13413 42.156
v 1.48016 -4.09907 42.1681
v 1.51724 -4.12213 42.1594
v 1.58956 -4.43653 43.0003
v 1.55413 -4.41619 43.0122
v 1.57757 -4.38362 43.0264
v 1.61301 -4.40396 43.0145
v 1.59276 -4.94968 43.807
v 1.55994 -4.92979 43.8161
v 1.58177 -4.90103 43.8319
v 1.61459 -4.92092 43.8228
v 1.52525 -5.25091 44.6059
v 1.32233 -1.5963 37.6261
v 1.30508 -1.66498 37.5407
v 1.24086 -1.72867 37.6049
v 1.2581 -1.65998 37.6903
v 1.94535 -2.11672 37.8096
v 1.93564 -2.17291 37.7447
v 1.88288 -2.22057 37.7938
v 1.89259 -2.16438 37.8587
v 2.61424 -2.49465 38.1199
v 2.60788 -2.54026 38.0693
v 2.56725 -2.5785 38.1089
v 2.57361 -2.53289 38.1595
v 3.31024 -2.98443 38.3203
v 3.30361 -3.02293 38.2762
v 3.2633 -3.05205 38.3078
v 3.26993 -3.01355 38.3518
v 3.87805 -3.50974 38.7172
v 3.87795 -3.54962 38.6803
v 3.83563 -3.57268 38.7054
v 3.83574 -3.53281 38.7423
v 4.44079 -3.94737 39.2902
v 4.44085 -3.98453 39.2554
v 4.40026 -4.00563 39.2778
v 4.40021 -3.96847 39.3127
v 4.98509 -4.51108 39.7613
v 4.98394 -4.54599 39.7272
v 4.9457 -4.5665 39.7495
v 4.94685 -4.53159 39.7836
v 5.60029 -4.99588 40.318
v 5.60123 -5.02976 40.2885
v 5.56965 -5.05129 40.3122
v 5.56871 -5.01741 40.3417
v 6.12916 -5.30081 40.6623
v 0.54068 -1.1455 36.8178
v 0.589385 -1.02497 36.7811
v 0.697775 -1.08512 36.7274
v 0.64907 -1.20564 36.7641
v 1.33926 -1.03463 38.2853
v 1.37196 -0.957124 38.266
v 1.44375 -0.994775 38.2364
v 1.41105 -1.07228 38.2557
v 1.731 -0.957243 39.0707
v 1.75581 -0.892212 39.0476
v 1.81852 -0.92369 39.0263
v 1.79372 -0.988721 39.0494
v 2.07324 -0.723806 39.8486
v 2.09575 -0.663731 39.8269
v 2.15216 -0.693192 39.8038
v 2.12965 -0.753268 39.8255
v 2.55229 -0.675239 40.6341
v 2.57686 -0.618564 40.6208
v 2.62881 -0.646421 40.5981
v 2.60425 -0.703097 40.6114
v 2.8558 -0.660269 41.5018
v 2.87955 -0.605905 41.4904
v 2.93229 -0.631891 41.4764
v 2.90854 -0.686256 41.4879
v 3.01098 -0.558074 42.1253
v 3.03398 -0.505167 42.1132
v 3.08617 -0.530348 42.1023
v 3.06316 -0.583254 42.1144
v 3.18958 -0.518433 42.7508
v 3.21229 -0.468564 42.7433
v 3.26003 -0.492459 42.7289
v 3.23732 -0.542329 42.7363
v 3.40442 -0.538557 43.3688
v 3.41905 -0.503143 43.3589
v 3.45287 -0.520311 43.3475
v 3.43824 -0.555724 43.3575
v 3.53791 -0.484855 43.6198
v 0.334686 8.45306 42.131
v 0.334526 8.45298 42.1309
v 0.334449 8.45313 42.1309
v 0.334608 8.45322 42.1309
v 0.33353 8.45425 42.1356
v 0.321258 7.93234 41.6094
v 0.345357 7.90611 41.6105
v 0.335272 7.89828 41.6438
v 0.311173 7.92451 41.6427
v 0.331372 7.91865 41.6284
v 0.22018 7.3204 41.1411
v 0.214926 7.33147 41.092
v 0.260192 7.35403 41.0923
v 0.265446 7.34296 41.1413
v 0.0322843 7.72476 41.2441
v 0.260397 6.71563 40.6178
v 0.223359 6.67374 40.6304
v 0.179969 6.71103 40.6268
v 0.217006 6.75291 40.6142
v 0.395785 6.89953 41.378
v 0.373898 6.87465 41.3846
v 0.348316 6.89661 41.3825
v 0.370202 6.92148 41.3759
v 0.380351 7.02682 42.1651
v 0.362463 7.00629 42.1677
v 0.341793 7.02387 42.1642
v 0.359682 7.0444 42.1617
v 0.335037 7.1521 42.9838
v 0.319068 7.13348 42.9848
v 0.30042 7.14942 42.9837
v 0.316389 7.16803 42.9826
v 0.338118 7.13629 43.5204
v 0.158998 6.14756 40.0225
v 0.211343 6.12363 40.006
v 0.220509 6.1049 40.0621
v 0.168163 6.12882 40.0787
v 0.555993 6.79919 40.2679
v 0.593009 6.78315 40.2569
v 0.597673 6.76759 40.2954
v 0.560657 6.78364 40.3064
v 0.903063 7.502 40.4305
v 0.929855 7.48739 40.4212
v 0.933286 7.47507 40.4504
v 0.906495 7.48968 40.4597
v 1.43552 8.1087 40.6501
v 1.45911 8.09554 40.6415
v 1.46092 8.08227 40.6665
v 1.43733 8.09543 40.6752
v 1.82998 8.7576 40.994
v 1.85351 8.74754 40.9873
v 1.8545 8.7346 41.0104
v 1.83098 8.74465 41.017
v 2.217 9.44852 41.3697
v 2.23593 9.43979 41.364
v 2.23576 9.42777 41.382
v 2.21683 9.43649 41.3876
v 2.36611 9.61419 41.524
v 0.0971803 5.43999 39.4836
v 0.060828 5.4539 39.4307
v 0.102752 5.5018 39.4145
v 0.139104 5.4879 39.4674
v -0.395418 5.93678 39.8755
v -0.424224 5.94883 39.8379
v -0.393582 5.98502 39.826
v -0.364776 5.97297 39.8636
v -0.73423 6.47106 40.3684
v -0.757744 6.48178 40.3415
v -0.734929 6.50993 40.3328
v -0.711415 6.49921 40.3597
v -1.20213 6.93902 40.8867
v -1.22138 6.94681 40.861
v -1.20162 6.97227 40.8539
v -1.18238 6.96448 40.8796
v -1.67547 7.48571 41.316
v -1.69403 7.49345 41.2933
v -1.6741 7.51447 41.2842
v -1.65554 7.50673 41.3069
v -1.96219 8.10041 41.8757
v -1.98056 8.109 41.8553
v -1.9618 8.12923 41.8469
v -1.94343 8.12064 41.8674
v -2.39734 8.62195 42.4348
v -2.41232 8.6284 42.4168
v -2.3978 8.64707 42.4114
v -2.38281 8.64062 42.4294
v -2.58316 8.83684 42.646
v 0.132668 4.82696 38.8033
v 0.114232 4.75792 38.829
v 0.0461243 4.78397 38.8501
v 0.0645596 4.853 38.8245
v 0.442849 5.08172 39.5051
v 0.428456 5.02827 39.5232
v 0.375731 5.04764 39.5385
v 0.390125 5.10109 39.5204
v 0.690136 5.18156 40.2737
v 0.676695 5.13905 40.2814
v 0.634876 5.15387 40.2903
v 0.648317 5.19638 40.2826
v 0.850385 5.2497 41.0996
v 0.838591 5.21246 41.105
v 0.802513 5.22528 41.1145
v 0.814307 5.26252 41.1091
v 1.15533 5.27682 41.8863
v 1.1443 5.24257 41.891
v 1.11105 5.25444 41.8995
v 1.12208 5.28869 41.8947
v 1.30677 5.33781 42.7575
v 1.29708 5.30576 42.7647
v 1.26475 5.3164 42.7686
v 1.27444 5.34845 42.7613
v 1.45464 5.57108 43.5955
v 1.44619 5.54125 43.6052
v 1.41632 5.55194 43.612
v 1.42478 5.58177 43.6024
v 1.8249 5.72513 44.4379
v 1.81971 5.70811 44.4425
v 1.80306 5.71442 44.4471
v 1.80825 5.73144 44.4424
v 1.85326 5.74519 44.6132
v -0.0298772 4.16657 38.0785
v 0.039897 4.16419 38.0258
v 0.0898624 4.13911 38.093
v 0.0200881 4.14148 38.1458
v 0.213274 4.91864 38.2726
v 0.268668 4.91934 38.2325
v 0.306616 4.89639 38.2845
v 0.251222 4.89568 38.3246
v 0.302603 5.69881 38.4777
v 0.346391 5.69802 38.4455
v 0.376675 5.6804 38.4871
v 0.332886 5.68119 38.5193
v 0.568565 6.49575 38.6232
v 0.606056 6.49495 38.5955
v 0.630468 6.47363 38.629
v 0.592977 6.47443 38.6568
v 0.796427 7.2187 39.003
v 0.832769 7.2238 38.9805
v 0.854013 7.19981 39.0093
v 0.817671 7.19471 39.0318
v 0.950156 7.9466 39.4961
v 0.983936 7.95081 39.4744
v 1.00326 7.92605 39.4998
v 0.969477 7.92184 39.5214
v 1.27024 8.61786 39.9866
v 1.30265 8.62179 39.9661
v 1.32094 8.59805 39.9903
v 1.28853 8.59412 40.0109
v 1.43348 9.36827 40.5217
v 1.46386 9.37304 40.5035
v 1.48183 9.35524 40.5287
v 1.45146 9.35047 40.547
v 1.57595 10.0966 40.8545
v -0.0231574 3.36051 37.3947
v -0.105131 3.3626 37.3451
v -0.0821399 3.44904 37.3107
v -0.000166251 3.44694 37.3603
v -0.435807 3.65084 38.0336
v -0.501728 3.65362 37.9966
v -0.484179 3.72248 37.9705
v -0.418258 3.7197 38.0076
v -0.758273 4.06245 38.6609
v -0.812458 4.06507 38.6327
v -0.798548 4.12053 38.6111
v -0.744364 4.11791 38.6393
v -1.14259 4.38169 39.3534
v -1.18665 4.38222 39.3258
v -1.17664 4.43096 39.3107
v -1.13259 4.43042 39.3383
v -1.63404 4.68499 39.9845
v -1.67539 4.6857 39.9602
v -1.66434 4.72902 39.9427
v -1.623 4.7283 39.9671
v -1.95089 5.15028 40.6786
v -1.99145 5.15335 40.6598
v -1.98106 5.19398 40.644
v -1.94051 5.19091 40.6628
v -2.27843 5.44134 41.4574
v -2.31697 5.44379 41.4388
v -2.3095 5.48475 41.4287
v -2.27096 5.4823 41.4473
v -2.6903 5.68278 42.2722
v -2.72768 5.68568 42.2568
v -2.72085 5.72451 42.2475
v -2.68347 5.7216 42.2628
v -2.93564 5.96861 43.1393
v -2.96119 5.9706 43.1287
v -2.95644 5.99713 43.1223
v -2.9309 5.99515 43.1329
v -3.06442 6.05477 43.365
v -0.0409249 2.65708 36.5062
v -0.0175153 2.56453 36.5407
v -0.100293 2.56554 36.5995
v -0.123703 2.65809 36.5649
v 0.344102 3.04988 37.1202
v 0.361977 2.97581 37.1456
v 0.295108 2.97495 37.1901
v 0.277234 3.04902 37.1647
v 0.802923 3.29659 37.7663
v 0.811796 3.23323 37.7781
v 0.755645 3.23144 37.8109
v 0.746772 3.2948 37.7991
v 1.18408 3.43464 38.5261
v 1.1917 3.3807 38.5352
v 1.14361 3.37847 38.5622
v 1.13599 3.43241 38.5531
v 1.63879 3.66273 39.2187
v 1.6459 3.61316 39.2283
v 1.60095 3.61134 39.2523
v 1.59384 3.66091 39.2427
v 1.99713 3.8507 40.0289
v 2.00447 3.80492 40.0396
v 1.9598 3.80149 40.0556
v 1.95246 3.84727 40.0449
v 2.20166 4.13858 40.856
v 2.21028 4.09613 40.8699
v 2.16854 4.09351 40.8878
v 2.15991 4.13596 40.8739
v 2.63988 4.50215 41.6195
v 2.64705 4.46102 41.6306
v 2.60869 4.45974 41.6505
v 2.60152 4.50086 41.6393
v 3.01355 4.71292 42.4748
v 3.01788 4.68103 42.4806
v 2.98758 4.67911 42.4928
v 2.98325 4.711 42.487
v 3.10593 4.7638 42.7986
v -0.240202 1.72824 35.7171
v -0.183345 1.75364 35.6206
v -0.0840491 1.75001 35.6782
v -0.140906 1.72461 35.7747
v -0.229664 2.54864 35.8391
v -0.185269 2.57382 35.7646
v -0.106993 2.56794 35.8093
v -0.151388 2.54276 35.8838
v -0.35014 3.32121 36.1043
v -0.314542 3.34369 36.0454
v -0.252079 3.34085 36.082
v -0.287677 3.31836 36.141
v -0.421875 4.17793 36.2477
v -0.391447 4.19617 36.197
v -0.337625 4.1871 36.2261
v -0.368053 4.16886 36.2767
v -0.373557 4.97475 36.5847
v -0.345936 5.0002 36.5417
v -0.29595 4.9849 36.5647
v -0.32357 4.95946 36.6077
v -0.376342 5.71757 37.1132
v -0.350852 5.74167 37.073
v -0.304031 5.72616 37.0934
v -0.329521 5.70206 37.1336
v -0.284844 6.52102 37.5338
v -0.26021 6.54273 37.4947
v -0.215564 6.52858 37.515
v -0.240199 6.50686 37.554
v -0.291656 7.32673 38.0511
v -0.268641 7.34982 38.0165
v -0.227334 7.34155 38.0385
v -0.250348 7.31846 38.0731
v -0.447307 8.16346 38.4981
v -0.440861 8.16863 38.4877
v -0.429334 8.16669 38.4939
v -0.43578 8.16152 38.5043
v -0.434408 8.25295 38.5288
v -0.163167 0.653616 34.8625
v -0.297314 0.609167 34.8413
v -0.328458 0.733404 34.778
v -0.194311 0.777854 34.7992
v -0.615109 1.30183 36.3355
v -0.702944 1.27353 36.3247
v -0.725262 1.35643 36.2891
v -0.637426 1.38472 36.3
v -0.77397 1.50884 36.8615
v -0.849828 1.48204 36.8462
v -0.87007 1.55589 36.8172
v -0.794212 1.58269 36.8325
v -0.968999 1.6472 37.3961
v -1.03729 1.62063 37.376
v -1.05783 1.69034 37.3537
v -0.989541 1.71691 37.3739
v -1.19342 1.74505 37.9268
v -1.26073 1.72147 37.9144
v -1.27844 1.78621 37.8874
v -1.21113 1.80979 37.8997
v -1.64414 2.40198 39.5878
v -1.70477 2.38176 39.5791
v -1.72119 2.4403 39.5575
v -1.66056 2.46052 39.5663
v -1.84627 2.54367 40.5272
v -1.90517 2.52518 40.5216
v -1.92162 2.5826 40.505
v -1.86272 2.6011 40.5106
v -1.96708 2.85003 41.4462
v -2.01918 2.83343 41.4412
v -2.03358 2.88366 41.4244
v -1.98149 2.90026 41.4294
v -2.13287 2.9973 41.988
v -7.42118 -6.1935 40.7424
v -7.41722 -6.16743 40.743
v -7.40598 -6.16967 40.7667
v -7.40994 -6.19573 40.7661
v -7.418 -6.18129 40.7567
v -6.88561 -5.85861 40.1929
v -6.89409 -5.86899 40.1443
v -6.94081 -5.85046 40.1484
v -6.93234 -5.84008 40.1971
v -6.91805 -5.86749 40.1748
v -6.44868 -5.40263 39.6066
v -6.38851 -5.40408 39.6101
v -6.3898 -5.46428 39.6073
v -6.44996 -5.46283 39.6038
v -6.6576 -5.51083 41.1567
v -6.62991 -5.5115 41.1583
v -6.6305 -5.53921 41.157
v -6.6582 -5.53855 41.1555
v -6.56873 -5.52926 41.9756
v -6.54782 -5.52941 41.9754
v -6.54798 -5.5503 41.9744
v -6.56888 -5.55015 41.9746
v -6.5707 -5.55005 42.1123
v -5.95088 -5.08398 38.9182
v -5.96744 -5.02477 38.9022
v -5.95474 -5.00527 38.9613
v -5.93818 -5.06448 38.9773
v -6.68598 -5.1913 39.2053
v -6.69833 -5.14978 39.1947
v -6.68634 -5.13585 39.2353
v -6.67399 -5.17737 39.2459
v -7.43482 -5.36779 39.4071
v -7.44129 -5.33574 39.3978
v -7.43176 -5.32493 39.4286
v -7.42529 -5.35698 39.4378
v -8.22321 -5.34028 39.6683
v -8.2287 -5.31186 39.6596
v -8.21749 -5.3017 39.6858
v -8.212 -5.33012 39.6945
v -8.95005 -5.44729 40.0498
v -8.95795 -5.42105 40.0434
v -8.94658 -5.41177 40.0674
v -8.93868 -5.43802 40.0738
v -9.70287 -5.58736 40.4636
v -9.70906 -5.56452 40.4578
v -9.69731 -5.55631 40.4775
v -9.69111 -5.57914 40.4833
v -9.96499 -5.57698 40.6674
v -5.36536 -4.64967 38.3088
v -5.35592 -4.68693 38.2524
v -5.42312 -4.68536 38.2401
v -5.43256 -4.64811 38.2966
v -5.40148 -5.34971 38.6894
v -5.39446 -5.38034 38.6487
v -5.44502 -5.37975 38.6395
v -5.45205 -5.34913 38.6802
v -5.56208 -5.95788 39.1799
v -5.5568 -5.98372 39.1506
v -5.59557 -5.9839 39.1438
v -5.60086 -5.95806 39.173
v -5.5932 -6.62236 39.6859
v -5.58833 -6.64282 39.6583
v -5.62261 -6.64362 39.6529
v -5.62748 -6.62316 39.6805
v -5.69074 -7.33717 40.1088
v -5.68614 -7.35723 40.0844
v -5.71701 -7.35489 40.0767
v -5.72162 -7.33484 40.1011
v -5.9511 -7.9488 40.6764
v -5.9472 -7.96925 40.6545
v -5.9765 -7.96738 40.6476
v -5.9804 -7.94692 40.6694
v -6.0446 -8.6147 41.2354
v -6.04072 -8.6325 41.2144
v -6.0681 -8.63309 41.2099
v -6.07198 -8.6153 41.2308
v -6.09985 -9.07956 41.5941
v -4.91153 -4.17425 37.5313
v -4.84215 -4.14363 37.5532
v -4.81667 -4.21564 37.5732
v -4.88606 -4.24626 37.5512
v -5.25315 -4.09919 38.2561
v -5.19899 -4.07529 38.2716
v -5.17854 -4.1311 38.2862
v -5.2327 -4.155 38.2707
v -5.43491 -3.97443 39.0357
v -5.39048 -3.95677 39.0413
v -5.37387 -4.00117 39.0496
v -5.4183 -4.01883 39.044
v -5.53843 -3.89709 39.8658
v -5.49993 -3.88174 39.8694
v -5.48565 -3.91975 39.8786
v -5.52415 -3.93509 39.8749
v -5.70869 -3.68176 40.66
v -5.67312 -3.66776 40.6631
v -5.66001 -3.70288 40.6712
v -5.69558 -3.71688 40.6681
v -5.80385 -3.60683 41.5338
v -5.77096 -3.59328 41.5397
v -5.75777 -3.62668 41.5429
v -5.79066 -3.64023 41.537
v -6.03145 -3.64438 42.3809
v -6.00068 -3.63116 42.3895
v -5.98886 -3.663 42.3961
v -6.01963 -3.67621 42.3875
v -6.34424 -3.45793 43.2354
v -6.31626 -3.44651 43.2416
v -6.30626 -3.47486 43.2486
v -6.33425 -3.48628 43.2424
v -6.42897 -3.42687 43.752
v -4.29983 -3.84137 36.7056
v -4.34739 -3.78249 36.6539
v -4.35616 -3.72639 36.7258
v -4.30861 -3.78527 36.7775
v -5.02065 -4.13233 36.9369
v -5.06065 -4.08668 36.8972
v -5.06419 -4.04097 36.9534
v -5.02419 -4.08661 36.9931
v -5.66683 -4.55887 37.1707
v -5.69768 -4.52108 37.138
v -5.70121 -4.48446 37.1837
v -5.67036 -4.52224 37.2164
v -6.44261 -4.8554 37.3507
v -6.46857 -4.82324 37.3228
v -6.46535 -4.7892 37.3591
v -6.43939 -4.82135 37.387
v -7.1254 -5.13648 37.7608
v -7.15527 -5.10934 37.7387
v -7.14773 -5.07597 37.7694
v -7.11785 -5.10311 37.7915
v -7.7577 -5.47706 38.2848
v -7.7851 -5.45163 38.2637
v -7.77565 -5.41929 38.2903
v -7.74825 -5.44473 38.3115
v -8.44591 -5.6495 38.8177
v -8.47217 -5.62506 38.7977
v -8.46283 -5.5942 38.8231
v -8.43657 -5.61864 38.8431
v -9.09223 -5.99277 39.3943
v -9.11831 -5.97005 39.3763
v -9.11351 -5.94274 39.4037
v -9.08742 -5.96547 39.4217
v -9.81245 -6.41115 39.8227
v -9.82949 -6.39272 39.807
v -9.82646 -6.37209 39.828
v -9.80942 -6.39052 39.8437
v -10.1064 -6.46242 39.9826
v -3.6848 -3.28082 35.926
v -3.63521 -3.34861 35.8688
v -3.72387 -3.38819 35.8388
v -3.77346 -3.32039 35.896
v -3.59482 -3.78745 36.5533
v -3.55509 -3.84355 36.5099
v -3.62601 -3.87591 36.4869
v -3.66574 -3.81982 36.5303
v -3.66011 -4.30231 37.1803
v -3.62692 -4.34969 37.1466
v -3.68506 -4.3762 37.1266
v -3.71825 -4.32883 37.1604
v -3.61611 -4.80797 37.8634
v -3.58835 -4.84511 37.8313
v -3.63716 -4.86994 37.8178
v -3.66492 -4.8328 37.8499
v -3.50168 -5.38494 38.4805
v -3.47578 -5.42003 38.4524
v -3.52071 -5.44013 38.4361
v -3.54661 -5.40505 38.4642
v -3.62226 -5.92491 39.1774
v -3.59856 -5.96117 39.1558
v -3.64071 -5.98008 39.1413
v -3.66441 -5.94381 39.1629
v -3.59667 -6.3578 39.9547
v -3.57385 -6.39196 39.9335
v -3.61385 -6.4135 39.9252
v -3.63666 -6.37934 39.9463
v -3.47821 -6.82135 40.7644
v -3.45591 -6.8555 40.7465
v -3.49439 -6.87653 40.7386
v -3.51669 -6.84238 40.7565
v -3.49411 -7.17634 41.6369
v -3.4735 -7.20793 41.6201
v -3.50917 -7.2273 41.6128
v -3.52978 -7.19571 41.6295
v -3.40576 -7.60493 42.3224
v -3.14923 -2.7947 34.9118
v -3.08635 -2.71316 34.9438
v -3.02688 -2.78182 35.0019
v -3.08975 -2.86336 34.9699
v -3.64734 -2.74615 35.5635
v -3.59602 -2.68062 35.5873
v -3.54633 -2.73573 35.6319
v -3.59765 -2.80126 35.6081
v -4.0812 -2.54787 36.2403
v -4.03276 -2.49598 36.2501
v -3.98971 -2.54247 36.2836
v -4.03815 -2.59436 36.2738
v -4.37819 -2.34101 37.0187
v -4.33758 -2.29715 37.0261
v -4.30065 -2.33604 37.0536
v -4.34126 -2.37989 37.0461
v -4.80048 -2.13521 37.735
v -4.76339 -2.09502 37.7432
v -4.72936 -2.13137 37.7673
v -4.76645 -2.17156 37.7591
v -5.12483 -1.97915 38.5631
v -5.09095 -1.94137 38.5728
v -5.05618 -1.97643 38.5879
v -5.09006 -2.01421 38.5783
v -5.42433 -2.0076 39.4073
v -5.39396 -1.97119 39.4206
v -5.36181 -2.00427 39.4378
v -5.39218 -2.04068 39.4245
v -5.93164 -1.90514 40.2029
v -5.90112 -1.87038 40.2133
v -5.87183 -1.902 40.2331
v -5.90235 -1.93676 40.2227
v -6.27757 -1.75584 41.0795
v -6.24769 -1.72395 41.0855
v -6.21863 -1.75386 41.0998
v -6.24851 -1.78574 41.0939
v -6.52858 -1.6504 42.0105
v -2.29041 -2.30335 33.9519
v -2.35639 -2.2736 33.8548
v -2.41575 -2.19097 33.9205
v -2.34977 -2.22072 34.0176
v -2.91727 -2.8185 34.1152
v -2.97359 -2.79829 34.0393
v -3.01853 -2.73006 34.0909
v -2.96221 -2.75026 34.1667
v -3.41641 -3.40371 34.41
v -3.46414 -3.38841 34.3486
v -3.50217 -3.33397 34.3918
v -3.45444 -3.34927 34.4532
v -4.02447 -4.00049 34.5862
v -4.0639 -3.98672 34.534
v -4.09068 -3.9356 34.5677
v -4.05126 -3.94937 34.6199
v -4.65104 -4.46486 34.9587
v -4.69415 -4.45858 34.9152
v -4.71317 -4.40634 34.9417
v -4.67006 -4.41262 34.9851
v -5.18998 -4.93205 35.5225
v -5.23056 -4.92694 35.4822
v -5.24721 -4.87706 35.5053
v -5.20664 -4.88217 35.5456
v -5.83935 -5.35864 35.9943
v -5.87739 -5.35283 35.9552
v -5.89358 -5.30566 35.978
v -5.85555 -5.31147 36.017
v -6.41813 -5.86044 36.5633
v -6.45722 -5.85678 36.528
v -6.4766 -5.81489 36.5537
v -6.43751 -5.81855 36.5891
v -6.91916 -6.51113 37.0628
v -6.95149 -6.50484 37.0276
v -6.97025 -6.46743 37.0515
v -6.93791 -6.47372 37.0867
v -7.44434 -6.8658 37.3426
v -1.48837 -1.47299 32.9636
v -1.36298 -1.55201 32.9313
v -1.44784 -1.66122 32.869
v -1.57322 -1.5822 32.9013
v -1.59117 -2.24615 34.4379
v -1.50698 -2.30051 34.4203
v -1.56377 -2.37676 34.3841
v -1.64797 -2.3224 34.4017
v -1.6174 -2.50593 34.9627
v -1.54343 -2.5511 34.9414
v -1.59337 -2.61895 34.9119
v -1.66734 -2.57379 34.9333
v -1.5698 -2.74966 35.4919
v -1.50191 -2.78846 35.466
v -1.54749 -2.85337 35.4437
v -1.61538 -2.81457 35.4696
v -1.47482 -2.98945 36.0148
v -1.40983 -3.02957 35.9979
v -1.45335 -3.0885 35.9705
v -1.51833 -3.04838 35.9874
v -1.6126 -3.76269 37.6764
v -1.55492 -3.79958 37.6641
v -1.59378 -3.85325 37.6429
v -1.65146 -3.81636 37.6552
v -1.54657 -4.00686 38.6116
v -1.49132 -4.0435 38.6028
v -1.52895 -4.09647 38.587
v -1.58421 -4.05983 38.5958
v -1.66097 -4.28959 39.5369
v -1.60927 -4.32355 39.5287
v -1.64408 -4.37239 39.5115
v -1.69578 -4.33842 39.5197
v -1.63597 -4.64482 40.5117
v -1.61993 -4.65451 40.5067
v -1.63082 -4.66951 40.5009
v -1.64685 -4.65982 40.5059
v -1.623 -4.71296 40.6124
v 10.6192 -2.70457 37.2217
v 10.5912 -2.72434 37.2301
v 10.5913 -2.71072 37.2627
v 10.6193 -2.69095 37.2543
v 10.6084 -2.71093 37.2441
v 9.87278 -2.50088 36.8024
v 9.87547 -2.50124 36.7476
v 9.89476 -2.55258 36.7489
v 9.89207 -2.55223 36.8037
v 10.0223 -2.47913 36.7853
v 9.08212 -2.46095 36.3447
v 9.04433 -2.41054 36.3575
v 9.09228 -2.37062 36.342
v 9.13007 -2.42103 36.3291
v 9.61974 -2.53094 37.8028
v 9.60149 -2.50681 37.8084
v 9.62464 -2.4877 37.8016
v 9.64289 -2.51184 37.7959
v 9.80917 -2.45039 38.6063
v 9.792 -2.42893 38.6092
v 9.81277 -2.41158 38.6036
v 9.82994 -2.43304 38.6008
v 9.92653 -2.43023 39.1366
v 8.33989 -2.27893 35.758
v 8.29847 -2.33164 35.7499
v 8.28974 -2.335 35.8168
v 8.33116 -2.28229 35.8248
v 9.57007 -3.247 35.9223
v 9.54774 -3.2766 35.9186
v 9.53795 -3.27372 35.9544
v 9.56028 -3.24412 35.9582
v 10.1815 -3.77604 36.0959
v 10.1588 -3.79976 36.0917
v 10.1485 -3.79554 36.1228
v 10.1712 -3.77182 36.1271
v 10.6595 -4.38421 36.3852
v 10.6391 -4.4067 36.3812
v 10.6264 -4.39997 36.4082
v 10.6468 -4.37749 36.4122
v 11.2177 -4.85496 36.8434
v 11.2 -4.87691 36.8405
v 11.1885 -4.87093 36.8657
v 11.2062 -4.84898 36.8686
v 11.7346 -5.36955 37.133
v 7.45816 -2.09584 35.2777
v 7.46854 -2.06365 35.2132
v 7.50954 -2.11988 35.1917
v 7.49915 -2.15208 35.2562
v 8.08232 -1.67045 35.5205
v 8.09291 -1.64389 35.4725
v 8.12526 -1.6864 35.4561
v 8.11466 -1.71295 35.5041
v 8.73626 -1.39284 35.8737
v 8.74708 -1.37043 35.8382
v 8.77315 -1.40283 35.8257
v 8.76234 -1.42524 35.8613
v 9.34686 -0.975628 36.2536
v 9.35422 -0.95736 36.2212
v 9.37801 -0.984982 36.211
v 9.37065 -1.00325 36.2434
v 10.0131 -0.574192 36.5486
v 10.0214 -0.556144 36.52
v 10.04 -0.583162 36.5083
v 10.0317 -0.601211 36.537
v 10.728 -0.362012 36.9952
v 10.7378 -0.344213 36.9694
v 10.7559 -0.369524 36.9588
v 10.7461 -0.387323 36.9846
v 11.3692 0.0104011 37.4502
v 11.3772 0.026725 37.4248
v 11.3968 0.00404071 37.4164
v 11.3889 -0.0122831 37.4417
v 11.8159 0.293635 37.7552
v 11.8239 0.309091 37.7326
v 11.8424 0.288702 37.7252
v 11.8344 0.273247 37.7478
v 12.1644 0.497117 38.0389
v 6.61871 -2.05715 34.6227
v 6.55274 -2.02064 34.6594
v 6.59795 -1.95103 34.6714
v 6.66392 -1.98755 34.6347
v 6.91644 -2.3622 35.3019
v 6.86366 -2.33302 35.3288
v 6.89876 -2.27784 35.3378
v 6.95155 -2.30702 35.3109
v 7.07849 -2.57658 36.0637
v 7.03431 -2.55063 36.0774
v 7.06208 -2.50562 36.0817
v 7.10626 -2.53157 36.0679
v 7.2249 -2.70053 36.8782
v 7.18678 -2.67829 36.8882
v 7.21056 -2.64029 36.8943
v 7.24868 -2.66252 36.8843
v 7.28777 -2.96389 37.6703
v 7.25251 -2.9431 37.6788
v 7.27453 -2.908 37.6843
v 7.30978 -2.92879 37.6758
v 7.41442 -3.07891 38.5322
v 7.38195 -3.06017 38.5431
v 7.40158 -3.02642 38.5435
v 7.43405 -3.04517 38.5326
v 7.7018 -3.22612 39.3443
v 7.67153 -3.20896 39.3579
v 7.69121 -3.1775 39.362
v 7.72149 -3.19466 39.3485
v 7.8689 -3.579 40.1827
v 7.8403 -3.56221 40.1938
v 7.85923 -3.53327 40.1988
v 7.88784 -3.55006 40.1878
v 8.05154 -3.74578 41.0765
v 8.0384 -3.73811 41.0807
v 8.04654 -3.72459 41.0815
v 8.05968 -3.73227 41.0772
v 8.08175 -3.75883 41.2238
v 5.77901 -1.78848 33.8843
v 5.75224 -1.86732 33.8342
v 5.72809 -1.91181 33.9171
v 5.75486 -1.83297 33.9672
v 6.49169 -2.15955 33.9777
v 6.47249 -2.22403 33.9383
v 6.44928 -2.25768 34.0047
v 6.46849 -2.1932 34.0441
v 7.25968 -2.3915 34.0622
v 7.2416 -2.44397 34.0294
v 7.22293 -2.47196 34.0844
v 7.24102 -2.4195 34.1173
v 7.99459 -2.81275 34.1002
v 7.97882 -2.85661 34.0725
v 7.95559 -2.87654 34.1173
v 7.97137 -2.83268 34.145
v 8.70071 -3.17614 34.3806
v 8.693 -3.21983 34.3579
v 8.66584 -3.23515 34.3968
v 8.67355 -3.19146 34.4194
v 9.43671 -3.46566 34.781
v 9.42925 -3.50621 34.7594
v 9.40033 -3.519 34.7935
v 9.40778 -3.47845 34.8151
v 10.0684 -3.90122 35.2208
v 10.0614 -3.94007 35.2005
v 10.0334 -3.95182 35.2328
v 10.0404 -3.91298 35.253
v 10.8108 -4.19766 35.6922
v 10.8054 -4.23575 35.6736
v 10.7833 -4.2492 35.7076
v 10.7886 -4.21111 35.7261
v 11.6357 -4.50586 36.0031
v 11.6268 -4.53937 35.9837
v 11.6069 -4.55248 36.0154
v 11.6158 -4.51898 36.0348
v 12.128 -4.87454 36.2492
v 12.1207 -4.89652 36.2347
v 12.1048 -4.90479 36.2553
v 12.1121 -4.8828 36.2698
v 12.335 -5.02193 36.3668
v 4.7411 -1.66242 33.231
v 4.75045 -1.57677 33.1663
v 4.83485 -1.62279 33.1176
v 4.82551 -1.70845 33.1823
v 5.18771 -1.26386 33.7748
v 5.1973 -1.19295 33.7245
v 5.26706 -1.22939 33.6864
v 5.25747 -1.30031 33.7367
v 5.73172 -0.976785 34.3038
v 5.74085 -0.915892 34.2637
v 5.79948 -0.946013 34.2313
v 5.79035 -1.00691 34.2714
v 6.20253 -0.607946 34.9052
v 6.2075 -0.559064 34.8683
v 6.25961 -0.581963 34.845
v 6.25463 -0.630845 34.882
v 6.65976 -0.138017 35.446
v 6.66529 -0.0922513 35.414
v 6.71045 -0.114866 35.3895
v 6.70492 -0.160632 35.4215
v 7.24298 0.131046 36.057
v 7.25239 0.176204 36.0318
v 7.29543 0.155154 36.0102
v 7.28602 0.109996 36.0354
v 7.65266 0.438556 36.7811
v 7.66118 0.481374 36.7569
v 7.70563 0.464198 36.7421
v 7.69711 0.421379 36.7663
v 8.02263 0.833091 37.5468
v 8.03197 0.875428 37.5262
v 8.07494 0.859201 37.5123
v 8.06559 0.816864 37.5329
v 8.40478 1.053 38.3762
v 8.41369 1.09334 38.3564
v 8.45461 1.07775 38.343
v 8.44571 1.0374 38.3628
v 8.80963 1.47056 39.1902
v 8.81488 1.50145 39.17
v 8.8472 1.48773 39.1574
v 8.84196 1.45683 39.1776
v 9.08203 1.67435 39.5015
v 3.78602 -1.56209 32.3328
v 3.68596 -1.56512 32.3878
v 3.71418 -1.46996 32.4443
v 3.81425 -1.46693 32.3893
v 4.18862 -1.97403 32.917
v 4.10573 -1.97534 32.9592
v 4.12707 -1.89642 33.0035
v 4.20995 -1.89511 32.9613
v 4.43438 -2.43347 33.5595
v 4.36002 -2.42733 33.5839
v 4.37688 -2.35869 33.618
v 4.45123 -2.36482 33.5936
v 4.59558 -2.79233 34.3208
v 4.53287 -2.78703 34.3394
v 4.54613 -2.72921 34.3676
v 4.60884 -2.73451 34.3489
v 4.80952 -3.25039 35.0102
v 4.75259 -3.24532 35.0279
v 4.76488 -3.19211 35.0522
v 4.82181 -3.19718 35.0346
v 5.00756 -3.60007 35.8171
v 4.95462 -3.59587 35.8351
v 4.96393 -3.54264 35.85
v 5.01686 -3.54684 35.832
v 5.32765 -3.81338 36.6241
v 5.27887 -3.81111 36.645
v 5.2884 -3.76163 36.6618
v 5.33718 -3.76389 36.6409
v 5.65852 -4.26769 37.3858
v 5.61066 -4.26419 37.4033
v 5.62113 -4.21809 37.4228
v 5.669 -4.22159 37.4052
v 5.86431 -4.61983 38.246
v 5.81708 -4.6149 38.2588
v 5.82579 -4.56865 38.2731
v 5.87301 -4.57359 38.2603
v 6.07761 -4.89914 39.1885
v 6.03544 -4.89431 39.1979
v 6.04324 -4.85396 39.2122
v 6.08542 -4.8588 39.2027
v 6.1321 -5.14471 39.7611
v 2.5836 -1.19489 31.5378
v 2.58131 -1.26966 31.4341
v 2.56986 -1.37291 31.5087
v 2.57215 -1.29814 31.6125
v 3.39535 -1.34796 31.5265
v 3.39901 -1.40909 31.4431
v 3.3858 -1.49217 31.5034
v 3.38213 -1.43104 31.5868
v 4.20826 -1.35882 31.6484
v 4.21356 -1.4104 31.579
v 4.20448 -1.47984 31.63
v 4.19918 -1.42826 31.6993
v 5.07202 -1.4518 31.6394
v 5.07518 -1.49492 31.5811
v 5.05878 -1.55215 31.6226
v 5.05562 -1.50903 31.6809
v 5.88742 -1.64295 31.8457
v 5.90171 -1.68383 31.7954
v 5.87696 -1.73484 31.8298
v 5.86267 -1.69396 31.8801
v 6.68452 -1.76447 32.2613
v 6.69959 -1.8026 32.2147
v 6.67381 -1.8501 32.2453
v 6.65874 -1.81197 32.2919
v 7.49422 -1.99923 32.5957
v 7.50775 -2.03558 32.5512
v 7.48354 -2.08058 32.5807
v 7.47 -2.04424 32.6251
v 8.32902 -2.13065 33.0331
v 8.34584 -2.16632 32.9923
v 8.32855 -2.21028 33.0237
v 8.31173 -2.17461 33.0644
v 9.21779 -2.10778 33.3932
v 9.22833 -2.14071 33.3523
v 9.21351 -2.18264 33.3822
v 9.20297 -2.1497 33.4231
v 10.1722 -2.34352 33.6677
v 10.1787 -2.36558 33.6389
v 10.1655 -2.39432 33.6579
v 10.159 -2.37226 33.6867
v 10.4467 -2.4176 33.7977
v 1.1403 -1.10934 30.7524
v 1.11242 -0.954394 30.7217
v 1.24065 -0.950415 30.6254
v 1.26854 -1.10536 30.6561
v 2.1033 -0.677023 32.0384
v 2.08562 -0.568837 32.0208
v 2.17967 -0.562999 31.9621
v 2.19735 -0.671185 31.9796
v 2.41456 -0.522154 32.5089
v 2.39567 -0.429091 32.4875
v 2.47998 -0.423111 32.4392
v 2.49887 -0.516174 32.4606
v 2.66214 -0.320948 32.9972
v 2.64152 -0.238061 32.9712
v 2.72173 -0.23015 32.9328
v 2.74235 -0.313038 32.9588
v 2.86894 -0.0863478 33.4876
v 2.85313 -0.00518532 33.4708
v 2.92621 0.000359964 33.429
v 2.94202 -0.0808025 33.4458
v 3.79862 0.331426 35.0121
v 3.78626 0.404327 35.0001
v 3.85343 0.410312 34.9674
v 3.86579 0.337411 34.9795
v 4.06963 0.545846 35.9149
v 4.05931 0.616645 35.9065
v 4.12596 0.623209 35.88
v 4.13627 0.55241 35.8884
v 4.48189 0.646296 36.7895
v 4.47211 0.71493 36.7827
v 4.53539 0.721126 36.7543
v 4.54517 0.652491 36.7611
v 4.72724 0.791174 37.4204
v 4.71538 0.85437 37.407
v 4.77538 0.860096 37.3809
v 4.78724 0.7969 37.3943
v 4.99283 1.01469 38.0204
v 4.98104 1.0644 38.0057
v 5.02829 1.06851 37.9817
v 5.04008 1.01879 37.9964
v 5.19643 1.2062 38.3637
v -6.47103 10.4945 36.1178
v -6.47122 10.4941 36.1178
v -6.47149 10.4943 36.1176
v -6.47131 10.4946 36.1176
v -6.47274 10.4955 36.1223
v -6.08784 9.83104 35.6024
v -6.04633 9.82077 35.6107
v -6.05659 9.81309 35.6523
v -6.09809 9.82336 35.644
v -6.07157 9.82669 35.6288
v -5.77779 9.06668 35.202
v -5.78428 9.0655 35.1419
v -5.7534 9.1172 35.1376
v -5.74691 9.11838 35.1976
v -6.29339 9.38485 35.162
v -5.3096 8.38109 34.74
v -5.3239 8.31785 34.761
v -5.38982 8.3282 34.7472
v -5.37552 8.39143 34.7262
v -5.50143 8.92953 36.1828
v -5.50851 8.89695 36.1923
v -5.54217 8.90245 36.186
v -5.53509 8.93503 36.1765
v -5.61589 9.05988 36.6972
v -5.62187 9.02911 36.7028
v -5.65276 9.03403 36.6968
v -5.64679 9.0648 36.6912
v -5.66991 9.15179 37.2265
v -5.6755 9.1224 37.2304
v -5.7051 9.12772 37.2279
v -5.6995 9.15711 37.2241
v -5.68056 9.21244 37.7645
v -5.68593 9.18571 37.7702
v -5.71288 9.18993 37.7646
v -5.70751 9.21666 37.7589
v -5.78559 9.31843 38.1646
v -4.99912 7.63195 34.1557
v -4.9293 7.63336 34.1423
v -4.91592 7.63348 34.2122
v -4.98574 7.63206 34.2255
v -5.03834 9.19753 34.2133
v -4.99829 9.19969 34.2065
v -4.99112 9.19226 34.2458
v -5.03117 9.19009 34.2527
v -5.02538 10.0128 34.3298
v -4.99016 10.0107 34.3229
v -4.98411 10.0011 34.357
v -5.01933 10.0031 34.3639
v -4.8617 10.7831 34.567
v -4.82929 10.7822 34.5607
v -4.82392 10.7682 34.5901
v -4.85633 10.7691 34.5965
v -4.84471 11.5264 34.995
v -4.81386 11.5273 34.9898
v -4.80878 11.5144 35.0179
v -4.83963 11.5135 35.0231
v -4.7875 12.3376 35.2691
v -4.75983 12.3371 35.2638
v -4.75498 12.3284 35.2902
v -4.78265 12.3288 35.2954
v -4.73428 12.7729 35.4122
v -4.58941 6.78747 33.688
v -4.62683 6.76949 33.6228
v -4.61138 6.83976 33.5946
v -4.57396 6.85774 33.6598
v -5.29927 7.00059 33.963
v -5.33143 6.98744 33.9138
v -5.32072 7.04257 33.8921
v -5.28855 7.05572 33.9413
v -5.91256 7.33536 34.3327
v -5.94101 7.32584 34.2956
v -5.93392 7.3699 34.2789
v -5.90547 7.37942 34.3159
v -6.60442 7.5434 34.7378
v -6.62647 7.53434 34.7044
v -6.62181 7.57281 34.6909
v -6.59976 7.58187 34.7243
v -7.32642 7.79298 35.0591
v -7.34902 7.78513 35.0297
v -7.34147 7.81911 35.0148
v -7.31886 7.82695 35.0442
v -7.92809 8.2073 35.5234
v -7.95143 8.20116 35.4973
v -7.94496 8.23341 35.4839
v -7.92162 8.23955 35.51
v -8.59586 8.45728 36.0159
v -8.61689 8.4507 35.99
v -8.61348 8.48273 35.9791
v -8.59244 8.48931 36.005
v -9.0785 8.61469 36.3504
v -9.09934 8.60873 36.3266
v -9.0968 8.63924 36.3168
v -9.07596 8.64519 36.3405
v -9.51451 8.7716 36.7423
v -9.53458 8.76749 36.7239
v -9.53281 8.79384 36.7161
v -9.51273 8.79794 36.7345
v -9.77427 8.87715 37.0088
v -4.09673 6.05852 33.0162
v -4.0782 5.98243 33.0584
v -4.16443 5.97206 33.0776
v -4.18296 6.04815 33.0354
v -4.01289 6.5197 33.6646
v -3.998 6.45785 33.6961
v -4.06681 6.44872 33.7107
v -4.0817 6.51056 33.6793
v -3.90733 6.82268 34.4045
v -3.8965 6.76823 34.4218
v -3.95338 6.75961 34.4303
v -3.96421 6.81406 34.413
v -3.86156 7.05485 35.205
v -3.85231 7.0083 35.2175
v -3.89996 7.0014 35.2271
v -3.90921 7.04795 35.2146
v -3.66124 7.30973 35.9746
v -3.65294 7.26656 35.9852
v -3.6969 7.26017 35.9935
v -3.70519 7.30333 35.983
v -3.61443 7.515 36.8253
v -3.60631 7.47565 36.8381
v -3.64771 7.468 36.8408
v -3.65582 7.50735 36.828
v -3.65245 7.85737 37.6255
v -3.64448 7.82106 37.641
v -3.6838 7.8152 37.6475
v -3.69177 7.85152 37.632
v -3.45586 8.2416 38.4403
v -3.44868 8.20577 38.4535
v -3.48647 8.20096 38.461
v -3.49365 8.23679 38.4479
v -3.40202 8.52596 39.3187
v -3.39537 8.49267 39.3291
v -3.43021 8.4868 39.3326
v -3.43686 8.52009 39.3222
v -3.40156 8.70288 39.9464
v -3.40111 8.70061 39.947
v -3.40345 8.70022 39.9472
v -3.4039 8.70248 39.9466
v -3.39991 8.70684 39.9698
v -3.78975 5.17011 32.2787
v -3.7116 5.19919 32.219
v -3.65415 5.21572 32.3023
v -3.7323 5.18664 32.362
v -3.96585 5.95577 32.3335
v -3.90305 5.98238 32.2858
v -3.8555 5.99155 32.3535
v -3.9183 5.96494 32.4012
v -4.28759 6.69124 32.3903
v -4.23407 6.71146 32.35
v -4.19444 6.72009 32.407
v -4.24796 6.69987 32.4473
v -4.45255 7.52122 32.3833
v -4.40769 7.53782 32.3495
v -4.37216 7.53651 32.396
v -4.41703 7.51991 32.4298
v -4.63364 8.30587 32.6226
v -4.59476 8.32953 32.5946
v -4.56066 8.32128 32.6349
v -4.59954 8.29762 32.663
v -4.88768 9.06788 32.9931
v -4.85143 9.09005 32.9667
v -4.81817 9.07796 33.0021
v -4.85441 9.05579 33.0286
v -4.9633 9.84707 33.4004
v -4.92892 9.86866 33.3757
v -4.8973 9.85619 33.4089
v -4.93168 9.83459 33.4336
v -5.21374 10.6111 33.8586
v -5.1811 10.6336 33.8359
v -5.15228 10.627 33.8707
v -5.18492 10.6045 33.8935
v -5.52162 11.4371 34.161
v -5.48924 11.4539 34.137
v -5.46165 11.4485 34.1704
v -5.49403 11.4317 34.1944
v -5.57203 12.0553 34.3887
v -5.54144 12.0687 34.3643
v -5.51401 12.0603 34.3941
v -5.5446 12.0469 34.4185
v -5.65374 12.653 34.6456
v -5.64149 12.6601 34.6365
v -5.6305 12.6569 34.6488
v -5.64275 12.6499 34.6579
v -5.68205 12.7892 34.7134
v -3.22587 4.22398 31.6197
v -3.30415 4.16892 31.5594
v -3.32867 4.26446 31.504
v -3.25039 4.31951 31.5643
v -3.78519 4.33355 32.1915
v -3.85148 4.2891 32.1442
v -3.87317 4.368 32.1004
v -3.80688 4.41245 32.1477
v -4.32759 4.58569 32.7377
v -4.38542 4.54781 32.6994
v -4.4044 4.61468 32.6619
v -4.34657 4.65256 32.7001
v -4.88341 4.72952 33.3601
v -4.92808 4.69695 33.324
v -4.94784 4.7539 33.2971
v -4.90317 4.78647 33.3332
v -5.51197 4.78896 33.9269
v -5.55389 4.75947 33.8959
v -5.56907 4.81031 33.8681
v -5.52715 4.83979 33.8991
v -6.07102 5.07383 34.5501
v -6.11502 5.04813 34.5262
v -6.13007 5.09654 34.5018
v -6.08607 5.12223 34.5257
v -6.53626 5.20365 35.2914
v -6.57762 5.17909 35.2688
v -6.59644 5.226 35.2523
v -6.55508 5.25056 35.2749
v -7.03411 5.24504 36.0822
v -7.07549 5.22163 36.0635
v -7.094 5.2667 36.0481
v -7.05261 5.2901 36.0668
v -7.40379 5.41344 36.9271
v -7.44389 5.39077 36.9088
v -7.46172 5.43448 36.8937
v -7.42162 5.45714 36.912
v -7.9329 5.46553 37.7728
v -7.96705 5.44401 37.7505
v -7.98198 5.48452 37.7343
v -7.94783 5.50603 37.7566
v -8.59845 5.62923 38.4979
v -2.70553 3.32858 30.6897
v -2.63135 3.25427 30.7475
v -2.72244 3.21603 30.8153
v -2.79663 3.29034 30.7575
v -2.61664 3.93631 31.2324
v -2.55571 3.87314 31.2773
v -2.63084 3.83897 31.3312
v -2.69177 3.90214 31.2863
v -2.38895 4.45874 31.8317
v -2.34042 4.39545 31.8587
v -2.40578 4.36345 31.9011
v -2.45431 4.42674 31.8741
v -2.17867 4.85656 32.5599
v -2.13802 4.80297 32.5807
v -2.19255 4.77502 32.6153
v -2.2332 4.82861 32.5946
v -1.93543 5.35224 33.2114
v -1.89894 5.30368 33.2308
v -1.94907 5.27785 33.2605
v -1.98556 5.32641 33.2411
v -1.76155 5.76779 33.9913
v -1.72711 5.72288 34.0108
v -1.77584 5.69393 34.0301
v -1.81028 5.73884 34.0106
v -1.7745 6.1811 34.7823
v -1.74141 6.14103 34.8047
v -1.78708 6.11487 34.8254
v -1.82017 6.15495 34.8031
v -1.61698 6.75323 35.5181
v -1.58573 6.71287 35.5367
v -1.6292 6.68984 35.5598
v -1.66045 6.7302 35.5412
v -1.45189 7.16388 36.3597
v -1.42224 7.1226 36.3734
v -1.46511 7.09769 36.3911
v -1.49476 7.13897 36.3774
v -1.34378 7.53511 37.2863
v -1.31632 7.49588 37.297
v -1.35582 7.47322 37.3153
v -1.38328 7.51245 37.3046
v -1.06269 7.90873 38.1738
v -1.05324 7.89535 38.1777
v -1.06681 7.88758 38.184
v -1.07626 7.90096 38.1801
v -1.0508 7.95499 38.3114
v -2.24409 2.0812 29.918
v -2.18976 2.12245 29.8025
v -2.09489 2.18827 29.8707
v -2.14922 2.14702 29.9861
v -2.65291 2.79649 29.8834
v -2.61192 2.83528 29.7895
v -2.53235 2.88611 29.8452
v -2.57334 2.84732 29.9391
v -3.16606 3.42702 29.9936
v -3.13266 3.46223 29.9143
v -3.06701 3.50752 29.962
v -3.1004 3.47231 30.0413
v -3.6634 4.13724 29.9636
v -3.63492 4.16579 29.8972
v -3.57498 4.19639 29.936
v -3.60345 4.16783 30.0025
v -4.0495 4.88642 30.139
v -4.03073 4.92317 30.0817
v -3.97071 4.94233 30.1136
v -3.98948 4.90558 30.1709
v -4.46867 5.58524 30.5339
v -4.45268 5.62162 30.4808
v -4.39475 5.63726 30.509
v -4.41073 5.60088 30.5621
v -4.82022 6.35906 30.846
v -4.80477 6.39344 30.7959
v -4.75015 6.40825 30.8229
v -4.76559 6.37388 30.873
v -5.25761 7.08265 31.2784
v -5.24491 7.11953 31.2325
v -5.19586 7.139 31.2616
v -5.20856 7.10213 31.3076
v -5.85019 7.73609 31.6521
v -5.83481 7.76686 31.605
v -5.7881 7.7872 31.6335
v -5.80349 7.75643 31.6806
v -6.30944 8.604 31.9241
v -6.29526 8.63091 31.8797
v -6.24959 8.6462 31.9036
v -6.26376 8.61929 31.9479
v -6.65609 9.26721 32.2698
v -1.38888 0.807225 29.1225
v -1.49572 0.67875 29.1061
v -1.59196 0.771722 29.0047
v -1.48513 0.900197 29.0211
v -2.25438 1.35496 30.4322
v -2.33081 1.26447 30.4231
v -2.40443 1.33297 30.3599
v -2.328 1.42346 30.3689
v -2.54864 1.52007 30.91
v -2.61217 1.43834 30.8949
v -2.67879 1.49975 30.8427
v -2.61526 1.58148 30.8577
v -2.83796 1.60544 31.4088
v -2.89169 1.52951 31.3878
v -2.9561 1.58651 31.3465
v -2.90236 1.66245 31.3676
v -3.12706 1.63593 31.912
v -3.18191 1.56584 31.9003
v -3.23941 1.61834 31.8556
v -3.18456 1.68844 31.8673
v -3.98078 2.14298 33.4508
v -4.03103 2.08168 33.4432
v -4.08453 2.12978 33.4091
v -4.03428 2.19107 33.4167
v -4.27364 2.2454 34.3648
v -4.32335 2.18748 34.361
v -4.37657 2.23497 34.3336
v -4.32687 2.29289 34.3374
v -4.57354 2.52666 35.2445
v -4.62183 2.47073 35.2422
v -4.67257 2.51573 35.2128
v -4.62429 2.57166 35.2151
v -4.80822 2.64268 35.8847
v -4.85222 2.58718 35.8748
v -4.90143 2.63111 35.8471
v -4.85743 2.68662 35.857
v -5.11234 2.72185 36.5024
v -5.15129 2.66786 36.4879
v -5.19674 2.70873 36.4578
v -5.15779 2.76272 36.4723
v -5.48101 2.79277 37.0774
v -5.50832 2.75942 37.0733
v -5.53656 2.78508 37.0528
v -5.50925 2.81843 37.057
v -5.62446 2.87123 37.3271
v -5.40348 -13.8872 33.5208
v -5.15353 -13.0587 33.0455
v -5.17378 -13.0165 33.0614
v -5.15697 -13.0255 33.107
v -5.13672 -13.0677 33.0911
v -5.15914 -13.0447 33.0777
v -4.7653 -12.2475 32.6991
v -4.76377 -12.2441 32.6332
v -4.82901 -12.2541 32.6312
v -4.83053 -12.2575 32.6971
v -4.64195 -12.9915 32.5707
v -4.64093 -12.9908 32.54
v -4.67127 -12.9954 32.5389
v -4.67229 -12.9961 32.5696
v -4.59458 -13.5143 32.5964
v -4.55961 -11.3717 32.3056
v -4.49721 -11.3439 32.3291
v -4.46243 -11.4033 32.3071
v -4.52483 -11.4311 32.2836
v -4.73778 -11.6906 32.9866
v -4.69408 -11.6707 33.0016
v -4.67003 -11.7125 32.9871
v -4.71374 -11.7324 32.9721
v -4.75469 -12.0057 33.6976
v -4.72091 -11.9889 33.7049
v -4.7026 -12.0202 33.6922
v -4.73638 -12.037 33.6849
v -4.74646 -12.318 34.441
v -4.71644 -12.3023 34.4456
v -4.70008 -12.3312 34.4375
v -4.73009 -12.3469 34.4329
v -4.75701 -12.46 35.2362
v -4.72909 -12.445 35.2396
v -4.71377 -12.4717 35.2312
v -4.74169 -12.4866 35.2278
v -4.68592 -12.7852 36.0126
v -4.6637 -12.7742 36.0181
v -4.65145 -12.7946 36.0091
v -4.67368 -12.8055 36.0037
v -4.69746 -12.8945 36.2251
v -4.20361 -10.5711 31.7694
v -4.25036 -10.5124 31.7647
v -4.255 -10.5101 31.8397
v -4.20824 -10.5688 31.8444
v -5.38198 -11.5951 31.7759
v -5.41011 -11.5605 31.7736
v -5.40613 -11.5544 31.8177
v -5.378 -11.589 31.8199
v -6.07832 -12.0418 31.8705
v -6.10006 -12.0096 31.868
v -6.09346 -12.0023 31.9057
v -6.07172 -12.0345 31.9081
v -6.74217 -12.4777 32.1131
v -6.76369 -12.4491 32.1113
v -6.75404 -12.4397 32.1444
v -6.73252 -12.4683 32.1463
v -7.35045 -12.9584 32.4638
v -7.37165 -12.9321 32.4625
v -7.36145 -12.9224 32.4933
v -7.34024 -12.9487 32.4945
v -7.9665 -13.4279 32.8147
v -7.98564 -13.4025 32.8131
v -7.97754 -13.3945 32.8428
v -7.9584 -13.4199 32.8444
v -8.67689 -13.9034 33.0924
v -8.68374 -13.8956 33.092
v -8.68173 -13.8934 33.102
v -8.67488 -13.9012 33.1024
v -8.74042 -13.9628 33.1213
v -3.82396 -9.64029 31.3741
v -3.78826 -9.65102 31.3004
v -3.85846 -9.68292 31.271
v -3.89417 -9.67219 31.3447
v -3.52175 -10.3454 31.5536
v -3.49205 -10.3572 31.4968
v -3.54691 -10.3838 31.4737
v -3.57661 -10.372 31.5305
v -3.36932 -11.0643 31.8373
v -3.34382 -11.0774 31.7931
v -3.38751 -11.1003 31.7747
v -3.41301 -11.0873 31.8189
v -3.06927 -11.767 32.15
v -3.04852 -11.7756 32.1112
v -3.08503 -11.7968 32.0964
v -3.10579 -11.7882 32.1351
v -2.78894 -12.5084 32.3817
v -2.7684 -12.5192 32.3474
v -2.80318 -12.5349 32.3315
v -2.82372 -12.5242 32.3657
v -2.70629 -13.2711 32.7752
v -2.68654 -13.2844 32.7447
v -2.71886 -13.3 32.7306
v -2.73861 -13.2868 32.761
v -2.45475 -13.978 33.2025
v -2.43617 -13.9892 33.1725
v -2.46602 -14.0075 33.1608
v -2.48459 -13.9964 33.1907
v -2.25649 -14.471 33.4931
v -2.23788 -14.483 33.4647
v -2.26667 -14.5016 33.4537
v -2.28529 -14.4897 33.4821
v -2.08446 -14.9305 33.846
v -2.0661 -14.9448 33.8215
v -2.09299 -14.9629 33.8119
v -2.11135 -14.9486 33.8364
v -1.93077 -15.3629 34.2457
v -1.91795 -15.371 34.2256
v -1.93812 -15.384 34.218
v -1.95095 -15.3759 34.2381
v -1.835 -15.6164 34.3539
v -3.60544 -8.69652 30.7393
v -3.55195 -8.63446 30.7873
v -3.48432 -8.70041 30.7972
v -3.53781 -8.76247 30.7492
v -3.97454 -8.98502 31.3856
v -3.93054 -8.93382 31.4219
v -3.87549 -8.98663 31.4297
v -3.91949 -9.03783 31.3933
v -4.23275 -9.16166 32.1273
v -4.19236 -9.11668 32.1483
v -4.14553 -9.16014 32.1513
v -4.18592 -9.20513 32.1304
v -4.39864 -9.34009 32.9236
v -4.36443 -9.30164 32.9387
v -4.32572 -9.33833 32.9444
v -4.35992 -9.37678 32.9293
v -4.68444 -9.40321 33.7036
v -4.65272 -9.36789 33.7162
v -4.61729 -9.40152 33.7212
v -4.64901 -9.43684 33.7086
v -4.83473 -9.55472 34.5514
v -4.80593 -9.52218 34.5663
v -4.77139 -9.55245 34.5657
v -4.80019 -9.585 34.5508
v -5.04241 -9.84941 35.3419
v -5.01604 -9.81931 35.3594
v -4.98437 -9.84918 35.363
v -5.01074 -9.87928 35.3455
v -5.42534 -9.98505 36.167
v -5.39902 -9.95586 36.1818
v -5.3693 -9.98512 36.1867
v -5.39562 -10.0143 36.1719
v -5.63805 -10.174 37.0448
v -5.613 -10.146 37.0569
v -5.58377 -10.1725 37.0576
v -5.60882 -10.2005 37.0455
v -5.76602 -10.3233 37.6644
v -5.74309 -10.2976 37.6737
v -5.71665 -10.3216 37.6748
v -5.73959 -10.3473 37.6655
v -5.84956 -10.3856 38.2119
v -3.13569 -7.80699 30.0547
v -3.21507 -7.75561 30.0011
v -3.26178 -7.72921 30.0956
v -3.18239 -7.78059 30.1492
v -3.63354 -8.44076 30.0693
v -3.70039 -8.40074 30.0259
v -3.73563 -8.37528 30.1038
v -3.66878 -8.4153 30.1471
v -4.0061 -9.15305 30.0688
v -4.06133 -9.11634 30.0319
v -4.09175 -9.09536 30.0982
v -4.03651 -9.13208 30.1352
v -4.55992 -9.79029 30.0207
v -4.6055 -9.75877 29.9898
v -4.62495 -9.73323 30.0445
v -4.57937 -9.76474 30.0755
v -5.06183 -10.4336 30.2159
v -5.10881 -10.4123 30.1903
v -5.12123 -10.3824 30.2379
v -5.07425 -10.4037 30.2635
v -5.50096 -11.1293 30.5375
v -5.54495 -11.1095 30.5132
v -5.55347 -11.0767 30.5554
v -5.50947 -11.0966 30.5797
v -6.06024 -11.6896 30.9241
v -6.10234 -11.6713 30.9016
v -6.10927 -11.6392 30.9407
v -6.06717 -11.6575 30.9632
v -6.50072 -12.3797 31.3509
v -6.54238 -12.3638 31.3304
v -6.55236 -12.3377 31.3708
v -6.5107 -12.3537 31.3914
v -6.96669 -13.1378 31.6219
v -7.00392 -13.1181 31.5996
v -7.01441 -13.0934 31.639
v -6.97719 -13.1131 31.6612
v -7.42085 -13.5603 31.8463
v -7.45396 -13.5399 31.8234
v -7.46195 -13.5131 31.8587
v -7.42883 -13.5334 31.8817
v -7.82721 -14.0081 32.0924
v -7.86072 -13.9921 32.0731
v -7.86844 -13.968 32.1064
v -7.83493 -13.984 32.1257
v -8.18854 -14.4823 32.3632
v -8.18967 -14.4819 32.3626
v -8.18989 -14.4811 32.3637
v -8.18876 -14.4815 32.3642
v -8.19633 -14.4911 32.3695
v -2.7818 -6.67289 29.4653
v -2.68908 -6.69345 29.3934
v -2.75462 -6.77094 29.331
v -2.84735 -6.75038 29.4029
v -2.48039 -7.22841 29.965
v -2.40252 -7.24808 29.9077
v -2.45599 -7.31425 29.8577
v -2.53386 -7.29458 29.915
v -2.30315 -7.85666 30.442
v -2.23494 -7.87516 30.395
v -2.28029 -7.9324 30.3517
v -2.34849 -7.9139 30.3987
v -2.03065 -8.43272 30.9972
v -1.9754 -8.44442 30.9541
v -2.01125 -8.49687 30.9223
v -2.0665 -8.48518 30.9654
v -1.6525 -9.00414 31.495
v -1.60152 -9.01637 31.4581
v -1.63512 -9.06076 31.4264
v -1.6861 -9.04852 31.4632
v -1.49306 -9.66383 32.0585
v -1.44338 -9.68131 32.0294
v -1.47481 -9.72444 32.0017
v -1.52449 -9.70696 32.0308
v -1.26951 -10.1567 32.7559
v -1.22241 -10.1731 32.7286
v -1.24961 -10.2191 32.7093
v -1.29671 -10.2027 32.7365
v -0.957578 -10.6172 33.5055
v -0.911279 -10.6347 33.4828
v -0.936979 -10.6792 33.4647
v -0.983278 -10.6617 33.4875
v -0.82524 -11.057 34.3202
v -0.780225 -11.0745 34.2992
v -0.805105 -11.1175 34.2817
v -0.850121 -11.1 34.3027
v -0.614958 -11.3738 34.8664
v -0.572992 -11.3876 34.84
v -0.597663 -11.4294 34.8226
v -0.639629 -11.4155 34.849
v -0.391984 -11.7532 35.3657
v -0.352743 -11.7644 35.339
v -0.377193 -11.8013 35.3186
v -0.416434 -11.7901 35.3452
v -0.192385 -12.1857 35.823
v -0.157844 -12.1985 35.8048
v -0.178923 -12.2282 35.7857
v -0.213463 -12.2154 35.8039
v -0.138935 -12.5076 36.2123
v -2.46089 -5.57768 28.5894
v -2.44534 -5.47467 28.6603
v -2.34976 -5.53056 28.7205
v -2.36531 -5.63357 28.6496
v -2.95546 -5.94707 29.1272
v -2.94067 -5.85985 29.1831
v -2.85947 -5.90463 29.2315
v -2.87426 -5.99185 29.1756
v -3.47052 -6.15663 29.7388
v -3.448 -6.07682 29.7743
v -3.37545 -6.11433 29.8126
v -3.39796 -6.19414 29.7771
v -3.87335 -6.30802 30.4777
v -3.85389 -6.24034 30.5051
v -3.79252 -6.27084 30.5369
v -3.81199 -6.33852 30.5095
v -4.38139 -6.47964 31.141
v -4.36338 -6.41886 31.1658
v -4.30746 -6.44653 31.193
v -4.32546 -6.5073 31.1682
v -4.78118 -6.65947 31.9268
v -4.76475 -6.60277 31.9511
v -4.70773 -6.62637 31.9676
v -4.72417 -6.68307 31.9432
v -5.06534 -6.97939 32.7087
v -5.05182 -6.92706 32.7356
v -4.99906 -6.95002 32.7538
v -5.01259 -7.00236 32.7269
v -5.58007 -7.25304 33.4514
v -5.56519 -7.20187 33.4738
v -5.51646 -7.2251 33.4945
v -5.53133 -7.27627 33.472
v -5.96332 -7.42634 34.3031
v -5.9469 -7.37568 34.3201
v -5.89733 -7.39676 34.335
v -5.91376 -7.44742 34.318
v -6.27582 -7.62577 35.2345
v -6.25948 -7.57689 35.2485
v -6.21281 -7.59712 35.2647
v -6.22915 -7.64601 35.2508
v -6.71125 -7.6938 36.1342
v -6.6972 -7.65131 36.1469
v -6.65651 -7.669 36.161
v -6.67057 -7.71148 36.1483
v -6.88728 -7.82061 36.7283
v -1.81387 -4.31529 27.8676
v -1.89098 -4.28541 27.7532
v -2.00326 -4.26094 27.8352
v -1.92615 -4.29082 27.9496
v -2.11089 -5.0772 27.7648
v -2.17626 -5.05829 27.6703
v -2.26762 -5.03396 27.7383
v -2.20224 -5.05288 27.8328
v -2.27248 -5.88046 27.7936
v -2.32939 -5.86643 27.7128
v -2.40807 -5.8481 27.7714
v -2.35116 -5.86213 27.8522
v -2.52176 -6.70399 27.6823
v -2.56893 -6.69067 27.6148
v -2.63179 -6.6656 27.6636
v -2.58462 -6.67892 27.7311
v -2.86517 -7.48578 27.7874
v -2.9121 -7.48703 27.7283
v -2.96514 -7.45291 27.7697
v -2.91821 -7.45166 27.8288
v -3.14241 -8.28365 28.1116
v -3.18707 -8.28781 28.0567
v -3.23578 -8.25197 28.0936
v -3.19113 -8.24781 28.1485
v -3.52976 -9.05937 28.3691
v -3.57223 -9.06342 28.3175
v -3.61794 -9.02924 28.3525
v -3.57546 -9.02518 28.404
v -3.82008 -9.87943 28.746
v -3.86269 -9.88809 28.6987
v -3.9085 -9.8616 28.7351
v -3.86589 -9.85294 28.7824
v -3.96556 -10.7736 29.0544
v -4.00476 -10.776 29.0063
v -4.0498 -10.7519 29.0417
v -4.0106 -10.7495 29.0899
v -4.36783 -11.6812 29.2785
v -4.40329 -11.6825 29.2325
v -4.4443 -11.6552 29.2633
v -4.40884 -11.6539 29.3093
v -4.70896 -12.5521 29.6627
v -4.73258 -12.5569 29.6363
v -4.75751 -12.5398 29.6554
v -4.73389 -12.535 29.6819
v -4.80308 -12.7946 29.7823
v -1.40562 -2.68544 27.2185
v -1.23125 -2.68423 27.1921
v -1.24859 -2.81205 27.0718
v -1.42296 -2.81325 27.0983
v -1.31201 -3.21083 27.8533
v -1.16671 -3.2111 27.8317
v -1.18118 -3.32125 27.7356
v -1.32649 -3.32098 27.7571
v -1.19896 -3.8262 28.4102
v -1.07366 -3.82357 28.3892
v -1.08572 -3.91815 28.3052
v -1.21102 -3.92078 28.3262
v -1.05345 -4.39404 29.0533
v -0.950081 -4.38625 29.0286
v -0.957693 -4.47431 28.969
v -1.06106 -4.4821 28.9938
v -0.770845 -4.84874 29.7447
v -0.678114 -4.84119 29.7219
v -0.685378 -4.91911 29.6666
v -0.778109 -4.92666 29.6895
v -0.608926 -5.46247 30.3979
v -0.519981 -5.46248 30.3856
v -0.526973 -5.53652 30.3353
v -0.615918 -5.5365 30.3476
v -0.550816 -5.91838 31.1817
v -0.466516 -5.91911 31.1717
v -0.471286 -5.99646 31.1371
v -0.555586 -5.99573 31.147
v -0.406673 -6.25995 32.0756
v -0.325793 -6.26167 32.0682
v -0.33036 -6.33591 32.0356
v -0.41124 -6.33419 32.0429
v -0.400312 -6.71299 32.9341
v -0.322063 -6.71437 32.9272
v -0.326352 -6.78493 32.8929
v -0.404601 -6.78355 32.8998
v -0.258762 -7.14556 33.8657
v -0.184883 -7.14248 33.8498
v -0.189515 -7.20966 33.8154
v -0.263393 -7.21273 33.8313
v 0.0268343 -7.66074 34.714
v 0.0949455 -7.65927 34.7026
v 0.09002 -7.71733 34.6656
v 0.0219088 -7.7188 34.6769
v 0.0835695 -8.15644 35.3557
v 13.643 3.99606 29.8381
v 12.7322 3.65006 29.4368
v 12.7133 3.60293 29.455
v 12.7162 3.62127 29.5056
v 12.7351 3.6684 29.4875
v 12.7289 3.63431 29.472
v 11.761 3.42559 29.1889
v 11.7473 3.42708 29.1193
v 11.7996 3.38062 29.108
v 11.8133 3.37913 29.1776
v 12.2251 3.99961 29.0154
v 12.2195 4.00231 28.9807
v 12.2458 3.9795 28.9747
v 12.2513 3.9768 29.0095
v 12.7461 4.54822 29.0465
v 12.742 4.55016 29.0209
v 12.762 4.53414 29.0164
v 12.7661 4.5322 29.042
v 12.8109 4.62688 29.0187
v 10.8818 3.01727 28.8825
v 10.8202 3.04786 28.917
v 10.8418 3.11785 28.8935
v 10.9033 3.08727 28.8589
v 11.3232 3.05749 29.5102
v 11.2781 3.07924 29.5332
v 11.2941 3.12955 29.5172
v 11.3393 3.10779 29.4941
v 11.6581 3.2207 30.1886
v 11.6214 3.23657 30.2013
v 11.633 3.27438 30.1874
v 11.6696 3.25851 30.1747
v 11.9714 3.40189 30.9036
v 11.9378 3.41543 30.9127
v 11.9493 3.44975 30.9038
v 11.9828 3.43621 30.8948
v 12.1659 3.45567 31.6807
v 12.1344 3.46799 31.6881
v 12.1447 3.49977 31.6792
v 12.1762 3.48745 31.6718
v 12.4433 3.6874 32.438
v 12.4158 3.69926 32.448
v 12.4241 3.72768 32.4371
v 12.4516 3.71582 32.4271
v 12.7316 3.80171 32.9482
v 9.95051 2.7894 28.436
v 9.93132 2.7119 28.4302
v 9.9428 2.70321 28.509
v 9.96199 2.78071 28.5147
v 11.4787 2.5456 28.2262
v 11.4676 2.49837 28.223
v 11.466 2.49546 28.2715
v 11.477 2.54269 28.2747
v 12.2326 2.23284 28.2127
v 12.2208 2.19256 28.2098
v 12.2155 2.19108 28.2515
v 12.2273 2.23136 28.2545
v 13.0199 2.07356 28.332
v 13.0133 2.03536 28.3305
v 13.0053 2.03525 28.3684
v 13.0119 2.07344 28.3699
v 13.8445 1.93852 28.5062
v 13.8372 1.90279 28.5046
v 13.826 1.90355 28.5393
v 13.8332 1.93928 28.5409
v 14.5989 1.72883 28.8384
v 14.5932 1.69429 28.8373
v 14.5822 1.69502 28.8706
v 14.5879 1.72955 28.8717
v 15.4627 1.65159 29.0489
v 15.4578 1.62137 29.0479
v 15.4525 1.6212 29.078
v 15.4574 1.65142 29.0791
v 15.9005 1.52498 29.111
v 8.91155 2.48367 28.1469
v 8.88309 2.51895 28.0713
v 8.9516 2.48323 28.0288
v 8.98006 2.44795 28.1044
v 9.75208 3.74898 28.5033
v 9.73737 3.77895 28.4562
v 9.7845 3.7595 28.4291
v 9.7992 3.72953 28.4762
v 10.1934 4.41823 28.6804
v 10.1806 4.4432 28.6406
v 10.2224 4.43046 28.6192
v 10.2352 4.4055 28.659
v 10.4847 5.10259 29.0249
v 10.4745 5.12779 28.9893
v 10.5138 5.11729 28.9705
v 10.524 5.09209 29.0062
v 10.915 5.76972 29.3585
v 10.9078 5.79713 29.3278
v 10.9424 5.78425 29.3082
v 10.9496 5.75684 29.339
v 11.406 6.29528 29.8247
v 11.4011 6.32422 29.7976
v 11.4364 6.31497 29.7814
v 11.4413 6.28603 29.8085
v 11.7102 6.91034 30.4176
v 11.7048 6.93682 30.3902
v 11.7395 6.92872 30.3756
v 11.7449 6.90224 30.4031
v 12.1501 7.55216 30.8889
v 12.1442 7.57511 30.8629
v 12.1742 7.56522 30.8473
v 12.1802 7.54227 30.8733
v 12.5036 8.03332 31.2013
v 7.95841 2.04373 27.5905
v 7.87786 2.0421 27.6518
v 7.8862 2.14206 27.6654
v 7.96674 2.14369 27.6041
v 8.49003 1.92542 28.1717
v 8.42244 1.92414 28.2188
v 8.42843 2.00562 28.2296
v 8.49602 2.00691 28.1825
v 8.8741 1.81607 28.8695
v 8.81121 1.81687 28.8992
v 8.81467 1.88612 28.9046
v 8.87755 1.88532 28.8749
v 9.20047 1.77842 29.6325
v 9.14656 1.77896 29.6544
v 9.15028 1.8365 29.6621
v 9.20418 1.83596 29.6403
v 9.50828 1.57767 30.3781
v 9.45848 1.57848 30.3962
v 9.46181 1.63095 30.403
v 9.51161 1.63013 30.3848
v 9.79497 1.53697 31.2008
v 9.74943 1.53729 31.2207
v 9.75006 1.58698 31.2213
v 9.79559 1.58666 31.2014
v 10.2164 1.54918 31.9579
v 10.1749 1.54918 31.9802
v 10.1771 1.59605 31.9842
v 10.2185 1.59606 31.9618
v 10.4945 1.39795 32.4784
v 10.4535 1.39839 32.4988
v 10.4581 1.44324 32.5072
v 10.4992 1.4428 32.4868
v 10.7466 1.29552 33.0296
v 10.7055 1.29614 33.0472
v 10.708 1.34061 33.0514
v 10.7491 1.33999 33.0338
v 10.9724 1.2657 33.5995
v 10.9309 1.26653 33.613
v 10.9328 1.31001 33.6161
v 10.9743 1.30918 33.6026
v 11.4138 1.14279 35.134
v 6.86551 1.84371 27.004
v 6.87129 1.74623 26.9421
v 6.89463 1.68655 27.0383
v 6.88885 1.78402 27.1002
v 7.66468 1.87752 26.9187
v 7.67263 1.79702 26.8678
v 7.68698 1.74753 26.9483
v 7.67902 1.82802 26.9992
v 8.44014 2.06036 26.826
v 8.44385 1.99078 26.7826
v 8.45732 1.94845 26.8516
v 8.45361 2.01804 26.895
v 9.26986 2.06199 26.6701
v 9.27205 2.0037 26.6338
v 9.27275 1.96746 26.6922
v 9.27057 2.02575 26.7284
v 10.1013 2.10094 26.759
v 10.1138 2.04889 26.7277
v 10.105 2.01571 26.7794
v 10.0925 2.06776 26.8107
v 10.9462 2.22077 26.9805
v 10.9584 2.17213 26.9509
v 10.9435 2.14018 26.9972
v 10.9313 2.18882 27.0269
v 11.7742 2.16183 27.2703
v 11.7869 2.11583 27.243
v 11.7706 2.08572 27.286
v 11.7578 2.13172 27.3134
v 12.6211 2.27757 27.6129
v 12.6358 2.23364 27.5876
v 12.6264 2.20542 27.6312
v 12.6117 2.24935 27.6565
v 13.5179 2.42575 27.8008
v 13.5263 2.38292 27.7744
v 13.5182 2.35536 27.8165
v 13.5098 2.39819 27.8429
v 14.1531 2.36203 27.9617
v 14.1581 2.32086 27.9343
v 14.1457 2.29315 27.9736
v 14.1406 2.33432 28.0011
v 14.7768 2.34968 28.1476
v 14.7863 2.31031 28.1233
v 14.7755 2.28431 28.1612
v 14.766 2.32368 28.1855
v 15.3931 2.40808 28.3562
v 15.4024 2.37701 28.3378
v 15.3928 2.35659 28.3675
v 15.3835 2.38765 28.3859
v 15.7866 2.40576 28.5206
v 5.67083 1.37624 26.5231
v 5.6144 1.46762 26.4563
v 5.71338 1.47127 26.3777
v 5.76982 1.3799 26.4444
v 5.95382 1.94872 27.0119
v 5.90821 2.02726 26.9581
v 5.99234 2.03266 26.8946
v 6.03796 1.95412 26.9484
v 6.36425 2.47894 27.4612
v 6.32517 2.54863 27.4167
v 6.39807 2.55446 27.3618
v 6.43715 2.48477 27.4063
v 6.67575 3.04743 28.0013
v 6.64061 3.10151 27.9596
v 6.70478 3.1116 27.9186
v 6.73992 3.05752 27.9603
v 6.89967 3.69659 28.4947
v 6.86877 3.74695 28.4592
v 6.92483 3.75335 28.4195
v 6.95572 3.70299 28.4551
v 7.33246 4.24372 29.0312
v 7.30745 4.29644 29.0035
v 7.36149 4.3039 28.9689
v 7.3865 4.25118 28.9967
v 7.60448 4.72251 29.7185
v 7.58062 4.77242 29.6926
v 7.63484 4.78531 29.6675
v 7.6587 4.7354 29.6935
v 7.79187 5.2412 30.4691
v 7.76995 5.29109 30.448
v 7.82199 5.30417 30.4248
v 7.84391 5.25427 30.4459
v 8.0882 5.60974 31.2738
v 8.06738 5.65866 31.2546
v 8.11774 5.6713 31.2322
v 8.13855 5.62237 31.2514
v 8.21964 5.95941 31.8234
v 8.19761 6.00364 31.7981
v 8.24704 6.01556 31.7759
v 8.26906 5.97133 31.8012
v 8.38481 6.36217 32.3255
v 8.36244 6.40285 32.2995
v 8.4082 6.41165 32.2739
v 8.43057 6.37097 32.2999
v 8.59981 6.78304 32.7834
v 8.58026 6.82542 32.7631
v 8.62365 6.83335 32.7378
v 8.64321 6.79097 32.7581
v 8.95366 7.23502 33.5162
v 4.49046 0.92281 25.7358
v 4.40632 0.861536 25.8198
v 4.39412 0.974644 25.8901
v 4.47827 1.03592 25.8061
v 5.15298 0.766334 26.1898
v 5.07928 0.7156 26.257
v 5.06603 0.810727 26.3143
v 5.13972 0.861461 26.2472
v 5.71495 0.488373 26.7288
v 5.63857 0.449746 26.7746
v 5.62376 0.533846 26.8209
v 5.70015 0.572473 26.775
v 6.17134 0.254424 27.4125
v 6.10537 0.222102 27.4481
v 6.09148 0.292807 27.4865
v 6.15745 0.325129 27.4509
v 6.69652 -0.0427669 28.0143
v 6.63693 -0.0711027 28.046
v 6.62377 -0.00692055 28.0786
v 6.68335 0.0214152 28.0469
v 7.16502 -0.254679 28.7522
v 7.10964 -0.28126 28.7826
v 7.09116 -0.218724 28.8036
v 7.14654 -0.192143 28.7733
v 7.65843 -0.285538 29.4926
v 7.60851 -0.311502 29.5248
v 7.5924 -0.252789 29.5471
v 7.64233 -0.226824 29.5149
v 8.25554 -0.519087 30.184
v 8.20522 -0.542889 30.2112
v 8.19218 -0.487438 30.2356
v 8.24251 -0.463636 30.2084
v 8.69509 -0.718003 31.0013
v 8.64362 -0.740039 31.0227
v 8.62777 -0.685204 31.041
v 8.67924 -0.663168 31.0196
v 9.11305 -0.846955 31.9015
v 9.06205 -0.86809 31.9199
v 9.04737 -0.815425 31.9398
v 9.09837 -0.794289 31.9214
v 9.50854 -1.15446 32.7673
v 9.4612 -1.1743 32.7851
v 9.44753 -1.12506 32.8036
v 9.49487 -1.10523 32.7857
v 9.94172 -1.26924 33.7238
v 2.96078 0.612267 25.1867
v 2.9731 0.53386 25.0598
v 3.04083 0.42331 25.1346
v 3.02851 0.501717 25.2616
v 3.71374 0.882126 24.9934
v 3.72993 0.819632 24.887
v 3.78264 0.726131 24.95
v 3.76645 0.788625 25.0564
v 4.4264 1.28078 24.9413
v 4.44298 1.22778 24.8493
v 4.49154 1.14881 24.9036
v 4.47495 1.20181 24.9956
v 5.18981 1.6366 24.7374
v 5.20234 1.59161 24.6605
v 5.23384 1.52116 24.7068
v 5.2213 1.56616 24.7838
v 6.00916 1.89391 24.7382
v 6.0349 1.85966 24.6695
v 6.05145 1.79131 24.7097
v 6.02571 1.82556 24.7785
v 6.82397 2.2105 24.9656
v 6.85175 2.18035 24.9016
v 6.86332 2.11446 24.9376
v 6.83553 2.14462 25.0016
v 7.6833 2.43853 25.124
v 7.71058 2.41016 25.0639
v 7.72096 2.34783 25.0981
v 7.69368 2.3762 25.1582
v 8.52129 2.76575 25.4173
v 8.55322 2.74069 25.3618
v 8.56968 2.68388 25.3969
v 8.53775 2.70895 25.4524
v 9.30657 3.25307 25.6612
v 9.33126 3.22631 25.6056
v 9.34885 3.17189 25.6395
v 9.32416 3.19865 25.6952
v 10.2641 3.56592 25.7974
v 10.286 3.54053 25.7432
v 10.298 3.48583 25.7737
v 10.2761 3.51122 25.8279
v 11.1655 3.90013 26.1036
v 11.1918 3.87959 26.0577
v 11.2017 3.83091 26.0851
v 11.1755 3.85145 26.1311
v 11.7743 4.1401 26.3454
v 1.3199 -0.131139 24.6712
v 1.19778 0.010241 24.6642
v 1.29623 0.0884164 24.5258
v 1.41836 -0.0529639 24.5328
v 1.74102 0.25482 25.2714
v 1.6391 0.373899 25.265
v 1.72562 0.442021 25.1533
v 1.82755 0.322942 25.1597
v 2.20357 0.719823 25.7922
v 2.11193 0.820644 25.7835
v 2.18651 0.880067 25.6858
v 2.27814 0.779246 25.6945
v 2.61274 1.17966 26.4064
v 2.53083 1.25896 26.3908
v 2.60061 1.31714 26.3202
v 2.68252 1.23785 26.3358
v 2.84484 1.67174 27.0904
v 2.77089 1.74165 27.0751
v 2.83265 1.79281 27.0106
v 2.9066 1.72291 27.0259
v 3.26178 2.18148 27.7177
v 3.19752 2.25288 27.7123
v 3.25657 2.3016 27.6541
v 3.32084 2.23021 27.6595
v 3.63358 2.5066 28.4785
v 3.57314 2.57473 28.4748
v 3.63511 2.62747 28.4337
v 3.69555 2.55934 28.4374
v 3.86624 2.81649 29.364
v 3.80937 2.88229 29.3626
v 3.86884 2.93288 29.3243
v 3.92571 2.86708 29.3256
v 4.26655 3.09809 30.2012
v 4.2113 3.16152 30.2001
v 4.26757 3.20983 30.1604
v 4.32282 3.1464 30.1615
v 4.56584 3.46241 31.1239
v 4.50887 3.52004 31.113
v 4.56322 3.56612 31.0729
v 4.62018 3.50848 31.0838
v 4.82367 3.99065 31.9718
v 4.77133 4.04592 31.9651
v 4.81946 4.08618 31.9215
v 4.8718 4.03091 31.9282
v 5.33992 4.44464 32.8325
v 5.32546 4.46148 32.8322
v 5.33969 4.47344 32.82
v 5.35415 4.4566 32.8204
v 5.38756 4.5081 32.9485
v -14.6427 7.38663 26.6206
v -13.7072 6.9062 26.2714
v -13.6604 6.92092 26.2957
v -13.6819 6.90872 26.3445
v -13.7287 6.894 26.3202
v -13.6966 6.91188 26.3087
v -12.8483 6.28628 26.068
v -12.8324 6.27808 25.996
v -12.8294 6.35185 25.9882
v -12.8453 6.36006 26.0603
v -13.5583 6.2846 25.8147
v -13.5523 6.28044 25.7798
v -13.551 6.3158 25.7758
v -13.557 6.31995 25.8107
v -14.2243 6.3401 25.7441
v -11.9063 5.87276 25.8254
v -11.8932 5.80036 25.8596
v -11.9614 5.77207 25.8259
v -11.9745 5.84447 25.7916
v -12.2836 6.15122 26.4289
v -12.2733 6.09859 26.4518
v -12.3231 6.07879 26.4288
v -12.3334 6.13142 26.4059
v -12.6874 6.27084 27.0737
v -12.677 6.22966 27.0863
v -12.7141 6.21453 27.0674
v -12.7245 6.2557 27.0548
v -13.0892 6.36541 27.7556
v -13.0787 6.32854 27.7645
v -13.1135 6.31548 27.7515
v -13.124 6.35235 27.7426
v -13.32 6.4479 28.5158
v -13.3097 6.4136 28.5231
v -13.3417 6.4013 28.5103
v -13.352 6.43561 28.503
v -13.737 6.48346 29.2378
v -13.7293 6.45262 29.2478
v -13.757 6.44097 29.2333
v -13.7647 6.47181 29.2233
v -14.0621 6.61698 29.7449
v -11.0733 5.30829 25.425
v -10.9979 5.34616 25.4289
v -11.0077 5.35715 25.512
v -11.0831 5.31928 25.5082
v -11.8314 6.64875 25.1971
v -11.7852 6.67148 25.2
v -11.7874 6.66956 25.2515
v -11.8337 6.64683 25.2487
v -11.9751 7.17394 25.1929
v -11.9312 7.18809 25.195
v -11.9322 7.18439 25.241
v -11.9761 7.17024 25.239
v -12.1646 7.67652 25.2416
v -12.1251 7.69423 25.2444
v -12.1248 7.68686 25.2871
v -12.1643 7.66916 25.2843
v -12.417 8.14649 25.3338
v -12.3802 8.16454 25.337
v -12.378 8.15313 25.3765
v -12.4148 8.13508 25.3733
v -13.1516 9.58975 25.8321
v -13.119 9.60708 25.8353
v -13.1171 9.5969 25.8708
v -13.1497 9.57956 25.8676
v -13.6326 10.3137 26.0188
v -13.603 10.3294 26.0216
v -13.6031 10.3235 26.0547
v -13.6327 10.3079 26.0519
v -13.8406 10.8265 26.0905
v -10.1337 4.7048 25.2038
v -10.1345 4.66208 25.1216
v -10.1469 4.74356 25.0794
v -10.1461 4.78627 25.1615
v -11.6682 4.53154 25.3878
v -11.6775 4.50173 25.3352
v -11.6904 4.55471 25.3075
v -11.681 4.58451 25.3601
v -12.4768 4.44237 25.4767
v -12.4844 4.41714 25.4325
v -12.4996 4.46092 25.4101
v -12.4921 4.48615 25.4544
v -13.2194 4.22255 25.7368
v -13.2295 4.19909 25.697
v -13.2452 4.23918 25.6774
v -13.2351 4.26264 25.7172
v -14.034 4.12389 25.9881
v -14.0487 4.1012 25.9531
v -14.0593 4.13906 25.933
v -14.0446 4.16175 25.9679
v -14.7882 4.15704 26.3874
v -14.8061 4.13506 26.3562
v -14.8204 4.17085 26.3392
v -14.8025 4.19282 26.3704
v -15.5045 3.98432 26.9108
v -15.5201 3.96361 26.8795
v -15.5351 3.99809 26.8641
v -15.5196 4.01881 26.8954
v -16.3154 3.90559 27.3082
v -16.3273 3.88642 27.278
v -16.3392 3.91856 27.2623
v -16.3273 3.93773 27.2925
v -17.0565 3.78716 27.6272
v -9.1121 4.2617 24.7124
v -9.06389 4.19399 24.7786
v -9.15168 4.13409 24.7813
v -9.19989 4.20181 24.715
v -9.41318 4.71907 25.2882
v -9.37223 4.66215 25.3395
v -9.44368 4.61285 25.3418
v -9.48463 4.66977 25.2905
v -9.63529 5.05357 25.983
v -9.59726 4.9997 26.0157
v -9.65697 4.9567 26.0143
v -9.695 5.01056 25.9816
v -9.87726 5.29853 26.7368
v -9.84419 5.2526 26.761
v -9.89475 5.21763 26.7637
v -9.92781 5.26355 26.7395
v -9.97254 5.6346 27.4888
v -9.94212 5.59209 27.5088
v -9.98815 5.56038 27.5114
v -10.0186 5.60288 27.4914
v -10.1792 5.85496 28.3048
v -10.1512 5.81619 28.3266
v -10.1928 5.78431 28.3233
v -10.2208 5.82308 28.3015
v -10.501 6.15233 29.0498
v -10.4756 6.11709 29.0739
v -10.5161 6.08827 29.0744
v -10.5415 6.12352 29.0503
v -10.5883 6.44593 29.5746
v -10.5634 6.41079 29.5966
v -10.6041 6.38523 29.6019
v -10.629 6.42037 29.5798
v -10.6994 6.6878 30.1273
v -10.6744 6.65256 30.1463
v -10.7131 6.62556 30.1472
v -10.7381 6.66079 30.1282
v -10.8522 6.86353 30.6935
v -10.8267 6.82785 30.7084
v -10.8644 6.80093 30.7082
v -10.8898 6.83661 30.6934
v -11.1559 7.27143 32.3822
v -8.19121 3.54663 24.1651
v -8.10924 3.61869 24.1115
v -8.08657 3.67235 24.2182
v -8.16854 3.6003 24.2719
v -8.70945 4.15094 24.0548
v -8.64319 4.21285 24.0105
v -8.62088 4.25318 24.1003
v -8.68714 4.19127 24.1446
v -9.32375 4.64784 23.9211
v -9.26373 4.6984 23.8835
v -9.24522 4.73382 23.9608
v -9.30523 4.68326 23.9983
v -9.8188 5.30746 23.7427
v -9.76736 5.34854 23.7115
v -9.74422 5.36955 23.7773
v -9.79567 5.32847 23.8085
v -10.3627 5.93969 23.8027
v -10.3234 5.98474 23.7757
v -10.2957 5.99568 23.8342
v -10.3351 5.95063 23.8613
v -10.986 6.53436 23.9861
v -10.9492 6.57656 23.9604
v -10.9179 6.58141 24.0132
v -10.9547 6.53921 24.0389
v -11.4571 7.22232 24.261
v -11.423 7.2631 24.2372
v -11.3918 7.26553 24.2863
v -11.4259 7.22475 24.31
v -12.0797 7.82235 24.5724
v -12.0488 7.86336 24.5506
v -12.0234 7.87037 24.5997
v -12.0542 7.82936 24.6215
v -12.7407 8.45258 24.7292
v -12.7068 8.48761 24.7062
v -12.6825 8.4953 24.7537
v -12.7164 8.46027 24.7767
v -13.0756 8.9956 24.8871
v -13.0407 9.02699 24.8627
v -13.0132 9.03125 24.9077
v -13.0481 8.99986 24.932
v -13.4469 9.49797 25.0647
v -13.4168 9.53174 25.0435
v -13.3918 9.53638 25.0864
v -13.4219 9.50262 25.1076
v -13.8761 9.94989 25.2561
v -13.8504 9.98208 25.2379
v -13.8271 9.98519 25.2764
v -13.8529 9.95301 25.2946
v -14.2395 10.4042 25.4865
v -7.00167 2.92037 23.7592
v -7.03149 2.81721 23.68
v -7.0921 2.90009 23.5948
v -7.06229 3.00326 23.674
v -7.66796 2.75539 24.1753
v -7.69632 2.66846 24.111
v -7.7504 2.73743 24.0416
v -7.72204 2.82436 24.1059
v -8.37699 2.71946 24.5565
v -8.40384 2.64301 24.5029
v -8.45192 2.70215 24.4426
v -8.42507 2.77861 24.4963
v -9.06049 2.58043 25.0287
v -9.07784 2.51721 24.9798
v -9.12521 2.5657 24.9339
v -9.10787 2.62892 24.9829
v -9.74556 2.32747 25.4524
v -9.76354 2.27005 25.4107
v -9.80262 2.31404 25.367
v -9.78465 2.37147 25.4088
v -10.4829 2.30183 25.9287
v -10.5077 2.24744 25.8952
v -10.5469 2.2888 25.8571
v -10.522 2.34319 25.8906
v -11.0753 2.1902 26.5683
v -11.099 2.13845 26.5371
v -11.1436 2.17601 26.5087
v -11.1199 2.22776 26.5399
v -11.647 1.98729 27.2727
v -11.6724 1.937 27.2469
v -11.716 1.97246 27.2207
v -11.6906 2.02274 27.2465
v -12.17 1.96237 28.0437
v -12.1955 1.91356 28.02
v -12.2377 1.94786 27.9947
v -12.2122 1.99668 28.0184
v -12.5586 1.82933 28.5651
v -12.579 1.78292 28.5354
v -12.6199 1.81684 28.5105
v -12.5995 1.86325 28.5401
v -13.006 1.69159 29.0357
v -13.0234 1.64664 29.0051
v -13.0596 1.68017 28.9765
v -13.0422 1.72512 29.007
v -13.4959 1.58311 29.4596
v -13.5169 1.53927 29.4351
v -13.5508 1.57131 29.4069
v -13.5297 1.61515 29.4314
v -14.1958 1.55188 30.2618
v -14.2001 1.5435 30.2575
v -14.2065 1.54955 30.2522
v -14.2022 1.55793 30.2564
v -14.262 1.54525 30.3216
v -5.80134 2.31523 23.0307
v -5.70424 2.28246 23.1277
v -5.79538 2.19384 23.189
v -5.89248 2.22661 23.092
v -6.14165 2.9047 23.4836
v -6.05788 2.87396 23.5616
v -6.13292 2.79722 23.612
v -6.21669 2.82796 23.5339
v -6.32845 3.49056 24.036
v -6.2504 3.45023 24.0902
v -6.31466 3.38031 24.1307
v -6.39271 3.42064 24.0765
v -6.4909 3.96211 24.7289
v -6.42365 3.92649 24.7713
v -6.47692 3.86671 24.8056
v -6.54417 3.90234 24.7632
v -6.63229 4.5333 25.3441
v -6.57232 4.50047 25.3814
v -6.62006 4.44634 25.4105
v -6.68003 4.47916 25.3733
v -6.80932 5.00543 26.0881
v -6.75344 4.97493 26.1233
v -6.79543 4.91813 26.1408
v -6.85131 4.94863 26.1055
v -7.13803 5.38851 26.82
v -7.08617 5.36195 26.8569
v -7.1267 5.3096 26.8762
v -7.17856 5.33616 26.8393
v -7.36188 5.97922 27.5188
v -7.31127 5.95101 27.5499
v -7.35114 5.90338 27.5716
v -7.40175 5.9316 27.5404
v -7.52268 6.41813 28.3439
v -7.47242 6.38801 28.3687
v -7.50954 6.33865 28.384
v -7.5598 6.36878 28.3592
v -7.73002 6.79348 29.247
v -7.68053 6.76324 29.2685
v -7.71674 6.71611 29.2856
v -7.76624 6.74635 29.2641
v -7.77976 7.25994 30.1289
v -7.73366 7.23195 30.1497
v -7.76756 7.18791 30.1656
v -7.81367 7.2159 30.1448
v -8.01651 7.65725 31.0923
v -7.99473 7.64509 31.1055
v -8.01094 7.62281 31.1117
v -8.03271 7.63497 31.0985
v -8.09009 7.75386 31.2931
v -4.5114 1.33168 22.5252
v -4.44271 1.40038 22.4011
v -4.40692 1.52541 22.4902
v -4.47562 1.4567 22.6142
v -5.17574 1.75175 22.2822
v -5.12393 1.81202 22.1773
v -5.08998 1.91422 22.2529
v -5.14179 1.85396 22.3577
v -5.92572 2.05658 22.1653
v -5.88275 2.1101 22.0743
v -5.85626 2.19976 22.1396
v -5.89923 2.14624 22.2306
v -6.65583 2.44122 21.8998
v -6.61774 2.48521 21.8238
v -6.58549 2.55527 21.8805
v -6.62359 2.51128 21.9566
v -7.36156 2.9273 21.8462
v -7.34162 2.97462 21.7772
v -7.30005 3.03047 21.8276
v -7.31999 2.98315 21.8965
v -8.13091 3.36969 22.0119
v -8.11624 3.41572 21.9475
v -8.07241 3.46552 21.9931
v -8.08708 3.41949 22.0575
v -8.84501 3.9103 22.1226
v -8.83202 3.95465 22.0621
v -8.78967 4.00102 22.1052
v -8.80267 3.95667 22.1657
v -9.63451 4.37128 22.3615
v -9.62791 4.41727 22.3054
v -9.59391 4.46503 22.3486
v -9.60052 4.41904 22.4047
v -10.5137 4.69902 22.5396
v -10.5012 4.73999 22.4837
v -10.4697 4.78723 22.5254
v -10.4822 4.74625 22.5813
v -11.3459 5.27425 22.6294
v -11.3329 5.31228 22.5744
v -11.2969 5.3555 22.6129
v -11.3099 5.31747 22.6679
v -12.1776 5.78114 22.8873
v -12.172 5.821 22.8385
v -12.1382 5.86048 22.8746
v -12.1438 5.82061 22.9234
v -12.9553 6.22021 23.1666
v -2.78297 0.54277 22.1689
v -2.81339 0.348967 22.1492
v -2.92658 0.382805 21.9913
v -2.89616 0.576608 22.0111
v -3.41074 0.592024 22.7053
v -3.43753 0.42899 22.6885
v -3.53857 0.45878 22.5601
v -3.51178 0.621815 22.5769
v -4.11463 0.629079 23.1558
v -4.13386 0.486461 23.1387
v -4.22212 0.511782 23.0266
v -4.20289 0.6544 23.0437
v -4.78728 0.627083 23.7047
v -4.79537 0.506822 23.6825
v -4.88301 0.527993 23.5995
v -4.87492 0.648253 23.6217
v -5.37591 0.468474 24.3295
v -5.38212 0.361336 24.3087
v -5.45949 0.380332 24.2339
v -5.45328 0.48747 24.2547
v -6.08528 0.447244 24.8957
v -6.10043 0.346876 24.8854
v -6.1749 0.365059 24.818
v -6.15975 0.465427 24.8284
v -6.63005 0.505756 25.6164
v -6.64543 0.410544 25.6083
v -6.72699 0.427906 25.5592
v -6.71161 0.523118 25.5673
v -7.08039 0.463653 26.4694
v -7.09646 0.373002 26.464
v -7.17487 0.389595 26.4184
v -7.1588 0.480246 26.4237
v -7.60714 0.572488 27.2754
v -7.62239 0.484772 27.2705
v -7.69676 0.500285 27.2239
v -7.68152 0.588001 27.2287
v -8.13845 0.548728 28.1641
v -8.14711 0.463838 28.1494
v -8.21832 0.47925 28.1025
v -8.20966 0.56414 28.1173
v -8.76517 0.392169 28.9677
v -8.77527 0.312357 28.9574
v -8.83744 0.326654 28.9073
v -8.82733 0.406466 28.9176
v -9.48381 0.493887 29.7932
v -9.49352 0.440261 29.79
v -9.53633 0.449913 29.7576
v -9.52663 0.503539 29.7607
v -9.7117 0.478929 30.0872
v 1.44487 -15.9314 23.1312
v 1.4018 -15.9036 23.1498
v 1.41583 -15.9161 23.2009
v 1.4589 -15.9439 23.1824
v 1.42788 -15.928 23.1658
v 1.3935 -14.8173 22.973
v 1.40176 -14.7945 22.9
v 1.34391 -14.8407 22.8791
v 1.33565 -14.8635 22.9521
v 1.88896 -15.3404 22.7638
v 1.89253 -15.3308 22.7331
v 1.86822 -15.3502 22.7242
v 1.86465 -15.3598 22.7548
v 1.96668 -15.4585 22.7337
v 1.1272 -13.7764 22.7375
v 1.16962 -13.7187 22.7851
v 1.24443 -13.7526 22.7595
v 1.20201 -13.8103 22.7119
v 1.06135 -14.2772 23.307
v 1.09139 -14.2348 23.3383
v 1.14409 -14.2594 23.3211
v 1.11405 -14.3018 23.2897
v 1.13216 -14.6953 23.9464
v 1.155 -14.6596 23.9649
v 1.1949 -14.6774 23.9499
v 1.17206 -14.713 23.9314
v 1.22498 -15.0945 24.6257
v 1.24495 -15.0615 24.6397
v 1.2808 -15.079 24.63
v 1.26083 -15.1121 24.616
v 1.21042 -15.3624 25.374
v 1.22885 -15.3311 25.386
v 1.26222 -15.3469 25.3762
v 1.2438 -15.3782 25.3642
v 1.36006 -15.7374 26.0995
v 1.37684 -15.7111 26.1137
v 1.40644 -15.7238 26.1021
v 1.38966 -15.75 26.0879
v 1.39741 -15.9561 26.406
v 1.0813 -12.7302 22.3836
v 0.997258 -12.7006 22.3745
v 0.980979 -12.7204 22.4603
v 1.06502 -12.75 22.4694
v 0.819728 -13.4511 22.2597
v 0.754453 -13.4288 22.2531
v 0.74374 -13.4399 22.3206
v 0.809016 -13.4623 22.3273
v 0.601765 -14.1617 22.036
v 0.552715 -14.1386 22.0318
v 0.544413 -14.1464 22.085
v 0.593464 -14.1695 22.0892
v 0.177324 -14.839 21.8977
v 0.135313 -14.818 21.8939
v 0.130992 -14.8182 21.9408
v 0.173003 -14.8392 21.9446
v -0.111409 -15.5912 21.8927
v -0.152213 -15.5766 21.8898
v -0.154198 -15.5735 21.933
v -0.113393 -15.5881 21.9359
v -0.386005 -16.3912 21.9377
v -0.423965 -16.3763 21.935
v -0.424117 -16.3693 21.9753
v -0.386156 -16.3842 21.978
v -0.734429 -17.131 22.1451
v -0.771384 -17.1182 22.1427
v -0.771487 -17.1112 22.1813
v -0.734533 -17.1241 22.1837
v -0.960466 -17.9825 22.2247
v -0.992997 -17.9712 22.2225
v -0.994851 -17.9699 22.257
v -0.96232 -17.9811 22.2591
v -1.16454 -18.4043 22.2175
v 0.950711 -11.5902 22.1967
v 0.999795 -11.5572 22.1193
v 0.953882 -11.6219 22.0626
v 0.904798 -11.6549 22.1401
v 2.04793 -12.646 22.4932
v 2.08661 -12.6294 22.4446
v 2.06098 -12.676 22.4083
v 2.0223 -12.6925 22.457
v 2.65421 -13.1668 22.7137
v 2.68545 -13.1516 22.6722
v 2.66684 -13.1931 22.643
v 2.6356 -13.2083 22.6844
v 3.29325 -13.6196 22.9827
v 3.32463 -13.6079 22.946
v 3.30713 -13.6457 22.919
v 3.27575 -13.6574 22.9557
v 3.8265 -14.1931 23.3134
v 3.85902 -14.1854 23.2812
v 3.84153 -14.2197 23.2553
v 3.80901 -14.2274 23.2875
v 4.33314 -14.7404 23.7153
v 4.36595 -14.7347 23.6861
v 4.35294 -14.7711 23.6644
v 4.32013 -14.7768 23.6936
v 4.88112 -15.1633 24.2915
v 4.91233 -15.1578 24.2628
v 4.90003 -15.1933 24.2425
v 4.86882 -15.1989 24.2712
v 5.44663 -15.7116 24.7347
v 5.47383 -15.7045 24.7068
v 5.46104 -15.7359 24.6864
v 5.43384 -15.743 24.7143
v 5.98781 -16.1661 25.0917
v 0.678279 -10.4811 21.7114
v 0.686336 -10.4003 21.7885
v 0.792944 -10.4287 21.807
v 0.784887 -10.5094 21.73
v 0.446359 -11.0414 22.2236
v 0.4536 -10.9726 22.2834
v 0.541041 -10.9948 22.2983
v 0.5338 -11.0635 22.2384
v 0.240502 -11.4682 22.8706
v 0.250476 -11.4026 22.9105
v 0.325693 -11.4192 22.9191
v 0.315719 -11.4849 22.8792
v 0.113661 -11.8518 23.5929
v 0.122332 -11.7949 23.6227
v 0.184523 -11.8099 23.6332
v 0.175852 -11.8668 23.6034
v -0.167297 -12.1848 24.2971
v -0.158785 -12.1321 24.3218
v -0.102137 -12.1455 24.3309
v -0.110649 -12.1982 24.3062
v -0.288054 -12.523 25.088
v -0.280843 -12.4748 25.1141
v -0.226389 -12.4841 25.1164
v -0.233601 -12.5324 25.0904
v -0.371785 -12.9925 25.8066
v -0.365701 -12.9488 25.8347
v -0.314827 -12.9596 25.8404
v -0.320911 -13.0033 25.8123
v -0.583742 -13.277 26.2981
v -0.577124 -13.2336 26.324
v -0.529113 -13.2471 26.3343
v -0.535731 -13.2904 26.3084
v -0.744346 -13.545 26.8247
v -0.737386 -13.5013 26.8474
v -0.689183 -13.512 26.8532
v -0.696144 -13.5557 26.8304
v -0.82983 -13.7992 27.3737
v -0.822363 -13.7547 27.3921
v -0.774861 -13.7646 27.3967
v -0.782328 -13.8091 27.3783
v -1.10544 -14.3735 29.0358
v 0.686563 -9.25008 21.2144
v 0.582486 -9.23202 21.141
v 0.506988 -9.25845 21.2417
v 0.611065 -9.27651 21.315
v 0.602147 -10.0286 21.0408
v 0.515225 -10.0173 20.9797
v 0.453091 -10.0342 21.0649
v 0.540012 -10.0455 21.126
v 0.671575 -10.8059 20.8673
v 0.596557 -10.7929 20.8152
v 0.542931 -10.8092 20.8885
v 0.617949 -10.8222 20.9405
v 0.561166 -11.6021 20.6159
v 0.498391 -11.5904 20.5724
v 0.454118 -11.5926 20.6357
v 0.516893 -11.6044 20.6792
v 0.477177 -12.4321 20.6061
v 0.41955 -12.4337 20.5672
v 0.380713 -12.4251 20.6243
v 0.438341 -12.4235 20.6632
v 0.467814 -13.3022 20.731
v 0.413946 -13.3047 20.6942
v 0.377763 -13.2887 20.7461
v 0.431631 -13.2862 20.7829
v 0.284261 -14.1373 20.923
v 0.233061 -14.1414 20.8888
v 0.199303 -14.1236 20.9373
v 0.250504 -14.1195 20.9715
v 0.270246 -15.018 21.1785
v 0.221 -15.025 21.1466
v 0.18836 -15.015 21.1948
v 0.237607 -15.0079 21.2267
v 0.291636 -15.9373 21.2817
v 0.244541 -15.9375 21.2493
v 0.212542 -15.9287 21.2959
v 0.259637 -15.9285 21.3282
v 0.13892 -16.5685 21.3769
v 0.0938897 -16.5652 21.3436
v 0.0622859 -16.5512 21.3878
v 0.107317 -16.5545 21.4211
v 0.0367754 -17.1965 21.5004
v -0.00686553 -17.1988 21.4704
v -0.0365437 -17.1867 21.5127
v 0.00709726 -17.1845 21.5427
v 0.00891684 -17.8295 21.6496
v -0.0318744 -17.834 21.6226
v -0.0590573 -17.8215 21.6615
v -0.0182661 -17.817 21.6885
v -0.0838834 -18.4906 21.8531
v 0.412794 -7.90548 20.8355
v 0.527267 -7.85156 20.7716
v 0.519983 -7.95306 20.6729
v 0.40551 -8.00698 20.7368
v 0.909795 -8.31501 21.3133
v 1.00773 -8.2717 21.2615
v 1.00409 -8.3595 21.1812
v 0.906153 -8.40281 21.2331
v 1.35211 -8.8365 21.7385
v 1.43865 -8.79941 21.6953
v 1.43703 -8.87632 21.626
v 1.35049 -8.9134 21.6692
v 1.84576 -9.26937 22.2652
v 1.91394 -9.23412 22.2235
v 1.91796 -9.30386 22.1711
v 1.84979 -9.33911 22.2127
v 2.43744 -9.61663 22.7563
v 2.49994 -9.58608 22.7209
v 2.50118 -9.64631 22.6712
v 2.43868 -9.67686 22.7066
v 2.90336 -10.1533 23.27
v 2.96706 -10.1302 23.2428
v 2.96982 -10.1889 23.1995
v 2.90612 -10.212 23.2267
v 3.31746 -10.5276 23.9472
v 3.37784 -10.5055 23.9216
v 3.38644 -10.5662 23.8895
v 3.32607 -10.5883 23.9151
v 3.77923 -10.8222 24.6967
v 3.839 -10.8027 24.6766
v 3.84813 -10.861 24.6472
v 3.78836 -10.8805 24.6673
v 4.07626 -11.2074 25.4902
v 4.13472 -11.1892 25.4721
v 4.14359 -11.2457 25.4437
v 4.08513 -11.2639 25.4618
v 4.38375 -11.4106 26.0414
v 4.43726 -11.39 26.0165
v 4.44543 -11.4453 25.9885
v 4.39193 -11.4658 26.0134
v 4.74141 -11.65 26.546
v 4.79197 -11.6282 26.5197
v 4.79739 -11.6797 26.4873
v 4.74683 -11.7015 26.5136
v 5.11356 -11.9382 27.0026
v 5.16509 -11.9203 26.9828
v 5.16979 -11.9687 26.9512
v 5.11826 -11.9866 26.9709
v 5.53104 -12.4419 27.8411
v 5.55263 -12.435 27.8339
v 5.55467 -12.4548 27.821
v 5.53308 -12.4617 27.8281
v 5.62765 -12.5389 27.9777
v 0.177636 -6.54003 20.1118
v 0.118838 -6.44509 20.2121
v 0.241411 -6.45945 20.2975
v 0.30021 -6.55439 20.1972
v -0.105948 -7.20764 20.4889
v -0.154043 -7.12362 20.5701
v -0.0494944 -7.13199 20.6407
v -0.00139891 -7.216 20.5594
v -0.498235 -7.765 20.9577
v -0.530986 -7.67729 21.016
v -0.43711 -7.6806 21.0737
v -0.40436 -7.76831 21.0155
v -0.836951 -8.23568 21.5844
v -0.863781 -8.15905 21.6303
v -0.783969 -8.15993 21.6784
v -0.75714 -8.23657 21.6326
v -1.24241 -8.75331 22.1249
v -1.26539 -8.68428 22.1652
v -1.19289 -8.68398 22.206
v -1.16992 -8.75302 22.1657
v -1.55979 -9.2362 22.8133
v -1.58122 -9.17196 22.8513
v -1.50905 -9.16423 22.879
v -1.48762 -9.22847 22.8409
v -1.69907 -9.76704 23.5118
v -1.72079 -9.70875 23.5513
v -1.65311 -9.70285 23.5798
v -1.63139 -9.76114 23.5403
v -2.04946 -10.3601 24.1534
v -2.06827 -10.3013 24.1869
v -2.00495 -10.2982 24.217
v -1.98613 -10.357 24.1835
v -2.34335 -10.8067 24.9362
v -2.35969 -10.7465 24.9631
v -2.29629 -10.7397 24.9864
v -2.27995 -10.7999 24.9595
v -2.5659 -11.2451 25.8054
v -2.58121 -11.1854 25.8288
v -2.52044 -11.1796 25.8538
v -2.50513 -11.2393 25.8303
v -2.95965 -11.6305 26.6374
v -2.97417 -11.5749 26.6601
v -2.91719 -11.5695 26.6833
v -2.90267 -11.6251 26.6606
v -3.18768 -12.1119 27.5614
v -3.19913 -12.0758 27.5816
v -3.15884 -12.0708 27.5955
v -3.14739 -12.1069 27.5753
v -3.25377 -12.3184 27.8739
v 0.151817 -4.85429 19.6814
v 0.0717501 -4.83892 19.5356
v -0.0665939 -4.90194 19.6049
v 0.0134725 -4.9173 19.7507
v 0.310301 -5.61512 19.4163
v 0.245405 -5.60927 19.2926
v 0.128622 -5.65853 19.3516
v 0.193518 -5.66439 19.4752
v 0.597858 -6.36979 19.3
v 0.542251 -6.36787 19.1921
v 0.442561 -6.41517 19.2427
v 0.498168 -6.4171 19.3505
v 0.85045 -7.15003 19.0235
v 0.803372 -7.14694 18.933
v 0.71635 -7.1768 18.9772
v 0.763428 -7.1799 19.0678
v 0.9932 -7.99028 18.9368
v 0.95599 -8.00506 18.8545
v 0.874444 -8.0184 18.8938
v 0.911655 -8.00362 18.976
v 1.18952 -8.85813 19.079
v 1.15652 -8.87716 19.0023
v 1.07893 -8.88511 19.0376
v 1.11193 -8.86608 19.1143
v 1.30373 -9.74912 19.1499
v 1.27267 -9.76908 19.0777
v 1.19922 -9.77606 19.1113
v 1.23027 -9.75611 19.1834
v 1.51412 -10.6421 19.369
v 1.48608 -10.6688 19.3019
v 1.4181 -10.6832 19.336
v 1.44615 -10.6566 19.4031
v 1.89439 -11.4963 19.5602
v 1.86542 -11.5148 19.4936
v 1.80001 -11.5307 19.5265
v 1.82898 -11.5121 19.5931
v 2.09048 -12.4901 19.6226
v 2.06295 -12.5062 19.5573
v 1.99734 -12.5155 19.5872
v 2.02487 -12.4994 19.6525
v 2.30385 -13.4441 19.8617
v 2.27952 -13.4676 19.8028
v 2.21835 -13.4755 19.8312
v 2.24268 -13.4519 19.8901
v 2.55531 -14.4405 20.1684
v -0.327445 -2.95916 19.3472
v -0.148968 -2.85027 19.3623
v -0.0709369 -2.9555 19.1987
v -0.249414 -3.06438 19.1836
v -0.048579 -3.502 19.9059
v 0.102081 -3.41005 19.9173
v 0.169796 -3.50452 19.784
v 0.0191365 -3.59647 19.7726
v 0.309957 -4.08654 20.3866
v 0.438687 -4.00125 20.3924
v 0.498273 -4.08323 20.2758
v 0.369544 -4.16851 20.27
v 0.671181 -4.62218 20.9671
v 0.774584 -4.54208 20.9621
v 0.832487 -4.62225 20.8763
v 0.729085 -4.70235 20.8814
v 1.09227 -4.98904 21.6388
v 1.18295 -4.91605 21.6319
v 1.23392 -4.98671 21.5544
v 1.14323 -5.0597 21.5613
v 1.51124 -5.52702 22.2377
v 1.60102 -5.4657 22.2404
v 1.64955 -5.53368 22.1708
v 1.55977 -5.595 22.168
v 1.75129 -5.99915 22.9709
v 1.83677 -5.94137 22.9746
v 1.8888 -6.01517 22.9246
v 1.80332 -6.07295 22.9209
v 1.9916 -6.33562 23.8428
v 2.07359 -6.28169 23.8484
v 2.12343 -6.3526 23.8021
v 2.04144 -6.40653 23.7964
v 2.18448 -6.82654 24.6551
v 2.2635 -6.77407 24.6607
v 2.31135 -6.84102 24.6132
v 2.23233 -6.89349 24.6076
v 2.4681 -7.23216 25.5646
v 2.54121 -7.17627 25.559
v 2.58681 -7.24064 25.5113
v 2.51369 -7.29653 25.5168
v 2.92187 -7.61222 26.4079
v 2.99198 -7.56109 26.4067
v 3.03241 -7.6178 26.3549
v 2.96231 -7.66892 26.3562
v 3.24576 -8.23631 27.2511
v 3.30152 -8.19985 27.2548
v 3.33324 -8.24439 27.2166
v 3.27748 -8.28086 27.2128
v 3.41783 -8.45303 27.6471
v 10.12 11.1114 21.0941
v 10.1212 11.0717 21.1099
v 10.114 11.0871 21.149
v 10.1128 11.1268 21.1332
v 10.1218 11.1 21.1221
v 9.29447 10.3391 20.7851
v 9.28447 10.3291 20.7069
v 9.3618 10.3126 20.6991
v 9.37181 10.3226 20.7773
v 9.35553 10.5042 20.6968
v 8.68128 9.43512 20.4479
v 8.59578 9.43241 20.4851
v 8.57872 9.51793 20.452
v 8.66422 9.52064 20.4149
v 8.9999 9.71227 21.0759
v 8.94268 9.7097 21.0985
v 8.93201 9.76671 21.0779
v 8.98923 9.76928 21.0554
v 9.16992 10.0388 21.7446
v 9.12381 10.0348 21.757
v 9.11518 10.0784 21.739
v 9.1613 10.0824 21.7266
v 9.31771 10.3723 22.4446
v 9.27616 10.3678 22.4535
v 9.26904 10.408 22.441
v 9.31059 10.4126 22.4321
v 9.42745 10.5495 23.2076
v 9.38953 10.5449 23.2147
v 9.3828 10.5811 23.2024
v 9.42072 10.5857 23.1954
v 9.47278 10.8149 23.6978
v 7.94662 8.7225 19.9629
v 7.97974 8.63061 19.961
v 7.99157 8.6329 20.0579
v 7.95844 8.72479 20.0598
v 8.68238 8.96512 19.9572
v 8.70788 8.8947 19.9563
v 8.71192 8.89521 20.0311
v 8.68641 8.96563 20.032
v 9.40158 9.22879 19.8472
v 9.41477 9.17211 19.8465
v 9.41691 9.17193 19.9047
v 9.40372 9.22861 19.9054
v 10.2062 9.30823 19.8443
v 10.2164 9.25853 19.8435
v 10.211 9.25653 19.8939
v 10.2007 9.30623 19.8947
v 10.9653 9.54087 19.961
v 10.9798 9.49649 19.9616
v 10.9712 9.49427 20.0074
v 10.9567 9.53865 20.0068
v 11.7478 9.81258 20.1224
v 11.7602 9.77028 20.1228
v 11.7477 9.767 20.1649
v 11.7353 9.80931 20.1646
v 12.5038 9.99349 20.4416
v 12.517 9.95384 20.4424
v 12.5051 9.95065 20.4823
v 12.4919 9.9903 20.4815
v 13.2944 10.329 20.6361
v 13.3024 10.3054 20.6365
v 13.2987 10.3046 20.6611
v 13.2908 10.3282 20.6607
v 13.4714 10.3601 20.6645
v 7.16021 7.88172 19.6765
v 7.11464 7.89997 19.5837
v 7.20915 7.90621 19.5385
v 7.25472 7.88796 19.6313
v 7.25149 9.41041 19.9492
v 7.22147 9.43214 19.8917
v 7.28295 9.44117 19.863
v 7.31297 9.41944 19.9206
v 7.22444 10.183 20.2092
v 7.1991 10.199 20.1598
v 7.25105 10.2082 20.1361
v 7.27639 10.1922 20.1856
v 7.21615 10.9793 20.3866
v 7.19246 10.9984 20.3429
v 7.23982 11.0018 20.3188
v 7.26351 10.9828 20.3625
v 7.40653 11.7388 20.7181
v 7.38524 11.7611 20.6791
v 7.42979 11.766 20.6575
v 7.45107 11.7437 20.6965
v 7.41967 12.4991 21.102
v 7.39907 12.5187 21.064
v 7.44185 12.5283 21.0457
v 7.46245 12.5087 21.0838
v 7.403 13.2961 21.5093
v 7.38302 13.3185 21.4748
v 7.42418 13.3292 21.4579
v 7.44416 13.3068 21.4924
v 7.42862 13.9993 22.0667
v 7.41058 14.0189 22.0347
v 7.44807 14.0295 22.0201
v 7.46611 14.0099 22.0521
v 7.38328 14.5779 22.3241
v 6.53817 6.95225 19.089
v 6.4515 6.90746 19.1594
v 6.40242 7.01692 19.1687
v 6.48909 7.06171 19.0982
v 7.02658 7.12845 19.6868
v 6.95403 7.09074 19.7409
v 6.91335 7.1797 19.7484
v 6.9859 7.2174 19.6942
v 7.37881 7.24402 20.3964
v 7.31092 7.21035 20.43
v 7.27494 7.28502 20.4322
v 7.34283 7.31869 20.3985
v 7.64593 7.39495 21.1626
v 7.58807 7.36582 21.1874
v 7.55904 7.42852 21.1933
v 7.6169 7.45765 21.1686
v 7.97916 7.39004 21.9184
v 7.92569 7.36342 21.9388
v 7.8993 7.42053 21.9442
v 7.95278 7.44715 21.9237
v 8.21792 7.51485 22.7421
v 8.16914 7.49017 22.7648
v 8.14177 7.54267 22.7631
v 8.19056 7.56735 22.7403
v 8.55418 7.746 23.4991
v 8.50978 7.72338 23.5249
v 8.48551 7.77388 23.5274
v 8.52991 7.7965 23.5016
v 8.85058 7.75867 24.0259
v 8.80643 7.73668 24.0494
v 8.78576 7.7866 24.0573
v 8.82991 7.80859 24.0338
v 9.10045 7.80285 24.582
v 9.05622 7.7809 24.602
v 9.03361 7.82905 24.6048
v 9.07783 7.851 24.5848
v 9.29181 7.89871 25.1519
v 9.24773 7.87681 25.169
v 9.22516 7.92372 25.1708
v 9.26923 7.94562 25.1538
v 9.58818 7.97986 26.0801
v 9.54757 7.95972 26.093
v 9.52716 8.00214 26.0949
v 9.56776 8.02228 26.082
v 9.70833 8.04825 26.7512
v 5.63292 6.18163 18.4427
v 5.69855 6.07876 18.3758
v 5.75214 6.03464 18.4964
v 5.68651 6.13751 18.5632
v 6.32087 6.58712 18.3714
v 6.3783 6.50343 18.3163
v 6.41744 6.46374 18.4174
v 6.36 6.54743 18.4725
v 6.91866 7.1097 18.2821
v 6.96469 7.03498 18.2351
v 6.99946 7.00154 18.3222
v 6.95344 7.07626 18.3692
v 7.65556 7.49259 18.1416
v 7.69275 7.4291 18.1023
v 7.71077 7.39415 18.1759
v 7.67358 7.45763 18.2151
v 8.36633 7.91626 18.2417
v 8.41043 7.8655 18.2082
v 8.41658 7.82801 18.273
v 8.37248 7.87878 18.3066
v 9.04913 8.42027 18.4687
v 9.09062 8.37296 18.4368
v 9.08949 8.33294 18.4949
v 9.04801 8.38025 18.5267
v 9.79661 8.75645 18.776
v 9.83703 8.71234 18.7467
v 9.83334 8.67319 18.8005
v 9.79292 8.71731 18.8298
v 10.4788 9.25461 19.1283
v 10.5201 9.21398 19.1014
v 10.5227 9.18062 19.1558
v 10.4814 9.22124 19.1826
v 11.1996 9.79697 19.3291
v 11.2336 9.75403 19.3006
v 11.2371 9.72194 19.3532
v 11.2032 9.76488 19.3817
v 11.7841 10.0323 19.5103
v 11.8138 9.989 19.4801
v 11.813 9.95401 19.5295
v 11.7833 9.9973 19.5597
v 12.3329 10.308 19.7128
v 12.3662 10.2695 19.6867
v 12.3662 10.2374 19.734
v 12.333 10.2758 19.7602
v 12.841 10.648 19.9327
v 12.8734 10.6142 19.9101
v 12.8721 10.5845 19.9528
v 12.8397 10.6182 19.9753
v 13.3571 10.9249 20.1956
v 4.79749 5.10546 17.9378
v 4.6881 5.16652 17.8469
v 4.79765 5.22609 17.7551
v 4.90704 5.16503 17.8461
v 4.73638 5.75861 18.3967
v 4.64463 5.81359 18.3229
v 4.73662 5.86693 18.2482
v 4.82837 5.81194 18.322
v 4.81232 6.43506 18.8248
v 4.73182 6.48538 18.7633
v 4.81118 6.53281 18.6982
v 4.89168 6.48249 18.7597
v 4.78184 7.10002 19.3381
v 4.71433 7.13636 19.2814
v 4.78099 7.1838 19.2324
v 4.8485 7.14745 19.2891
v 4.64301 7.79174 19.7992
v 4.58213 7.827 19.751
v 4.6418 7.86536 19.7037
v 4.70268 7.83011 19.7519
v 4.73754 8.49184 20.3158
v 4.68136 8.53371 20.2777
v 4.73784 8.57214 20.2366
v 4.79402 8.53028 20.2747
v 4.7195 9.0577 20.9842
v 4.66601 9.09756 20.9487
v 4.71907 9.14244 20.9191
v 4.77256 9.10258 20.9545
v 4.608 9.61804 21.714
v 4.55644 9.65921 21.685
v 4.60678 9.70306 21.6578
v 4.65834 9.66189 21.6868
v 4.66221 10.0952 22.5098
v 4.61231 10.136 22.4833
v 4.66101 10.1785 22.4571
v 4.71091 10.1376 22.4836
v 4.59114 10.4733 23.0494
v 4.54309 10.5081 23.0157
v 4.59105 10.5492 22.9898
v 4.6391 10.5143 23.0235
v 4.52731 10.9125 23.5417
v 4.4801 10.9438 23.5066
v 4.52692 10.98 23.4759
v 4.57413 10.9486 23.5109
v 4.50086 11.39 23.9887
v 4.45572 11.4248 23.9611
v 4.50015 11.4584 23.9309
v 4.54529 11.4236 23.9585
v 4.58039 12.0357 24.8279
v 4.56229 12.0503 24.8178
v 4.58004 12.0639 24.8058
v 4.59815 12.0493 24.8159
v 4.58932 12.1707 24.9599
v 3.98933 4.04847 17.0536
v 3.92817 3.93569 17.1562
v 3.84323 4.05277 17.2342
v 3.90439 4.16555 17.1315
v 4.61309 4.24158 17.5441
v 4.55792 4.14506 17.6267
v 4.48321 4.24254 17.6907
v 4.53838 4.33906 17.6081
v 5.20493 4.28051 18.1208
v 5.141 4.19438 18.1766
v 5.07191 4.27912 18.2282
v 5.13584 4.36525 18.1724
v 5.67569 4.30993 18.831
v 5.61992 4.23609 18.8747
v 5.56023 4.3069 18.9182
v 5.616 4.38074 18.8745
v 6.24497 4.31209 19.462
v 6.19444 4.24669 19.5006
v 6.14035 4.31025 19.5374
v 6.19088 4.37565 19.4988
v 6.72169 4.36319 20.2213
v 6.67494 4.30233 20.2582
v 6.61692 4.36048 20.2806
v 6.66367 4.42133 20.2437
v 7.13553 4.58344 20.9741
v 7.09408 4.52633 21.0135
v 7.04071 4.58187 21.0378
v 7.08215 4.63898 20.9985
v 7.73752 4.67149 21.691
v 7.69461 4.61655 21.7236
v 7.64646 4.67019 21.7506
v 7.68937 4.72513 21.718
v 8.17586 4.71696 22.53
v 8.13099 4.66319 22.5552
v 8.08049 4.71434 22.5744
v 8.12535 4.76811 22.5493
v 8.55567 4.81511 23.4473
v 8.51096 4.76251 23.4686
v 8.46286 4.81202 23.4899
v 8.50757 4.86462 23.4686
v 9.00048 4.74426 24.3365
v 8.95881 4.69495 24.3574
v 8.91366 4.74152 24.3773
v 8.95533 4.79083 24.3564
v 9.41224 4.86441 25.3115
v 9.3839 4.82822 25.3327
v 9.34882 4.8627 25.3446
v 9.37717 4.8989 25.3234
v 9.60332 4.95158 25.6945
v 2.73883 2.95535 16.4103
v 2.80727 2.87375 16.2626
v 2.93904 2.79996 16.3644
v 2.8706 2.88156 16.5121
v 3.27763 3.54751 16.226
v 3.33955 3.48515 16.1013
v 3.44667 3.41915 16.1875
v 3.38475 3.48152 16.3122
v 3.7125 4.23596 16.1726
v 3.76826 4.18384 16.0643
v 3.8633 4.1298 16.1392
v 3.80754 4.18192 16.2476
v 4.22668 4.9039 15.9709
v 4.27219 4.85805 15.88
v 4.34421 4.80212 15.9442
v 4.2987 4.84796 16.0352
v 4.82757 5.51495 15.9807
v 4.88021 5.48879 15.8999
v 4.93435 5.42592 15.9555
v 4.88171 5.45208 16.0363
v 5.38756 6.182 16.2127
v 5.43961 6.16181 16.1378
v 5.48662 6.09817 16.1875
v 5.43458 6.11837 16.2625
v 6.03499 6.78388 16.387
v 6.08548 6.76575 16.3166
v 6.12899 6.70463 16.3635
v 6.0785 6.72276 16.4339
v 6.61063 7.46311 16.6948
v 6.66413 7.45175 16.6303
v 6.71072 7.39991 16.6781
v 6.65722 7.41126 16.7426
v 7.0713 8.25845 16.9498
v 7.11801 8.24137 16.8849
v 7.16448 8.19255 16.9312
v 7.11778 8.20964 16.9961
v 7.7705 8.97359 17.1198
v 7.81391 8.95633 17.0556
v 7.85521 8.90321 17.0978
v 7.8118 8.92047 17.162
v 8.39571 9.68505 17.4559
v 8.44271 9.67541 17.3993
v 8.48046 9.62542 17.4391
v 8.43346 9.63506 17.4958
v 9.02732 10.4609 17.863
v 9.03189 10.46 17.8576
v 9.03531 10.4549 17.8613
v 9.03074 10.4558 17.8667
v 9.06231 10.4876 17.881
v 1.62683 1.33301 15.8925
v 1.41204 1.40973 15.8686
v 1.47964 1.54536 15.6965
v 1.69443 1.46865 15.7204
v 1.76832 1.90195 16.474
v 1.58753 1.96799 16.4538
v 1.64692 2.08782 16.314
v 1.82771 2.02178 16.3341
v 1.91562 2.5559 16.9746
v 1.7565 2.60919 16.9538
v 1.80752 2.71359 16.8309
v 1.96664 2.66031 16.8517
v 2.01753 3.18089 17.5668
v 1.88163 3.21716 17.5396
v 1.92682 3.31921 17.4498
v 2.06271 3.28294 17.477
v 1.95058 3.74987 18.2249
v 1.82948 3.78107 18.1995
v 1.86964 3.87067 18.118
v 1.99075 3.83947 18.1434
v 2.04383 4.4171 18.8301
v 1.93221 4.45646 18.8177
v 1.97056 4.54207 18.7445
v 2.08218 4.50271 18.7569
v 2.18394 4.90154 19.5787
v 2.07815 4.93997 19.569
v 2.11659 5.03268 19.5171
v 2.22239 4.99424 19.5268
v 2.2063 5.30737 20.4527
v 2.10591 5.34545 20.4463
v 2.14268 5.43437 20.3983
v 2.24307 5.39629 20.4046
v 2.39286 5.76392 21.2856
v 2.29568 5.80041 21.2798
v 2.33037 5.88499 21.2303
v 2.42755 5.8485 21.2361
v 2.44858 6.24515 22.2007
v 2.35356 6.27404 22.183
v 2.38743 6.35495 22.1332
v 2.48246 6.32606 22.1509
v 2.39294 6.84809 23.0338
v 2.30343 6.87745 23.0215
v 2.33435 6.94884 22.967
v 2.42386 6.91949 22.9793
v 2.60875 7.48892 23.8971
v 2.54019 7.51522 23.8928
v 2.56437 7.57169 23.8524
v 2.63294 7.54539 23.8566
v 2.63593 7.76883 24.2998
v 1.65164 -1.01765 52.3881
v 1.65222 -1.0167 52.3871
v 1.65268 -1.01815 52.3871
v 1.65488 -1.0163 52.3904
v 1.01176 0.437624 52.4483
v 1.00606 0.438263 52.4493
v 1.00947 0.442964 52.4488
v 1.01006 0.439072 52.4529
v 0.191722 -0.891568 52.5952
v 0.193091 -0.896953 52.591
v 0.188172 -0.897521 52.5959
v 0.472932 -0.980828 52.8347
v 1.29056 -0.619119 51.4433
v 1.29084 -0.612182 51.4398
v 1.29606 -0.617683 51.438
v 1.62125 -0.414626 51.9489
v 0.121338 0.408948 51.8429
v 0.113688 0.406108 51.8442
v 0.115362 0.414133 51.8453
v 0.323249 0.248552 52.4309
v 0.320575 0.247578 52.4314
v 0.321177 0.250374 52.4317
v 0.33108 0.242179 52.4967
v -0.0977247 -1.15188 51.5357
v -0.0936825 -1.15574 51.5287
v -0.0986926 -1.16061 51.5343
v 0.415684 -1.19403 51.9036
v 0.668167 -0.159203 50.5018
v 0.664325 -0.149286 50.4998
v 0.673915 -0.152296 50.4958
v 0.915936 0.0124447 51.0686
v 0.914637 0.0158506 51.0679
v 0.917922 0.0147955 51.0665
v 0.947952 0.0403355 51.1139
v -0.769519 0.149673 51.0927
v -0.778513 0.14046 51.0928
v -0.780957 0.151897 51.0982
v -0.478221 -0.0784844 51.6172
v -0.482342 -0.0826587 51.6173
v -0.483411 -0.0774438 51.6197
v -0.413885 -0.1666 51.8705
v -4.42509 1.95843 51.3968
v -4.42437 1.95048 51.3977
v -4.431 1.95356 51.3944
v -4.42822 1.95474 51.4002
v -3.05624 1.42751 52.0446
v -3.04811 1.43185 52.0423
v -3.04811 1.42463 52.0485
v -3.16515 1.74796 52.3777
v -3.11759 2.53746 50.9339
v -3.12481 2.53682 50.9252
v -3.11869 2.54616 50.9268
v -3.57266 2.72027 51.3485
v -3.57578 2.72001 51.3447
v -3.5731 2.72408 51.3454
v -3.7327 2.82321 51.4522
v -3.83278 1.12682 50.8491
v -3.82602 1.11608 50.8518
v -3.83876 1.1153 50.8494
v -3.91796 1.27417 51.4682
v -3.91476 1.26902 51.4696
v -3.92085 1.26869 51.4684
v -4.00958 1.27769 51.8338
v -2.28966 1.26757 51.1265
v -2.28166 1.27744 51.1192
v -2.27558 1.26958 51.13
v -2.52958 1.70544 51.5302
v -2.52559 1.71031 51.5266
v -2.52262 1.7064 51.5319
v -2.59491 2.04889 51.8571
v -3.01531 1.98038 49.8351
v -3.02567 1.97269 49.8263
v -3.02345 1.98799 49.8241
v -3.43296 2.06922 50.3145
v -3.4382 2.06539 50.31
v -3.43705 2.0731 50.309
v -3.85079 2.20605 50.6228
v -3.10712 0.39819 50.1562
v -3.09337 0.390081 50.16
v -3.10788 0.382463 50.1608
v -3.16351 0.651068 50.7435
v -3.15664 0.646952 50.7455
v -3.16395 0.643172 50.7459
v -3.21367 0.733547 51.2597
v -1.70899 1.19814 50.0141
v -1.70614 1.2101 50.0008
v -1.69379 1.20796 50.0138
v -2.05875 1.61114 50.3591
v -2.05728 1.61711 50.3525
v -2.05116 1.61601 50.359
v -2.22663 1.99703 50.6224
v -2.8071 1.17948 48.8218
v -2.81708 1.16142 48.8157
v -2.82389 1.18048 48.8084
v -3.14539 1.22366 49.3653
v -3.1505 1.21454 49.3622
v -3.15391 1.22424 49.3586
v -3.54644 1.26645 49.7534
v -2.19931 -0.158796 49.4396
v -2.17417 -0.160806 49.4422
v -2.18937 -0.178939 49.4513
v -2.25902 0.208304 49.9624
v -2.24569 0.207152 49.9638
v -2.25382 0.197542 49.9686
v -2.25782 0.449364 50.5585
v -2.25011 0.448537 50.559
v -2.25477 0.442877 50.5615
v -2.25503 0.480615 50.6269
v -3.00737 -4.10284 50.8002
v -3.00559 -4.10881 50.7906
v -3.01617 -4.10568 50.7935
v -3.0128 -4.24075 50.8909
v -1.43867 -4.34969 50.4718
v -1.43031 -4.34063 50.4742
v -1.42641 -4.35186 50.4702
v -1.46601 -4.53741 51.0855
v -1.4623 -4.53345 51.0865
v -1.46062 -4.5384 51.0847
v -1.41961 -4.61306 51.296
v -1.98444 -2.89567 50.9404
v -1.99702 -2.8905 50.9349
v -1.98993 -2.88298 50.9453
v -2.28328 -3.27537 51.3634
v -2.28946 -3.27279 51.3608
v -2.28595 -3.26913 51.3659
v -2.53931 -3.44838 51.7001
v -2.61223 -3.69384 49.7262
v -2.60273 -3.70199 49.7147
v -2.61955 -3.70415 49.7149
v -2.51261 -4.13804 50.179
v -2.50776 -4.14229 50.1731
v -2.51642 -4.14336 50.1732
v -2.48122 -4.64961 50.5109
v -0.332592 -4.37026 50.948
v -0.330451 -4.37293 50.9401
v -0.334561 -4.37823 50.9454
v -0.328768 -4.37541 50.9455
v -1.05225 -3.28719 49.8157
v -1.04739 -3.26881 49.8199
v -1.03365 -3.28257 49.8191
v -1.20581 -3.42232 50.4243
v -1.20313 -3.41249 50.4265
v -1.19583 -3.4199 50.4261
v -1.20982 -3.5189 51.0601
v -1.20814 -3.51272 51.0612
v -1.20356 -3.51729 51.0607
v -1.21663 -3.53287 51.1694
v -2.69558 -2.12687 51.5408
v -2.68586 -2.11505 51.5384
v -2.68279 -2.12546 51.5495
v -2.68983 -2.11978 51.5456
v -2.18214 -2.18994 49.8908
v -2.1988 -2.19059 49.878
v -2.19793 -2.17629 49.8934
v -2.41631 -2.6472 50.2757
v -2.42546 -2.64758 50.2688
v -2.42487 -2.63972 50.2772
v -2.76394 -3.00015 50.6859
v -2.77004 -3.00015 50.6808
v -2.76955 -2.99457 50.6864
v -2.86377 -3.11629 50.8024
v -2.75376 -4.61057 49.3084
v -2.76562 -4.60306 49.2981
v -2.76925 -4.60599 49.3148
v -2.76481 -4.61008 49.3059
v -2.04456 -3.17382 48.6447
v -2.02526 -3.17855 48.635
v -2.0432 -3.19069 48.6305
v -1.90162 -3.51102 49.1718
v -1.89102 -3.51374 49.1665
v -1.90092 -3.52039 49.164
v -1.75093 -3.96195 49.6049
v -1.74345 -3.96355 49.6007
v -1.75059 -3.96814 49.5988
v -1.68764 -4.11965 49.7746
v -0.121933 -2.9232 50.4767
v -0.111458 -2.92653 50.4632
v -0.117795 -2.93964 50.4727
v -0.113428 -2.92974 50.473
v -0.849567 -2.22426 49.0547
v -0.854278 -2.20176 49.0585
v -0.833251 -2.21029 49.0637
v -1.10596 -2.40715 49.614
v -1.10845 -2.39483 49.6161
v -1.09695 -2.39955 49.6189
v -1.25058 -2.49521 50.2344
v -1.25222 -2.48648 50.2354
v -1.24407 -2.48972 50.2371
v -1.31104 -2.52596 50.4332
v -3.25078 -1.83747 50.0768
v -3.2455 -1.82047 50.0759
v -3.24122 -1.83044 50.0901
v -3.24917 -1.82778 50.0829
v -2.30473 -1.63699 48.6166
v -2.31798 -1.64537 48.596
v -2.32922 -1.6294 48.613
v -2.44096 -2.16129 48.9605
v -2.44828 -2.16594 48.9494
v -2.45429 -2.15713 48.9586
v -2.72133 -2.63664 49.2907
v -2.72614 -2.63943 49.2827
v -2.7302 -2.63316 49.2889
v -2.79422 -2.78142 49.3816
v -1.61908 -4.10888 48.1707
v -1.633 -4.10659 48.1511
v -1.64283 -4.11256 48.1723
v -1.63144 -4.11336 48.1634
v -1.4 -2.45334 47.5344
v -1.3703 -2.44765 47.5301
v -1.38266 -2.47344 47.5193
v -1.30147 -2.69902 48.1188
v -1.28501 -2.69598 48.1164
v -1.29193 -2.71027 48.1105
v -1.1183 -3.04235 48.6311
v -1.10648 -3.03978 48.6287
v -1.11159 -3.04999 48.6241
v -1.0408 -3.17454 48.8581
v -0.382451 -1.45401 49.8476
v -0.358192 -1.45228 49.8316
v -0.364142 -1.47666 49.8464
v -0.365727 -1.45953 49.8449
v -0.857295 -1.0917 48.1857
v -0.878103 -1.0628 48.1853
v -0.847386 -1.06238 48.2034
v -1.18254 -1.35898 48.6698
v -1.19432 -1.34243 48.6696
v -1.17667 -1.34223 48.6797
v -1.45837 -1.49685 49.2344
v -1.46707 -1.48393 49.2335
v -1.45332 -1.4836 49.2409
v -1.66911 -1.6085 49.6064
v 3.028 2.93216 50.3744
v 3.01661 2.93855 50.3721
v 3.028 2.94321 50.3671
v 3.02477 2.93984 50.3749
v 1.64143 2.21959 50.9448
v 1.64038 2.20446 50.9444
v 1.62918 2.21268 50.9505
v 1.98679 2.2171 51.4864
v 1.98627 2.21012 51.4862
v 1.98113 2.21395 51.4891
v 2.08952 2.18034 51.7666
v 2.79119 1.36363 50.1657
v 2.79912 1.36986 50.1524
v 2.80416 1.35545 50.1591
v 3.12986 1.71953 50.5794
v 3.13393 1.72267 50.5727
v 3.13645 1.71534 50.5761
v 3.53594 1.96567 50.8895
v 2.76838 3.99957 50.3543
v 2.77354 3.99889 50.3432
v 2.78054 3.99834 50.3532
v 2.77486 4.00306 50.3498
v 2.06023 2.68409 49.5362
v 2.04128 2.68568 49.5362
v 2.05204 2.70051 49.5312
v 2.10961 2.81336 50.1633
v 2.09943 2.81428 50.1633
v 2.10527 2.82223 50.1606
v 2.09169 3.07444 50.7509
v 2.08509 3.07489 50.7506
v 2.08886 3.07998 50.7486
v 2.08669 3.12062 50.8743
v 0.923828 1.4425 51.6681
v 0.909255 1.4479 51.6601
v 0.917338 1.4583 51.6716
v 0.914089 1.44817 51.6695
v 1.18922 1.37644 49.9825
v 1.19612 1.35665 49.9768
v 1.1787 1.3588 49.9896
v 1.60228 1.41735 50.4725
v 1.6061 1.4063 50.4693
v 1.59632 1.40756 50.4763
v 1.93425 1.33275 51.017
v 1.93681 1.32463 51.0142
v 1.92945 1.32555 51.0192
v 2.10943 1.30215 51.2666
v 3.74546 1.17351 49.936
v 3.74135 1.15475 49.9294
v 3.74153 1.15869 49.9493
v 3.85881 1.11978 49.94
v 2.38298 1.2684 48.9058
v 2.38663 1.28506 48.8882
v 2.40372 1.26811 48.8927
v 2.59303 1.66032 49.3687
v 2.59526 1.66993 49.3588
v 2.60494 1.66019 49.3614
v 2.93055 2.04526 49.7584
v 2.93194 2.05226 49.7504
v 2.93926 2.04459 49.7522
v 3.13855 2.3252 50.0367
v 1.32539 3.52329 49.7852
v 1.33062 3.53095 49.7648
v 1.34576 3.53172 49.7813
v 1.15588 4.12339 49.8749
v 1.15792 4.12637 49.8668
v 1.16395 4.12674 49.8733
v 1.11357 4.2307 49.9154
v 1.09546 2.22588 48.681
v 1.07066 2.21586 48.6838
v 1.07423 2.24238 48.6812
v 1.20055 2.235 49.3143
v 1.18612 2.22928 49.3158
v 1.18829 2.24466 49.3143
v 1.18262 2.33844 49.9491
v 1.17129 2.33385 49.9496
v 1.17295 2.34587 49.9481
v 1.18633 2.39335 50.4926
v 0.922626 0.310812 50.4829
v 0.899969 0.310521 50.476
v 0.906969 0.325549 50.4929
v 0.711645 -0.108391 50.9029
v 0.700495 -0.108575 50.8994
v 0.703884 -0.101156 50.9078
v 0.668166 -0.422961 51.2274
v 0.881281 0.623889 48.7882
v 0.898484 0.605661 48.7744
v 0.87976 0.595864 48.7937
v 1.32475 0.760875 49.2316
v 1.33494 0.750138 49.2237
v 1.32373 0.744425 49.2348
v 1.75185 0.745603 49.7126
v 1.75941 0.737097 49.7057
v 1.75032 0.732518 49.7142
v 2.1833 0.768258 50.1578
v 3.17952 1.61781 48.4637
v 3.18396 1.59703 48.4513
v 3.18579 1.59733 48.4758
v 3.7998 1.69627 48.3885
v 3.80202 1.68588 48.3822
v 3.80293 1.68597 48.3945
v 4.27544 1.87374 48.3742
v 1.7503 1.22845 47.5788
v 1.74168 1.25156 47.5622
v 1.7699 1.24229 47.5613
v 1.84729 1.59338 48.0976
v 1.84235 1.60713 48.088
v 1.85895 1.6016 48.0875
v 2.04416 2.02333 48.534
v 2.04 2.03371 48.5258
v 2.05306 2.02907 48.525
v 2.20187 2.44771 48.9881
v 0.0773034 2.63158 49.0287
v 0.0743702 2.64578 49.0071
v 0.0934832 2.65141 49.0239
v -0.301588 3.07367 49.2687
v -0.302978 3.08029 49.2585
v -0.293974 3.08303 49.2664
v -0.506252 3.26127 49.4597
v 0.180915 1.54232 47.6773
v 0.160533 1.51881 47.6812
v 0.151113 1.54851 47.6849
v 0.400376 1.49763 48.2787
v 0.388338 1.48395 48.281
v 0.382913 1.50137 48.283
v 0.469782 1.48499 48.9182
v 0.460165 1.47418 48.9193
v 0.455754 1.48794 48.9204
v 0.570006 1.44848 49.5121
v 1.16717 -0.435058 49.0032
v 1.14069 -0.446334 48.9985
v 1.14502 -0.428296 49.021
v 1.22559 -0.946684 49.3658
v 1.21383 -0.951719 49.3636
v 1.21571 -0.943765 49.3737
v 1.29963 -1.12162 49.5033
v 0.655988 0.0257712 47.3968
v 0.680313 0.0167491 47.3732
v 0.669445 -0.0066219 47.397
v 1.08914 0.285095 47.7926
v 1.10359 0.279842 47.779
v 1.09693 0.266131 47.7927
v 1.57386 0.400006 48.1999
v 1.58454 0.395659 48.1885
v 1.57902 0.384703 48.1991
v 2.02 0.545936 48.5606
v 2.14986 1.99282 46.991
v 2.16466 1.97389 46.967
v 2.17321 1.96973 46.9996
v 2.64435 2.36647 46.8798
v 2.65201 2.35677 46.8674
v 2.6564 2.35449 46.8842
v 3.04589 2.82314 46.8649
v 0.879619 1.11257 46.1686
v 0.850852 1.13863 46.1554
v 0.890377 1.14585 46.1472
v 0.908882 1.38843 46.7468
v 0.891923 1.40407 46.739
v 0.915434 1.40828 46.7343
v 0.97896 1.78179 47.2513
v 0.965333 1.7936 47.2442
v 0.983971 1.79665 47.24
v 1.02312 2.15952 47.7936
v 1.01944 2.16242 47.7913
v 1.02445 2.16369 47.7908
v 1.01668 2.17991 47.8174
v -0.905135 1.41027 48.1773
v -0.924209 1.433 48.1516
v -0.896528 1.4485 48.1747
v -1.36915 1.59999 48.5578
v -1.38031 1.61294 48.5433
v -1.36435 1.62179 48.5563
v -1.76242 1.67126 49.0415
v -1.77079 1.68116 49.0303
v -1.75974 1.68819 49.0414
v -2.11629 1.73642 49.2677
v -0.653581 0.700569 46.5496
v -0.666227 0.654481 46.5508
v -0.695578 0.687804 46.5685
v -0.315692 0.654106 47.0928
v -0.323573 0.626066 47.0936
v -0.341489 0.646525 47.104
v -0.118839 0.570347 47.7
v -0.12557 0.548 47.6994
v -0.140247 0.564415 47.7072
v 0.131788 0.481849 48.3068
v 0.126404 0.465968 48.3051
v 0.116736 0.477335 48.3129
v 0.222319 0.401976 48.4808
v -6.47928 2.61489 49.0117
v -6.48265 2.62094 48.9984
v -6.47368 2.62827 49.0079
v -6.48206 2.62278 49.0079
v -7.27457 1.60554 47.9175
v -7.2709 1.58775 47.917
v -7.28457 1.5945 47.9071
v -7.63355 1.55214 48.4475
v -7.63182 1.54355 48.4472
v -7.63839 1.54686 48.4425
v -7.91373 1.45628 48.7229
v -6.36446 0.598232 50.359
v -6.36329 0.587928 50.3523
v -6.374 0.590378 50.358
v -6.36594 0.589653 50.3596
v -5.92831 1.0584 48.7967
v -5.91221 1.07016 48.7972
v -5.91237 1.05304 48.8074
v -6.22509 1.38479 49.2636
v -6.21644 1.39104 49.2639
v -6.21656 1.38183 49.2693
v -6.39522 1.66636 49.8166
v -6.38972 1.67011 49.8164
v -6.38971 1.66428 49.8196
v -6.42701 1.72029 49.9084
v -6.31372 3.65108 48.8025
v -6.29569 3.65147 48.8019
v -6.30414 3.64974 48.8178
v -6.30407 3.65493 48.8079
v -5.79779 2.39025 47.8013
v -5.80783 2.39131 47.7816
v -5.79842 2.40939 47.7902
v -6.34604 2.47468 48.1248
v -6.35186 2.47538 48.1138
v -6.34646 2.48549 48.1186
v -6.8946 2.69163 48.3819
v -6.89849 2.69197 48.3734
v -6.89422 2.69951 48.3769
v -7.20642 2.78899 48.527
v -7.7803 0.616808 47.8459
v -7.78258 0.621709 47.8259
v -7.79188 0.633209 47.8405
v -8.3029 0.281797 47.7373
v -8.30383 0.283995 47.7283
v -8.30807 0.289153 47.7348
v -8.49602 0.13062 47.7469
v -6.22363 0.871475 47.2236
v -6.20921 0.851628 47.2285
v -6.23179 0.848434 47.2182
v -6.45666 0.894242 47.8216
v -6.44833 0.882672 47.8243
v -6.4615 0.880917 47.8184
v -6.73537 0.775372 48.3893
v -6.72858 0.766391 48.3909
v -6.73873 0.765022 48.3859
v -6.94959 0.700991 48.8845
v -4.81426 1.02466 49.5867
v -4.80609 1.00397 49.5792
v -4.82573 1.00487 49.592
v -4.45858 0.888473 50.0886
v -4.45405 0.877229 50.0845
v -4.4648 0.877674 50.0914
v -4.14213 0.905935 50.6317
v -4.13907 0.898185 50.6288
v -4.146 0.89845 50.6342
v -4.01244 0.878482 50.7594
v -4.69874 1.08883 47.8927
v -4.68346 1.11151 47.885
v -4.67377 1.09408 47.9053
v -5.0583 1.4281 48.3026
v -5.04919 1.44163 48.2981
v -5.04334 1.43104 48.3099
v -5.27673 1.78894 48.7887
v -5.26919 1.79932 48.7845
v -5.26434 1.79071 48.7937
v -5.5441 2.16963 49.2609
v -5.5407 2.17375 49.2587
v -5.53896 2.1706 49.2632
v -5.56258 2.20988 49.2885
v -6.05027 3.14114 47.3198
v -6.0271 3.15153 47.3136
v -6.03469 3.15047 47.3386
v -6.24105 3.73842 47.258
v -6.22778 3.74446 47.2544
v -6.23197 3.74357 47.2688
v -6.57752 4.26824 47.2215
v -6.56717 4.27282 47.2187
v -6.57093 4.27316 47.2297
v -6.72945 4.70148 47.0904
v -5.12985 1.93577 46.5497
v -5.14573 1.9231 46.5253
v -5.14326 1.95468 46.528
v -5.63794 1.90327 46.9404
v -5.64792 1.89566 46.9258
v -5.64632 1.91483 46.9274
v -6.20487 1.9627 47.2394
v -6.21211 1.95654 47.2272
v -6.21045 1.97187 47.2283
v -6.77738 1.98329 47.573
v -6.78162 1.97893 47.564
v -6.78186 1.98972 47.5655
v -6.94706 1.94803 47.6419
v -7.6192 -0.616225 48.6113
v -7.61365 -0.60169 48.6142
v -7.61396 -0.612549 48.6258
v -7.61953 -0.609369 48.6184
v -6.26498 -0.300331 47.4747
v -6.27331 -0.304934 47.4481
v -6.2892 -0.289114 47.4653
v -6.61037 -0.815617 47.5833
v -6.61543 -0.818706 47.5677
v -6.62474 -0.809145 47.5777
v -6.88301 -1.31467 47.8512
v -6.88695 -1.31694 47.8388
v -6.89489 -1.31043 47.8472
v -7.12943 -1.90445 47.9422
v -4.98833 0.278258 46.4889
v -4.95876 0.263541 46.4991
v -4.98661 0.243959 46.493
v -5.16828 0.414085 47.09
v -5.15008 0.404864 47.0961
v -5.16732 0.392941 47.0924
v -5.33696 0.394966 47.7109
v -5.32208 0.387567 47.715
v -5.33575 0.377923 47.7115
v -5.5001 0.424975 48.3527
v -5.48857 0.419336 48.3547
v -5.4993 0.412071 48.3539
v -5.49887 0.450802 48.637
v -3.92043 1.84441 50.1556
v -3.94074 1.84181 50.1458
v -3.93608 1.86078 50.1573
v -3.93362 1.84759 50.1567
v -3.65452 1.56957 48.394
v -3.63544 1.54718 48.39
v -3.65836 1.54398 48.4086
v -3.25801 1.71206 48.8623
v -3.24648 1.69869 48.8599
v -3.26037 1.69662 48.8708
v -2.9572 1.9868 49.3408
v -2.94809 1.97607 49.3388
v -2.9584 1.97494 49.3485
v -2.48902 2.1981 49.7379
v -2.48414 2.19105 49.7359
v -2.49041 2.19046 49.7421
v -2.42964 2.21142 49.8145
v -3.62565 1.16049 46.7266
v -3.61865 1.19012 46.7066
v -3.59796 1.18239 46.7356
v -4.07131 1.46157 47.0768
v -4.06708 1.48017 47.0646
v -4.05396 1.47503 47.0823
v -4.3938 1.84911 47.4771
v -4.3899 1.86351 47.4667
v -4.37899 1.8591 47.4806
v -4.76876 2.22989 47.8693
v -4.765 2.24039 47.8604
v -4.75766 2.23826 47.8724
v -4.99076 2.47388 47.9985
v -6.89624 3.11905 46.7462
v -6.88533 3.10375 46.7611
v -6.90912 3.10287 46.7583
v -6.89786 3.11139 46.7581
v -5.6645 2.19375 45.7951
v -5.64581 2.21328 45.7801
v -5.65171 2.21748 45.8102
v -6.10219 2.61217 45.6218
v -6.09114 2.62403 45.6127
v -6.09429 2.62632 45.6309
v -6.64149 2.91734 45.5177
v -6.63252 2.92673 45.5105
v -6.6362 2.92933 45.5246
v -7.10301 3.28103 45.2417
v -7.09632 3.28634 45.2375
v -7.09888 3.2881 45.2465
v -7.17774 3.36504 45.2169
v -4.33625 1.26741 45.2297
v -4.34825 1.23766 45.2095
v -4.36118 1.27241 45.2016
v -4.76942 1.16944 45.6926
v -4.77722 1.15096 45.6802
v -4.78527 1.17263 45.6754
v -5.29702 1.09401 46.0537
v -5.30248 1.07924 46.0431
v -5.30854 1.09672 46.0388
v -5.81008 0.995182 46.4615
v -5.81331 0.983787 46.4524
v -5.81978 0.997115 46.4503
v -6.07834 0.848759 46.6698
v -5.66174 -1.22314 48.271
v -5.66239 -1.20251 48.2684
v -5.65694 -1.21053 48.2868
v -5.66425 -1.21239 48.277
v -4.54243 -0.791796 46.9039
v -4.54975 -0.809381 46.8775
v -4.57332 -0.793959 46.8938
v -4.65859 -1.33735 47.1958
v -4.66291 -1.34818 47.1804
v -4.67697 -1.33883 47.1899
v -4.71027 -1.7939 47.6243
v -4.71372 -1.80234 47.6119
v -4.72501 -1.79608 47.6203
v -4.70385 -2.37656 47.9101
v -4.70521 -2.37924 47.9047
v -4.70973 -2.37684 47.9082
v -4.71729 -2.41781 47.9302
v -3.59174 -0.140004 45.609
v -3.55361 -0.139109 45.6205
v -3.57502 -0.172391 45.6251
v -3.79804 0.114759 46.1608
v -3.77437 0.115085 46.1678
v -3.78773 0.0945104 46.1704
v -3.9364 0.23881 46.7771
v -3.91712 0.238852 46.7817
v -3.92765 0.222131 46.7833
v -4.08779 0.414699 47.3979
v -4.07258 0.414393 47.4002
v -4.08113 0.40205 47.4036
v -4.09196 0.547758 47.6993
v -3.20064 2.63768 48.4603
v -3.21569 2.62725 48.4543
v -3.21812 2.64569 48.4593
v -3.21213 2.6362 48.4621
v -2.81913 2.0041 46.7783
v -2.78719 1.98668 46.7785
v -2.81214 1.9792 46.8039
v -2.50952 2.39909 47.1589
v -2.49055 2.38882 47.159
v -2.50545 2.38407 47.1738
v -2.33704 2.87892 47.5255
v -2.32202 2.87063 47.5255
v -2.33323 2.86808 47.5382
v -1.98212 3.33806 47.8157
v -1.97932 3.33607 47.8155
v -1.98155 3.33562 47.8181
v -1.96989 3.35033 47.8316
v -2.6169 1.15433 45.2688
v -2.62196 1.18195 45.2344
v -2.59544 1.19327 45.2682
v -3.14564 1.37052 45.5603
v -3.14915 1.38791 45.5393
v -3.1323 1.39457 45.56
v -3.59482 1.71669 45.8651
v -3.59679 1.73006 45.8477
v -3.58273 1.73515 45.8639
v -4.09011 2.03548 46.1688
v -4.09047 2.04501 46.1547
v -4.08156 2.05024 46.1682
v -4.35892 2.19493 46.2365
v -6.38667 1.53411 45.2537
v -6.36177 1.52934 45.2772
v -6.39195 1.51274 45.2803
v -6.38215 1.52841 45.2725
v -4.88471 0.915846 44.3876
v -4.87481 0.941946 44.3557
v -4.88293 0.957606 44.3942
v -5.46998 1.03157 44.1863
v -5.46444 1.04741 44.1668
v -5.46876 1.05695 44.1903
v -6.09226 1.02648 44.1039
v -6.08761 1.03918 44.0884
v -6.09297 1.04687 44.1068
v -6.68028 1.04444 43.8293
v -6.67515 1.05338 43.819
v -6.67932 1.05876 43.8319
v -6.85268 1.09435 43.7754
v -3.28275 0.451397 43.8814
v -3.28186 0.400488 43.8708
v -3.31833 0.430861 43.8495
v -3.6161 0.363587 44.4219
v -3.6158 0.33161 44.4152
v -3.63881 0.350811 44.4022
v -4.04778 0.219588 44.8776
v -4.04661 0.194107 44.8712
v -4.06469 0.209645 44.86
v -4.45362 0.0774532 45.3817
v -4.45154 0.0574553 45.3752
v -4.46787 0.0691011 45.3686
v -4.65716 -0.107905 45.7181
v -3.51701 -1.23398 47.7816
v -3.53422 -1.19882 47.7644
v -3.51637 -1.19715 47.8032
v -3.52596 -1.21109 47.7853
v -2.66827 -0.893051 46.1692
v -2.66995 -0.933064 46.1411
v -2.71063 -0.916709 46.1628
v -2.56543 -1.32001 46.62
v -2.56625 -1.34552 46.6027
v -2.59201 -1.3351 46.616
v -2.43173 -1.60288 47.1636
v -2.43247 -1.62335 47.1496
v -2.45265 -1.61615 47.1621
v -2.20043 -2.01778 47.6064
v -2.20187 -2.03268 47.593
v -2.21797 -2.0271 47.6036
v -2.15623 -2.32527 47.9269
v -2.04071 -0.425218 44.5593
v -1.9864 -0.398897 44.5675
v -1.99877 -0.452129 44.5943
v -2.31033 -0.0813519 45.029
v -2.27521 -0.0646735 45.0342
v -2.2832 -0.0992171 45.0509
v -2.47167 0.186312 45.5924
v -2.44274 0.199093 45.5952
v -2.44877 0.170627 45.6078
v -2.66321 0.494219 46.147
v -2.63856 0.503781 46.1474
v -2.64452 0.482048 46.1612
v -2.75374 0.912279 46.6214
v 1.57066 -6.64004 47.9104
v 1.58315 -6.62411 47.9102
v 1.58881 -6.64154 47.9016
v 1.7595 -6.82331 48.4964
v 1.76549 -6.81575 48.4963
v 1.76813 -6.82408 48.4922
v 1.95252 -6.93475 48.7947
v 1.40337 -4.99212 50.1335
v 1.41493 -4.98245 50.1243
v 1.42071 -4.99541 50.1348
v 1.41368 -4.98704 50.1338
v 1.003 -5.12575 48.5119
v 0.981297 -5.12043 48.5088
v 0.994615 -5.10686 48.521
v 0.873697 -5.50951 49.0106
v 0.861901 -5.50656 49.0089
v 0.869224 -5.49917 49.0154
v 0.689032 -5.75938 49.5742
v 0.681046 -5.75716 49.5726
v 0.686117 -5.75196 49.5769
v 0.633803 -5.84116 49.7294
v -0.709803 -7.11436 48.4274
v -0.723199 -7.0995 48.4232
v -0.718143 -7.10351 48.4426
v -1.12673 -7.38376 48.4571
v 0.0502981 -6.00337 47.4222
v 0.0598827 -6.01456 47.4026
v 0.0366542 -6.01899 47.4091
v 0.288293 -6.43844 47.8301
v 0.293804 -6.44507 47.819
v 0.280467 -6.44749 47.8228
v 0.438048 -6.96653 48.1663
v 0.44215 -6.97113 48.1573
v 0.431744 -6.97278 48.16
v 0.576085 -7.33977 48.4195
v 2.66996 -6.30711 47.8366
v 2.67079 -6.31482 47.8151
v 2.66528 -6.32907 47.8322
v 3.27213 -6.49278 47.8385
v 3.27277 -6.49695 47.8268
v 3.26965 -6.50469 47.836
v 3.87326 -6.60003 47.9896
v 3.87358 -6.60285 47.9817
v 3.87225 -6.60822 47.988
v 4.0363 -6.6214 47.9772
v 1.58091 -5.36994 46.954
v 1.58663 -5.34309 46.9577
v 1.60684 -5.36073 46.9508
v 1.62846 -5.50225 47.5807
v 1.63195 -5.48631 47.5828
v 1.64389 -5.49689 47.5787
v 1.81851 -5.58102 48.1906
v 1.8211 -5.56823 48.1916
v 1.83053 -5.57654 48.188
v 1.96826 -5.66281 48.8312
v 1.9689 -5.65925 48.8312
v 1.97162 -5.66158 48.8307
v 1.97274 -5.65845 48.8634
v 0.311107 -4.18972 50.7352
v 0.313835 -4.19725 50.7321
v 0.307211 -4.19698 50.7376
v 0.312976 -4.19482 50.7385
v 0.230409 -4.11598 48.9642
v 0.243177 -4.09511 48.9554
v 0.254383 -4.11085 48.9728
v 0.0433359 -3.71125 49.4095
v 0.0506882 -3.69898 49.4045
v 0.057365 -3.70827 49.4144
v -0.239288 -3.43511 49.8988
v -0.233425 -3.42552 49.8947
v -0.228664 -3.4322 49.9034
v -0.487701 -3.04414 50.2334
v 0.337665 -4.23544 47.2809
v 0.308786 -4.23982 47.2686
v 0.313621 -4.21678 47.2898
v 0.250658 -4.68528 47.7308
v 0.232947 -4.688 47.7234
v 0.236063 -4.67372 47.7362
v 0.0497994 -5.03589 48.232
v 0.0358369 -5.0376 48.2254
v 0.0384019 -5.02586 48.2353
v -0.130984 -5.43661 48.7283
v -0.140889 -5.43726 48.7228
v -0.139558 -5.42972 48.7312
v -0.222637 -5.60274 48.8556
v -0.61681 -7.88826 47.982
v -0.602111 -7.87119 47.9929
v -0.595015 -7.89517 47.9922
v -0.606567 -7.88608 47.9926
v -0.241558 -6.63261 46.7768
v -0.266306 -6.62221 46.7651
v -0.26371 -6.62457 46.7942
v -0.548988 -7.18085 46.7316
v -0.564053 -7.17472 46.7244
v -0.562338 -7.17571 46.7421
v -0.711453 -7.78817 46.741
v -0.723472 -7.78313 46.7353
v -0.722559 -7.7852 46.7493
v -0.979177 -8.35998 46.5882
v -0.987045 -8.35527 46.5844
v -0.986462 -8.35697 46.5942
v -1.07341 -8.50628 46.5873
v 0.162998 -5.22681 45.9296
v 0.189598 -5.23315 45.9061
v 0.160578 -5.25453 45.9067
v 0.457134 -5.5485 46.4006
v 0.473874 -5.55278 46.3861
v 0.45567 -5.56606 46.3865
v 0.735862 -5.98314 46.7853
v 0.748937 -5.98595 46.773
v 0.734067 -5.99632 46.773
v 1.0403 -6.39123 47.21
v 1.05006 -6.39265 47.1995
v 1.03931 -6.40219 47.2007
v 1.30767 -6.59514 47.4242
v 3.39242 -5.18699 48.4146
v 3.36576 -5.19558 48.4169
v 3.37788 -5.18137 48.4379
v 3.38036 -5.19131 48.4251
v 2.4598 -4.48902 47.0593
v 2.4741 -4.49605 47.0313
v 2.46893 -4.5193 47.053
v 3.05566 -4.40762 47.2467
v 3.06497 -4.41182 47.2295
v 3.06147 -4.42637 47.2428
v 3.57057 -4.26657 47.5785
v 3.57795 -4.27 47.5646
v 3.57641 -4.28133 47.5759
v 4.16374 -4.06038 47.7452
v 4.16795 -4.06354 47.7338
v 4.16703 -4.07226 47.7427
v 4.48375 -4.03928 47.849
v 1.34725 -4.00225 45.8622
v 1.33703 -3.96422 45.8689
v 1.37557 -3.97467 45.8679
v 1.27842 -4.16371 46.4798
v 1.2721 -4.13947 46.4839
v 1.29655 -4.14627 46.4832
v 1.32033 -4.21632 47.1202
v 1.31516 -4.19663 47.1224
v 1.3349 -4.20197 47.1213
v 1.31863 -4.29448 47.7786
v 1.3144 -4.27824 47.779
v 1.33049 -4.28276 47.7805
v 1.21209 -4.27439 48.294
v -1.01497 -3.79062 49.1294
v -0.993292 -3.80998 49.1207
v -1.01834 -3.8204 49.1343
v -1.00749 -3.80662 49.1321
v -0.764256 -3.58745 47.3645
v -0.758289 -3.55445 47.3573
v -0.74112 -3.56985 47.3827
v -1.18429 -3.33781 47.7623
v -1.1807 -3.31698 47.7579
v -1.16953 -3.32675 47.7736
v -1.64263 -3.24682 48.1826
v -1.63962 -3.23007 48.1789
v -1.63178 -3.23756 48.1925
v -2.15015 -2.99822 48.5031
v -2.14627 -2.9853 48.4991
v -2.14028 -2.99129 48.5103
v -2.42253 -2.81289 48.8079
v -0.242165 -3.46277 45.7405
v -0.270307 -3.48166 45.7146
v -0.283761 -3.45405 45.7442
v -0.236913 -3.95778 46.1488
v -0.255113 -3.97019 46.1325
v -0.263605 -3.95202 46.1512
v -0.380035 -4.41234 46.582
v -0.394544 -4.42163 46.5681
v -0.401368 -4.40635 46.5826
v -0.482305 -4.90019 47.0191
v -0.494042 -4.90664 47.0065
v -0.500223 -4.89608 47.0203
v -0.58446 -5.44431 47.2934
v 0.428281 -7.15196 46.2359
v 0.430715 -7.12513 46.2528
v 0.452948 -7.14777 46.2556
v 0.435404 -7.14385 46.2511
v 0.449063 -5.75605 45.0961
v 0.420785 -5.75769 45.0743
v 0.416446 -5.76167 45.1095
v 0.454302 -6.37833 44.9982
v 0.436441 -6.37973 44.9843
v 0.433559 -6.38165 45.0067
v 0.601912 -6.98903 44.9929
v 0.58747 -6.99008 44.9818
v 0.585435 -6.99317 44.9997
v 0.682539 -7.60677 44.8086
v 0.67044 -7.60567 44.7999
v 0.668917 -7.60862 44.8145
v 0.65974 -8.10678 44.7604
v 0.355177 -4.22227 44.3551
v 0.394054 -4.21188 44.336
v 0.374818 -4.25108 44.3274
v 0.63735 -4.43499 44.8905
v 0.662611 -4.42856 44.8783
v 0.650113 -4.45389 44.8729
v 0.980675 -4.74328 45.3397
v 1.00055 -4.7375 45.329
v 0.990149 -4.75773 45.3241
v 1.32255 -5.01936 45.8361
v 1.33819 -5.01381 45.8259
v 1.3311 -5.03181 45.8238
v 1.76857 -5.16582 46.3044
v 2.64245 -3.24182 47.5546
v 2.61849 -3.26396 47.5492
v 2.61863 -3.24616 47.5771
v 2.62897 -3.25324 47.5626
v 1.80586 -2.80807 46.0078
v 1.83103 -2.80468 45.9802
v 1.83162 -2.83482 46.0026
v 2.25645 -2.51905 46.3395
v 2.27259 -2.51658 46.3224
v 2.27279 -2.5358 46.3361
v 2.57996 -2.22608 46.7912
v 2.59291 -2.22418 46.7774
v 2.59405 -2.23877 46.7896
v 2.97988 -1.8221 47.1056
v 2.98908 -1.82177 47.0933
v 2.99019 -1.83331 47.1034
v 3.31339 -1.64236 47.3472
v 0.89093 -2.63713 44.5533
v 0.860328 -2.60243 44.5591
v 0.905197 -2.59602 44.57
v 0.749832 -2.89926 45.1219
v 0.73032 -2.87679 45.1255
v 0.75925 -2.87277 45.1323
v 0.660262 -3.02105 45.748
v 0.644644 -3.00258 45.7497
v 0.668167 -2.99904 45.7544
v 0.539937 -3.18491 46.3788
v 0.52731 -3.16919 46.3786
v 0.546175 -3.16687 46.3853
v 0.277528 -3.29855 46.9338
v -1.86894 -3.7827 47.0724
v -1.83456 -3.7918 47.0668
v -1.8587 -3.8171 47.0754
v -1.85371 -3.79684 47.0757
v -1.40654 -3.25414 45.3912
v -1.41528 -3.2141 45.3863
v -1.3946 -3.22682 45.4197
v -1.95611 -3.24913 45.6992
v -1.96172 -3.22407 45.6961
v -1.94826 -3.23191 45.7168
v -2.47667 -3.40498 46.0139
v -2.48102 -3.38478 46.0115
v -2.47182 -3.39139 46.0289
v -3.08947 -3.42369 46.2285
v -3.09093 -3.40735 46.2256
v -3.08401 -3.41275 46.2398
v -3.42955 -3.40471 46.4539
v -0.663217 -2.68072 43.93
v -0.677101 -2.7099 43.8904
v -0.712625 -2.6917 43.9224
v -0.535482 -3.18936 44.299
v -0.544424 -3.20861 44.274
v -0.567164 -3.1964 44.2942
v -0.555972 -3.72263 44.6596
v -0.563173 -3.73716 44.6386
v -0.581666 -3.72655 44.6544
v -0.52585 -4.26975 45.0325
v -0.531871 -4.28006 45.0141
v -0.547047 -4.27411 45.0288
v -0.444375 -4.82357 45.2357
v 1.45003 -5.705 44.5377
v 1.4296 -5.6745 44.5603
v 1.4687 -5.68787 44.5726
v 1.44815 -5.69234 44.5592
v 1.08329 -4.2942 43.4087
v 1.05968 -4.31049 43.3696
v 1.0451 -4.32354 43.414
v 1.40796 -4.82768 43.328
v 1.3934 -4.83857 43.3031
v 1.38357 -4.8463 43.3313
v 1.82788 -5.29147 43.3773
v 1.81604 -5.30022 43.3573
v 1.80951 -5.30808 43.38
v 2.24244 -5.77169 43.2371
v 2.2309 -5.77677 43.2209
v 2.226 -5.78364 43.2396
v 2.4908 -6.24331 43.1919
v 0.480165 -2.86331 42.6273
v 0.52587 -2.82498 42.6182
v 0.53027 -2.88218 42.5995
v 0.676297 -3.00182 43.2217
v 0.706124 -2.97718 43.2158
v 0.708845 -3.0144 43.204
v 0.99248 -3.18665 43.7518
v 1.0159 -3.16618 43.7456
v 1.01782 -3.19609 43.7352
v 1.28127 -3.34823 44.326
v 1.29983 -3.33052 44.3188
v 1.30326 -3.35637 44.3134
v 1.60752 -3.34666 44.9037
v 1.61187 -3.34217 44.9016
v 1.61267 -3.34855 44.9
v 1.63284 -3.35496 44.9297
v 1.3623 -1.51432 46.438
v 1.3455 -1.55858 46.419
v 1.3244 -1.53929 46.4612
v 1.74609 -1.77773 46.8398
v 1.73735 -1.80121 46.8296
v 1.72593 -1.791 46.8519
v 2.16294 -2.13104 47.1256
v 2.15637 -2.14295 47.1187
v 2.15103 -2.13809 47.1321
v 2.19177 -2.18269 47.157
v 0.780696 -1.22795 44.7048
v 0.821904 -1.20295 44.6751
v 0.833303 -1.24885 44.7062
v 0.98731 -0.83791 45.1536
v 1.01455 -0.820932 45.1345
v 1.02208 -0.851574 45.1545
v 1.05334 -0.509147 45.6835
v 1.07551 -0.495421 45.6679
v 1.082 -0.518769 45.6862
v 1.1727 -0.0326428 46.109
v 1.191 -0.0233257 46.0932
v 1.19654 -0.0427764 46.1093
v 1.40551 0.337809 46.5867
v 1.41861 0.345526 46.5768
v 1.42185 0.330054 46.5857
v 1.45508 0.420159 46.7492
v 0.255114 -1.20062 42.9962
v 0.190253 -1.17063 42.9938
v 0.243005 -1.13884 43.0301
v 0.092628 -1.57916 43.4877
v 0.0495676 -1.559 43.4862
v 0.0850215 -1.53766 43.5097
v -0.0889605 -1.81908 44.058
v -0.123447 -1.80188 44.055
v -0.0943013 -1.78377 44.0728
v -0.278881 -2.10787 44.6234
v -0.307527 -2.09192 44.6184
v -0.284245 -2.07848 44.6378
v -0.612846 -2.41782 45.1054
v -0.634296 -2.40571 45.1014
v -0.616381 -2.39507 45.1151
v -0.694636 -2.49796 45.3515
v 2.04689 5.37139 47.2581
v 2.05644 5.35196 47.2586
v 2.03706 5.35476 47.2679
v 2.36735 5.58077 47.7739
v 2.37172 5.57175 47.7742
v 2.36277 5.57313 47.7785
v 2.4868 5.62053 48.0511
v 4.69644 5.19723 47.3281
v 4.69317 5.17776 47.3262
v 4.69217 5.18628 47.3441
v 4.69791 5.18583 47.3334
v 3.43214 4.98934 46.2572
v 3.43669 5.00132 46.236
v 3.45394 4.98662 46.2459
v 3.5999 5.49263 46.6192
v 3.60253 5.49933 46.6077
v 3.61193 5.49116 46.613
v 3.90207 5.97522 46.9194
v 3.90369 5.97956 46.9109
v 3.91029 5.97354 46.9146
v 3.99816 6.15688 47.0276
v 1.99539 7.23288 46.1857
v 2.00272 7.23508 46.1646
v 2.01547 7.24208 46.1817
v 1.77044 7.81215 46.0794
v 1.77399 7.81318 46.069
v 1.78027 7.81665 46.0774
v 1.56482 8.19871 46.0987
v 2.01605 5.69516 45.5193
v 1.99177 5.68355 45.5223
v 1.99364 5.70855 45.5121
v 2.0315 5.90169 46.1273
v 2.01732 5.895 46.129
v 2.01851 5.9096 46.1231
v 1.92015 6.18017 46.6969
v 1.90908 6.17461 46.6976
v 1.91002 6.18593 46.6926
v 1.84244 6.39946 47.219
v 1.69295 4.02206 47.698
v 1.66996 4.01794 47.6879
v 1.67365 4.03778 47.7034
v 1.45953 3.66589 48.1627
v 1.44633 3.66339 48.157
v 1.44844 3.6749 48.1657
v 1.38316 3.32019 48.6827
v 1.37297 3.31835 48.6782
v 1.37438 3.32659 48.6858
v 1.24073 2.99081 48.9762
v 1.86317 4.00752 46.0255
v 1.8852 3.98726 46.0174
v 1.86294 3.97887 46.0373
v 2.22637 4.27228 46.4842
v 2.23973 4.25999 46.4795
v 2.22603 4.25489 46.4912
v 2.58042 4.39038 47.0088
v 2.59067 4.38036 47.0044
v 2.57949 4.37612 47.0134
v 2.96193 4.55501 47.5256
v 2.96838 4.54799 47.5218
v 2.9617 4.54543 47.5292
v 3.08683 4.58754 47.6243
v 5.29734 5.49732 46.7567
v 5.27419 5.50003 46.7656
v 5.28923 5.51986 46.7637
v 5.28876 5.50534 46.7657
v 4.16368 4.91016 45.5291
v 4.17088 4.88299 45.521
v 4.16907 4.88979 45.5494
v 4.78906 4.98867 45.5214
v 4.79354 4.97227 45.5165
v 4.79202 4.97624 45.5337
v 5.37249 5.22188 45.5476
v 5.37595 5.20872 45.5437
v 5.37603 5.21227 45.5574
v 6.0015 5.33179 45.4276
v 6.00262 5.32251 45.4251
v 6.00292 5.32505 45.4344
v 6.1611 5.34266 45.4376
v 2.87354 4.28146 44.6499
v 2.86444 4.30333 44.6228
v 2.89882 4.29365 44.6273
v 2.9135 4.76463 45.0704
v 2.90798 4.77863 45.0538
v 2.92939 4.77245 45.0566
v 3.0608 5.29296 45.4078
v 3.05614 5.30346 45.3939
v 3.07328 5.29807 45.3958
v 3.16851 5.83018 45.7814
v 3.16462 5.8374 45.7696
v 3.17847 5.83491 45.7722
v 3.15318 6.17695 45.9472
v 0.582719 6.95064 46.5879
v 0.606661 6.93493 46.594
v 0.585429 6.93763 46.614
v 0.593005 6.94464 46.6004
v 0.728986 5.66364 45.3693
v 0.728007 5.67671 45.3387
v 0.748129 5.6898 45.3617
v 0.280914 6.09341 45.4763
v 0.279848 6.10187 45.4573
v 0.292757 6.10987 45.4716
v -0.175994 6.4372 45.7376
v -0.176752 6.44397 45.7223
v -0.167522 6.45125 45.7342
v -0.718214 6.78446 45.8258
v -0.717335 6.78884 45.8132
v -0.710292 6.79481 45.8229
v -0.982013 7.0732 45.899
v 1.14934 4.37544 44.3469
v 1.12462 4.34337 44.3552
v 1.10838 4.38076 44.3484
v 1.25844 4.4942 44.9684
v 1.24248 4.47378 44.9735
v 1.23228 4.49775 44.9692
v 1.21372 4.63056 45.5963
v 1.20087 4.6138 45.5993
v 1.19256 4.633 45.5952
v 1.21468 4.75082 46.2484
v 1.20412 4.73676 46.2494
v 1.19719 4.75293 46.2485
v 1.21755 4.71029 46.8188
v 2.16577 2.61746 47.859
v 2.16836 2.64816 47.8472
v 2.19292 2.63526 47.8651
v 2.07675 2.71113 48.1117
v 1.99424 2.54586 46.0827
v 1.96332 2.52815 46.0739
v 1.96266 2.55489 46.099
v 2.02772 2.09555 46.5223
v 2.00801 2.08404 46.5168
v 2.00744 2.10145 46.5326
v 2.20839 1.7161 46.9896
v 2.19242 1.70691 46.9851
v 2.19233 1.71985 46.999
v 2.30464 1.19264 47.3627
v 2.29107 1.18662 47.3576
v 2.29115 1.19699 47.3694
v 2.30664 0.808829 47.7831
v 1.71165 2.73013 44.4142
v 1.74871 2.71681 44.3907
v 1.73165 2.68998 44.4237
v 2.05855 3.0809 44.8247
v 2.08284 3.07233 44.8098
v 2.0713 3.0547 44.8308
v 2.46452 3.2918 45.2782
v 2.48351 3.28446 45.2653
v 2.47366 3.26974 45.2817
v 2.87058 3.55469 45.7317
v 2.88535 3.54782 45.7196
v 2.8791 3.53664 45.7353
v 3.36709 3.86212 46.0469
v 3.37123 3.85991 46.043
v 3.36926 3.85645 46.0476
v 3.40119 3.86986 46.0753
v 4.16845 5.47274 44.7625
v 4.14127 5.45909 44.78
v 4.14666 5.49374 44.7803
v 4.54071 5.48617 45.2531
v 4.52829 5.47983 45.2612
v 4.5307 5.49574 45.2613
v 4.6769 5.42961 45.4882
v 3.14687 4.55286 43.6091
v 3.16865 4.52702 43.5899
v 3.17124 4.52969 43.6286
v 3.6533 4.91758 43.5221
v 3.66767 4.90106 43.5096
v 3.66886 4.90228 43.5347
v 4.0596 5.39665 43.5074
v 4.07121 5.3832 43.4973
v 4.07333 5.38539 43.5175
v 4.52889 5.80882 43.3276
v 4.53698 5.79597 43.3196
v 4.53908 5.79823 43.3365
v 5.06974 6.16476 43.2839
v 5.07224 6.16159 43.2816
v 5.07222 6.16165 43.2863
v 5.09916 6.19004 43.2874
v 2.05818 3.46844 42.8848
v 2.02539 3.49247 42.8578
v 2.07299 3.50112 42.8517
v 2.0062 3.88095 43.3732
v 1.98481 3.89714 43.3557
v 2.01606 3.90274 43.3519
v 2.00259 4.38868 43.7696
v 1.9852 4.40087 43.7546
v 2.01057 4.40491 43.7509
v 1.97072 4.87939 44.2143
v 1.95609 4.88821 44.2004
v 1.97732 4.89407 44.1993
v 1.77669 5.36662 44.6213
v 1.76715 5.37156 44.6115
v 1.7812 5.37519 44.6105
v 1.76944 5.48852 44.6837
v -0.464095 4.84185 45.6849
v -0.42797 4.83633 45.6824
v -0.445978 4.82627 45.7127
v -0.410897 5.3773 45.9843
v -0.395378 5.37495 45.9832
v -0.40304 5.37068 45.9963
v -0.35397 5.54826 46.046
v -0.145895 3.80588 44.2437
v -0.163179 3.82221 44.2107
v -0.140332 3.84519 44.2352
v -0.680243 3.99853 44.5156
v -0.692021 4.00917 44.4946
v -0.676847 4.02406 44.5102
v -1.14796 4.09906 44.9226
v -1.15749 4.10773 44.9056
v -1.14668 4.12009 44.9192
v -1.73692 4.17701 45.1862
v -1.74276 4.18393 45.1707
v -1.73409 4.19432 45.1825
v -2.26753 4.40835 45.4793
v -2.26941 4.41018 45.4756
v -2.26655 4.41265 45.4782
v -2.29343 4.42118 45.5021
v 0.434364 2.86197 42.9274
v 0.425276 2.81299 42.9378
v 0.388022 2.84736 42.9425
v 0.667063 2.97647 43.5145
v 0.660824 2.94435 43.5212
v 0.636486 2.96703 43.524
v 0.754785 3.04576 44.149
v 0.749477 3.01946 44.153
v 0.729477 3.0377 44.1545
v 0.893824 3.11792 44.7931
v 0.888935 3.09546 44.7946
v 0.87266 3.11111 44.7991
v 1.1073 3.0433 45.4172
v 1.10389 3.02842 45.4171
v 1.09295 3.03873 45.4198
v 1.10851 3.03717 45.5569
v 2.8046 1.59419 45.7456
v 2.78979 1.62908 45.7349
v 2.82684 1.62658 45.748
v 2.74999 1.64391 46.0085
v 2.25897 1.48128 44.0179
v 2.2319 1.44719 44.0134
v 2.22583 1.47575 44.046
v 2.56663 1.0776 44.3913
v 2.54935 1.0556 44.3884
v 2.54504 1.07424 44.409
v 2.9821 0.797 44.7695
v 2.968 0.779312 44.7671
v 2.96574 0.793333 44.7849
v 3.35551 0.351482 45.0599
v 3.3423 0.338357 45.0566
v 3.34083 0.349718 45.0717
v 3.61805 -0.0277249 45.4543
v 1.48343 1.55984 42.4727
v 1.52088 1.56367 42.433
v 1.52599 1.52552 42.4719
v 1.76725 2.01324 42.8264
v 1.79211 2.01609 42.801
v 1.79494 1.99076 42.8259
v 2.1642 2.36455 43.1925
v 2.18358 2.36615 43.1711
v 2.18534 2.34489 43.1906
v 2.53909 2.76371 43.5661
v 2.55411 2.7637 43.5468
v 2.55781 2.74802 43.5652
v 2.93902 3.24328 43.791
v 2.94635 3.24273 43.7803
v 2.94817 3.23417 43.7899
v 3.00533 3.28206 43.829
v 2.50372 5.02754 42.6664
v 2.48791 4.99292 42.6931
v 2.47322 5.0365 42.7004
v 2.91852 5.17919 43.0499
v 1.70156 3.77315 41.5881
v 1.73443 3.75905 41.5509
v 1.75004 3.76017 41.6
v 1.94558 4.34136 41.4684
v 1.96703 4.33288 41.4441
v 1.97697 4.33271 41.4761
v 2.06681 4.95708 41.4626
v 2.08423 4.95017 41.4431
v 2.09278 4.95221 41.4687
v 2.22379 5.55852 41.2726
v 2.23766 5.54976 41.2568
v 2.2449 5.55217 41.2783
v 2.50816 6.1351 41.186
v 2.51152 6.13353 41.1822
v 2.51295 6.1332 41.1873
v 2.52119 6.16609 41.1877
v 1.01245 2.33953 40.9032
v 0.951404 2.35119 40.8855
v 0.998886 2.39007 40.8653
v 0.941399 2.65098 41.4588
v 0.90136 2.65901 41.4473
v 0.932686 2.68458 41.4344
v 0.842469 3.07496 41.934
v 0.81016 3.08035 41.9233
v 0.835639 3.10061 41.912
v 0.738354 3.46721 42.458
v 0.711401 3.47023 42.447
v 0.73213 3.48992 42.4406
v 0.485738 3.78668 42.9824
v 0.468042 3.78778 42.9739
v 0.482013 3.80074 42.9692
v 0.442574 3.897 43.0721
v -1.20938 2.95221 46.3097
v -1.20977 2.95041 46.3096
v -1.21103 2.95158 46.3102
v -1.2081 2.9507 46.3135
v -0.980496 2.44154 44.4381
v -0.930483 2.45623 44.4205
v -0.936076 2.42929 44.4681
v -1.05322 2.93683 44.7954
v -1.02352 2.94587 44.7849
v -1.02659 2.92925 44.813
v -1.06849 3.50272 45.0418
v -1.04472 3.5061 45.0316
v -1.04729 3.49552 45.0553
v -0.997975 3.87802 45.2248
v -0.979006 3.88015 45.2159
v -0.980759 3.8715 45.235
v -0.979959 4.12108 45.333
v -0.68266 1.66099 42.7919
v -0.728979 1.67511 42.7539
v -0.701224 1.71942 42.7864
v -1.15381 1.61334 43.2068
v -1.18554 1.62257 43.1818
v -1.16654 1.65259 43.2031
v -1.49492 1.50259 43.7211
v -1.52077 1.51015 43.7008
v -1.50705 1.534 43.7203
v -1.97323 1.32829 44.1257
v -1.99278 1.33574 44.1055
v -1.98139 1.35604 44.1229
v -2.44495 1.31303 44.5695
v -2.46205 1.31842 44.5549
v -2.45038 1.33521 44.5657
v -2.65706 1.30833 44.8808
v -0.218183 1.07953 41.2002
v -0.198584 1.00445 41.2077
v -0.265361 1.03055 41.2383
v 0.128296 1.24942 41.7124
v 0.141138 1.1987 41.7174
v 0.0958665 1.21644 41.7374
v 0.373786 1.32309 42.3044
v 0.383322 1.28148 42.3063
v 0.345775 1.29552 42.3211
v 0.662747 1.41993 42.8928
v 0.669579 1.38368 42.8917
v 0.639701 1.39629 42.9093
v 1.06592 1.41234 43.4194
v 1.07125 1.38327 43.4182
v 1.04664 1.39323 43.4312
v 1.2008 1.43783 43.7992
v -7.63934 -0.333998 45.127
v -7.64865 -0.340588 45.1074
v -7.64914 -0.318748 45.1134
v -8.16616 -0.478419 45.465
v -8.17022 -0.481249 45.4563
v -8.17043 -0.471637 45.459
v -8.3806 -0.4921 45.5475
v -8.3742 -2.93919 45.1854
v -8.37841 -2.93684 45.1648
v -8.39275 -2.93115 45.1792
v -8.3836 -2.93949 45.1759
v -7.18669 -1.96689 44.5344
v -7.16294 -1.97673 44.5401
v -7.18163 -1.99236 44.5301
v -7.39668 -2.03488 45.1377
v -7.38358 -2.04038 45.1407
v -7.39399 -2.04895 45.1353
v -7.5745 -2.25024 45.7177
v -7.56487 -2.25405 45.7194
v -7.57226 -2.26018 45.7151
v -7.64142 -2.32214 45.9561
v -5.75966 -0.92155 46.6663
v -5.74216 -0.936476 46.6586
v -5.75952 -0.944723 46.6734
v -5.35795 -0.830067 47.1435
v -5.3486 -0.837933 47.1395
v -5.35784 -0.842384 47.1472
v -5.06297 -0.622348 47.6589
v -5.05762 -0.626917 47.6565
v -5.06256 -0.629281 47.6616
v -5.00838 -0.604641 47.7066
v -5.7804 -0.932618 44.993
v -5.77877 -0.905177 44.9829
v -5.76007 -0.914299 45.0035
v -6.23799 -0.784201 45.4186
v -6.23705 -0.767961 45.4127
v -6.22585 -0.77351 45.4247
v -6.58092 -0.54335 45.9073
v -6.57974 -0.530732 45.9021
v -6.57063 -0.535207 45.9113
v -6.969 -0.310614 46.3773
v -9.1533 0.749573 45.2666
v -9.14426 0.736264 45.2752
v -9.16228 0.73488 45.2727
v -9.15444 0.74227 45.275
v -7.88997 0.163603 44.1852
v -7.8743 0.184891 44.1763
v -7.87998 0.182156 44.2035
v -8.35562 0.580169 44.1011
v -8.34648 0.592792 44.0958
v -8.34948 0.590982 44.1119
v -8.91362 0.867148 44.0573
v -8.90626 0.877092 44.0531
v -8.90972 0.876348 44.0657
v -9.38844 1.25284 43.862
v -6.52791 -0.485461 43.4562
v -6.53651 -0.508062 43.4321
v -6.55087 -0.477111 43.4324
v -6.94694 -0.725963 43.8788
v -6.95256 -0.739901 43.8642
v -6.9613 -0.72086 43.8644
v -7.4638 -0.925382 44.2071
v -7.46758 -0.936289 44.1949
v -7.47424 -0.920852 44.1947
v -7.96495 -1.15744 44.5742
v -7.96691 -1.1652 44.5645
v -7.9733 -1.15435 44.5653
v -8.14742 -1.30993 44.6918
v -7.09685 -3.84521 45.664
v -7.10119 -3.81762 45.6676
v -7.09054 -3.83306 45.6886
v -7.09988 -3.83317 45.6751
v -6.17648 -2.9758 44.426
v -6.18382 -2.98723 44.3967
v -6.20741 -2.97948 44.4174
v -6.20478 -3.58642 44.579
v -6.20923 -3.59397 44.561
v -6.22389 -3.58887 44.5736
v -6.16998 -4.13479 44.8847
v -6.17359 -4.14073 44.8702
v -6.18525 -4.13799 44.8809
v -6.07239 -4.76204 45.0242
v -6.07538 -4.76501 45.0125
v -6.08431 -4.76319 45.0209
v -6.10732 -5.06422 45.1021
v -5.43829 -1.90193 43.3487
v -5.39961 -1.89861 43.3585
v -5.41614 -1.93482 43.3542
v -5.63145 -1.84358 43.9583
v -5.60688 -1.84166 43.9643
v -5.61751 -1.86452 43.9616
v -5.73607 -1.91267 44.5901
v -5.71603 -1.91102 44.5939
v -5.72442 -1.92945 44.5911
v -5.85973 -1.93537 45.2412
v -5.84319 -1.93396 45.2428
v -5.85033 -1.94904 45.243
v -5.85934 -1.86689 45.7393
v -4.79609 0.321983 46.6356
v -4.82108 0.303022 46.6244
v -4.82764 0.331688 46.6401
v -4.81733 0.215398 46.894
v -4.58188 0.0955702 44.8841
v -4.54787 0.0826922 44.8772
v -4.56874 0.0668331 44.9034
v -4.27218 0.447391 45.3056
v -4.25038 0.439318 45.3013
v -4.26385 0.428846 45.3176
v -4.11158 0.866611 45.7456
v -4.09402 0.859978 45.742
v -4.10431 0.852628 45.7564
v -3.78364 1.30668 46.0939
v -3.77008 1.2998 46.0898
v -3.77843 1.29409 46.1018
v -3.50814 1.58393 46.4938
v -4.4879 -0.386599 43.2602
v -4.50098 -0.351822 43.2326
v -4.47032 -0.344287 43.2664
v -4.99295 -0.311057 43.6489
v -5.00171 -0.288335 43.6314
v -4.98135 -0.283697 43.6529
v -5.43093 -0.0981137 44.0706
v -5.43725 -0.0800484 44.0557
v -5.42007 -0.0764484 44.0725
v -5.90869 0.0807935 44.4943
v -5.91264 0.0953869 44.4806
v -5.90052 0.0993572 44.4965
v -6.47422 0.287814 44.7731
v -6.47488 0.291051 44.7697
v -6.47198 0.291955 44.7733
v -6.49632 0.305776 44.7926
v -8.13433 -0.34073 43.3824
v -8.10555 -0.350435 43.4026
v -8.13612 -0.370327 43.4037
v -8.41099 -0.0280635 43.8356
v -8.39604 -0.0330372 43.846
v -8.41179 -0.0433741 43.8466
v -8.53516 0.319105 44.3035
v -6.72926 -0.592306 42.3055
v -6.72352 -0.559467 42.2825
v -6.72898 -0.555491 42.3224
v -7.33481 -0.468758 42.1822
v -7.33148 -0.447327 42.167
v -7.3343 -0.444735 42.1932
v -7.96168 -0.490244 42.1445
v -7.95894 -0.472829 42.1323
v -7.96295 -0.470699 42.1533
v -8.57477 -0.436932 41.9349
v -8.57007 -0.422365 41.9252
v -8.57401 -0.420621 41.9428
v -9.19942 -0.282387 41.8519
v -9.19773 -0.274208 41.8462
v -9.19818 -0.273365 41.8562
v -9.28771 -0.270866 41.8554
v -5.17144 -0.759216 41.6659
v -5.16669 -0.804166 41.6425
v -5.20579 -0.773537 41.6311
v -5.47048 -1.01908 42.1704
v -5.46774 -1.0488 42.1551
v -5.4935 -1.02858 42.1479
v -5.86787 -1.3161 42.5814
v -5.86482 -1.33969 42.5682
v -5.88534 -1.32299 42.5617
v -6.23533 -1.61871 43.0431
v -6.23158 -1.63776 43.0304
v -6.25084 -1.62526 43.0271
v -6.49236 -2.04337 43.484
v -6.48912 -2.05574 43.4747
v -6.50211 -2.04701 43.4721
v -6.60323 -2.14091 43.5676
v -4.57845 -3.32521 44.6813
v -4.59888 -3.29333 44.6755
v -4.57928 -3.29783 44.7081
v -5.02293 -3.61345 44.9957
v -5.03436 -3.59579 44.9924
v -5.02326 -3.59804 45.0104
v -5.55569 -3.84318 45.2072
v -5.56196 -3.82924 45.2038
v -5.55529 -3.83159 45.2178
v -5.81121 -3.89093 45.3265
v -3.97307 -2.52862 43.1889
v -3.97318 -2.55641 43.1564
v -4.00785 -2.5521 43.181
v -3.77479 -3.03344 43.5092
v -3.77453 -3.05219 43.4882
v -3.7976 -3.04909 43.504
v -3.55431 -3.41702 43.955
v -3.55412 -3.43229 43.938
v -3.5721 -3.43106 43.952
v -3.23368 -3.88804 44.2681
v -3.23473 -3.89915 44.2521
v -3.24977 -3.89841 44.2645
v -3.0657 -4.4105 44.6137
v -3.06584 -4.41907 44.6034
v -3.07706 -4.41691 44.6105
v -3.03126 -4.5312 44.7364
v -3.60078 -1.59498 41.7998
v -3.55563 -1.56747 41.8098
v -3.55766 -1.62037 41.8196
v -3.85778 -1.44114 42.3675
v -3.82767 -1.42315 42.374
v -3.82916 -1.45825 42.3802
v -3.98717 -1.36436 42.9942
v -3.96232 -1.34992 42.9979
v -3.96318 -1.3786 43.002
v -4.15215 -1.25093 43.6262
v -4.13044 -1.23898 43.6273
v -4.13191 -1.26274 43.6343
v -4.25477 -0.986955 44.2267
v -4.23873 -0.978473 44.2263
v -4.23962 -0.995986 44.231
v -4.25997 -0.957835 44.4605
v -4.16522 1.26985 44.2356
v -4.18274 1.2338 44.2269
v -4.20602 1.26589 44.2374
v -4.15438 1.17238 44.8435
v -4.16291 1.1546 44.8391
v -4.17444 1.17033 44.8443
v -4.11878 0.99747 45.2465
v -3.68345 0.790303 42.5582
v -3.63809 0.791388 42.5546
v -3.65764 0.770216 42.5898
v -3.58402 1.31509 42.8927
v -3.55442 1.31594 42.8904
v -3.56714 1.30154 42.913
v -3.64759 1.84227 43.228
v -3.62358 1.84278 43.2261
v -3.63391 1.83285 43.2455
v -3.55567 2.43607 43.4759
v -3.53558 2.43407 43.4731
v -3.54437 2.42624 43.4897
v -3.44418 2.94599 43.8608
v -3.43287 2.94587 43.8597
v -3.43784 2.93982 43.8679
v -3.44448 3.0119 43.9208
v -3.19298 0.0070738 41.0997
v -3.21981 0.030168 41.0548
v -3.19416 0.0638643 41.0932
v -3.73457 -0.0344692 41.4404
v -3.75291 -0.0191036 41.4113
v -3.73532 0.00296792 41.4362
v -4.2714 0.0749065 41.7795
v -4.28521 0.0871663 41.7551
v -4.26994 0.105078 41.7746
v -4.83005 0.136536 42.1311
v -4.83974 0.146707 42.1091
v -4.83017 0.162388 42.1276
v -5.46128 0.149923 42.3365
v -5.46677 0.156698 42.3208
v -5.45979 0.167561 42.3333
v -5.61617 0.206618 42.4094
v -6.44162 -1.52608 41.1966
v -6.40578 -1.5118 41.2248
v -6.42939 -1.55218 41.2347
v -6.88024 -1.27192 41.5453
v -6.86297 -1.26491 41.559
v -6.87431 -1.2844 41.5638
v -7.08856 -1.03912 41.7723
v -4.91874 -1.37871 40.199
v -4.92782 -1.34744 40.1572
v -4.94279 -1.33191 40.2056
v -5.49552 -1.58861 40.0575
v -5.5021 -1.56859 40.0301
v -5.51111 -1.55796 40.0618
v -6.03282 -1.91259 40.0435
v -6.0382 -1.8963 40.0213
v -6.04748 -1.88882 40.0467
v -6.57075 -2.21786 39.8432
v -6.57252 -2.20252 39.8251
v -6.58095 -2.19663 39.8466
v -7.18108 -2.4068 39.7329
v -7.18326 -2.39834 39.7218
v -7.18607 -2.39375 39.7349
v -7.27443 -2.44007 39.7346
v -3.34106 -1.00531 39.6036
v -3.30789 -1.06202 39.5928
v -3.36869 -1.05361 39.567
v -3.56627 -1.21067 40.1675
v -3.54467 -1.24826 40.1603
v -3.58498 -1.24259 40.1438
v -3.85164 -1.51976 40.6558
v -3.83325 -1.54948 40.6486
v -3.8656 -1.5446 40.6343
v -4.11208 -1.80772 41.1931
v -4.09538 -1.83181 41.1848
v -4.1245 -1.82974 41.1761
v -4.221 -2.15828 41.7464
v -4.20878 -2.17425 41.7395
v -4.22894 -2.17262 41.7329
v -4.3008 -2.28267 41.8727
v -2.51933 -2.63183 45.0751
v -2.49821 -2.62064 45.073
v -2.49937 -2.64224 45.0834
v -2.50649 -2.62933 45.0806
v -2.2061 -2.27942 43.1827
v -2.25124 -2.25125 43.1604
v -2.22759 -2.23333 43.2099
v -2.54691 -2.62724 43.5584
v -2.57478 -2.6103 43.5448
v -2.55998 -2.59873 43.5748
v -2.97446 -2.98717 43.8213
v -2.99371 -2.971 43.8083
v -2.9839 -2.96351 43.8338
v -3.31016 -3.16327 44.0102
v -3.32594 -3.14919 43.9982
v -3.3177 -3.14242 44.02
v -3.62013 -3.38453 44.1905
v -3.62491 -3.3811 44.1877
v -3.62275 -3.37945 44.1936
v -3.64173 -3.40162 44.2027
v -1.75153 -1.67912 41.5005
v -1.72993 -1.72875 41.4652
v -1.78535 -1.73407 41.498
v -1.42448 -1.97149 41.9522
v -1.4093 -2.00531 41.929
v -1.44722 -2.00884 41.9505
v -1.13692 -2.11736 42.4899
v -1.12461 -2.14492 42.4711
v -1.15388 -2.14862 42.491
v -0.708489 -2.33514 42.9282
v -0.700347 -2.35765 42.9089
v -0.725178 -2.36096 42.9268
v -0.40716 -2.64708 43.4096
v -0.399053 -2.66619 43.3954
v -0.421529 -2.66746 43.4066
v -0.252884 -2.8032 43.7985
v -1.54662 -1.09951 39.8576
v -1.4998 -1.03221 39.8611
v -1.47693 -1.10021 39.9009
v -1.92013 -0.897078 40.338
v -1.88813 -0.851685 40.3404
v -1.87246 -0.898156 40.3666
v -2.15834 -0.703455 40.9055
v -2.13134 -0.667211 40.9054
v -2.11768 -0.705489 40.9252
v -2.44177 -0.493246 41.4665
v -2.41707 -0.463081 41.4635
v -2.40759 -0.494015 41.4855
v -2.71678 -0.134489 41.952
v -2.69652 -0.110055 41.9492
v -2.68818 -0.1358 41.966
v -2.85443 0.00116642 42.3637
v 6.38209 -4.86412 43.4908
v 6.37593 -4.84178 43.4956
v 6.39618 -4.8463 43.4842
v 6.64355 -4.9505 44.0711
v 6.64123 -4.94185 44.0729
v 6.64902 -4.94366 44.0685
v 6.70438 -4.94123 44.1616
v 4.74076 -4.28584 45.6536
v 4.74065 -4.26438 45.6451
v 4.75797 -4.27132 45.6587
v 4.74442 -4.27202 45.6557
v 4.67632 -4.39058 43.9944
v 4.65442 -4.40683 43.9866
v 4.65065 -4.38613 44.0056
v 4.8758 -4.81251 44.4358
v 4.86353 -4.82159 44.4315
v 4.86145 -4.80986 44.4419
v 4.93419 -5.2037 44.9438
v 4.92498 -5.21006 44.9401
v 4.92335 -5.20116 44.9476
v 4.97755 -5.41353 45.1869
v 5.07291 -6.77685 43.2152
v 5.04743 -6.77786 43.2085
v 5.0545 -6.77993 43.2338
v 5.02936 -7.40219 43.147
v 5.01516 -7.40281 43.1432
v 5.01905 -7.40371 43.1574
v 5.14597 -8.01899 43.1046
v 5.13545 -8.01934 43.1018
v 5.13842 -8.02106 43.1121
v 5.13301 -8.3132 43.0171
v 4.6878 -5.34142 42.4572
v 4.70784 -5.33554 42.433
v 4.69367 -5.36409 42.4354
v 5.16412 -5.50051 42.8572
v 5.17636 -5.4972 42.8429
v 5.1678 -5.51422 42.8444
v 5.6628 -5.76675 43.1656
v 5.67188 -5.76375 43.1537
v 5.66472 -5.77718 43.1546
v 6.18164 -5.99958 43.5067
v 6.1862 -5.99761 43.4996
v 6.18316 -6.00568 43.5007
v 6.25486 -6.01321 43.5354
v 7.72303 -3.48662 44.2887
v 7.70584 -3.50599 44.2943
v 7.71211 -3.48811 44.3128
v 7.71704 -3.49558 44.3001
v 6.3906 -3.38397 43.1397
v 6.40152 -3.3839 43.1108
v 6.41144 -3.40503 43.131
v 6.89002 -3.0129 43.2401
v 6.89693 -3.01251 43.2227
v 6.90275 -3.02553 43.2348
v 7.3121 -2.62453 43.4982
v 7.31752 -2.62435 43.4843
v 7.32314 -2.63384 43.4944
v 7.74431 -2.1463 43.5812
v 7.74707 -2.14715 43.5714
v 7.75107 -2.15344 43.5784
v 7.87902 -2.06149 43.6058
v 5.03202 -3.54808 42.1596
v 5.00682 -3.52125 42.1691
v 5.04298 -3.51177 42.1622
v 5.14871 -3.70157 42.7722
v 5.13307 -3.68468 42.7779
v 5.15568 -3.67895 42.7736
v 5.30741 -3.70577 43.3964
v 5.29456 -3.69214 43.4
v 5.3126 -3.68742 43.396
v 5.44376 -3.75317 44.0436
v 5.43337 -3.74235 44.0452
v 5.44797 -3.73869 44.0442
v 5.42677 -3.76485 44.4246
v 2.97305 -4.27284 45.5476
v 3.00258 -4.2806 45.5358
v 2.98543 -4.30266 45.5528
v 3.00761 -4.26838 45.6028
v 2.94796 -4.04469 43.791
v 2.93632 -4.01099 43.7831
v 2.96242 -4.01589 43.8082
v 2.49556 -4.00728 44.2284
v 2.48801 -3.98595 44.2235
v 2.50487 -3.98896 44.2391
v 2.08568 -4.12785 44.6897
v 2.0797 -4.11063 44.6856
v 2.09212 -4.11324 44.6993
v 1.54996 -4.13632 45.0579
v 1.54667 -4.12214 45.0533
v 1.55648 -4.12438 45.0648
v 1.21532 -4.08538 45.4255
v 3.19276 -3.75322 42.1451
v 3.17325 -3.78625 42.1206
v 3.14985 -3.76575 42.1539
v 3.47078 -4.17099 42.5454
v 3.45824 -4.19255 42.5299
v 3.44303 -4.17883 42.5509
v 3.60055 -4.62227 42.9865
v 3.59014 -4.63894 42.9731
v 3.57751 -4.62727 42.9895
v 3.78163 -5.08349 43.4272
v 3.7725 -5.09609 43.4149
v 3.76274 -5.08858 43.4305
v 3.98376 -5.62705 43.7194
v 5.37801 -6.6012 42.229
v 5.36867 -6.57062 42.2488
v 5.40419 -6.58283 42.2487
v 5.32415 -6.98739 42.7064
v 5.31906 -6.97092 42.7168
v 5.33814 -6.97739 42.7169
v 5.14199 -7.28772 43.2145
v 5.13926 -7.27627 43.2194
v 5.15102 -7.28109 43.2206
v 5.11957 -7.32085 43.3226
v 4.66102 -5.39957 41.1271
v 4.62956 -5.41693 41.1058
v 4.63188 -5.42173 41.1472
v 4.93059 -5.95903 41.019
v 4.91025 -5.9707 41.0049
v 4.9113 -5.97322 41.0321
v 5.33077 -6.44248 40.9862
v 5.31421 -6.45192 40.9749
v 5.31612 -6.4554 40.9967
v 5.65456 -6.97024 40.7875
v 5.63917 -6.97617 40.7785
v 5.64118 -6.97953 40.7969
v 5.9129 -7.56189 40.7225
v 5.90394 -7.56647 40.7166
v 5.90409 -7.56687 40.7283
v 5.96889 -7.65552 40.729
v 3.79007 -4.11615 40.4653
v 3.82185 -4.08477 40.4375
v 3.82181 -4.1366 40.4287
v 4.20663 -4.16015 40.951
v 4.22798 -4.13969 40.933
v 4.22791 -4.17388 40.9274
v 4.70787 -4.26401 41.3424
v 4.72421 -4.24714 41.3269
v 4.72362 -4.27479 41.3217
v 5.19708 -4.33876 41.7838
v 5.20935 -4.32418 41.7693
v 5.21151 -4.34797 41.767
v 5.7117 -4.25212 42.1945
v 5.71916 -4.24198 42.1838
v 5.72036 -4.25837 42.1819
v 5.87096 -4.27509 42.2768
v 5.4552 -1.80348 43.2081
v 5.44258 -1.84155 43.2044
v 5.43432 -1.82071 43.2379
v 5.96908 -1.94941 43.5153
v 5.96177 -1.97175 43.513
v 5.95648 -1.95952 43.5325
v 6.48899 -2.20656 43.728
v 6.4807 -2.22303 43.7251
v 6.47832 -2.21416 43.7413
v 6.79475 -2.43882 43.9078
v 6.78823 -2.4509 43.9052
v 6.78626 -2.44439 43.9174
v 6.926 -2.52012 43.9701
v 4.40701 -1.91999 41.7614
v 4.42854 -1.90357 41.7254
v 4.44907 -1.9333 41.7523
v 4.68442 -1.43031 42.0444
v 4.69892 -1.41875 42.0208
v 4.7125 -1.43894 42.0384
v 4.85806 -0.993041 42.4605
v 4.86992 -0.983612 42.4414
v 4.88153 -0.998483 42.4569
v 5.03105 -0.430871 42.738
v 5.04042 -0.425161 42.7202
v 5.05047 -0.43745 42.7338
v 5.34106 0.0470981 43.0481
v 5.34856 0.0526617 43.0353
v 5.35524 0.0412784 43.0441
v 5.45706 0.217483 43.2276
v 3.39673 -2.31019 40.4391
v 3.34438 -2.291 40.4509
v 3.38937 -2.25656 40.457
v 3.46642 -2.56799 41.0229
v 3.43154 -2.55487 41.0305
v 3.46171 -2.53201 41.0343
v 3.51634 -2.67591 41.6565
v 3.48781 -2.6649 41.661
v 3.51218 -2.646 41.6631
v 3.56048 -2.83454 42.2987
v 3.5359 -2.82459 42.3004
v 3.55686 -2.80925 42.306
v 3.448 -3.04214 42.9194
v 3.42919 -3.03427 42.9193
v 3.44523 -3.02227 42.9231
v 3.43739 -3.05299 43.223
v 1.56014 -4.40303 43.0161
v 1.60036 -4.39403 43.0052
v 1.5902 -4.43316 43.0188
v 1.64695 -4.29825 43.6167
v 1.67005 -4.29294 43.6105
v 1.66431 -4.31549 43.6182
v 1.80948 -4.07143 44.1678
v 1.82661 -4.0683 44.1601
v 1.82266 -4.08514 44.168
v 1.99798 -3.95408 44.5291
v 2.00564 -3.95263 44.5253
v 2.00394 -3.96038 44.5288
v 2.01629 -3.94025 44.5671
v 1.57371 -3.82334 41.308
v 1.54268 -3.78748 41.3033
v 1.57397 -3.78736 41.3392
v 1.11542 -4.05902 41.6709
v 1.09469 -4.03532 41.6678
v 1.1159 -4.03484 41.6913
v 0.758566 -4.42284 42.038
v 0.741859 -4.40348 42.0355
v 0.757733 -4.40419 42.0557
v 0.249538 -4.71313 42.3197
v 0.237356 -4.69514 42.3161
v 0.250529 -4.69617 42.3337
v -0.201683 -4.92937 42.7322
v -0.21189 -4.91677 42.7302
v -0.200252 -4.91616 42.7417
v -0.332556 -5.04262 42.9044
v 1.81686 -3.03294 39.7987
v 1.81421 -3.07292 39.7538
v 1.77118 -3.07201 39.7958
v 2.20434 -3.40585 40.1479
v 2.20289 -3.43308 40.1185
v 2.17383 -3.43182 40.1461
v 2.47106 -3.87108 40.5054
v 2.46933 -3.89224 40.4807
v 2.445 -3.8904 40.5023
v 2.78824 -4.32208 40.8736
v 2.78553 -4.33841 40.851
v 2.7667 -4.33986 40.8717
v 3.18429 -4.80698 41.0952
v 3.18152 -4.81815 41.0773
v 3.16688 -4.81898 41.0928
v 3.27714 -5.04649 41.2254
v 4.97138 -4.55559 39.7335
v 4.93852 -4.53393 39.7625
v 4.98629 -4.52685 39.7702
v 5.05842 -5.03536 40.1095
v 5.04029 -5.02336 40.1251
v 5.06641 -5.01935 40.1294
v 4.99036 -5.50712 40.5019
v 4.97776 -5.4964 40.511
v 4.99608 -5.49516 40.5153
v 4.96274 -5.63102 40.6686
v 3.87133 -3.5151 38.7211
v 3.84992 -3.54488 38.6809
v 3.84928 -3.56366 38.7319
v 4.38639 -3.84744 38.5756
v 4.37296 -3.86734 38.5489
v 4.37163 -3.87937 38.5827
v 4.97185 -4.0718 38.5479
v 4.96096 -4.08804 38.5263
v 4.96202 -4.09868 38.5534
v 5.53446 -4.32051 38.3369
v 5.52213 -4.33303 38.3193
v 5.52377 -4.34231 38.3423
v 6.05523 -4.69055 38.2265
v 6.0481 -4.69987 38.2138
v 6.04657 -4.70502 38.2302
v 6.21211 -4.7838 38.23
v 2.56485 -2.55959 38.1335
v 2.58806 -2.49719 38.1172
v 2.61932 -2.55295 38.0924
v 2.89585 -2.57011 38.6823
v 2.91163 -2.52882 38.6715
v 2.93242 -2.56603 38.6555
v 3.34046 -2.56847 39.149
v 3.35203 -2.53485 39.1389
v 3.3684 -2.56499 39.1251
v 3.75483 -2.55823 39.6664
v 3.76294 -2.52958 39.6556
v 3.77983 -2.55504 39.6472
v 4.12332 -2.38999 40.1928
v 4.12813 -2.36895 40.1835
v 4.14033 -2.38783 40.1767
v 4.32007 -2.3609 40.3459
v 3.44323 -0.546815 43.3551
v 3.40665 -0.53173 43.3522
v 3.43605 -0.509756 43.3673
v 3.42759 -0.531341 43.3618
v 2.89923 -0.611696 41.4855
v 2.90566 -0.668169 41.4646
v 2.87725 -0.658376 41.5172
v 3.39777 -0.636508 41.8451
v 3.40218 -0.671809 41.832
v 3.38365 -0.665848 41.8645
v 3.95635 -0.726968 42.0932
v 3.95559 -0.754673 42.0804
v 3.94354 -0.750281 42.1081
v 4.31141 -0.865681 42.2779
v 4.31004 -0.889639 42.2659
v 4.29926 -0.886167 42.2902
v 4.68566 -0.950043 42.4504
v 4.68656 -0.968723 42.4425
v 4.67896 -0.965914 42.4611
v 4.85268 -0.971251 42.5192
v 2.08228 -0.727747 39.8416
v 2.10655 -0.679053 39.8011
v 2.14927 -0.718698 39.8358
v 2.11817 -0.266813 40.2693
v 2.13452 -0.232981 40.2423
v 2.16379 -0.260377 40.2653
v 2.06885 0.0743898 40.7929
v 2.08223 0.101962 40.771
v 2.10576 0.0816092 40.7922
v 1.9808 0.564449 41.2117
v 1.99288 0.585254 41.1897
v 2.01306 0.568113 41.2087
v 2.04799 1.01795 41.6696
v 2.05769 1.03701 41.6531
v 2.07461 1.01979 41.6652
v 2.08263 1.25764 42.0561
v 2.08573 1.26367 42.0497
v 2.09178 1.25864 42.0547
v 2.08649 1.30632 42.0793
v 1.43481 -1.0323 38.2433
v 1.34901 -1.03922 38.2516
v 1.3907 -0.972576 38.2876
v 1.54058 -1.41923 38.7437
v 1.48217 -1.42351 38.7493
v 1.51072 -1.37787 38.773
v 1.57024 -1.69214 39.3279
v 1.52251 -1.69447 39.3301
v 1.54544 -1.65639 39.3478
v 1.61522 -2.01109 39.907
v 1.5738 -2.01141 39.9059
v 1.59371 -1.98148 39.9265
v 1.53737 -2.42201 40.4221
v 1.50321 -2.42209 40.4207
v 1.5196 -2.39659 40.4365
v 1.54097 -2.60684 40.8873
v 0.348212 7.03454 42.164
v 0.373162 7.02792 42.1548
v 0.361842 7.01357 42.1752
v 0.577439 7.48751 42.5575
v 0.58984 7.48416 42.553
v 0.584145 7.47708 42.5632
v 0.814704 7.74106 42.9067
v 1.83128 8.75602 40.9983
v 1.84785 8.7364 40.9918
v 1.8476 8.74587 41.0165
v 2.3254 9.11318 40.8365
v 2.33351 9.10354 40.8332
v 2.33346 9.10816 40.8454
v 2.60222 9.44669 40.7318
v 0.921001 7.47979 40.4565
v 0.901252 7.4891 40.4331
v 0.932271 7.49671 40.4318
v 0.773598 7.98279 40.8273
v 0.76213 7.98852 40.8138
v 0.780182 7.9929 40.8132
v 0.682127 8.56232 41.0929
v 0.673241 8.56605 41.082
v 0.687498 8.56912 41.0812
v 0.574568 9.05251 41.3429
v -2.40868 8.63582 42.4146
v -2.38461 8.63646 42.4181
v -2.39941 8.63124 42.4366
v -2.39826 8.63848 42.4243
v -1.67199 7.48883 41.3133
v -1.68126 7.49428 41.2848
v -1.67111 7.51714 41.3022
v -2.2745 7.61917 41.445
v -2.28047 7.62241 41.4282
v -2.27418 7.63607 41.4384
v -2.82722 7.69285 41.7364
v -2.83178 7.69544 41.7229
v -2.82805 7.70646 41.7315
v -3.46507 7.69978 41.8609
v -3.46651 7.7011 41.8535
v -3.46469 7.70697 41.8581
v -3.53003 7.72019 41.8728
v -0.722656 6.50728 40.3442
v -0.724991 6.47222 40.3568
v -0.756092 6.49199 40.3508
v -0.637624 6.74934 40.933
v -0.639243 6.7276 40.9406
v -0.658364 6.73997 40.9369
v -0.691683 6.92387 41.5507
v -0.692914 6.90611 41.5558
v -0.708297 6.91582 41.5523
v -0.697169 7.11229 42.1865
v -0.698094 7.09834 42.1893
v -0.709924 7.10627 42.1886
v -0.657244 7.13409 42.4942
v 1.43511 5.54302 43.607
v 1.42121 5.56975 43.5948
v 1.45013 5.57176 43.6095
v 1.42903 5.56389 43.621
v 1.14935 5.27806 41.8879
v 1.1307 5.24719 41.8831
v 1.11952 5.27163 41.9076
v 1.44501 4.93326 42.3253
v 1.43334 4.91368 42.3223
v 1.42598 4.92928 42.3375
v 1.83423 4.72257 42.772
v 1.82472 4.70687 42.7696
v 1.81977 4.71872 42.7829
v 2.21198 4.33812 43.1357
v 2.20308 4.32641 43.1325
v 2.19937 4.33588 43.1436
v 2.40444 4.08374 43.4858
v 0.638114 5.1742 40.2889
v 0.673534 5.17882 40.261
v 0.67587 5.15013 40.2961
v 0.810123 5.68121 40.643
v 0.833123 5.68447 40.6254
v 0.834291 5.66555 40.6476
v 1.10553 6.09914 41.0345
v 1.12364 6.10103 41.0195
v 1.12432 6.08509 41.0369
v 1.37511 6.56272 41.4247
v 1.38938 6.56304 41.4112
v 1.39127 6.55191 41.4273
v 1.67045 7.06643 41.6497
v 1.31078 8.61387 39.9732
v 1.29547 8.58718 39.9966
v 1.28051 8.62281 39.9956
v 1.67353 8.85982 40.407
v 1.66476 8.84449 40.42
v 1.6562 8.86468 40.4195
v 2.0583 8.95344 40.8815
v 2.05003 8.94123 40.8894
v 2.04461 8.95702 40.8904
v 2.23716 8.99897 41.2328
v 0.801288 7.21592 39.0081
v 0.834309 7.2019 38.9841
v 0.840064 7.20994 39.0262
v 1.02942 7.77921 38.8404
v 1.05127 7.77037 38.8244
v 1.05492 7.77491 38.8523
v 1.11984 8.39547 38.7564
v 1.13761 8.38827 38.7435
v 1.14092 8.39371 38.7657
v 1.27927 8.9729 38.5029
v 1.29381 8.9643 38.4928
v 1.29667 8.96953 38.5115
v 1.54075 9.5529 38.3752
v 1.55113 9.54811 38.3677
v 1.55254 9.54949 38.3812
v 1.59222 9.72681 38.3694
v 0.358902 5.67723 38.504
v 0.310295 5.67867 38.4794
v 0.349719 5.71291 38.4638
v 0.163214 6.05814 38.9815
v 0.130955 6.05955 38.9654
v 0.157122 6.08231 38.9554
v -0.0535718 6.53344 39.3589
v -0.0793688 6.53355 39.345
v -0.0579164 6.55153 39.3363
v -0.280315 6.98358 39.79
v -0.301527 6.98213 39.7767
v -0.284625 6.99991 39.7715
v -0.646511 7.34536 40.2098
v -0.661333 7.34335 40.1993
v -0.648885 7.356 40.1951
v -0.747213 7.52388 40.3116
v -2.93749 5.99641 43.1299
v -2.93886 5.96869 43.1286
v -2.96178 5.98351 43.1339
v -2.94472 5.98263 43.1348
v -2.31713 5.45846 41.4356
v -2.27831 5.47528 41.4282
v -2.28644 5.4554 41.4654
v -2.53008 5.95128 41.7384
v -2.50614 5.96183 41.7337
v -2.51083 5.94906 41.7565
v -2.67177 6.51824 41.9399
v -2.65174 6.52364 41.9349
v -2.65609 6.51545 41.9541
v -2.69179 6.90659 42.109
v -2.67441 6.91072 42.1042
v -2.67789 6.90357 42.1209
v -2.76595 7.29581 42.2544
v -2.75451 7.29984 42.2518
v -2.75708 7.29534 42.2631
v -2.78998 7.38565 42.2835
v -1.63222 4.6916 39.9793
v -1.66317 4.69531 39.9427
v -1.65219 4.7341 39.9689
v -2.16179 4.58728 40.3043
v -2.18326 4.58949 40.2801
v -2.17553 4.61586 40.2974
v -2.57443 4.44589 40.7562
v -2.59199 4.44772 40.7366
v -2.58726 4.46859 40.7521
v -3.08838 4.2143 41.0811
v -3.10116 4.21686 41.0624
v -3.09747 4.23464 41.0761
v -3.62799 4.14247 41.4339
v -3.6396 4.14396 41.4197
v -3.63425 4.159 41.4288
v -3.91252 4.11357 41.7262
v -0.7738 4.12411 38.6231
v -0.751177 4.06896 38.6372
v -0.810255 4.08139 38.6476
v -0.58259 4.37848 39.1807
v -0.567665 4.34112 39.1899
v -0.607509 4.34966 39.1966
v -0.487988 4.5217 39.8023
v -0.476143 4.49082 39.808
v -0.508782 4.49734 39.8124
v -0.351936 4.69376 40.428
v -0.342243 4.66657 40.4306
v -0.369395 4.67309 40.4384
v -0.0772027 4.77958 41.0268
v -0.0697935 4.75758 41.0273
v -0.0917433 4.76257 41.033
v -0.0272703 4.8026 41.4258
v 2.98393 4.70276 42.4898
v 3.00736 4.70118 42.4669
v 3.0104 4.6841 42.4947
v 3.00222 4.6996 42.4853
v 2.19568 4.09216 40.8752
v 2.15991 4.1184 40.8647
v 2.1997 4.13757 40.876
v 2.09762 4.11436 41.4829
v 2.0751 4.13068 41.4764
v 2.10001 4.14282 41.4833
v 1.8539 4.11408 42.0509
v 1.83707 4.12712 42.0422
v 1.85629 4.13693 42.0501
v 1.6683 4.19285 42.4238
v 1.65366 4.20399 42.4154
v 1.6705 4.21289 42.4222
v 1.49538 4.21568 42.8077
v 1.48363 4.22442 42.803
v 1.49637 4.23102 42.8085
v 1.4219 4.20611 42.9801
v 1.63166 3.66152 39.2241
v 1.62346 3.61114 39.2219
v 1.60448 3.63844 39.2606
v 2.13215 3.47849 39.561
v 2.12671 3.44428 39.5595
v 2.11315 3.46287 39.5854
v 2.66453 3.4545 39.8934
v 2.6599 3.42671 39.8921
v 2.65077 3.44155 39.9143
v 3.23197 3.2629 40.1472
v 3.22517 3.23959 40.1447
v 3.21791 3.25239 40.1642
v 3.71399 3.07522 40.5383
v 3.71009 3.05563 40.537
v 3.70127 3.0667 40.5512
v 4.05684 3.04353 40.8376
v 4.05657 3.04252 40.8375
v 4.0562 3.04305 40.8383
v 4.06304 3.03881 40.8411
v 0.747865 3.25995 37.8089
v 0.778352 3.28293 37.7561
v 0.811635 3.24917 37.8008
v 0.81214 3.81483 38.1236
v 0.833108 3.83119 38.0884
v 0.855338 3.80753 38.1183
v 1.02352 4.33739 38.4364
v 1.0401 4.34958 38.407
v 1.05792 4.32907 38.4304
v 1.19127 4.88901 38.7639
v 1.20482 4.89716 38.7372
v 1.22148 4.88341 38.7595
v 1.32104 5.51503 38.9447
v 1.3314 5.51998 38.9223
v 1.34494 5.5083 38.9401
v 1.52505 5.87831 39.1161
v -0.43373 8.16234 38.5015
v -0.444437 8.16104 38.4938
v -0.436794 8.17184 38.4927
v -0.440743 8.16651 38.4991
v -0.24343 6.54004 37.5
v -0.234459 6.50092 37.5317
v -0.272723 6.53343 37.5414
v 0.0847462 6.94518 37.8281
v 0.0900128 6.92125 37.8467
v 0.0668427 6.94066 37.8527
v 0.510452 7.2287 38.1746
v 0.512122 7.20766 38.1873
v 0.495349 7.22455 38.1936
v 0.767577 7.38259 38.4743
v 0.76874 7.36473 38.4842
v 0.754618 7.37851 38.4896
v 0.990835 7.52371 38.6836
v -0.364314 4.9735 36.5881
v -0.329845 4.975 36.5424
v -0.310101 4.99099 36.5937
v -0.476131 5.5687 36.4144
v -0.453294 5.57051 36.3835
v -0.43964 5.58033 36.4181
v -0.705935 6.15099 36.3705
v -0.687351 6.15263 36.3454
v -0.677104 6.16284 36.3731
v -0.920001 6.72185 36.1435
v -0.902747 6.71991 36.1229
v -0.894297 6.72942 36.1467
v -1.00825 7.34878 36.0039
v -0.99523 7.34901 35.9869
v -0.987441 7.3531 36.0065
v -1.08771 7.70529 35.9988
v -0.262977 3.32779 36.1103
v -0.330171 3.30186 36.101
v -0.310179 3.36343 36.0682
v -0.422253 3.62507 36.6554
v -0.467561 3.60796 36.649
v -0.453974 3.64965 36.6275
v -0.674521 3.99257 37.1213
v -0.710645 3.97748 37.1147
v -0.699407 4.01086 37.0963
v -0.90887 4.33406 37.639
v -0.938842 4.31953 37.631
v -0.931142 4.35066 37.6189
v -1.22893 4.53841 38.1842
v -1.2518 4.52586 38.1764
v -1.24548 4.55028 38.1661
v -1.43415 4.7517 38.4253
v -1.99581 2.89758 41.4287
v -1.97843 2.84541 41.4269
v -2.02676 2.85754 41.4503
v -1.99798 2.86753 41.4387
v -1.71411 2.40105 39.5721
v -1.67479 2.44422 39.5444
v -1.6591 2.41814 39.6014
v -2.00001 2.81614 39.9249
v -1.97481 2.84456 39.9069
v -1.96394 2.82703 39.9435
v -2.28416 3.31168 40.1612
v -2.26137 3.33055 40.1443
v -2.25411 3.31896 40.1755
v -2.40192 3.68041 40.3336
v -2.38134 3.69638 40.3176
v -2.37435 3.6861 40.3455
v -2.57459 4.0262 40.4986
v -2.55781 4.04244 40.4862
v -2.55243 4.03401 40.5107
v -2.79788 4.34979 40.6535
v -2.79058 4.35655 40.6482
v -2.78792 4.35228 40.6583
v -2.81008 4.39903 40.6812
v -1.19789 1.75543 37.9213
v -1.25732 1.73861 37.8833
v -1.25258 1.80284 37.9166
v -1.53554 1.5054 38.3906
v -1.57686 1.49324 38.3651
v -1.57348 1.53792 38.3874
v -1.72079 1.27398 38.9429
v -1.75449 1.26412 38.9222
v -1.75292 1.29902 38.9432
v -2.00042 0.9102 39.4046
v -2.02782 0.903995 39.383
v -2.02663 0.933891 39.402
v -2.35031 0.690463 39.9038
v -2.37479 0.683708 39.8875
v -2.3717 0.711283 39.8994
v -2.51878 0.580265 40.314
v -2.53587 0.575529 40.3
v -2.53541 0.595262 40.311
v -2.65045 0.476998 40.419
v -0.687759 1.37561 36.2918
v -0.621342 1.31079 36.2994
v -0.701455 1.30098 36.3458
v -0.421927 1.73773 36.7496
v -0.376602 1.69289 36.7548
v -0.43216 1.68595 36.7857
v -0.18702 1.97328 37.3031
v -0.151137 1.93565 37.3049
v -0.197097 1.92894 37.3284
v 0.071062 2.24931 37.8476
v 0.100609 2.21514 37.846
v 0.0636256 2.21186 37.8718
v 0.473739 2.4882 38.3195
v 0.497415 2.45853 38.3159
v 0.46584 2.45524 38.337
v 0.722227 2.6129 38.8626
v -6.64293 -5.54102 41.1561
v -6.6544 -5.51725 41.1474
v -6.63483 -5.5168 41.1671
v -7.11736 -5.65367 41.5744
v -7.1225 -5.64283 41.5705
v -7.11366 -5.64272 41.5795
v -7.29991 -5.63991 41.7755
v -8.94938 -5.44521 40.0543
v -8.9447 -5.41828 40.0474
v -8.95087 -5.42511 40.074
v -9.54656 -5.28577 39.9273
v -9.5442 -5.2722 39.9238
v -9.54727 -5.27558 39.9373
v -10.0681 -5.28034 39.8341
v -7.42705 -5.33831 39.4346
v -7.42281 -5.36063 39.4093
v -7.45 -5.34013 39.4096
v -7.70373 -5.77435 39.8162
v -7.70152 -5.78756 39.8016
v -7.71733 -5.77556 39.8018
v -8.08117 -6.21379 40.0981
v -8.0789 -6.22355 40.0861
v -8.09109 -6.21379 40.086
v -8.38726 -6.61906 40.3667
v -6.05007 -8.63463 41.2124
v -6.06778 -8.6138 41.2176
v -6.05121 -8.62327 41.2378
v -6.05892 -8.62696 41.224
v -5.69576 -7.33639 40.1062
v -5.69582 -7.34731 40.0762
v -5.72005 -7.3544 40.0958
v -5.40856 -7.88673 40.2166
v -5.40828 -7.89373 40.1985
v -5.42319 -7.89783 40.2102
v -5.10028 -8.36409 40.4868
v -5.10017 -8.36958 40.4722
v -5.11134 -8.374 40.4821
v -4.69564 -8.86317 40.5869
v -4.69644 -8.86588 40.5763
v -4.70416 -8.86921 40.5834
v -4.62221 -9.03343 40.6184
v -5.6009 -5.97234 39.1564
v -5.56997 -5.95091 39.1683
v -5.56561 -5.98942 39.1608
v -5.80446 -6.07188 39.7574
v -5.78498 -6.05859 39.7646
v -5.78244 -6.08268 39.76
v -5.86704 -6.23587 40.3773
v -5.85123 -6.22489 40.3821
v -5.84902 -6.24413 40.3778
v -5.97004 -6.37136 41.0184
v -5.95733 -6.36239 41.0209
v -5.95583 -6.37803 41.0197
v -6.00084 -6.35709 41.4109
v -5.99452 -3.64148 42.3912
v -6.00779 -3.67098 42.3787
v -6.02815 -3.64861 42.3956
v -5.89646 -3.86585 42.9572
v -5.90267 -3.87982 42.9513
v -5.91236 -3.8693 42.9593
v -5.81928 -4.06131 43.2231
v -5.7056 -3.68747 40.6615
v -5.66822 -3.68193 40.6545
v -5.67923 -3.70756 40.6809
v -5.6037 -3.24151 41.0956
v -5.57958 -3.23776 41.0912
v -5.58663 -3.25467 41.1079
v -5.66501 -2.80888 41.5479
v -5.64547 -2.80596 41.5443
v -5.6512 -2.81838 41.559
v -5.59007 -2.27507 41.912
v -5.5739 -2.2744 41.9076
v -5.57874 -2.28438 41.9202
v -5.46671 -1.85487 42.3851
v -5.39281 -4.01224 39.0493
v -5.42228 -3.98619 39.0214
v -5.39808 -3.96498 39.0573
v -5.87177 -4.20214 39.4322
v -5.89133 -4.18515 39.4144
v -5.87497 -4.17128 39.4374
v -6.35837 -4.24002 39.8531
v -6.37335 -4.22613 39.8378
v -6.35936 -4.21466 39.8558
v -6.86293 -4.32675 40.2748
v -6.87405 -4.31481 40.2607
v -6.86484 -4.30548 40.2778
v -7.45724 -4.42991 40.5525
v -7.46251 -4.42348 40.5445
v -7.45735 -4.41838 40.5535
v -7.528 -4.41882 40.6022
v -9.81289 -6.38468 39.8396
v -9.80955 -6.40106 39.8151
v -9.83593 -6.38911 39.8214
v -9.81997 -6.39512 39.8277
v -8.47047 -5.61308 38.8053
v -8.43647 -5.60817 38.828
v -8.45617 -5.6443 38.828
v -8.85905 -5.48571 39.2671
v -8.83763 -5.48261 39.2809
v -8.84981 -5.50517 39.281
v -9.13838 -5.24691 39.7646
v -9.11958 -5.24555 39.773
v -9.13047 -5.26294 39.7749
v -9.27406 -5.12788 40.1485
v -9.25736 -5.12663 40.1552
v -9.26662 -5.14199 40.1569
v -9.44961 -4.97673 40.5016
v -9.43823 -4.97546 40.5077
v -9.44519 -4.98634 40.5091
v -9.51842 -4.91602 40.614
v -7.12602 -5.13064 37.7663
v -7.13785 -5.09345 37.7418
v -7.14582 -5.09458 37.7872
v -7.71697 -5.30331 37.6299
v -7.72536 -5.27841 37.6132
v -7.72995 -5.27876 37.644
v -8.25867 -5.61696 37.5734
v -8.26553 -5.59669 37.5599
v -8.27093 -5.59785 37.5846
v -8.82408 -5.85085 37.3519
v -8.8274 -5.83218 37.341
v -8.8326 -5.83354 37.3622
v -9.44687 -6.00918 37.2616
v -9.451 -5.99476 37.2523
v -9.45247 -5.99465 37.2699
v -9.82432 -6.17142 37.27
v -5.68554 -4.49747 37.201
v -5.65511 -4.53875 37.1722
v -5.71141 -4.52875 37.1584
v -5.83348 -4.89747 37.68
v -5.81331 -4.92568 37.6609
v -5.85131 -4.91893 37.6519
v -6.04742 -5.37131 38.0612
v -6.03049 -5.39321 38.0447
v -6.06111 -5.38719 38.0367
v -6.23302 -5.83657 38.496
v -6.21776 -5.85364 38.4802
v -6.24513 -5.85142 38.4758
v -6.26271 -6.35383 38.912
v -6.25009 -6.36615 38.8985
v -6.27186 -6.364 38.8945
v -6.38523 -6.68449 39.0952
v -3.52535 -7.20457 41.6249
v -3.49213 -7.18029 41.6208
v -3.48743 -7.22061 41.6287
v -3.50205 -7.20061 41.6288
v -3.58624 -6.40206 39.9308
v -3.62702 -6.38092 39.9252
v -3.60251 -6.37397 39.9638
v -3.81762 -6.87504 40.2516
v -3.84456 -6.86126 40.2477
v -3.82825 -6.85603 40.2729
v -4.15839 -7.33901 40.4781
v -4.1782 -7.32491 40.4733
v -4.16619 -7.32248 40.4948
v -4.43668 -7.59493 40.6704
v -4.45402 -7.58184 40.6655
v -4.44337 -7.57934 40.6849
v -4.68153 -7.89473 40.8376
v -4.69811 -7.88467 40.8344
v -4.68886 -7.88307 40.8517
v -4.89142 -8.2361 40.9755
v -4.90359 -8.22838 40.973
v -4.89612 -8.22642 40.9855
v -4.9978 -8.34335 41.0682
v -3.50879 -5.38788 38.4752
v -3.49325 -5.41623 38.4345
v -3.53155 -5.43351 38.4651
v -3.07594 -5.73533 38.7735
v -3.06449 -5.75524 38.7459
v -3.09141 -5.767 38.7666
v -2.681 -5.96938 39.2021
v -2.67157 -5.98572 39.1798
v -2.69187 -5.9962 39.198
v -2.1606 -6.22464 39.4982
v -2.15495 -6.2375 39.477
v -2.17214 -6.24676 39.4933
v -1.74776 -6.59921 39.8301
v -1.74142 -6.61096 39.813
v -1.7586 -6.61722 39.8247
v -1.50501 -6.81965 40.1491
v -1.50098 -6.82745 40.1353
v -1.51262 -6.83357 40.1451
v -1.33827 -6.9388 40.1981
v -3.70432 -4.35787 37.1414
v -3.67232 -4.30057 37.1553
v -3.64112 -4.35933 37.1638
v -3.98252 -4.37696 37.7196
v -3.96019 -4.33776 37.7289
v -3.93893 -4.37824 37.7344
v -4.11061 -4.40074 38.3515
v -4.09194 -4.36872 38.357
v -4.0742 -4.40155 38.3603
v -4.28722 -4.41089 38.9906
v -4.27035 -4.38315 38.9927
v -4.25612 -4.41144 39.0002
v -4.48649 -4.25914 39.6062
v -4.47194 -4.23591 39.606
v -4.45963 -4.25975 39.6117
v -4.52306 -4.23125 40.2071
v -6.24031 -1.77797 41.0971
v -6.2608 -1.75213 41.0677
v -6.2432 -1.73444 41.1042
v -6.25182 -1.75586 41.0914
v -5.38024 -1.98066 39.4253
v -5.37822 -2.02853 39.4136
v -5.42075 -2.00862 39.4287
v -5.29522 -2.07247 40.0286
v -5.29367 -2.1045 40.0208
v -5.32223 -2.09129 40.0307
v -5.10426 -2.26264 40.5852
v -5.10409 -2.28745 40.575
v -5.12659 -2.27747 40.5857
v -5.02448 -2.45595 40.9542
v -5.02419 -2.47795 40.9441
v -5.04471 -2.4692 40.9534
v -4.90869 -2.60194 41.332
v -4.90805 -2.62257 41.3253
v -4.92616 -2.61464 41.3343
v -4.75538 -2.69989 41.7148
v -4.75498 -2.7168 41.7089
v -4.77027 -2.70984 41.7151
v -4.71688 -2.82387 41.9991
v -4.79422 -2.14034 37.7404
v -4.74664 -2.11239 37.7352
v -4.7539 -2.14714 37.7778
v -4.95181 -1.63794 38.0874
v -4.91873 -1.61829 38.0838
v -4.92338 -1.64317 38.113
v -5.25299 -1.21278 38.438
v -5.22597 -1.19696 38.4352
v -5.23076 -1.21544 38.4601
v -5.45274 -0.65436 38.7061
v -5.42793 -0.643497 38.7019
v -5.43248 -0.659127 38.7239
v -5.59267 -0.166771 39.1101
v -5.57199 -0.155509 39.1075
v -5.57442 -0.172023 39.1243
v -5.77696 0.114212 39.4205
v -5.7598 0.122223 39.417
v -5.76208 0.110717 39.4323
v -5.79179 0.39545 39.5471
v -4.00863 -2.56904 36.2827
v -4.05316 -2.55923 36.2272
v -4.04458 -2.50724 36.276
v -4.45731 -2.87112 36.6268
v -4.48896 -2.86461 36.5891
v -4.48213 -2.82834 36.6224
v -4.97495 -3.03858 36.9731
v -4.99952 -3.03293 36.9416
v -4.99266 -3.00271 36.9675
v -5.48549 -3.25769 37.3352
v -5.50439 -3.25179 37.3061
v -5.50259 -3.22723 37.3312
v -6.03811 -3.55393 37.5559
v -6.05225 -3.54823 37.5301
v -6.05029 -3.52692 37.5511
v -6.64175 -3.66688 37.862
v -6.64177 -3.66687 37.862
v -6.64176 -3.66686 37.862
v -6.64186 -3.66692 37.8621
v -6.94571 -6.46984 37.0771
v -6.92009 -6.49763 37.0471
v -6.96831 -6.50038 37.0473
v -6.94406 -6.49204 37.0603
v -5.88588 -5.33688 35.9615
v -5.85635 -5.30287 35.993
v -5.85717 -5.3567 36.0039
v -6.37948 -5.33003 36.3303
v -6.35975 -5.30763 36.3503
v -6.36001 -5.34284 36.3577
v -6.83673 -5.17081 36.7151
v -6.81714 -5.15364 36.7283
v -6.81966 -5.18163 36.7362
v -7.0886 -5.06424 37.039
v -7.0705 -5.04873 37.0499
v -7.07236 -5.07387 37.0572
v -7.38335 -4.95637 37.3194
v -7.36935 -4.94239 37.3309
v -7.37164 -4.96424 37.3374
v -7.71839 -4.84614 37.5535
v -7.70854 -4.83662 37.5613
v -7.70927 -4.85189 37.565
v -7.78686 -4.82739 37.645
v -4.65595 -4.45626 34.9627
v -4.68375 -4.42808 34.9154
v -4.70662 -4.42247 34.9724
v -5.06199 -4.91481 34.8148
v -5.08167 -4.89617 34.7819
v -5.09688 -4.89128 34.8214
v -5.37651 -5.4572 34.7905
v -5.39272 -5.4422 34.7638
v -5.40638 -5.44038 34.7956
v -5.70566 -5.98029 34.5864
v -5.71767 -5.96393 34.5641
v -5.72985 -5.96308 34.5917
v -6.14977 -6.44081 34.4814
v -6.16119 -6.42878 34.4618
v -6.16912 -6.42449 34.4858
v -6.42769 -6.80334 34.5008
v -6.43482 -6.79311 34.4861
v -6.44267 -6.79149 34.5036
v -6.55876 -6.92549 34.4062
v -3.48161 -3.3345 34.4215
v -3.41404 -3.3734 34.4066
v -3.48222 -3.39862 34.3747
v -3.57555 -3.65207 34.9702
v -3.52937 -3.67915 34.9599
v -3.57646 -3.69652 34.9386
v -3.67157 -4.08502 35.4386
v -3.63361 -4.10563 35.4286
v -3.67166 -4.11923 35.4104
v -3.75616 -4.48669 35.9593
v -3.72287 -4.50248 35.9481
v -3.75629 -4.51776 35.9365
v -3.67868 -4.86713 36.4989
v -3.65053 -4.87877 36.4877
v -3.6786 -4.89122 36.4771
v -3.71455 -5.33222 36.8848
v -1.68318 -4.3491 39.5183
v -1.64987 -4.29632 39.5145
v -1.62451 -4.34754 39.5398
v -1.65437 -4.32959 39.5277
v -1.56504 -3.82055 37.6572
v -1.62938 -3.81718 37.6305
v -1.61516 -3.78618 37.6913
v -1.68747 -4.30409 38.0175
v -1.73132 -4.30234 37.9993
v -1.72165 -4.28022 38.0402
v -1.88076 -4.83695 38.2652
v -1.91461 -4.83057 38.2478
v -1.90777 -4.81558 38.2827
v -2.08325 -5.15944 38.4515
v -2.11323 -5.15294 38.4347
v -2.1074 -5.1389 38.4662
v -2.23233 -5.50926 38.6295
v -2.26112 -5.5061 38.6161
v -2.2557 -5.49426 38.6452
v -2.32782 -5.88732 38.795
v -2.35265 -5.88403 38.7831
v -2.3473 -5.87212 38.8076
v -2.54178 -6.253 39.0518
v -1.48074 -3.00027 36.0091
v -1.42821 -3.03824 35.9651
v -1.48329 -3.07842 36.0037
v -1.04988 -3.10648 36.4562
v -1.01204 -3.13318 36.4259
v -1.05137 -3.16169 36.4524
v -0.726166 -3.1071 36.9927
v -0.69525 -3.12894 36.9683
v -0.72512 -3.15215 36.9928
v -0.245883 -3.09609 37.4325
v -0.222333 -3.11519 37.4073
v -0.247966 -3.13532 37.4295
v 0.167041 -3.23051 37.9135
v 0.189959 -3.24725 37.8936
v 0.163843 -3.26461 37.9083
v 0.376599 -3.29232 38.3152
v 0.394793 -3.30568 38.2959
v 0.374981 -3.32172 38.3112
v 0.765036 -3.36783 38.549
v 0.76566 -3.3683 38.5483
v 0.764919 -3.36887 38.5488
v 0.768122 -3.37019 38.5542
v -1.60584 -2.35847 34.3898
v -1.59683 -2.25729 34.3985
v -1.52975 -2.3186 34.4447
v -2.02509 -2.38755 34.8743
v -2.01829 -2.31679 34.8803
v -1.97093 -2.36 34.9117
v -2.32214 -2.3607 35.4475
v -2.31506 -2.30312 35.4497
v -2.27517 -2.33817 35.4732
v -2.66546 -2.34197 36.0143
v -2.65708 -2.29204 36.0125
v -2.62613 -2.32195 36.0392
v -3.07562 -2.18785 36.5147
v -3.06684 -2.14496 36.5103
v -3.03927 -2.17088 36.5328
v -3.33153 -2.07959 37.1398
v -3.32745 -2.05154 37.14
v -3.30811 -2.06878 37.1516
v -3.39965 -2.07059 37.2612
v 9.63463 -2.49705 37.7988
v 9.62089 -2.5238 37.7919
v 9.61104 -2.50713 37.8159
v 10.0974 -2.78513 38.1389
v 10.0905 -2.79838 38.1356
v 10.0857 -2.79005 38.1475
v 10.3542 -3.04338 38.4606
v 10.6562 -4.38289 36.3893
v 10.6289 -4.39669 36.387
v 10.6439 -4.3967 36.4138
v 10.8656 -4.95933 36.2399
v 10.8502 -4.96714 36.2386
v 10.8585 -4.9669 36.2538
v 11.2165 -5.45955 36.0882
v 11.2047 -5.46538 36.0872
v 11.2116 -5.46629 36.0984
v 11.3332 -5.79445 35.9297
v 9.54687 -3.25996 35.9587
v 9.55728 -3.2419 35.9277
v 9.55789 -3.27922 35.9287
v 10.1285 -3.20515 36.2253
v 10.1352 -3.19442 36.2069
v 10.1355 -3.21677 36.2075
v 10.7522 -3.23015 36.3856
v 10.7565 -3.22155 36.3705
v 10.7562 -3.23939 36.3708
v 11.3869 -3.21804 36.5783
v 11.3886 -3.21289 36.569
v 11.39 -3.22354 36.5696
v 11.4742 -3.19556 36.5907
v 11.3854 0.0204288 37.4212
v 11.3821 -0.00993947 37.4278
v 11.3815 0.0111735 37.4508
v 11.4201 0.00818761 37.4394
v 10.0155 -0.578892 36.5453
v 10.0187 -0.571297 36.5114
v 10.0454 -0.585843 36.5286
v 10.2531 0.00146414 36.6114
v 10.2553 0.00682962 36.5902
v 10.272 -0.00259649 36.6008
v 10.448 0.550951 36.848
v 10.4498 0.55518 36.8309
v 10.4637 0.549052 36.8399
v 10.5665 1.18548 36.9296
v 10.5674 1.187 36.9155
v 10.5787 1.18242 36.9229
v 10.7563 1.57977 36.9757
v 8.77031 -1.41534 35.8407
v 8.73359 -1.40469 35.8615
v 8.76023 -1.37348 35.847
v 9.09597 -1.493 36.389
v 9.07231 -1.48596 36.4019
v 9.08961 -1.46614 36.3927
v 9.37969 -1.42202 36.9633
v 9.35997 -1.41644 36.9726
v 9.3736 -1.40039 36.9647
v 9.67115 -1.40013 37.5588
v 9.65422 -1.39559 37.5651
v 9.66652 -1.38222 37.561
v 9.80198 -1.44009 38.1313
v 8.05657 -3.73 41.079
v 8.04774 -3.74128 41.0723
v 8.04282 -3.73428 41.0856
v 8.0514 -3.73814 41.0809
v 7.67627 -3.19681 39.3589
v 7.7079 -3.18828 39.3408
v 7.70534 -3.22035 39.3599
v 7.86596 -2.97479 39.9023
v 7.88503 -2.96946 39.8915
v 7.88351 -2.98888 39.9028
v 8.10502 -2.63946 40.3639
v 8.1191 -2.63667 40.3531
v 8.11865 -2.65121 40.3637
v 8.34203 -2.44306 40.6562
v 8.35331 -2.44085 40.6468
v 8.3531 -2.453 40.6554
v 8.49315 -2.2721 40.8943
v 7.29072 -2.95737 37.6715
v 7.25978 -2.92934 37.6681
v 7.29295 -2.92112 37.6923
v 6.94596 -3.15329 38.1621
v 6.92522 -3.13472 38.1599
v 6.94753 -3.12896 38.1757
v 6.7133 -3.46784 38.6545
v 6.69655 -3.45265 38.6527
v 6.7138 -3.44885 38.6669
v 6.30653 -3.73865 39.0843
v 6.29358 -3.72448 39.0809
v 6.30814 -3.72154 39.0935
v 5.97388 -3.9078 39.6155
v 5.96317 -3.89762 39.6139
v 5.9755 -3.8943 39.6215
v 5.88125 -4.01293 39.8635
v 7.0843 -2.51423 36.0775
v 7.0771 -2.55767 36.0477
v 7.04946 -2.5514 36.0927
v 7.59165 -2.76697 36.3789
v 7.58715 -2.79623 36.3594
v 7.56813 -2.79152 36.389
v 7.99196 -3.12147 36.7391
v 7.98749 -3.14458 36.7225
v 7.97112 -3.14021 36.7458
v 8.4394 -3.45873 37.0943
v 8.43407 -3.47735 37.0789
v 8.42255 -3.47568 37.1007
v 8.93317 -3.85455 37.2966
v 8.92822 -3.86788 37.2842
v 8.91907 -3.86645 37.3007
v 9.08732 -4.05526 37.4462
v 11.6116 -4.52752 36.03
v 11.6212 -4.51112 35.995
v 11.6311 -4.54888 36.0027
v 11.6247 -4.52742 36.011
v 10.0514 -3.94632 35.2105
v 10.0289 -3.91997 35.2383
v 10.0723 -3.91327 35.2316
v 10.2551 -4.32628 35.652
v 10.2399 -4.30854 35.67
v 10.2687 -4.30404 35.6658
v 10.3084 -4.6856 36.1531
v 10.2955 -4.6689 36.1645
v 10.3193 -4.66677 36.1632
v 10.3523 -4.85731 36.5388
v 10.3403 -4.84205 36.5483
v 10.3617 -4.83977 36.5471
v 10.3904 -5.0813 36.8943
v 10.3801 -5.06879 36.9047
v 10.3993 -5.06724 36.9039
v 10.4204 -5.35672 37.2154
v 10.4123 -5.34656 37.2235
v 10.4274 -5.3447 37.2219
v 10.4705 -5.46192 37.4358
v 8.69726 -3.18049 34.3874
v 8.66886 -3.21533 34.3657
v 8.6837 -3.22112 34.413
v 9.1627 -3.54487 34.1673
v 9.14335 -3.56919 34.1521
v 9.15281 -3.57279 34.1852
v 9.72154 -3.78576 34.0101
v 9.70581 -3.8056 33.9978
v 9.71523 -3.80937 34.0241
v 10.2034 -4.09634 33.7015
v 10.1871 -4.1121 33.6921
v 10.1959 -4.11556 33.7148
v 10.6844 -4.49676 33.5302
v 10.672 -4.51118 33.5213
v 10.6766 -4.51245 33.5417
v 11.0831 -4.71409 33.4722
v 11.0723 -4.72422 33.4654
v 11.0773 -4.72669 33.4807
v 11.2153 -4.87412 33.3487
v 7.22706 -2.44954 34.1029
v 7.2352 -2.3952 34.0688
v 7.26166 -2.45045 34.0483
v 7.71778 -2.31442 34.4929
v 7.72407 -2.27705 34.4697
v 7.74248 -2.3151 34.4559
v 8.2852 -2.18459 34.7703
v 8.28894 -2.15442 34.7507
v 8.3032 -2.18549 34.739
v 8.83707 -2.03787 35.1079
v 8.83799 -2.01237 35.0896
v 8.85414 -2.03808 35.0815
v 9.32893 -1.73755 35.4393
v 9.32796 -1.71661 35.4229
v 9.34106 -1.73853 35.4156
v 9.89674 -1.5655 35.6278
v 8.4492 1.04759 38.3573
v 8.40441 1.05756 38.3583
v 8.43548 1.09097 38.3633
v 8.42956 1.06426 38.3637
v 7.67769 0.478498 36.7518
v 7.68868 0.430306 36.7443
v 7.67107 0.445325 36.7886
v 8.22258 0.61658 37.0054
v 8.23032 0.583513 37.0001
v 8.21744 0.593472 37.0304
v 8.82014 0.66632 37.1591
v 8.82227 0.639027 37.1534
v 8.8142 0.647416 37.1788
v 9.21618 0.626026 37.3061
v 9.21736 0.601367 37.3003
v 9.20977 0.608609 37.3234
v 9.61914 0.640198 37.4287
v 9.62268 0.617597 37.4244
v 9.61639 0.62459 37.4457
v 10.0274 0.709045 37.5208
v 10.0301 0.689043 37.5169
v 10.0232 0.69513 37.5353
v 10.5701 0.694156 37.768
v 6.66627 -0.141805 35.4393
v 6.67161 -0.109416 35.3936
v 6.71744 -0.128104 35.4203
v 6.6888 0.415816 35.7318
v 6.6924 0.439615 35.7001
v 6.72496 0.425986 35.7186
v 6.66835 0.871365 36.1634
v 6.67133 0.891029 36.1378
v 6.69766 0.881971 36.1544
v 6.56014 1.43306 36.4745
v 6.56318 1.44721 36.4501
v 6.58608 1.43972 36.4651
v 6.61645 1.99135 36.8003
v 6.6188 2.00572 36.7799
v 6.63911 1.99566 36.7906
v 6.66789 2.31996 37.1149
v 6.66934 2.33067 37.0961
v 6.68733 2.32452 37.1065
v 6.63252 2.76207 37.2337
v 6.63288 2.76457 37.2288
v 6.63745 2.76283 37.2314
v 6.64524 2.79608 37.2581
v 5.80077 -0.974913 34.2479
v 5.73396 -0.988612 34.2756
v 5.76206 -0.920672 34.2792
v 6.09483 -1.16676 34.7855
v 6.04771 -1.17587 34.8044
v 6.06765 -1.12834 34.8066
v 6.30309 -1.24079 35.3921
v 6.26382 -1.24785 35.4052
v 6.27944 -1.20889 35.4057
v 6.53091 -1.36053 36.0034
v 6.49569 -1.36612 36.0118
v 6.51084 -1.33321 36.0173
v 6.64739 -1.60197 36.6118
v 6.61625 -1.60647 36.617
v 6.62908 -1.57756 36.621
v 6.77635 -1.64876 37.2825
v 6.75606 -1.65214 37.2886
v 6.76414 -1.63229 37.2888
v 6.82934 -1.67534 37.4283
v 5.86114 -4.57154 38.2655
v 5.84804 -4.60769 38.2347
v 5.82597 -4.60349 38.2785
v 5.99699 -4.70164 38.3219
v 5.27863 -3.79308 36.65
v 5.31621 -3.76006 36.6318
v 5.32923 -3.80937 36.6471
v 5.37936 -3.66262 37.2436
v 5.40541 -3.63946 37.2312
v 5.41459 -3.67376 37.2416
v 5.48542 -3.38882 37.7882
v 5.50575 -3.37179 37.774
v 5.51375 -3.39853 37.7852
v 5.63557 -3.20428 38.1395
v 5.65351 -3.18891 38.1256
v 5.66112 -3.21328 38.1355
v 5.72691 -3.02099 38.5074
v 5.74429 -3.00585 38.4972
v 5.75109 -3.02804 38.507
v 5.75822 -2.83725 38.8884
v 5.77373 -2.82392 38.8788
v 5.77949 -2.84448 38.8861
v 5.98356 -2.60584 39.4787
v 5.98726 -2.60266 39.4765
v 5.98851 -2.6077 39.4778
v 5.9959 -2.59404 39.5161
v 4.81063 -3.24164 35.016
v 4.75499 -3.21952 35.0187
v 4.79599 -3.2026 35.059
v 4.56545 -3.67336 35.405
v 4.5257 -3.65764 35.4069
v 4.55514 -3.64484 35.4352
v 4.46565 -4.17053 35.7756
v 4.43337 -4.15745 35.7771
v 4.4567 -4.14909 35.8016
v 4.18668 -4.66803 36.0898
v 4.15983 -4.65347 36.089
v 4.1802 -4.6467 36.1107
v 3.9486 -5.07257 36.5373
v 3.92374 -5.06165 36.5379
v 3.94313 -5.05219 36.5544
v 3.88611 -5.38799 36.863
v 3.86483 -5.37719 36.8617
v 3.88055 -5.37062 36.8784
v 3.60689 -5.66841 37.0949
v 3.5924 -5.6604 37.0935
v 3.60355 -5.65544 37.1048
v 3.57438 -5.74535 37.2156
v 4.4118 -2.35678 33.6107
v 4.42256 -2.4017 33.547
v 4.38252 -2.42975 33.6086
v 4.98075 -2.51984 33.8569
v 4.98938 -2.55213 33.8126
v 4.95998 -2.57131 33.8556
v 5.48774 -2.82142 34.1183
v 5.49358 -2.84697 34.0814
v 5.46778 -2.86188 34.1154
v 6.03147 -3.08538 34.3911
v 6.03384 -3.10628 34.3576
v 6.01603 -3.12171 34.3894
v 6.6361 -3.33415 34.5127
v 6.63596 -3.35116 34.4825
v 6.61968 -3.3646 34.51
v 7.14744 -3.7263 34.7432
v 7.14975 -3.74021 34.7221
v 7.13547 -3.74851 34.7413
v 7.35105 -3.82528 34.8458
v 9.20328 -2.15931 33.4124
v 9.20406 -2.11819 33.3778
v 9.23961 -2.15813 33.3728
v 9.21788 -2.14294 33.3904
v 7.50132 -2.05334 32.5594
v 7.45916 -2.05101 32.6007
v 7.50616 -2.01537 32.6044
v 7.86208 -2.43873 32.8776
v 7.83259 -2.43676 32.9054
v 7.8647 -2.41219 32.9082
v 8.08318 -2.89112 33.2376
v 8.05694 -2.88556 33.2568
v 8.08451 -2.86803 33.2611
v 8.20692 -3.1492 33.5506
v 8.18254 -3.14374 33.567
v 8.20725 -3.12745 33.5711
v 8.34898 -3.44133 33.8178
v 8.32794 -3.43832 33.835
v 8.351 -3.42407 33.8389
v 8.50804 -3.76865 34.035
v 8.4894 -3.76568 34.0499
v 8.50902 -3.75192 34.0523
v 8.72947 -4.09719 34.4409
v 5.88445 -1.65285 31.8507
v 5.86975 -1.69571 31.8021
v 5.89237 -1.71814 31.8604
v 6.45549 -1.68324 31.5859
v 6.44599 -1.71343 31.5511
v 6.46083 -1.72951 31.5928
v 7.05802 -1.58918 31.4388
v 7.05063 -1.61382 31.4104
v 7.06528 -1.62653 31.4435
v 7.62028 -1.51997 31.1177
v 7.60989 -1.54199 31.0947
v 7.62336 -1.55288 31.1234
v 8.22589 -1.57814 30.8936
v 8.21911 -1.59725 30.8721
v 8.22625 -1.60722 30.899
v 8.6782 -1.56609 30.8257
v 8.66991 -1.5821 30.8076
v 8.67917 -1.59133 30.8296
v 9.03553 -1.6131 30.5412
v 9.03332 -1.61684 30.537
v 9.03529 -1.61899 30.5423
v 9.07442 -1.62158 30.5347
v 4.19794 -1.46178 31.6644
v 4.18083 -1.37781 31.6507
v 4.24034 -1.41841 31.6023
v 4.61368 -1.32838 32.1334
v 4.60214 -1.26945 32.1236
v 4.64445 -1.29806 32.0905
v 5.09865 -1.12391 32.5068
v 5.08739 -1.07662 32.4974
v 5.12116 -1.1 32.4697
v 5.56127 -0.930242 32.9405
v 5.54889 -0.890217 32.9299
v 5.58258 -0.908412 32.9099
v 5.90991 -0.6256 33.418
v 5.89719 -0.591902 33.4071
v 5.92583 -0.608 33.3888
v 6.42159 -0.331387 33.7642
v 6.4152 -0.307354 33.7587
v 6.43245 -0.319566 33.7444
v 6.53641 -0.28106 33.8657
v 4.54506 0.671013 36.7602
v 4.47624 0.660604 36.7655
v 4.50462 0.719515 36.79
v 4.59606 0.364356 37.2547
v 3.80918 0.410802 34.9892
v 3.84729 0.355836 34.9551
v 3.8216 0.345969 35.025
v 4.30126 0.636184 35.282
v 4.3287 0.597889 35.2579
v 4.30957 0.590139 35.3066
v 4.86011 0.839857 35.4533
v 4.87672 0.806616 35.4316
v 4.86445 0.801577 35.4726
v 5.25797 0.899001 35.5876
v 5.272 0.868681 35.5669
v 5.26047 0.863392 35.6041
v 5.63945 1.01615 35.7171
v 5.65608 0.989093 35.6997
v 5.64621 0.985013 35.7343
v 6.00572 1.19283 35.8367
v 6.02018 1.16792 35.8207
v 6.00916 1.16352 35.8514
v 6.607 1.31529 36.1106
v 6.61745 1.29774 36.0993
v 6.60798 1.29414 36.1203
v 6.78022 1.36074 36.2024
v 2.8808 -0.0836567 33.4795
v 2.86727 -0.014507 33.4327
v 2.94465 -0.030818 33.4627
v 2.75356 0.31736 33.9482
v 2.74327 0.367817 33.9155
v 2.79937 0.355915 33.9364
v 2.62817 0.568726 34.5081
v 2.61981 0.610078 34.4817
v 2.66451 0.602263 34.5022
v 2.37554 0.92858 34.9891
v 2.37 0.962065 34.9614
v 2.40898 0.955439 34.9802
v 2.28215 1.33156 35.4879
v 2.27592 1.3634 35.4659
v 2.31232 1.35409 35.4771
v 2.25488 1.53277 35.8979
v 2.24911 1.55918 35.8755
v 2.28124 1.55407 35.8887
v 2.09137 1.86819 36.1648
v 2.08697 1.88858 36.1457
v 2.11305 1.88385 36.1556
v 2.11312 2.04323 36.4097
v 2.1951 -0.610846 31.9661
v 2.10808 -0.674468 31.9936
v 2.12127 -0.57472 32.041
v 2.57555 -0.906099 32.39
v 2.51293 -0.950853 32.4094
v 2.52215 -0.879147 32.4422
v 2.85052 -1.14368 32.9251
v 2.79771 -1.17876 32.9379
v 2.80376 -1.11927 32.9626
v 3.15712 -1.41147 33.4485
v 3.10876 -1.44013 33.4557
v 3.11744 -1.39164 33.4838
v 3.3915 -1.81743 33.9208
v 3.3473 -1.84131 33.9243
v 3.35432 -1.79769 33.9484
v 3.58874 -2.07323 34.523
v 3.55536 -2.09425 34.5299
v 3.55936 -2.05745 34.5452
v 3.77299 -2.2287 34.8302
v -5.68533 9.21255 37.7637
v -5.69374 9.18638 37.7589
v -5.7111 9.20462 37.7709
v -5.69555 9.19957 37.7682
v -5.54163 8.9176 36.1818
v -5.50926 8.92486 36.1715
v -5.51451 8.9055 36.1999
v -5.59789 9.47157 36.5025
v -5.58021 9.47554 36.497
v -5.58317 9.46478 36.5123
v -5.53561 9.96691 36.9099
v -5.52337 9.96909 36.9056
v -5.52539 9.96134 36.916
v -5.51851 10.1256 37.0245
v -4.75653 12.3353 35.273
v -4.77415 12.3197 35.2887
v -4.78305 12.3439 35.2772
v -4.77003 12.3355 35.2828
v -4.86013 10.7796 34.5715
v -4.82977 10.767 34.5676
v -4.83854 10.7803 34.5966
v -4.57263 11.3094 34.3835
v -4.55445 11.3018 34.3811
v -4.55982 11.3094 34.3986
v -4.43558 11.8968 34.2029
v -4.42112 11.8907 34.201
v -4.42492 11.8981 34.2145
v -4.16521 12.4052 33.8999
v -4.15716 12.4006 33.8993
v -4.15936 12.4052 33.9072
v -4.12096 12.4745 33.8827
v -5.00851 9.19022 34.2518
v -5.03306 9.18373 34.2199
v -5.00262 9.21072 34.217
v -5.41137 9.61441 34.5165
v -5.42677 9.61087 34.4969
v -5.40797 9.62752 34.4953
v -5.78948 10.1139 34.6684
v -5.80121 10.1102 34.6524
v -5.78576 10.1231 34.6508
v -6.19935 10.5991 34.8608
v -6.20743 10.5952 34.8482
v -6.19709 10.6067 34.8476
v -6.43926 10.7711 34.9181
v -8.6181 8.46182 35.9857
v -8.59055 8.48142 35.9899
v -8.60536 8.46676 36.0169
v -9.02162 8.91398 36.1038
v -9.00662 8.92462 36.106
v -9.01446 8.91653 36.1207
v -9.32977 9.44917 36.1406
v -9.31847 9.45473 36.1419
v -9.32459 9.45039 36.1521
v -9.38751 9.60797 36.1771
v -7.32461 7.79817 35.0551
v -7.33546 7.79345 35.0191
v -7.34175 7.82651 35.0366
v -7.91025 7.59416 35.1697
v -7.91787 7.59075 35.1465
v -7.92171 7.61238 35.1577
v -8.43309 7.38697 35.4517
v -8.43931 7.38423 35.4329
v -8.4439 7.4011 35.4426
v -8.97774 7.05847 35.5901
v -8.98098 7.05722 35.5736
v -8.98519 7.07119 35.582
v -9.59048 6.88247 35.7159
v -9.59212 6.88175 35.7102
v -9.5927 6.88712 35.7128
v -9.63794 6.87336 35.7351
v -5.92064 7.37753 34.2942
v -5.90161 7.34088 34.3182
v -5.94747 7.33948 34.3049
v -6.04661 7.70577 34.832
v -6.03424 7.68146 34.8472
v -6.06428 7.68085 34.8386
v -6.25603 7.90546 35.4081
v -6.24552 7.88521 35.4192
v -6.2697 7.88438 35.4116
v -6.43225 8.14347 36.0018
v -6.42289 8.12574 36.0096
v -6.44408 8.12601 36.006
v -6.46009 8.32774 36.6394
v -6.45402 8.31645 36.6434
v -6.46718 8.31644 36.6408
v -6.49727 8.34052 36.7471
v -3.43596 8.51161 39.3265
v -3.40454 8.51258 39.3099
v -3.40785 8.49495 39.3406
v -3.41534 8.51015 39.3274
v -3.65769 7.81643 37.6428
v -3.6878 7.83564 37.624
v -3.65888 7.85678 37.6426
v -3.92422 7.83358 38.199
v -3.94391 7.8459 38.187
v -3.92511 7.85969 38.1988
v -4.31286 7.81159 38.6802
v -4.32685 7.82158 38.6678
v -4.31289 7.83273 38.6792
v -4.59995 7.87246 38.9871
v -4.61211 7.88111 38.9753
v -4.59964 7.89135 38.9853
v -4.8717 7.87863 39.3104
v -4.88322 7.88628 39.3019
v -4.87272 7.89486 39.3108
v -5.12818 7.8326 39.6443
v -5.12983 7.83372 39.643
v -5.12819 7.83497 39.6442
v -5.14015 7.8365 39.6591
v -3.6686 7.30762 35.9763
v -3.66989 7.26237 35.9746
v -3.69872 7.28485 36.0013
v -3.27142 7.19356 36.4531
v -3.27216 7.16263 36.452
v -3.29226 7.17795 36.4699
v -2.85819 7.2409 36.9249
v -2.85896 7.21575 36.9239
v -2.87391 7.22817 36.9399
v -2.36882 7.1251 37.3383
v -2.37157 7.10362 37.3355
v -2.38409 7.11444 37.3498
v -2.00121 7.00476 37.8597
v -2.00222 6.98659 37.8585
v -2.01474 6.9958 37.8681
v -1.75535 7.02526 38.245
v -1.75624 7.01596 38.2436
v -1.76209 7.0204 38.2495
v -1.70137 6.9875 38.298
v -3.96234 6.784 34.425
v -3.92307 6.80718 34.3887
v -3.90567 6.78225 34.4384
v -4.08259 7.34886 34.7052
v -4.05586 7.3652 34.6809
v -4.04407 7.34732 34.7142
v -4.05403 7.90122 35.0368
v -4.03233 7.91337 35.0164
v -4.02258 7.89755 35.0427
v -4.07035 8.47664 35.3667
v -4.05158 8.48495 35.3478
v -4.04311 8.475 35.3724
v -4.08178 9.11784 35.5413
v -4.06649 9.12309 35.525
v -4.05939 9.11448 35.5451
v -3.98626 9.54252 35.7675
v -5.48434 11.4344 34.1884
v -5.50719 11.4289 34.1515
v -5.48339 11.4651 34.1572
v -5.4951 11.4442 34.1676
v -4.91611 9.86562 33.3857
v -4.91889 9.82997 33.4171
v -4.9559 9.85928 33.4111
v -4.74543 10.2882 33.8019
v -4.74736 10.2633 33.823
v -4.77283 10.2834 33.8191
v -4.48619 10.5874 34.2782
v -4.48946 10.5648 34.2917
v -4.50909 10.5827 34.2908
v -4.36684 10.7483 34.6525
v -4.36978 10.7273 34.664
v -4.38784 10.7432 34.6632
v -4.20714 10.9385 34.9934
v -4.20914 10.9205 35.0061
v -4.22531 10.9355 35.0056
v -4.00554 11.1567 35.2964
v -4.00746 11.1407 35.3073
v -4.02225 11.1533 35.3057
v -3.86836 11.4305 35.7895
v -4.62728 8.30666 32.6295
v -4.58053 8.30754 32.6034
v -4.58364 8.32652 32.6534
v -4.68103 8.88249 32.3777
v -4.64812 8.88355 32.359
v -4.65002 8.89601 32.3947
v -4.88615 9.44875 32.1982
v -4.85933 9.44973 32.1831
v -4.86149 9.46181 32.2113
v -4.99824 9.99604 31.8634
v -4.97405 9.99382 31.8517
v -4.9762 10.0049 31.8762
v -5.0356 10.6113 31.6604
v -5.01476 10.6113 31.649
v -5.01577 10.6173 31.672
v -5.1466 11.0491 31.5849
v -5.12861 11.0471 31.5754
v -5.12938 11.0549 31.5943
v -5.11151 11.4261 31.3248
v -5.10929 11.4258 31.3236
v -5.10937 11.4266 31.326
v -5.11227 11.4475 31.3226
v -4.21446 6.70882 32.429
v -4.26666 6.67437 32.3973
v -4.24193 6.7338 32.3696
v -4.61653 7.01496 32.8237
v -4.65346 6.99141 32.8016
v -4.63631 7.03328 32.7827
v -5.07284 7.37362 33.105
v -5.10173 7.35343 33.0863
v -5.08727 7.387 33.0703
v -5.52791 7.71206 33.4492
v -5.55096 7.69298 33.4314
v -5.54204 7.72462 33.4199
v -6.05748 7.90365 33.8029
v -6.07571 7.88599 33.7865
v -6.06741 7.91308 33.7759
v -6.59424 8.26271 34.031
v -6.60757 8.25269 34.0216
v -6.60049 8.26878 34.014
v -6.68836 8.33263 34.0976
v -7.43267 5.4524 36.9068
v -7.40831 5.40915 36.9081
v -7.45728 5.41032 36.9163
v -7.2671 5.55152 37.4789
v -7.25435 5.52847 37.4796
v -7.28034 5.52928 37.4838
v -7.23584 5.57887 38.0826
v -7.2284 5.56563 38.0829
v -7.24348 5.56592 38.0848
v -7.22257 5.57891 38.1522
v -6.58736 5.19404 35.2633
v -6.55742 5.23666 35.2521
v -6.55427 5.21377 35.3001
v -7.0396 5.51775 35.5298
v -7.01876 5.5479 35.5218
v -7.01567 5.53139 35.5553
v -7.46734 5.93531 35.6916
v -7.44713 5.95675 35.6835
v -7.4465 5.94502 35.7117
v -7.69424 6.26183 35.8403
v -7.67535 6.28072 35.8322
v -7.67422 6.26999 35.858
v -7.96708 6.5557 35.9693
v -7.95146 6.57514 35.9631
v -7.95117 6.56553 35.987
v -8.28595 6.81601 36.0724
v -8.27137 6.83338 36.0666
v -8.27003 6.82353 36.0878
v -8.67407 7.28592 36.3577
v -8.66387 7.29834 36.3537
v -8.66207 7.29047 36.3681
v -8.80149 7.41452 36.4497
v -5.51389 4.7965 33.9195
v -5.54569 4.77567 33.873
v -5.56198 4.82673 33.9
v -5.93189 4.45716 34.2469
v -5.95531 4.44142 34.2141
v -5.96685 4.47855 34.2331
v -6.23911 4.1593 34.7062
v -6.25849 4.14631 34.6798
v -6.26933 4.17505 34.6971
v -6.57254 3.72003 35.0528
v -6.58754 3.71101 35.0273
v -6.59727 3.73591 35.043
v -7.01109 3.40777 35.4151
v -7.02576 3.3981 35.3936
v -7.03183 3.42286 35.4045
v -7.27542 3.24352 35.751
v -7.28668 3.23562 35.7304
v -7.29454 3.25623 35.7417
v -7.5722 2.92882 35.904
v -7.58046 2.92307 35.8872
v -7.58622 2.93973 35.8958
v -7.77284 2.85239 36.0777
v -4.38107 4.63707 32.6774
v -4.32117 4.59426 32.7065
v -4.39573 4.56923 32.7155
v -4.40316 5.01235 33.198
v -4.36074 4.98126 33.2182
v -4.41392 4.96362 33.2242
v -4.45467 5.24845 33.7971
v -4.41985 5.22196 33.811
v -4.46304 5.2068 33.8145
v -4.48534 5.52858 34.3976
v -4.4548 5.50402 34.4065
v -4.49256 5.49304 34.4149
v -4.35145 5.80435 34.9878
v -4.32443 5.78177 34.9933
v -4.3579 5.77151 35
v -4.36895 5.96591 35.6525
v -4.34779 5.9493 35.6601
v -4.37415 5.94021 35.6622
v -4.39073 6.12306 35.9741
v -1.06009 7.9056 38.1747
v -1.06231 7.889 38.1766
v -1.07185 7.89987 38.1853
v -1.06225 7.89778 38.1823
v -1.48787 7.12809 36.383
v -1.45077 7.14187 36.3481
v -1.43685 7.1224 36.3951
v -1.52468 7.70443 36.5574
v -1.50305 7.71279 36.5374
v -1.49515 7.70089 36.5645
v -1.45572 8.23203 36.8449
v -1.43891 8.23838 36.8291
v -1.43257 8.22831 36.8499
v -1.44073 8.706 37.03
v -1.75551 6.12846 34.811
v -1.80904 6.13507 34.7936
v -1.77782 6.18042 34.807
v -1.89553 6.13955 35.4109
v -1.93366 6.14405 35.3987
v -1.91157 6.17638 35.4081
v -2.1501 6.05882 35.9693
v -2.17924 6.06291 35.9548
v -2.16246 6.08896 35.9655
v -2.37359 6.06306 36.3299
v -2.39982 6.06641 36.3157
v -2.38467 6.09054 36.3252
v -2.55631 6.02419 36.7071
v -2.58182 6.02738 36.6969
v -2.56787 6.0493 36.7064
v -2.6989 5.94003 37.0977
v -2.72213 5.94305 37.0879
v -2.70855 5.96337 37.0949
v -2.99086 5.97454 37.7027
v -3.00873 5.97686 37.6954
v -2.9977 5.99243 37.6992
v -3.09737 5.98869 37.9901
v -1.94295 5.34734 33.2182
v -1.92186 5.28722 33.2229
v -1.96195 5.31057 33.2668
v -1.43762 5.46145 33.5782
v -1.42228 5.41785 33.5816
v -1.45213 5.4344 33.6129
v -0.978973 5.72657 33.9155
v -0.966788 5.69085 33.9182
v -0.988946 5.70535 33.9452
v -0.405949 5.85322 34.1985
v -0.3989 5.82066 34.1987
v -0.41796 5.83375 34.2227
v 0.074493 5.95601 34.6218
v 0.0832669 5.92751 34.6234
v 0.0622608 5.93771 34.642
v 0.367831 6.12879 34.9278
v 0.374202 6.10263 34.9273
v 0.357864 6.11209 34.9465
v 0.772526 6.11181 35.1431
v 0.777032 6.08981 35.142
v 0.762794 6.09756 35.1576
v 0.98901 6.20071 35.4326
v -2.4322 4.3901 31.8932
v -2.40725 4.42622 31.8211
v -2.35264 4.41696 31.8848
v -2.66495 4.94172 32.1219
v -2.64733 4.96899 32.0709
v -2.60795 4.961 32.116
v -2.75313 5.53693 32.3552
v -2.73861 5.55771 32.313
v -2.70582 5.54907 32.3487
v -2.89417 6.1352 32.6041
v -2.88077 6.1502 32.5658
v -2.85327 6.14827 32.5991
v -3.09546 6.76113 32.7056
v -3.08308 6.77157 32.6706
v -3.05822 6.76922 32.7
v -3.1217 7.41503 32.9049
v -3.11213 7.42696 32.8777
v -3.09152 7.42159 32.9005
v -3.22182 7.81367 33.0778
v -5.79687 7.76324 31.6681
v -5.83295 7.73202 31.6343
v -5.82762 7.78968 31.626
v -6.23614 7.79505 32.0795
v -6.25056 7.78269 32.0658
v -6.2483 7.80578 32.0626
v -6.34101 7.82752 32.1399
v -4.78571 6.40155 30.8029
v -4.75426 6.36898 30.8465
v -4.81559 6.38044 30.854
v -4.72535 6.94276 31.092
v -4.70315 6.9191 31.1219
v -4.74627 6.9269 31.1275
v -4.51958 7.42823 31.4169
v -4.50327 7.40401 31.4379
v -4.53736 7.4134 31.4444
v -4.39413 7.7078 31.7104
v -4.37923 7.68481 31.7284
v -4.41044 7.69285 31.7346
v -4.25949 8.02093 31.9564
v -4.24499 8.00239 31.9754
v -4.27348 8.01064 31.9811
v -4.1137 8.36847 32.1507
v -4.10072 8.35126 32.1676
v -4.12719 8.35722 32.1717
v -3.97524 8.85269 32.5961
v -3.96621 8.84098 32.608
v -3.98488 8.84389 32.6099
v -3.94823 8.98612 32.7047
v -4.03927 4.89147 30.1435
v -3.99813 4.90685 30.088
v -3.99292 4.94481 30.1475
v -4.4154 5.31764 29.8715
v -4.38667 5.32935 29.831
v -4.3819 5.35594 29.8743
v -4.89858 5.69073 29.7277
v -4.87542 5.70065 29.6946
v -4.87376 5.72404 29.7289
v -5.34853 6.03821 29.4097
v -5.32488 6.04431 29.3825
v -5.32402 6.06514 29.4125
v -5.72867 6.50988 29.1785
v -5.70964 6.51694 29.1529
v -5.70493 6.53208 29.1815
v -6.04696 6.83156 29.11
v -6.02846 6.83545 29.0878
v -6.02622 6.85196 29.1117
v -6.27763 7.10536 28.8232
v -6.26248 7.10763 28.8062
v -6.26023 7.12003 28.8253
v -6.41978 7.32549 28.7775
v -3.07474 3.49217 30.0007
v -3.13124 3.41835 29.9946
v -3.14362 3.49129 29.938
v -3.42072 3.75114 30.4738
v -3.46121 3.69886 30.4691
v -3.47032 3.75146 30.4298
v -3.87237 4.00758 30.8573
v -3.9035 3.96379 30.8518
v -3.91047 4.00615 30.819
v -4.29755 4.25718 31.3006
v -4.32211 4.21746 31.2932
v -4.33287 4.25679 31.2692
v -4.72685 4.35082 31.8003
v -4.74637 4.31472 31.7917
v -4.75522 4.34911 31.7694
v -5.26234 4.5662 32.1672
v -5.28055 4.53921 32.1629
v -5.2845 4.56501 32.143
v -5.48872 4.70483 32.4026
v -5.48695 2.78396 37.0764
v -5.51819 2.77285 37.0484
v -5.5212 2.80997 37.0707
v -5.5113 2.78711 37.068
v -4.63903 2.55863 35.2155
v -4.58239 2.51111 35.2201
v -4.64776 2.49384 35.2504
v -4.41781 2.84894 35.6947
v -4.38306 2.81933 35.6977
v -4.42373 2.80874 35.7157
v -4.29397 3.03943 36.2544
v -4.26596 3.01575 36.2564
v -4.29891 3.00639 36.2697
v -4.10595 3.29738 36.7877
v -4.08569 3.27778 36.786
v -4.10955 3.27225 36.8
v -3.95104 3.36262 37.0254
v -4.05281 2.09502 33.4322
v -4.0374 2.16229 33.3922
v -4.00776 2.15183 33.4655
v -4.53074 2.33066 33.7399
v -4.52048 2.37928 33.7112
v -4.49781 2.37145 33.7633
v -5.04312 2.62505 33.9252
v -5.02916 2.66145 33.8992
v -5.01394 2.65688 33.9433
v -5.343 2.89082 34.0643
v -5.32953 2.92322 34.0396
v -5.31471 2.91918 34.0797
v -5.67531 3.10532 34.2034
v -5.66622 3.13773 34.1826
v -5.65363 3.13401 34.2199
v -6.0429 3.26855 34.3378
v -6.03373 3.29827 34.3182
v -6.02002 3.29358 34.352
v -6.51689 3.64888 34.6246
v -6.50959 3.67336 34.6087
v -6.49658 3.66832 34.6353
v -6.86302 3.88225 34.8519
v -3.1379 1.64314 31.9035
v -3.18617 1.58157 31.859
v -3.22564 1.65671 31.8889
v -3.33519 1.30916 32.3998
v -3.37059 1.2633 32.3682
v -3.39964 1.31864 32.3894
v -3.41755 1.07856 32.9762
v -3.44666 1.04099 32.9507
v -3.47103 1.08421 32.9719
v -3.50208 0.676571 33.4825
v -3.52693 0.646645 33.455
v -3.54838 0.684441 33.4745
v -3.72256 0.368831 34.0085
v -3.74541 0.339676 33.987
v -3.76326 0.376998 33.998
v -3.83764 0.238771 34.4319
v -3.85675 0.213355 34.4091
v -3.87525 0.244896 34.423
v -3.97037 -0.089387 34.7239
v -3.9865 -0.110707 34.7026
v -4.00229 -0.0825678 34.7138
v -4.16323 -0.213922 35.1161
v -4.17119 -0.22434 35.1103
v -4.17722 -0.21178 35.1137
v -4.17674 -0.248687 35.1873
v -2.37615 1.37893 30.3598
v -2.2624 1.35412 30.3846
v -2.34966 1.29885 30.4437
v -2.37632 1.88503 30.7542
v -2.29412 1.86625 30.772
v -2.35765 1.82548 30.8136
v -2.3465 2.27995 31.2661
v -2.27946 2.26199 31.2776
v -2.33128 2.22653 31.3093
v -2.31618 2.71685 31.7641
v -2.25765 2.69759 31.7701
v -2.30229 2.67209 31.8045
v -2.13724 3.18488 32.2024
v -2.08542 3.16527 32.2046
v -2.1254 3.14142 32.2348
v -2.04129 3.53488 32.7811
v -1.997 3.52177 32.7875
v -2.03152 3.49848 32.8085
v -2.02586 3.93533 33.2252
v -4.75373 -12.464 35.2341
v -4.72485 -12.4519 35.2277
v -4.72759 -12.4816 35.2393
v -4.63213 -12.2224 35.8051
v -4.61834 -12.2165 35.802
v -4.61956 -12.2307 35.8076
v -4.64599 -12.0999 36.1593
v -4.71636 -12.0307 33.6896
v -4.74596 -12.0072 33.6822
v -4.72361 -12.0009 33.7129
v -5.08818 -12.4545 33.9981
v -5.10522 -12.4409 33.994
v -5.09206 -12.4372 34.0114
v -5.48222 -12.7558 34.4097
v -5.49489 -12.7448 34.4059
v -5.48445 -12.7416 34.4191
v -5.79159 -13.0067 34.6958
v -7.98463 -13.3988 32.8236
v -7.95727 -13.4058 32.8384
v -7.97415 -13.4289 32.8243
v -7.9745 -13.4121 32.832
v -6.7409 -12.4753 32.1187
v -6.75 -12.4406 32.1189
v -6.75342 -12.4602 32.1487
v -7.34985 -12.5472 31.9681
v -7.35547 -12.5256 31.9682
v -7.35714 -12.5376 31.9869
v -7.91516 -12.7717 31.806
v -7.91956 -12.7544 31.8061
v -7.92239 -12.7644 31.8207
v -8.5077 -12.8322 31.5436
v -8.50945 -12.8183 31.5444
v -8.51202 -12.8263 31.5556
v -8.85247 -12.864 31.4892
v -5.39292 -11.5691 31.822
v -5.37263 -11.5816 31.7841
v -5.41661 -11.5734 31.7843
v -5.46657 -12.1754 32.02
v -5.45394 -12.184 31.9961
v -5.48182 -12.1787 31.9963
v -5.62176 -12.7949 32.1085
v -5.61129 -12.8007 32.089
v -5.63363 -12.7958 32.0889
v -5.74401 -13.4344 32.2378
v -5.73516 -13.4375 32.2216
v -5.75379 -13.4361 32.2219
v -5.72015 -13.941 32.2809
v -1.94819 -15.3782 34.2325
v -1.93135 -15.3597 34.2354
v -1.9238 -15.3825 34.2277
v -1.93428 -15.3743 34.236
v -2.44493 -13.9975 33.1677
v -2.48006 -13.9882 33.1747
v -2.45616 -13.9926 33.2026
v -2.53433 -14.6034 33.2479
v -2.5559 -14.5976 33.252
v -2.54125 -14.5998 33.2692
v -2.75272 -15.1826 33.2616
v -2.76907 -15.1752 33.2647
v -2.75793 -15.1789 33.2787
v -2.95075 -15.5517 33.3322
v -2.9646 -15.5448 33.3345
v -2.95517 -15.5479 33.3467
v -3.11699 -15.9401 33.3588
v -3.1222 -15.9383 33.3598
v -3.11881 -15.9395 33.3641
v -3.13135 -15.9782 33.3585
v -2.7948 -12.5101 32.3775
v -2.78538 -12.5125 32.3372
v -2.80799 -12.5424 32.355
v -2.26133 -12.8415 32.4355
v -2.25428 -12.8434 32.4087
v -2.26971 -12.8632 32.4204
v -1.75616 -13.1363 32.667
v -1.75033 -13.1379 32.6453
v -1.76123 -13.1549 32.6554
v -1.15078 -13.3579 32.7591
v -1.1482 -13.3583 32.7399
v -1.15711 -13.3731 32.7488
v -0.620723 -13.7262 32.8328
v -0.617464 -13.727 32.8182
v -0.626573 -13.7371 32.8244
v -0.390976 -13.9151 32.9316
v -3.40227 -11.0962 31.7931
v -3.38265 -11.0573 31.8228
v -3.35033 -11.0935 31.8021
v -3.54295 -11.4579 32.3052
v -3.52952 -11.4316 32.3245
v -3.50821 -11.4561 32.3108
v -3.53063 -11.8045 32.849
v -3.51967 -11.7822 32.8632
v -3.50225 -11.8017 32.8515
v -3.56836 -12.1502 33.4141
v -3.55888 -12.1301 33.4246
v -3.54406 -12.1484 33.4176
v -3.65628 -12.3538 34.0406
v -3.64904 -12.3378 34.0474
v -3.63754 -12.3516 34.0416
v -3.61056 -12.4868 34.3117
v -5.60181 -10.1942 37.0504
v -5.62514 -10.1664 37.0347
v -5.6058 -10.1593 37.0685
v -5.61427 -10.1751 37.053
v -5.00316 -9.82754 35.3602
v -5.00031 -9.8647 35.3373
v -5.03671 -9.85565 35.3598
v -4.82521 -10.082 35.8934
v -4.82302 -10.1072 35.8782
v -4.84777 -10.1011 35.8931
v -4.54541 -10.4025 36.3433
v -4.5451 -10.4211 36.3282
v -4.56427 -10.4173 36.3421
v -4.40241 -10.6827 36.6287
v -4.40214 -10.6989 36.6144
v -4.41967 -10.6957 36.6267
v -4.22557 -10.9165 36.9326
v -4.22466 -10.9325 36.9213
v -4.24018 -10.9296 36.933
v -4.01389 -11.1021 37.2503
v -4.01329 -11.1155 37.2404
v -4.02698 -11.1124 37.2495
v -3.90257 -11.3482 37.5447
v -4.67761 -9.40817 33.7047
v -4.63828 -9.37861 33.7032
v -4.63671 -9.42032 33.7293
v -4.81188 -9.06147 34.2147
v -4.78451 -9.0407 34.2136
v -4.78312 -9.07009 34.2314
v -5.08334 -8.80139 34.7188
v -5.06097 -8.78463 34.7178
v -5.06069 -8.80743 34.734
v -5.27695 -8.3766 35.173
v -5.25639 -8.36387 35.1698
v -5.25647 -8.38346 35.1843
v -5.38614 -8.05363 35.7255
v -5.36898 -8.04136 35.7242
v -5.36785 -8.06012 35.7338
v -5.53932 -7.90337 36.1301
v -5.52504 -7.89384 36.1275
v -5.52426 -7.90811 36.1374
v -5.55595 -7.6626 36.3553
v -4.16066 -9.18404 32.1442
v -4.20959 -9.16296 32.1086
v -4.19716 -9.13572 32.1652
v -4.51277 -9.65395 32.4036
v -4.54708 -9.63972 32.3793
v -4.53763 -9.62017 32.418
v -4.94596 -10.0036 32.7298
v -4.9729 -9.99115 32.7093
v -4.96419 -9.97407 32.7398
v -5.36933 -10.4009 33.0509
v -5.39093 -10.3885 33.0318
v -5.3865 -10.3764 33.0604
v -5.85485 -10.8227 33.2195
v -5.87179 -10.811 33.2022
v -5.86775 -10.8002 33.2265
v -6.38348 -11.1167 33.5439
v -6.38387 -11.1165 33.5436
v -6.38374 -11.1163 33.5441
v -6.38595 -11.1189 33.5457
v -8.18882 -14.4823 32.363
v -8.1895 -14.4811 32.363
v -8.18933 -14.4818 32.3642
v -8.19307 -14.4834 32.3631
v -6.98621 -13.1058 31.6558
v -6.96936 -13.119 31.6132
v -7.0161 -13.122 31.6223
v -6.84078 -13.651 31.8713
v -6.83191 -13.6583 31.8486
v -6.85682 -13.6598 31.8536
v -6.83898 -14.2296 32.0502
v -6.83358 -14.2338 32.0366
v -6.84857 -14.2341 32.0393
v -6.82692 -14.3151 32.0726
v -6.10713 -11.6593 30.9138
v -6.07232 -11.642 30.9471
v -6.07482 -11.692 30.9363
v -6.52264 -11.808 31.3453
v -6.49778 -11.7956 31.3682
v -6.49954 -11.8308 31.361
v -6.8873 -11.8165 31.8462
v -6.8641 -11.806 31.8607
v -6.8675 -11.8349 31.8574
v -7.06423 -11.8464 32.2311
v -7.04268 -11.8364 32.2434
v -7.04532 -11.8628 32.2405
v -7.28985 -11.8581 32.5871
v -7.27144 -11.8493 32.6008
v -7.27451 -11.8736 32.5985
v -7.56503 -11.8495 32.9102
v -7.54808 -11.8415 32.9224
v -7.54993 -11.8635 32.9188
v -7.88622 -11.9551 33.4924
v -7.87462 -11.9497 33.501
v -7.8752 -11.9647 33.4974
v -7.97928 -11.9897 33.6344
v -5.0662 -10.4294 30.224
v -5.09844 -10.387 30.202
v -5.10995 -10.4076 30.2546
v -5.5096 -10.7892 29.9555
v -5.533 -10.759 29.9395
v -5.54061 -10.773 29.9778
v -5.85308 -11.2698 29.7413
v -5.87225 -11.2452 29.7283
v -5.87978 -11.2583 29.7585
v -6.24643 -11.6477 29.3848
v -6.26093 -11.6236 29.3752
v -6.26775 -11.6355 29.4015
v -6.73164 -12.0207 29.1689
v -6.74608 -12.0008 29.1591
v -6.74937 -12.0084 29.1843
v -7.02266 -12.3614 29.0736
v -7.03369 -12.3423 29.0653
v -7.03916 -12.3506 29.0867
v -7.35726 -12.5353 28.8121
v -7.36513 -12.5201 28.8059
v -7.36889 -12.5262 28.8227
v -7.54438 -12.6878 28.7816
v -4.06751 -9.10745 30.1196
v -4.00518 -9.12491 30.0797
v -4.07408 -9.14026 30.0513
v -4.04103 -9.65343 30.4545
v -3.99694 -9.6667 30.4262
v -4.046 -9.67797 30.4066
v -4.02981 -10.2612 30.6705
v -3.99383 -10.2703 30.6469
v -4.03372 -10.2787 30.6303
v -4.00087 -10.8615 30.9514
v -3.96963 -10.8665 30.9295
v -4.00397 -10.8789 30.9172
v -3.81007 -11.4303 31.2389
v -3.78276 -11.4323 31.2187
v -3.8132 -11.4424 31.2073
v -3.75418 -12.0937 31.3982
v -3.7328 -12.0982 31.3835
v -3.75674 -12.1031 31.3737
v -3.74481 -12.3894 31.5378
v -0.183752 -12.1876 35.818
v -0.17498 -12.2077 35.7831
v -0.198229 -12.2256 35.812
v -0.182311 -12.209 35.8059
v -0.838914 -11.1059 34.297
v -0.819271 -11.0571 34.3003
v -0.787334 -11.0988 34.3055
v -1.00029 -11.0724 34.878
v -0.987474 -11.0412 34.8801
v -0.967221 -11.0681 34.8832
v -1.01817 -11.1002 35.4824
v -1.00799 -11.075 35.4839
v -0.991307 -11.0965 35.4853
v -1.12387 -11.0894 36.0963
v -1.11504 -11.0687 36.0946
v -1.10172 -11.0863 36.0992
v -1.17977 -10.9329 36.6191
v -1.22858 -10.1908 32.722
v -1.28459 -10.1938 32.7121
v -1.2655 -10.179 32.7637
v -1.1867 -10.7615 32.9523
v -1.22687 -10.7639 32.945
v -1.21344 -10.7522 32.9818
v -1.23846 -11.3655 33.0801
v -1.27085 -11.3625 33.0728
v -1.26003 -11.3557 33.1036
v -1.34549 -11.7551 33.2108
v -1.37491 -11.7515 33.2034
v -1.36533 -11.7447 33.2316
v -1.39922 -12.1583 33.3198
v -1.42683 -12.1579 33.3142
v -1.41771 -12.1525 33.3403
v -1.39882 -12.575 33.4009
v -1.4244 -12.5741 33.3955
v -1.41576 -12.5673 33.4193
v -1.50999 -13.1866 33.6585
v -1.53083 -13.1861 33.6542
v -1.52362 -13.1791 33.6729
v -1.53922 -13.6011 33.8403
v -1.65789 -9.01017 31.4867
v -1.62171 -9.01853 31.4343
v -1.65183 -9.06865 31.4609
v -1.11569 -9.14641 31.7775
v -1.08819 -9.15252 31.7399
v -1.11062 -9.18919 31.7588
v -0.668933 -9.23221 32.2098
v -0.646075 -9.23735 32.1794
v -0.662005 -9.26763 32.1968
v -0.101688 -9.23911 32.5303
v -0.0849648 -9.24339 32.5012
v -0.0985947 -9.27006 32.517
v 0.4328 -9.40813 32.8572
v 0.45014 -9.41206 32.8325
v 0.433791 -9.43525 32.8435
v 0.741288 -9.53423 33.1715
v 0.755045 -9.53661 33.1475
v 0.743259 -9.55889 33.159
v 1.1789 -9.57618 33.3032
v 1.18977 -9.57796 33.282
v 1.17888 -9.59703 33.2915
v 1.49644 -9.77066 33.5671
v 1.49915 -9.77127 33.564
v 1.49687 -9.77446 33.5654
v 1.52132 -9.77459 33.5886
v -2.31373 -7.92976 30.3707
v -2.31656 -7.85404 30.4093
v -2.24486 -7.89979 30.4106
v -2.56102 -8.23093 30.8812
v -2.56235 -8.17592 30.9084
v -2.51079 -8.2092 30.909
v -2.67843 -8.4728 31.4689
v -2.67883 -8.42663 31.4882
v -2.63629 -8.45303 31.4873
v -2.84387 -8.72493 32.0598
v -2.84328 -8.68303 32.0733
v -2.80757 -8.70827 32.0783
v -3.1091 -8.84523 32.658
v -3.108 -8.80702 32.6674
v -3.07564 -8.82915 32.6711
v -3.18654 -9.01836 33.3152
v -3.18639 -8.98774 33.3269
v -3.15863 -9.00517 33.3262
v -3.32793 -9.24293 33.7968
v -6.70863 -7.683 36.1371
v -6.66821 -7.66026 36.1419
v -6.67481 -7.70093 36.1637
v -6.68492 -7.67941 36.1512
v -5.90872 -7.43498 34.3245
v -5.94613 -7.41039 34.2908
v -5.93613 -7.38928 34.3418
v -6.33358 -7.82729 34.4969
v -6.35855 -7.81139 34.4752
v -6.35118 -7.79715 34.5082
v -6.77894 -8.11026 34.7927
v -6.79918 -8.09753 34.775
v -6.79225 -8.08497 34.801
v -7.22529 -8.46971 35.0363
v -7.23983 -8.45701 35.02
v -7.23704 -8.44858 35.0437
v -7.76043 -8.76946 35.1482
v -7.76892 -8.76081 35.1372
v -7.76623 -8.7547 35.1522
v -7.8623 -8.80237 35.2003
v -5.03173 -6.93123 32.7411
v -5.00347 -6.97937 32.7179
v -5.06141 -6.98352 32.7347
v -4.92783 -7.08928 33.3275
v -4.90712 -7.1241 33.311
v -4.94909 -7.12722 33.3229
v -4.68407 -7.27818 33.8644
v -4.669 -7.30493 33.8462
v -4.70206 -7.30854 33.8591
v -4.53591 -7.48045 34.2068
v -4.52206 -7.50431 34.1892
v -4.55252 -7.50794 34.2006
v -4.37811 -7.62462 34.5692
v -4.36438 -7.64807 34.556
v -4.3922 -7.65126 34.5673
v -4.20851 -7.70994 34.9487
v -4.19598 -7.73161 34.9359
v -4.22261 -7.73392 34.9447
v -4.03313 -7.99842 35.5306
v -4.02263 -8.01657 35.5201
v -4.04537 -8.01779 35.5257
v -3.9158 -8.18999 36.0294
v -4.37203 -6.4833 31.1475
v -4.3349 -6.42665 31.1555
v -4.32634 -6.47929 31.198
v -4.7554 -6.18463 31.55
v -4.72811 -6.14296 31.5557
v -4.72105 -6.18197 31.5864
v -5.23045 -6.01251 31.9229
v -5.20778 -5.97863 31.9274
v -5.20427 -6.00942 31.9543
v -5.66848 -5.66067 32.2533
v -5.64514 -5.63299 32.2547
v -5.64258 -5.66006 32.2787
v -6.02392 -5.37865 32.7168
v -6.0051 -5.35223 32.7197
v -5.99897 -5.37869 32.7377
v -6.32555 -5.2781 33.0462
v -6.30696 -5.25473 33.0466
v -6.3032 -5.27711 33.066
v -6.54974 -4.96674 33.2978
v -6.53271 -4.94677 33.2973
v -6.52888 -4.96683 33.3138
v -6.78862 -4.85767 33.6695
v -6.78097 -4.84464 33.672
v -6.77785 -4.85708 33.6803
v -6.87474 -4.81748 33.7404
v -3.38077 -6.15328 29.8007
v -3.43167 -6.14922 29.7261
v -3.45651 -6.10395 29.8003
v -3.65775 -6.69817 29.9934
v -3.69563 -6.69641 29.9399
v -3.71263 -6.66227 29.9933
v -4.05944 -7.15681 30.2059
v -4.08928 -7.1542 30.1615
v -4.10179 -7.12411 30.204
v -4.43084 -7.6588 30.4291
v -4.45493 -7.65373 30.3889
v -4.46976 -7.6322 30.4282
v -4.79481 -8.21128 30.5012
v -4.81424 -8.20431 30.4643
v -4.82725 -8.18427 30.4992
v -5.28209 -8.65314 30.6884
v -5.30123 -8.65021 30.6584
v -5.30955 -8.6303 30.6869
v -5.62078 -9.13434 30.9108
v -4.71459 -12.5545 29.6562
v -4.74224 -12.5354 29.6437
v -4.74288 -12.548 29.6773
v -4.73555 -12.5493 29.6579
v -4.02145 -10.7471 29.0774
v -3.97426 -10.7548 29.0375
v -4.02733 -10.7864 29.0294
v -3.76108 -11.1466 29.4457
v -3.73208 -11.1518 29.4215
v -3.76464 -11.1711 29.4167
v -3.59048 -11.6411 29.7487
v -3.56717 -11.645 29.7292
v -3.59362 -11.6597 29.7245
v -3.35746 -12.0913 30.1094
v -3.34143 -12.0919 30.0933
v -3.35965 -12.1053 30.0917
v -3.21747 -12.2569 30.1969
v -3.59086 -9.05314 28.3271
v -3.58025 -9.00985 28.3773
v -3.55043 -9.06992 28.378
v -4.0418 -9.3567 28.6182
v -4.03358 -9.32502 28.6534
v -4.0121 -9.36797 28.6543
v -4.5336 -9.51264 28.9615
v -4.52158 -9.48476 28.9862
v -4.50731 -9.52109 28.9893
v -4.81445 -9.60547 29.2659
v -4.8027 -9.57922 29.2874
v -4.7891 -9.61226 29.2904
v -5.12998 -9.70629 29.5245
v -5.12177 -9.68333 29.5468
v -5.11011 -9.71413 29.5497
v -5.48294 -9.8144 29.7333
v -5.47491 -9.79305 29.7537
v -5.46241 -9.82095 29.7551
v -5.92546 -10.0325 30.1901
v -5.91927 -10.0155 30.2067
v -5.9078 -10.0372 30.2065
v -6.20638 -10.1959 30.4423
v -2.87578 -7.48101 27.7934
v -2.91895 -7.44981 27.7397
v -2.95073 -7.47722 27.8026
v -3.00273 -8.00523 27.4673
v -3.03424 -7.98344 27.4275
v -3.05744 -8.00216 27.474
v -3.01669 -8.59525 27.2553
v -3.04258 -8.57787 27.2227
v -3.06161 -8.59605 27.2594
v -3.04185 -9.12398 26.8752
v -3.06445 -9.10436 26.849
v -3.08109 -9.121 26.881
v -3.20285 -9.68309 26.589
v -3.22326 -9.66825 26.5637
v -3.23765 -9.67767 26.595
v -3.27124 -10.1213 26.4755
v -3.28862 -10.1049 26.4534
v -3.30315 -10.117 26.4798
v -3.36675 -10.4376 26.1572
v -3.38138 -10.4224 26.1389
v -3.39369 -10.432 26.162
v -3.51833 -10.8527 26.0436
v -3.51942 -10.8521 26.0422
v -3.52019 -10.8525 26.0438
v -3.51895 -10.8646 26.0385
v -2.38754 -5.84906 27.8119
v -2.28833 -5.84587 27.7997
v -2.34496 -5.89791 27.7358
v -2.34653 -6.33274 28.2299
v -2.27504 -6.33092 28.2208
v -2.31618 -6.36936 28.1757
v -2.24444 -6.88575 28.5474
v -2.18645 -6.88175 28.5385
v -2.21992 -6.91238 28.5011
v -2.15093 -7.41957 28.9294
v -2.10078 -7.41254 28.919
v -2.12865 -7.44556 28.8907
v -1.9299 -7.86483 29.3721
v -1.88594 -7.85576 29.361
v -1.91098 -7.88425 29.3346
v -1.74648 -8.45355 29.6674
v -1.70892 -8.4499 29.6606
v -1.73099 -8.46966 29.6362
v -1.68344 -8.88534 29.9765
v 0.043293 -7.65794 34.7098
v 0.0867172 -7.68317 34.6622
v 0.0452713 -7.72599 34.6973
v 0.0615376 -7.68996 34.6925
v -0.383994 -6.78658 32.8985
v -0.382661 -6.70832 32.9071
v -0.32334 -6.75197 32.9349
v -0.730657 -6.82308 33.39
v -0.7293 -6.77014 33.3959
v -0.689046 -6.79997 33.414
v -0.934134 -6.87298 33.9569
v -0.933182 -6.82989 33.9612
v -0.899399 -6.85371 33.9742
v -1.2281 -6.91618 34.5033
v -1.22498 -6.87885 34.5026
v -1.19846 -6.89957 34.5191
v -1.53841 -6.79656 35.0302
v -1.53521 -6.76636 35.0278
v -1.51258 -6.78321 35.0393
v -1.63417 -6.76547 35.4365
v -0.46323 -5.94627 31.1604
v -0.530948 -5.97664 31.1188
v -0.538974 -5.94935 31.199
v -0.331536 -6.48121 31.4346
v -0.380748 -6.5043 31.4041
v -0.387345 -6.48287 31.4622
v -0.229443 -7.0736 31.5849
v -0.270876 -7.08541 31.5577
v -0.275508 -7.0719 31.6066
v -0.241177 -7.48068 31.704
v -0.278877 -7.49028 31.6782
v -0.283853 -7.47714 31.7227
v -0.192816 -7.87984 31.8218
v -0.22746 -7.89344 31.7998
v -0.231325 -7.8821 31.8413
v -0.08255 -8.27383 31.934
v -0.115115 -8.28568 31.9132
v -0.11912 -8.27243 31.9511
v -0.0668859 -8.89388 32.1927
v -0.0949108 -8.90436 32.1749
v -0.0986233 -8.89046 32.2066
v 0.0090222 -9.49261 32.4837
v 9.36469e-006 -9.49609 32.478
v -0.0010707 -9.4925 32.4886
v 0.0133371 -9.55614 32.4984
v -0.770659 -4.85966 29.7316
v -0.690024 -4.85294 29.68
v -0.723652 -4.93917 29.7054
v -0.359335 -4.84825 30.2085
v -0.29873 -4.84285 30.1713
v -0.323782 -4.90708 30.1895
v -0.096888 -4.82015 30.7761
v -0.0469541 -4.81581 30.746
v -0.0650947 -4.868 30.7652
v 0.294478 -4.67649 31.2777
v 0.335102 -4.67367 31.2459
v 0.319352 -4.71959 31.2637
v 0.699023 -4.69842 31.7835
v 0.738106 -4.69507 31.7584
v 0.719725 -4.73693 31.7674
v 0.893632 -4.74342 32.1954
v 0.927432 -4.73933 32.1687
v 0.914302 -4.77864 32.1812
v 1.24569 -4.66363 32.4791
v 1.27478 -4.65997 32.4536
v 1.26215 -4.69529 32.4637
v 1.47851 -4.76614 32.8535
v 1.506 -4.76382 32.8397
v 1.49377 -4.79163 32.8451
v 1.61239 -4.74207 33.1166
v -1.14193 -3.92948 28.3117
v -1.19687 -3.82297 28.3546
v -1.08822 -3.86407 28.4068
v -1.50782 -4.29785 28.689
v -1.54711 -4.21909 28.7202
v -1.46676 -4.24901 28.7572
v -1.80104 -4.58452 29.1905
v -1.83099 -4.51783 29.2125
v -1.76369 -4.54057 29.2405
v -2.12872 -4.89393 29.6772
v -2.15213 -4.83251 29.6921
v -2.09774 -4.85649 29.7239
v -2.57732 -5.10109 30.1238
v -2.59619 -5.04439 30.1338
v -2.54646 -5.06512 30.1616
v -2.87258 -5.3137 30.7015
v -2.89207 -5.26697 30.7154
v -2.84583 -5.28286 30.7345
v -3.20554 -5.65852 31.1853
v -3.21644 -5.63503 31.1934
v -3.19422 -5.64467 31.2057
v -3.28288 -5.69601 31.2604
v 12.765 4.53159 29.0276
v 12.7458 4.53863 29.0438
v 12.7514 4.55331 29.023
v 12.7571 4.54295 29.0338
v 12.1666 3.46127 31.6787
v 12.1358 3.47687 31.6753
v 12.1634 3.49502 31.6859
v 11.9624 3.37422 32.2703
v 11.9456 3.38263 32.2685
v 11.9606 3.39262 32.2742
v 11.8918 3.19258 32.8695
v 11.8801 3.19847 32.8681
v 11.8903 3.20506 32.8732
v 11.8108 3.13925 33.0357
v 11.651 3.27049 30.1824
v 11.6513 3.22961 30.1727
v 11.6343 3.24253 30.2089
v 12.2456 3.25045 30.4254
v 12.2458 3.22637 30.4199
v 12.2354 3.23413 30.4409
v 12.7722 3.13136 30.7778
v 12.7715 3.11245 30.7728
v 12.7628 3.11859 30.7892
v 13.3153 3.02582 31.0856
v 14.5883 1.69271 28.8484
v 14.5769 1.72024 28.8669
v 14.6064 1.72281 28.8481
v 14.9745 1.4959 29.2887
v 14.9698 1.50724 29.2965
v 14.982 1.50839 29.2886
v 15.042 1.46114 29.423
v 13.02 2.07226 28.3388
v 12.9977 2.04053 28.3408
v 13.0201 2.05042 28.371
v 13.4437 1.65638 28.1231
v 13.4294 1.63622 28.1243
v 13.4433 1.64278 28.1437
v 13.954 1.37155 27.8886
v 13.9424 1.35537 27.8898
v 13.9549 1.35973 27.9047
v 14.3455 0.962631 27.5666
v 14.3345 0.950612 27.5685
v 14.3451 0.953986 27.5805
v 14.7059 0.596752 27.4289
v 11.4706 2.51642 28.2766
v 11.4614 2.54375 28.2374
v 11.485 2.50142 28.2326
v 12.0052 2.84275 28.4172
v 12 2.8606 28.3919
v 12.0152 2.83333 28.389
v 12.5862 3.12158 28.4399
v 12.5808 3.13553 28.4193
v 12.5925 3.11313 28.4168
v 13.1663 3.43688 28.5079
v 13.1602 3.44755 28.4907
v 13.1725 3.43046 28.4887
v 13.6397 3.87073 28.5204
v 12.1801 7.54914 30.8668
v 12.1455 7.54838 30.8738
v 12.1608 7.57855 30.8637
v 12.163 7.55911 30.8722
v 11.4123 6.32174 29.7897
v 11.4313 6.28673 29.7934
v 11.4199 6.3069 29.826
v 11.923 6.66468 29.8475
v 11.9352 6.64206 29.8498
v 11.9274 6.65464 29.8709
v 12.4954 6.90092 29.8277
v 12.5022 6.88126 29.8294
v 12.4978 6.89234 29.8466
v 12.9048 7.00481 29.8742
v 12.9103 6.98698 29.8754
v 12.9064 6.99665 29.8909
v 13.3017 7.15056 29.8775
v 13.3081 7.13605 29.8788
v 13.3051 7.14461 29.8919
v 13.669 7.3239 29.8412
v 10.4912 5.10138 29.0208
v 10.4823 5.11271 28.9783
v 10.5243 5.11573 28.994
v 10.3809 5.71481 29.118
v 10.3745 5.72331 29.0894
v 10.4032 5.72512 29.0998
v 10.2772 6.27411 29.3865
v 10.272 6.28125 29.3633
v 10.2948 6.28464 29.3725
v 10.0388 6.86317 29.5303
v 10.0352 6.86666 29.5094
v 10.0548 6.87006 29.5177
v 9.95732 7.4974 29.6455
v 9.95381 7.50174 29.6286
v 9.97061 7.50167 29.6345
v 9.94483 7.92117 29.8173
v 9.94397 7.9218 29.8132
v 9.94788 7.92232 29.8147
v 9.9329 7.95585 29.8144
v 9.79524 3.74554 28.4485
v 9.75295 3.73166 28.4855
v 9.75666 3.78552 28.4646
v 10.2142 3.85833 28.9226
v 10.185 3.84904 28.947
v 10.188 3.88549 28.933
v 10.5235 4.07463 29.4461
v 10.4987 4.06645 29.4643
v 10.5006 4.09587 29.4524
v 10.8659 4.25224 29.9862
v 10.8434 4.24457 30
v 10.8469 4.27095 29.993
v 11.1428 4.2944 30.5891
v 11.1239 4.28775 30.599
v 11.1263 4.30907 30.5928
v 11.2877 4.45405 30.9757
v 10.9635 1.31056 33.6067
v 10.9557 1.27139 33.5889
v 10.9385 1.28161 33.6278
v 11.1556 1.21115 33.6885
v 10.1724 1.56552 31.9811
v 10.199 1.59455 31.955
v 10.2188 1.55777 31.9769
v 10.2914 1.85219 32.5145
v 10.3096 1.87252 32.4968
v 10.3233 1.84702 32.5116
v 10.3868 2.26173 32.9693
v 10.4009 2.27583 32.9519
v 10.4126 2.25667 32.966
v 10.5272 2.54501 33.2531
v 10.5395 2.55745 33.2366
v 10.5504 2.53999 33.249
v 10.6114 2.82243 33.5599
v 10.6235 2.83531 33.5466
v 10.6333 2.81961 33.5586
v 10.6376 3.09453 33.8849
v 10.6482 3.10564 33.8729
v 10.6566 3.09084 33.8825
v 10.8454 3.46096 34.3409
v 9.50769 1.5867 30.3797
v 9.45595 1.59825 30.383
v 9.4915 1.62796 30.4089
v 9.37669 1.2444 30.8936
v 9.34002 1.25247 30.8959
v 9.36516 1.27391 30.9139
v 9.39781 0.854822 31.3868
v 9.368 0.861614 31.3886
v 9.38831 0.877521 31.4051
v 9.2383 0.41963 31.8448
v 9.21282 0.427853 31.8437
v 9.23062 0.441322 31.8586
v 9.11096 0.11316 32.4029
v 9.08806 0.118918 32.4036
v 9.10413 0.133195 32.4134
v 9.13093 -0.1115 32.8017
v 9.11133 -0.105896 32.8004
v 9.1245 -0.0946393 32.8113
v 8.92194 -0.358238 33.1281
v 8.91727 -0.356775 33.1276
v 8.92048 -0.353971 33.1301
v 8.91931 -0.371235 33.1674
v 8.84412 1.89075 28.8938
v 8.85677 1.83684 28.8515
v 8.83226 1.82569 28.9158
v 9.45473 1.91844 29.0897
v 9.46435 1.88055 29.0605
v 9.44588 1.87296 29.105
v 10.0334 1.805 29.3522
v 10.0398 1.7744 29.3278
v 10.0229 1.76829 29.3632
v 10.6406 1.73087 29.6092
v 10.6435 1.70462 29.5868
v 10.6334 1.69853 29.6194
v 11.2905 1.631 29.7091
v 11.2909 1.60872 29.6888
v 11.2816 1.60334 29.7169
v 11.8881 1.41881 29.9683
v 11.8905 1.40361 29.9558
v 11.8822 1.40064 29.9736
v 12.0228 1.40004 30.0249
v 15.3961 2.40087 28.3513
v 15.3842 2.36547 28.3517
v 15.3986 2.38066 28.3826
v 15.3967 2.3806 28.3611
v 13.5098 2.38603 27.8366
v 13.504 2.41057 27.7922
v 13.5404 2.37507 27.7972
v 13.8392 2.84942 28.0402
v 13.8361 2.86524 28.0125
v 13.8589 2.84288 28.0157
v 14.2834 3.22845 28.2011
v 14.2807 3.24122 28.1788
v 14.2983 3.22253 28.1809
v 14.6697 3.67374 28.4041
v 14.6657 3.68186 28.3855
v 14.6819 3.66923 28.388
v 14.8823 4.00923 28.437
v 11.782 2.10287 27.2562
v 11.7473 2.11709 27.2966
v 11.7878 2.15137 27.2818
v 12.2127 1.87703 27.6366
v 12.1872 1.88732 27.6648
v 12.2163 1.91181 27.6547
v 12.5116 1.59323 28.0997
v 12.4879 1.60399 28.1184
v 12.5136 1.62241 28.1129
v 12.6897 1.46808 28.4646
v 12.6672 1.47798 28.4807
v 12.6905 1.49524 28.4757
v 12.8827 1.29583 28.7973
v 12.8636 1.30399 28.8147
v 12.8855 1.31934 28.8104
v 13.09 1.07422 29.0943
v 13.0722 1.08198 29.1101
v 13.0915 1.09693 29.1046
v 13.4391 0.885159 29.6381
v 13.4252 0.891207 29.6508
v 13.4396 0.903603 29.6452
v 13.6603 0.769649 29.9148
v 10.1021 2.09415 26.7675
v 10.0877 2.03873 26.7434
v 10.1195 2.04209 26.7967
v 10.6269 2.0097 26.4273
v 10.6168 1.96943 26.4095
v 10.6389 1.97179 26.4488
v 11.1827 2.07856 26.1425
v 11.1746 2.04561 26.128
v 11.1948 2.04771 26.1588
v 11.6764 2.04794 25.7179
v 11.6658 2.01896 25.7076
v 11.6841 2.02098 25.7344
v 12.2449 1.94039 25.4238
v 12.2376 1.91434 25.4129
v 12.2497 1.91617 25.4394
v 12.6776 1.95212 25.2735
v 12.6685 1.92906 25.2644
v 12.6825 1.9298 25.2868
v 12.9936 1.82753 24.9648
v 12.9851 1.80819 24.9576
v 12.9962 1.80891 24.977
v 13.3889 1.76819 24.8593
v 8.45314 1.97593 26.8765
v 8.41814 2.04072 26.8399
v 8.4749 1.99657 26.7999
v 8.88908 2.34205 27.171
v 8.86472 2.38897 27.1447
v 8.90611 2.35753 27.1166
v 9.36471 2.74308 27.3427
v 9.34327 2.78015 27.3207
v 9.37631 2.75408 27.2973
v 9.82975 3.1509 27.5824
v 9.80854 3.18116 27.5619
v 9.84169 3.16243 27.5435
v 10.166 3.65892 27.8503
v 10.1452 3.68391 27.8312
v 10.174 3.66652 27.8143
v 10.6457 4.13216 27.9701
v 10.6312 4.15511 27.9555
v 10.6523 4.1382 27.9406
v 10.9862 4.41743 28.1479
v 8.59393 6.79294 32.7784
v 8.60134 6.81938 32.7354
v 8.63993 6.81227 32.768
v 8.6111 6.812 32.7623
v 8.13457 5.63573 31.246
v 8.08223 5.61522 31.2531
v 8.0921 5.6706 31.2598
v 8.2658 5.4743 31.8133
v 8.23006 5.46065 31.818
v 8.23703 5.49832 31.8223
v 8.34408 5.45962 32.4135
v 8.31505 5.44833 32.4171
v 8.32025 5.47916 32.4193
v 8.45399 5.35533 33.0181
v 8.42842 5.34618 33.0176
v 8.43344 5.37218 33.0237
v 8.42342 5.16647 33.6121
v 8.40232 5.15904 33.6103
v 8.40627 5.18087 33.6137
v 8.40078 5.17219 34.0868
v 7.59848 4.78078 29.6841
v 7.64071 4.7392 29.6687
v 7.61979 4.74174 29.7262
v 8.00677 5.19292 29.8937
v 8.03779 5.16292 29.8823
v 8.02184 5.16375 29.9239
v 8.49362 5.5635 29.993
v 8.51464 5.53564 29.9825
v 8.50394 5.53822 30.0172
v 8.861 5.74792 30.1001
v 8.87937 5.72198 30.0897
v 8.8693 5.72363 30.1215
v 9.19973 5.98112 30.1897
v 9.21959 5.95897 30.1813
v 9.21063 5.96127 30.2108
v 9.50935 6.26402 30.2562
v 9.52742 6.24295 30.2482
v 9.51747 6.24394 30.2753
v 10.0504 6.59344 30.4836
v 10.066 6.57562 30.4769
v 10.0561 6.57541 30.4994
v 10.5419 6.97278 30.724
v 6.90747 3.69691 28.4851
v 6.88255 3.73314 28.4318
v 6.94673 3.74487 28.4545
v 6.67296 4.18177 28.8123
v 6.65387 4.20931 28.7737
v 6.70151 4.21779 28.79
v 6.47753 4.55821 29.2747
v 6.46177 4.58116 29.2435
v 6.49946 4.59026 29.2591
v 6.13134 4.97245 29.64
v 6.11946 4.98987 29.6096
v 6.15248 4.9982 29.624
v 5.92698 5.47134 30.0012
v 5.91478 5.48896 29.9757
v 5.94658 5.49265 29.9848
v 5.84239 5.77479 30.3339
v 5.83152 5.78854 30.3087
v 5.85966 5.79529 30.3189
v 5.59174 6.12141 30.5006
v 5.58257 6.13257 30.4774
v 5.60794 6.13786 30.486
v 5.54603 6.47341 30.7848
v 5.53777 6.48574 30.7704
v 5.55759 6.48791 30.7757
v 5.47314 6.59706 30.9306
v 6.42191 2.52503 27.3788
v 6.36773 2.46734 27.425
v 6.35384 2.55774 27.4307
v 6.86526 2.52451 27.8437
v 6.82481 2.48278 27.8766
v 6.81493 2.54876 27.8803
v 7.18622 2.58002 28.4023
v 7.15124 2.54564 28.4263
v 7.14203 2.59943 28.4278
v 7.54537 2.60687 28.9596
v 7.51233 2.57648 28.977
v 7.50773 2.62383 28.9844
v 7.87175 2.47149 29.5236
v 7.8408 2.44424 29.5365
v 7.83592 2.48678 29.5423
v 8.12027 2.50965 30.1595
v 8.09579 2.48643 30.1747
v 8.08973 2.52292 30.1757
v 8.51015 2.54706 30.7189
v 8.5075 2.54443 30.7208
v 8.50708 2.54856 30.7213
v 8.52314 2.54241 30.7386
v 9.4972 -1.16035 32.7714
v 9.44698 -1.1416 32.7809
v 9.48992 -1.11734 32.804
v 9.47744 -1.14192 32.789
v 8.66608 -0.667811 31.0274
v 8.66928 -0.714707 30.99
v 8.64893 -0.722293 31.046
v 9.25065 -0.741762 31.1578
v 9.25345 -0.774418 31.1323
v 9.23837 -0.779239 31.1707
v 9.77328 -0.905228 31.4152
v 9.77584 -0.931681 31.3943
v 9.7617 -0.935445 31.4248
v 10.3498 -1.01802 31.6225
v 10.3484 -1.0401 31.6032
v 10.3403 -1.04446 31.6311
v 10.9307 -1.23232 31.6991
v 10.9279 -1.25048 31.6821
v 10.9195 -1.25382 31.7054
v 11.443 -1.5061 31.9501
v 7.59852 -0.292291 29.5321
v 7.61644 -0.235073 29.507
v 7.6613 -0.280125 29.5205
v 7.69854 -0.125029 30.1165
v 7.71154 -0.0828244 30.0985
v 7.74459 -0.115817 30.1082
v 7.72685 0.170542 30.6602
v 7.73701 0.202492 30.6402
v 7.76436 0.177185 30.6517
v 7.81107 0.406404 31.0029
v 7.81973 0.435302 30.9837
v 7.84514 0.412205 30.9937
v 7.84578 0.611041 31.3685
v 7.85458 0.639547 31.3542
v 7.87783 0.618261 31.3643
v 7.82931 0.785841 31.7551
v 7.83754 0.81218 31.741
v 7.85909 0.791244 31.7485
v 7.97853 1.09087 32.3359
v 7.98569 1.11374 32.324
v 8.00397 1.0947 32.3285
v 8.10443 1.33208 32.9495
v 8.1077 1.34248 32.9442
v 8.11613 1.33429 32.9472
v 8.11127 1.38264 33.0285
v 6.69373 -0.0327592 28.0219
v 6.62258 -0.0420169 28.0371
v 6.66412 0.000244842 28.0804
v 6.75105 -0.530297 28.4061
v 6.69815 -0.537065 28.4172
v 6.72868 -0.504853 28.4488
v 6.959 -1.01503 28.7469
v 6.91551 -1.02004 28.7558
v 6.94138 -0.99638 28.7835
v 7.0009 -1.58627 29.0588
v 6.96175 -1.58624 29.0639
v 6.98491 -1.56583 29.0886
v 7.05496 -2.05198 29.507
v 7.02007 -2.05489 29.5134
v 7.03969 -2.03167 29.5319
v 7.20134 -2.35582 29.8168
v 7.1685 -2.35673 29.8202
v 7.18673 -2.33817 29.8406
v 7.13029 -2.7342 30.0666
v 7.10073 -2.734 30.0688
v 7.11698 -2.71659 30.0864
v 7.2363 -2.99693 30.4216
v 7.21391 -3.00092 30.4274
v 7.22661 -2.98535 30.4395
v 7.31871 -3.22816 30.5783
v 5.65779 0.557132 26.8049
v 5.68052 0.515477 26.72
v 5.66976 0.460719 26.7997
v 6.27073 0.69243 26.9335
v 6.28924 0.661952 26.8717
v 6.27952 0.621758 26.9298
v 6.90059 0.677573 27.0756
v 6.91401 0.65276 27.0245
v 6.90312 0.619483 27.0711
v 7.54453 0.7145 27.2295
v 7.55254 0.692493 27.1837
v 7.54984 0.66342 27.2261
v 8.20534 0.795511 27.2329
v 8.20895 0.775833 27.1912
v 8.2056 0.749416 27.229
v 8.87381 0.707044 27.3463
v 8.88151 0.689827 27.3109
v 8.87407 0.667126 27.3431
v 9.5294 0.768066 27.5251
v 9.53413 0.759811 27.5081
v 9.53281 0.748878 27.5242
v 9.63394 0.784637 27.5269
v 11.1732 3.89658 26.0923
v 11.1784 3.84467 26.0696
v 11.1994 3.8553 26.1213
v 11.1875 3.86612 26.0928
v 9.32871 3.18899 25.6808
v 9.2962 3.23336 25.6432
v 9.35823 3.21508 25.6271
v 9.48511 3.63493 26.0545
v 9.46398 3.66489 26.0298
v 9.50522 3.65277 26.0194
v 9.76293 4.08361 26.3494
v 9.74554 4.10797 26.3295
v 9.77851 4.09729 26.3201
v 9.9708 4.54004 26.7183
v 9.95455 4.55763 26.6989
v 9.98433 4.55213 26.6934
v 10.0681 5.0876 27.0001
v 10.0555 5.09931 26.9852
v 10.077 5.09392 26.9802
v 10.1714 5.28258 27.0713
v 7.7171 2.38761 25.0727
v 7.68171 2.36239 25.1301
v 7.70757 2.42955 25.1304
v 8.27584 2.25109 25.2954
v 8.24896 2.2328 25.3364
v 8.26764 2.28165 25.337
v 8.75963 1.98265 25.5755
v 8.73158 1.97065 25.6053
v 8.75055 2.00882 25.608
v 9.05046 1.82796 25.8434
v 9.02343 1.8171 25.8696
v 9.04028 1.85234 25.8723
v 9.36451 1.65519 26.0623
v 9.34272 1.6439 26.0889
v 9.35922 1.676 26.0915
v 9.70358 1.46171 26.2285
v 9.68282 1.45145 26.2531
v 9.6963 1.48237 26.2542
v 10.2107 1.26812 26.6253
v 10.1935 1.25932 26.6463
v 10.2031 1.28621 26.646
v 10.7162 1.1106 26.9395
v 6.01377 1.8818 24.7437
v 6.01188 1.82701 24.6838
v 6.06527 1.81903 24.7444
v 6.441 2.14978 24.3657
v 6.44032 2.11013 24.3207
v 6.47887 2.10335 24.3661
v 6.8559 2.54296 24.1082
v 6.8558 2.51072 24.0713
v 6.88959 2.50732 24.1067
v 7.20879 2.89437 23.6875
v 7.20553 2.86288 23.6579
v 7.23571 2.86042 23.6889
v 7.68697 3.16352 23.342
v 7.68611 3.13723 23.3132
v 7.70877 3.13124 23.3444
v 8.03904 3.41298 23.1887
v 8.03518 3.38752 23.1636
v 8.05969 3.38357 23.1896
v 8.29183 3.56821 22.8385
v 8.28728 3.54498 22.8171
v 8.30828 3.54099 22.8408
v 8.67785 3.74812 22.6815
v 8.67902 3.7337 22.663
v 8.69252 3.7298 22.6818
v 8.79708 3.85932 22.597
v 4.4839 1.1646 24.9493
v 4.41042 1.24326 24.9488
v 4.48259 1.23654 24.8692
v 4.87631 1.49903 25.3294
v 4.823 1.55652 25.3285
v 4.87687 1.5521 25.2717
v 5.26586 1.92976 25.6127
v 5.22016 1.97458 25.6104
v 5.26355 1.97066 25.5634
v 5.65326 2.33967 25.9613
v 5.61033 2.37605 25.9568
v 5.65316 2.37819 25.92
v 5.89823 2.7843 26.3922
v 5.85783 2.81431 26.3864
v 5.89536 2.8154 26.3523
v 6.25651 3.29973 26.6627
v 6.22482 3.3291 26.6601
v 6.25417 3.32611 26.6285
v 6.66856 3.70634 27.0237
v 6.66753 3.70738 27.0237
v 6.66862 3.70739 27.0227
v 6.67145 3.71112 27.0286
v 4.80889 4.00225 31.9687
v 4.79354 4.05829 31.9188
v 4.86226 4.0547 31.9524
v 4.8204 4.04126 31.9495
v 4.31044 3.165 30.1617
v 4.24801 3.1097 30.174
v 4.24274 3.18719 30.2067
v 4.60701 2.91647 30.6238
v 4.56254 2.87781 30.6325
v 4.55889 2.93293 30.6548
v 4.82199 2.78109 31.1725
v 4.78579 2.74949 31.1791
v 4.78148 2.79502 31.1952
v 5.08937 2.57592 31.6955
v 5.05557 2.55031 31.6964
v 5.0543 2.58784 31.7162
v 5.24483 2.25182 32.2049
v 5.21452 2.23008 32.2035
v 5.21238 2.26411 32.2187
v 5.37127 2.09799 32.8118
v 5.34952 2.08092 32.8137
v 5.34761 2.10692 32.8231
v 5.46256 2.00467 33.0268
v 3.59144 2.59718 28.4616
v 3.6602 2.56618 28.4101
v 3.65139 2.53775 28.4965
v 3.92463 3.04439 28.7216
v 3.97622 3.0224 28.6834
v 3.96894 2.99966 28.7469
v 4.3088 3.51264 28.8539
v 4.34613 3.48863 28.8203
v 4.34296 3.47345 28.8738
v 4.62786 3.77374 28.9548
v 4.66086 3.75115 28.9231
v 4.65778 3.73606 28.9718
v 4.9 4.07399 29.0598
v 4.93453 4.05666 29.0323
v 4.93176 4.04376 29.0778
v 5.12667 4.41695 29.1652
v 5.1584 4.39999 29.1393
v 5.15381 4.38561 29.181
v 5.59484 4.83705 29.4021
v 5.62305 4.82228 29.3793
v 5.61707 4.80755 29.4151
v 6.00365 5.29085 29.6769
v 6.02505 5.27989 29.6599
v 6.02218 5.27062 29.6877
v 6.19939 5.50427 29.7348
v 2.85207 1.68004 27.0757
v 2.78423 1.74163 27.0284
v 2.87992 1.77516 27.0473
v 2.62083 1.96833 27.5859
v 2.56929 2.01469 27.5516
v 2.64111 2.04 27.5651
v 2.48242 2.13165 28.174
v 2.44 2.17 28.1461
v 2.49737 2.19235 28.1622
v 2.16512 2.3166 28.7135
v 2.13041 2.34852 28.6828
v 2.18083 2.36834 28.698
v 1.9633 2.62067 29.249
v 1.92987 2.65085 29.2255
v 1.97808 2.66587 29.2311
v 1.90853 2.78489 29.6729
v 1.87788 2.8105 29.6471
v 1.92095 2.82798 29.6571
v 1.64467 2.98759 29.9895
v 1.61754 3.0099 29.9642
v 1.65727 3.02515 29.9721
v 1.60469 3.2183 30.376
v 1.57917 3.2417 30.3624
v 1.61455 3.25271 30.3658
v 1.47795 3.33504 30.8158
v 2.23548 0.842064 25.6858
v 2.19256 0.721203 25.7334
v 2.15706 0.836569 25.7978
v 2.79329 0.792513 25.9997
v 2.76021 0.703394 26.0347
v 2.73297 0.789262 26.081
v 3.25629 0.741279 26.4506
v 3.22531 0.668544 26.476
v 3.20006 0.739097 26.5117
v 3.75594 0.679868 26.8828
v 3.72375 0.616428 26.9008
v 3.70894 0.677189 26.9391
v 4.25134 0.461704 27.2715
v 4.21917 0.405417 27.2843
v 4.20442 0.460289 27.318
v 4.66532 0.359441 27.8044
v 4.64187 0.308765 27.8208
v 4.62431 0.358417 27.8457
v 5.19667 0.320857 28.2277
v 5.18113 0.282984 28.2413
v 5.17202 0.319083 28.263
v 5.41563 0.239043 28.3774
v -13.3249 6.44489 28.5131
v -13.3168 6.40946 28.5087
v -13.3509 6.41946 28.5174
v -13.1802 6.31556 29.1146
v -13.1756 6.2962 29.1123
v -13.1943 6.30159 29.1169
v -13.0468 6.34995 29.7295
v -13.0436 6.33637 29.7278
v -13.0564 6.3401 29.7323
v -12.9628 6.31104 29.9148
v -12.7225 6.23209 27.0621
v -12.6886 6.26014 27.0563
v -12.6912 6.23582 27.0933
v -13.1056 6.69401 27.2923
v -13.0856 6.71051 27.289
v -13.087 6.69576 27.3105
v -13.3785 7.16155 27.6427
v -13.3622 7.17381 27.6395
v -13.3629 7.16179 27.6563
v -13.6679 7.63478 27.9469
v -13.1162 9.60396 25.8475
v -13.1341 9.57595 25.864
v -13.1528 9.60005 25.8428
v -13.2414 10.0129 26.2936
v -13.2502 9.99908 26.3018
v -13.2595 10.0109 26.2914
v -13.3123 10.2226 26.6899
v -12.4159 8.14535 25.3408
v -12.3752 8.14657 25.3473
v -12.4013 8.15751 25.3773
v -12.32 8.74525 25.167
v -12.294 8.74588 25.1712
v -12.3106 8.75238 25.1906
v -12.3765 9.33658 24.9579
v -12.3555 9.33691 24.9614
v -12.3689 9.34389 24.9764
v -12.2536 9.91253 24.6794
v -12.2365 9.91071 24.6832
v -12.2476 9.91693 24.6954
v -12.1589 10.4706 24.5707
v -11.8082 6.65904 25.2542
v -11.8201 6.63539 25.2097
v -11.8 6.68304 25.2091
v -12.4082 6.87125 25.3376
v -12.4166 6.85641 25.3089
v -12.4036 6.88722 25.3086
v -12.9861 7.15609 25.3088
v -12.9918 7.14348 25.2855
v -12.9805 7.16809 25.2852
v -13.5968 7.41614 25.3214
v -13.5996 7.4048 25.302
v -13.5933 7.42654 25.3016
v -14.2499 7.525 25.267
v -14.2499 7.52448 25.2662
v -14.2496 7.52542 25.2662
v -14.2558 7.52784 25.2653
v -16.3313 3.93349 27.2844
v -16.3081 3.90489 27.2928
v -16.3424 3.89785 27.2786
[truncated: 4,301,696 more chars]
